# Supplementary material for: Comparative proteomic analysis of the ovarian fluid and eggs of Siberian sturgeon
Source: BMC Genomics. 2024 May 7;25:451. doi: 10.1186/s12864-024-10309-y (PMC11077782; doi:10.1186/s12864-024-10309-y)
Supplement: Supplementary file 1 — Supplementary Material 1 [file 12864_2024_10309_MOESM1_ESM.xls]

## Sheet: Gene ontology
Supplementary Table S3. Gene Ontology (GO) analysis of biological processes, Kyoto Encyclopedia of Genes and Genomes (KEGG) pathway classification and Ingenuity Pathway Analysis (IPA) analysis of sturgeon ovarian fluid proteins
Enrichment FDR	nGenes	Pathway Genes	Fold Enrichment	Pathway	URL	Genes
3.09029163498627e-50	108	903	6.07223138905948	Regulated exocytosis	http://amigo.geneontology.org/amigo/term/GO:0045055	SCIN LTF VCL RAB27B GDI2 PKM RHOA PFN2 WDR1 ACTN1 PGM1 HSP90AA1 GSTP1 RAB10 CPNE3 LYZ TF APOH HSP90AB1 CYB5R3 MYH9 MMP9 CST3 GLA OLFM4 COTL1 CRISPLD2 CTSH ASAH1 PTGDS LGALS3BP VAT1 ALDOC BST1 CTSC FOLR3 LTA4H VNN1 KNG1 HRG FN1 QSOX1 ZP4 CTSD APOA1 TTR CLU CAT PLG PRDX4 SERPINB6 C3 RAP1B CAP1 TCN1 TLN1 THBS1 ACTR2 IDH1 ANXA3 EGF IQGAP1 SOD1 ARF1 AHSG GSN ALAD ALDOA FER CCT8 EEF1A1 CSTB ITGB2 ITIH3…
2.11639697053559e-49	113	1027	5.58624922200801	Exocytosis	http://amigo.geneontology.org/amigo/term/GO:0006887	SCIN LTF VCL RAB27B GDI2 PKM RHOA PFN2 WDR1 ACTN1 PGM1 HSP90AA1 GSTP1 RAB10 CPNE3 LYZ TF APOH HSP90AB1 CYB5R3 MYH9 MMP9 CST3 GLA OLFM4 COTL1 CRISPLD2 RAB11A CTSH ASAH1 PTGDS LGALS3BP VAT1 ALDOC BST1 CTSC FOLR3 LTA4H VNN1 KNG1 HRG FN1 QSOX1 ZP4 CTSD APOA1 TTR CLU CAT PLG PRDX4 SERPINB6 C3 RAP1B CAP1 TCN1 ANXA1 TLN1 THBS1 ACTR2 IDH1 ANXA3 EGF IQGAP1 SOD1 SYTL1 ARF1 AHSG GSN ALAD ALDOA FER RAB3C CCT…
6.76119164689667e-47	162	2318	3.54824737553109	Vesicle-mediated transport	http://amigo.geneontology.org/amigo/term/GO:0016192	SCIN LTF VCL RAB27B GDI2 PKM RHOA PFN2 CDC42 WDR1 ACTN1 SAR1A PGM1 HSP90AA1 GSTP1 APOB RAB10 CPNE3 LYZ TF APOH EZR HSP90AB1 CYB5R3 MYH9 MMP9 CST3 F9 GLA OLFM4 COTL1 CRISPLD2 RAB11A CTSH ASAH1 KXD1 AMBP PTGDS LGALS3BP VAT1 VTN ALDOC BST1 CTSC EHD1 HPX FOLR3 LTA4H ARPC3 VNN1 KNG1 HRG ACTR3 FN1 EHBP1 QSOX1 PRG4 ZP4 CTSD APOA1 TTR CLU CAT PLG ANXA11 PRDX4 LRP1 C4BPA PLCG1 SERPINB6 C3 F10 RAP1B APOE A…
1.23256694649937e-42	125	1489	4.2621391316574	Secretion by cell	http://amigo.geneontology.org/amigo/term/GO:0032940	SCIN LTF VCL RAB27B GDI2 PKM RHOA PFN2 WDR1 ACTN1 SRI PGM1 CPB2 HSP90AA1 GSTP1 RAB10 CPNE3 LYZ TF APOH EZR HSP90AB1 CYB5R3 MYH9 MMP9 CST3 GLA OLFM4 COTL1 CRISPLD2 RAB11A CTSH ASAH1 PTGDS LGALS3BP VAT1 ALDOC BST1 CTSC FOLR3 LTA4H VNN1 KNG1 HRG FN1 QSOX1 ZP4 CTSD APOA1 TTR FKBP1B CLU CAT PLG PRDX4 LRP1 SERPINB6 C3 RAP1B APOE CAP1 MYH10 TCN1 ANXA1 TLN1 THBS1 RAB1A ACTR2 RBP4 IDH1 ANXA3 HADH EGF IQGA…
1.55511233674978e-42	127	1545	4.17337629107474	Export from cell	http://amigo.geneontology.org/amigo/term/GO:0140352	SCIN LTF VCL RAB27B GDI2 PKM RHOA PFN2 WDR1 ACTN1 SRI PGM1 CPB2 HSP90AA1 GSTP1 RAB10 CPNE3 LYZ TF APOH EZR HSP90AB1 CYB5R3 MYH9 MMP9 CST3 GLA OLFM4 COTL1 CRISPLD2 RAB11A CTSH ASAH1 PTGDS LGALS3BP VAT1 ALDOC BST1 CTSC FOLR3 LTA4H VNN1 KNG1 HRG FN1 QSOX1 ZP4 CTSD APOA1 TTR FKBP1B CLU CAT PLG PRDX4 LRP1 SERPINB6 C3 RAP1B APOE CAP1 MYH10 TCN1 ANXA1 TLN1 THBS1 RAB1A ACTR2 RBP4 IDH1 ANXA3 HADH EGF IQGA…
3.6793300707117e-42	130	1636	4.03433873699228	Secretion	http://amigo.geneontology.org/amigo/term/GO:0046903	SCIN LTF VCL RAB27B GDI2 PKM RHOA PFN2 WDR1 ACTN1 SRI PGM1 CPB2 HSP90AA1 GSTP1 RAB10 CPNE3 LYZ TF APOH EZR HSP90AB1 CYB5R3 MYH9 MMP9 CST3 GLA OLFM4 COTL1 CRISPLD2 RAB11A CTSH ASAH1 AGR2 PTGDS LGALS3BP VAT1 ALDOC BST1 CTSC FOLR3 LTA4H VNN1 KNG1 HRG FN1 QSOX1 ZP4 SERPINC1 CTSD APOA1 TTR FKBP1B CLU CAT PLG PRDX4 LRP1 SERPINB6 GOT2 C3 RAP1B APOE CAP1 MYH10 TCN1 ANXA1 TLN1 THBS1 RAB1A ACTR2 RBP4 IDH1 …
9.86180121496183e-42	177	3018	2.97759987956448	Establishment of localization in cell	http://amigo.geneontology.org/amigo/term/GO:0051649	RPS20 LTF VCL CDH1 RAB27B HSPA5 GDI2 CDH3 PKM RHOA PFN2 CDC42 WDR1 ACTN1 SRI SAR1A PGM1 HSP90AA1 GSTP1 RAB10 CPNE3 RPL6 RPLP0 LYZ TF APOH EZR HSP90AB1 CYB5R3 RPL3 MYH9 MMP9 CST3 F9 GLA OLFM4 COTL1 CRISPLD2 RAB11A CTSH ASAH1 RPS16 PTGDS LGALS3BP VAT1 ALDOC BST1 CTSC EHD1 FOLR3 ATP5F1B LTA4H MAN1A1 VNN1 KNG1 HRG ACTR3 FN1 QSOX1 CTSD APOA1 TTR FKBP1B CLU CAT FABP3 PLG PRDX4 LRP1 PLCG1 SERPINB6 C3 F1…
6.31770770592142e-40	111	1245	4.52653554082701	Immune effector process	http://amigo.geneontology.org/amigo/term/GO:0002252	CFH MASP2 LTF C8B VCL C6 GDI2 PKM RHOA CDC42 WDR1 PGM1 CPB2 HSP90AA1 GSTP1 RAB10 CPNE3 LYZ HSP90AB1 CYB5R3 MMP9 CST3 GLA OLFM4 COTL1 CRISPLD2 CTSH ASAH1 C5 PTGDS VAT1 VTN ALDOC BST1 CTSC HPX FOLR3 LTA4H ARPC3 VNN1 C7 C9 ACTR3 QSOX1 PRDX1 CTSD APOA1 TTR CLU CAT PRDX4 LRP1 C4BPA PLCG1 SERPINB6 C3 RAP1B CAP1 TCN1 ANXA1 LCP1 ACTR2 RBP4 IDH1 ANXA3 IQGAP1 HSPD1 AHSG GSN ALAD ALDOA FER ADAM17 ANGPT1 CCT…
2.6860245747062e-37	193	3806	2.5745470462182	Cellular localization	http://amigo.geneontology.org/amigo/term/GO:0051641	SLC4A1 SCIN RPS20 LTF VCL CDH1 RAB27B HSPA5 GDI2 CDH3 PKM RHOA PFN2 CDC42 WDR1 ACTN1 SRI SAR1A PGM1 HSP90AA1 GSTP1 RAB10 CPNE3 RPL6 RPLP0 LYZ TF APOH EZR HSP90AB1 CYB5R3 RPL3 MYH9 MMP9 CST3 F9 GLA OLFM4 COTL1 CRISPLD2 RAB11A CTSH ASAH1 RPS16 KXD1 AGR2 PTGDS LGALS3BP VAT1 ALDOC BST1 CTSC EHD1 FOLR3 ATP5F1B LTA4H MAN1A1 VNN1 KNG1 HRG ACTR3 FN1 QSOX1 CTSD APOA1 TTR FKBP1B CLU CAT FABP3 PLG PRDX4 LRP…
2.55327616985556e-34	92	975	4.79066186968191	Leukocyte mediated immunity	http://amigo.geneontology.org/amigo/term/GO:0002443	MASP2 LTF C8B VCL C6 GDI2 PKM RHOA WDR1 PGM1 HSP90AA1 GSTP1 RAB10 CPNE3 LYZ HSP90AB1 CYB5R3 MMP9 CST3 GLA OLFM4 COTL1 CRISPLD2 CTSH ASAH1 C5 PTGDS VAT1 ALDOC BST1 CTSC HPX FOLR3 LTA4H VNN1 C7 C9 QSOX1 PRDX1 CTSD TTR CLU CAT PRDX4 C4BPA SERPINB6 C3 RAP1B CAP1 TCN1 ACTR2 IDH1 ANXA3 IQGAP1 HSPD1 AHSG GSN ALAD ALDOA FER ADAM17 CCT8 EEF1A1 C8A CSTB ITGB2 CAMP VCP CCT2 EEF2 PA2G4 LRG1 PGAM1 RAB6A C8G F…
3.11585837741844e-33	72	593	6.16439004420541	Neutrophil mediated immunity	http://amigo.geneontology.org/amigo/term/GO:0002446	LTF VCL GDI2 PKM RHOA WDR1 PGM1 HSP90AA1 GSTP1 RAB10 CPNE3 LYZ HSP90AB1 CYB5R3 MMP9 CST3 GLA OLFM4 COTL1 CRISPLD2 CTSH ASAH1 VAT1 ALDOC BST1 CTSC FOLR3 LTA4H VNN1 QSOX1 CTSD TTR CAT PRDX4 SERPINB6 C3 RAP1B CAP1 TCN1 ACTR2 IDH1 ANXA3 IQGAP1 AHSG GSN ALAD ALDOA ADAM17 CCT8 EEF1A1 CSTB ITGB2 CAMP VCP CCT2 EEF2 PA2G4 LRG1 PGAM1 RAB6A F2 ATP6AP2 ANXA2 TUBB4B PPIA GM2A PSAP CR1 NME2 HBB HP
6.26824226475089e-32	74	660	5.69246136194911	Myeloid leukocyte mediated immunity	http://amigo.geneontology.org/amigo/term/GO:0002444	LTF VCL GDI2 PKM RHOA WDR1 PGM1 HSP90AA1 GSTP1 RAB10 CPNE3 LYZ HSP90AB1 CYB5R3 MMP9 CST3 GLA OLFM4 COTL1 CRISPLD2 CTSH ASAH1 PTGDS VAT1 ALDOC BST1 CTSC FOLR3 LTA4H VNN1 QSOX1 CTSD TTR CAT PRDX4 SERPINB6 C3 RAP1B CAP1 TCN1 ACTR2 IDH1 ANXA3 IQGAP1 AHSG GSN ALAD ALDOA FER ADAM17 CCT8 EEF1A1 CSTB ITGB2 CAMP VCP CCT2 EEF2 PA2G4 LRG1 PGAM1 RAB6A F2 ATP6AP2 ANXA2 TUBB4B PPIA GM2A PSAP CR1 NME2 HBB HP
2.0055348100486e-31	69	576	6.08189495174462	Neutrophil degranulation	http://amigo.geneontology.org/amigo/term/GO:0043312	LTF VCL GDI2 PKM RHOA PGM1 HSP90AA1 GSTP1 RAB10 CPNE3 LYZ HSP90AB1 CYB5R3 MMP9 CST3 GLA OLFM4 COTL1 CRISPLD2 CTSH ASAH1 VAT1 ALDOC BST1 CTSC FOLR3 LTA4H VNN1 QSOX1 CTSD TTR CAT PRDX4 SERPINB6 C3 RAP1B CAP1 TCN1 ACTR2 IDH1 ANXA3 IQGAP1 AHSG GSN ALAD ALDOA CCT8 EEF1A1 CSTB ITGB2 CAMP VCP CCT2 EEF2 PA2G4 LRG1 PGAM1 RAB6A ATP6AP2 ANXA2 TUBB4B PPIA GM2A PSAP CR1 NME2 HBB HP
4.4747805022381e-31	69	584	5.99858132226866	Neutrophil activation involved in immune response	http://amigo.geneontology.org/amigo/term/GO:0002283	LTF VCL GDI2 PKM RHOA PGM1 HSP90AA1 GSTP1 RAB10 CPNE3 LYZ HSP90AB1 CYB5R3 MMP9 CST3 GLA OLFM4 COTL1 CRISPLD2 CTSH ASAH1 VAT1 ALDOC BST1 CTSC FOLR3 LTA4H VNN1 QSOX1 CTSD TTR CAT PRDX4 SERPINB6 C3 RAP1B CAP1 TCN1 ACTR2 IDH1 ANXA3 IQGAP1 AHSG GSN ALAD ALDOA CCT8 EEF1A1 CSTB ITGB2 CAMP VCP CCT2 EEF2 PA2G4 LRG1 PGAM1 RAB6A ATP6AP2 ANXA2 TUBB4B PPIA GM2A PSAP CR1 NME2 HBB HP
1.28368010052539e-30	182	3847	2.40193642921942	Immune system process	http://amigo.geneontology.org/amigo/term/GO:0002376	CFH SLC4A1 SCIN MASP2 LTF C8B VIM VCL C6 PSMA4 GDI2 EML1 PKM RHOA CDC42 WDR1 ACTN1 TYR PGM1 CPB2 HSP90AA1 GSTP1 APOB RAB10 CPNE3 PSMC5 LYZ TF EZR HSP90AB1 CYB5R3 MYH9 PSMA3 PSMA6 MMP9 CST3 AHCY GLA OLFM4 COTL1 CRISPLD2 CTSH ASAH1 C5 AMBP PTGDS VAT1 VTN ALDOC BST1 CTSC HPX FOLR3 LTA4H ARPC3 VNN1 C7 THBS4 C9 HRG ACTR3 FN1 QSOX1 PRG4 ZP4 PRDX1 SERPINC1 CTSD APOA1 TTR FKBP1B CLU CAT PRDX4 LRP1 C4BPA …
1.57733560908923e-30	69	597	5.86795894841692	Neutrophil activation	http://amigo.geneontology.org/amigo/term/GO:0042119	LTF VCL GDI2 PKM RHOA PGM1 HSP90AA1 GSTP1 RAB10 CPNE3 LYZ HSP90AB1 CYB5R3 MMP9 CST3 GLA OLFM4 COTL1 CRISPLD2 CTSH ASAH1 VAT1 ALDOC BST1 CTSC FOLR3 LTA4H VNN1 QSOX1 CTSD TTR CAT PRDX4 SERPINB6 C3 RAP1B CAP1 TCN1 ACTR2 IDH1 ANXA3 IQGAP1 AHSG GSN ALAD ALDOA CCT8 EEF1A1 CSTB ITGB2 CAMP VCP CCT2 EEF2 PA2G4 LRG1 PGAM1 RAB6A ATP6AP2 ANXA2 TUBB4B PPIA GM2A PSAP CR1 NME2 HBB HP
2.06391601058213e-30	71	639	5.64117792625588	Leukocyte degranulation	http://amigo.geneontology.org/amigo/term/GO:0043299	LTF VCL GDI2 PKM RHOA PGM1 HSP90AA1 GSTP1 RAB10 CPNE3 LYZ HSP90AB1 CYB5R3 MMP9 CST3 GLA OLFM4 COTL1 CRISPLD2 CTSH ASAH1 PTGDS VAT1 ALDOC BST1 CTSC FOLR3 LTA4H VNN1 QSOX1 CTSD TTR CAT PRDX4 SERPINB6 C3 RAP1B CAP1 TCN1 ACTR2 IDH1 ANXA3 IQGAP1 AHSG GSN ALAD ALDOA FER CCT8 EEF1A1 CSTB ITGB2 CAMP VCP CCT2 EEF2 PA2G4 LRG1 PGAM1 RAB6A ATP6AP2 ANXA2 TUBB4B PPIA GM2A PSAP CR1 NME2 HBB HP
3.59954108548716e-30	69	606	5.78081104324241	Granulocyte activation	http://amigo.geneontology.org/amigo/term/GO:0036230	LTF VCL GDI2 PKM RHOA PGM1 HSP90AA1 GSTP1 RAB10 CPNE3 LYZ HSP90AB1 CYB5R3 MMP9 CST3 GLA OLFM4 COTL1 CRISPLD2 CTSH ASAH1 VAT1 ALDOC BST1 CTSC FOLR3 LTA4H VNN1 QSOX1 CTSD TTR CAT PRDX4 SERPINB6 C3 RAP1B CAP1 TCN1 ACTR2 IDH1 ANXA3 IQGAP1 AHSG GSN ALAD ALDOA CCT8 EEF1A1 CSTB ITGB2 CAMP VCP CCT2 EEF2 PA2G4 LRG1 PGAM1 RAB6A ATP6AP2 ANXA2 TUBB4B PPIA GM2A PSAP CR1 NME2 HBB HP
4.56391176911175e-30	155	2946	2.67122987343074	Immune response	http://amigo.geneontology.org/amigo/term/GO:0006955	CFH MASP2 LTF C8B VIM VCL C6 PSMA4 GDI2 PKM RHOA CDC42 PGM1 CPB2 HSP90AA1 GSTP1 APOB RAB10 CPNE3 PSMC5 LYZ TF EZR HSP90AB1 CYB5R3 MYH9 PSMA3 PSMA6 MMP9 CST3 AHCY GLA OLFM4 COTL1 CRISPLD2 CTSH ASAH1 C5 AMBP PTGDS VAT1 VTN ALDOC BST1 CTSC HPX FOLR3 LTA4H ARPC3 VNN1 C7 C9 HRG ACTR3 QSOX1 PRG4 ZP4 PRDX1 SERPINC1 CTSD APOA1 TTR CLU CAT PRDX4 LRP1 C4BPA PLCG1 SERPINB6 C3 RAP1B PSMA1 APOE PXDN ASS1 CAP1…
6.39605623201645e-30	71	652	5.52870045226611	Myeloid cell activation involved in immune response	http://amigo.geneontology.org/amigo/term/GO:0002275	LTF VCL GDI2 PKM RHOA PGM1 HSP90AA1 GSTP1 RAB10 CPNE3 LYZ HSP90AB1 CYB5R3 MMP9 CST3 GLA OLFM4 COTL1 CRISPLD2 CTSH ASAH1 PTGDS VAT1 ALDOC BST1 CTSC FOLR3 LTA4H VNN1 QSOX1 CTSD TTR CAT PRDX4 SERPINB6 C3 RAP1B CAP1 TCN1 ACTR2 IDH1 ANXA3 IQGAP1 AHSG GSN ALAD ALDOA FER CCT8 EEF1A1 CSTB ITGB2 CAMP VCP CCT2 EEF2 PA2G4 LRG1 PGAM1 RAB6A ATP6AP2 ANXA2 TUBB4B PPIA GM2A PSAP CR1 NME2 HBB HP
3.28900510471074e-27	74	785	4.786018469919	Myeloid leukocyte activation	http://amigo.geneontology.org/amigo/term/GO:0002274	LTF VCL GDI2 PKM RHOA PGM1 HSP90AA1 GSTP1 RAB10 CPNE3 LYZ HSP90AB1 CYB5R3 MMP9 CST3 GLA OLFM4 COTL1 CRISPLD2 CTSH ASAH1 PTGDS VAT1 ALDOC BST1 CTSC FOLR3 LTA4H VNN1 QSOX1 CTSD TTR CLU CAT PRDX4 SERPINB6 C3 RAP1B CAP1 TCN1 THBS1 ACTR2 IDH1 ANXA3 IQGAP1 HSPD1 AHSG GSN ALAD ALDOA FER CCT8 EEF1A1 CSTB ITGB2 CAMP VCP CCT2 EEF2 PA2G4 LRG1 PGAM1 RAB6A ATP6AP2 ANXA2 TUBB4B PPIA GM2A PSAP CR1 NME2 HBB HP
1.12281328363571e-26	35	137	12.9705915822672	Platelet degranulation	http://amigo.geneontology.org/amigo/term/GO:0002576	VCL RAB27B WDR1 ACTN1 TF APOH LGALS3BP KNG1 HRG FN1 QSOX1 APOA1 CLU PLG TLN1 THBS1 EGF SOD1 AHSG ALDOA ITIH3 ALB CLEC3B ANXA5 FGG FGA FGB PROS1 FLNA FAM3C PSAP CALM1 SELENOP SERPINF2 ACTN4
1.19436969736696e-26	76	847	4.55556753430817	Cell activation involved in immune response	http://amigo.geneontology.org/amigo/term/GO:0002263	LTF VCL GDI2 PKM RHOA PGM1 HSP90AA1 GSTP1 RAB10 CPNE3 LYZ HSP90AB1 CYB5R3 MMP9 CST3 GLA OLFM4 COTL1 CRISPLD2 CTSH ASAH1 PTGDS VAT1 ALDOC BST1 CTSC FOLR3 LTA4H VNN1 QSOX1 CTSD TTR CAT PRDX4 LRP1 SERPINB6 C3 RAP1B CAP1 TCN1 ANXA1 LCP1 ACTR2 IDH1 ANXA3 IQGAP1 HSPD1 AHSG GSN ALAD ALDOA FER CCT8 EEF1A1 CSTB ITGB2 PGLYRP2 CAMP VCP CCT2 EEF2 PA2G4 LRG1 PGAM1 RAB6A ATP6AP2 ANXA2 TUBB4B PPIA GM2A PSAP CR1…
2.57565206542894e-26	107	1658	3.2765104601836	Cell activation	http://amigo.geneontology.org/amigo/term/GO:0001775	LTF VCL GDI2 PKM RHOA CDC42 PGM1 HSP90AA1 GSTP1 RAB10 CPNE3 LYZ HSP90AB1 CYB5R3 MYH9 MMP9 CST3 GLA OLFM4 COTL1 CRISPLD2 CTSH ASAH1 PTGDS VAT1 ALDOC BST1 CTSC FOLR3 LTA4H VNN1 HRG FN1 QSOX1 ZP4 PRDX1 CTSD TTR FKBP1B CLU CAT PRDX4 LRP1 SERPINB6 C3 RAP1B GNAI1 APOE CAP1 TCN1 ANXA1 LCP1 TLN1 THBS1 ACTR2 IDH1 ANXA3 IQGAP1 SOD1 HSPD1 AHSG MSN GSN ALAD RPS3 ALDOA FER ADAM17 CCT8 EEF1A1 CSRP1 CSTB ITGB2 …
4.62136784941971e-26	75	843	4.51695741426182	Leukocyte activation involved in immune response	http://amigo.geneontology.org/amigo/term/GO:0002366	LTF VCL GDI2 PKM RHOA PGM1 HSP90AA1 GSTP1 RAB10 CPNE3 LYZ HSP90AB1 CYB5R3 MMP9 CST3 GLA OLFM4 COTL1 CRISPLD2 CTSH ASAH1 PTGDS VAT1 ALDOC BST1 CTSC FOLR3 LTA4H VNN1 QSOX1 CTSD TTR CAT PRDX4 SERPINB6 C3 RAP1B CAP1 TCN1 ANXA1 LCP1 ACTR2 IDH1 ANXA3 IQGAP1 HSPD1 AHSG GSN ALAD ALDOA FER CCT8 EEF1A1 CSTB ITGB2 PGLYRP2 CAMP VCP CCT2 EEF2 PA2G4 LRG1 PGAM1 RAB6A ATP6AP2 ANXA2 TUBB4B PPIA GM2A PSAP CR1 NME2…
1.10628390387884e-25	148	2987	2.51558386266248	Catabolic process	http://amigo.geneontology.org/amigo/term/GO:0009056	SLC4A1 RPS20 VIM CDH1 PSMA4 HSPA5 PKM PYGM ENO1 PGM1 HSP90AA1 APOB HADHA PSMC5 MMP2 RPL6 RPLP0 BLVRB DLD EZR HSP90AB1 CIRBP RPL3 PSMA3 PSMA6 MMP9 CST3 AHCY GLA CTSH ASAH1 RPS16 GAPDHS AMBP ENO3 ALDOC CTSC LTA4H ALDH2 TPI1 MAN1A1 QSOX1 CTBS GALE PRDX1 CTSD APOA1 UCHL3 GOT1 CLU EPHX2 CAT FABP3 LRP1 C4BPA PLCG1 PEPD GOT2 CAPNS1 PRDX5 PSMA1 APOE APOC1 PXDN UBA1 RPL27 PLAAT4 GSTM3 CHIA LRP4 ENPP2 SORL…
7.07550287806858e-24	115	2019	2.89183712415792	Proteolysis	http://amigo.geneontology.org/amigo/term/GO:0006508	MASP2 LTF PSMA4 HSPA5 RHOA ENO1 FBLN1 LXN CPB2 PSMC5 MMP2 F11 FETUB DLD APOH HSP90AB1 SERPIND1 MYH9 PSMA3 PSMA6 MMP9 CST3 F9 CTSH C5 AMBP VTN CPZ HGFAC CTSC LTA4H MAN1A1 KNG1 HRG FN1 HSPE1 SERPINC1 CTSD UCHL3 CLU PLG LRP1 PEPD SERPINB6 C3 F10 CAPNS1 PRDX5 VIL1 PSMA1 APOE UBA1 CNDP2 SORL1 THBS1 EGF NPEPPS HSPD1 AHSG GSN ALAD HABP2 RPS3 CNDP1 UBC ITIH2 ADAM17 UCHL1 AIFM1 TIMP4 CSTB ITIH3 CAPN2 COL6…
4.53583683624655e-23	114	2033	2.84694960764315	Small molecule metabolic process	http://amigo.geneontology.org/amigo/term/GO:0044281	SLC4A1 MDH1 PSMA4 CS PKM RHOA SDHA ENO1 TYR PGM1 HSP90AA1 GSTP1 APOB HADHA PSMC5 CETP DLD PHGDH CYB5R3 ACO2 PSMA3 PSMA6 AHCY ASAH1 CKM GAPDHS PTGR1 AK1 PTGDS MINPP1 ENO3 ALDOC UGDH ATP5F1B LTA4H ALDH2 TPI1 LDHB VNN1 GALE APOA1 TTR GOT1 EPHX2 CAT FABP3 PLCG1 PEPD GLO1 GOT2 C3 ASL PSMA1 APOE APOC1 ASS1 CA6 RAN NARS1 CBLIF TCN1 ANXA1 IREB2 TXN RBP4 ATIC IDH1 HADH SOD1 PGD GC MDH2 VLDLR GLUD1 GSTO1 A…
3.74575843164669e-22	188	4750	2.00944695815262	Response to stress	http://amigo.geneontology.org/amigo/term/GO:0006950	CFH SLC4A1 MASP2 LTF C8B VIM VCL C6 PSMA4 HSPA5 CDH3 RHOA CDC42 ENO1 FBLN1 LXN CPB2 HSP90AA1 GSTP1 PSMC5 MMP2 F11 LYZ TF APOH EZR HSP90AB1 CIRBP SERPIND1 MYH9 ACO2 PSMA3 PSMA6 MMP9 CST3 AHCY F9 COTL1 AGR2 C5 AMBP LGALS3BP VTN SOD3 BST1 HGFAC CTSC EHD1 HPX MAN1A1 VNN1 C7 THBS4 C9 KNG1 HRG ACTR3 FN1 HSPE1 PRDX1 SERPINC1 APOA1 FKBP1B GOT1 CLU CAT PDS5A PLG PRDX4 LRP1 C4BPA PLCG1 SERPINB6 C3 F10 PRDX…
4.07635507023921e-22	126	2477	2.58259821088985	Organic substance catabolic process	http://amigo.geneontology.org/amigo/term/GO:1901575	SLC4A1 RPS20 VIM CDH1 PSMA4 HSPA5 PKM PYGM ENO1 PGM1 HSP90AA1 APOB HADHA PSMC5 RPL6 RPLP0 BLVRB DLD EZR HSP90AB1 CIRBP RPL3 PSMA3 PSMA6 CST3 AHCY GLA CTSH ASAH1 RPS16 GAPDHS AMBP ENO3 ALDOC CTSC LTA4H ALDH2 TPI1 MAN1A1 CTBS GALE CTSD APOA1 UCHL3 GOT1 CLU EPHX2 FABP3 LRP1 C4BPA PLCG1 GOT2 PSMA1 APOE APOC1 UBA1 RPL27 PLAAT4 CHIA ENPP2 SORL1 IDH1 HADH EGF LUM RPS2 NPEPPS CLTC PGD RPS3A MSN VLDLR ALA…
3.01759673909076e-20	77	1102	3.54749210789049	Carboxylic acid metabolic process	http://amigo.geneontology.org/amigo/term/GO:0019752	SLC4A1 MDH1 PSMA4 CS PKM SDHA ENO1 TYR PGM1 GSTP1 HADHA PSMC5 DLD PHGDH CYB5R3 ACO2 PSMA3 PSMA6 AHCY ASAH1 CKM GAPDHS PTGR1 PTGDS ENO3 ALDOC UGDH LTA4H TPI1 LDHB VNN1 APOA1 GOT1 EPHX2 FABP3 PEPD GLO1 GOT2 C3 ASL PSMA1 APOC1 ASS1 NARS1 ANXA1 IREB2 ATIC IDH1 HADH PGD MDH2 GLUD1 GSTO1 ALDOA DLAT QDPR HPGD FOLR2 CKB ASPG ACAA2 GPX4 GPD1 PDHB HARS1 PGAM1 QARS1 LPL ALOXE3 ADIPOQ ALDH1A3 ADH5 MALRD1 GPX…
4.13593716952893e-20	78	1135	3.4890809728913	Oxoacid metabolic process	http://amigo.geneontology.org/amigo/term/GO:0043436	SLC4A1 MDH1 PSMA4 CS PKM SDHA ENO1 TYR PGM1 GSTP1 HADHA PSMC5 DLD PHGDH CYB5R3 ACO2 PSMA3 PSMA6 AHCY ASAH1 CKM GAPDHS PTGR1 PTGDS MINPP1 ENO3 ALDOC UGDH LTA4H TPI1 LDHB VNN1 APOA1 GOT1 EPHX2 FABP3 PEPD GLO1 GOT2 C3 ASL PSMA1 APOC1 ASS1 NARS1 ANXA1 IREB2 ATIC IDH1 HADH PGD MDH2 GLUD1 GSTO1 ALDOA DLAT QDPR HPGD FOLR2 CKB ASPG ACAA2 GPX4 GPD1 PDHB HARS1 PGAM1 QARS1 LPL ALOXE3 ADIPOQ ALDH1A3 ADH5 MAL…
4.89552732012076e-20	45	378	6.04411920670273	Coagulation	http://amigo.geneontology.org/amigo/term/GO:0050817	SLC4A1 VCL CDC42 FBLN1 CPB2 F11 APOH SERPIND1 MYH9 F9 VTN HGFAC EHD1 KNG1 HRG FN1 SERPINC1 PLG F10 GNAI1 APOE TLN1 THBS1 F13B HABP2 CSRP1 ANXA5 COL1A2 YWHAZ FGG FGA FGB F2 ANXA2 ACTG1 PROS1 PPIA FLNA ANXA4 HBE1 CLIC1 HBB SERPINF2 SERPINA10 DGKD
6.84534433754094e-20	61	718	4.31337977926807	Response to wounding	http://amigo.geneontology.org/amigo/term/GO:0009611	SLC4A1 VCL CDH3 RHOA CDC42 FBLN1 CPB2 F11 APOH SERPIND1 MYH9 F9 VTN HGFAC EHD1 KNG1 HRG FN1 SERPINC1 APOA1 FKBP1B PLG LRP1 F10 VIL1 GNAI1 APOE COL5A1 ANXA1 TLN1 THBS1 SOD1 F13B GSN HABP2 ADAM17 CSRP1 ANXA5 COL1A2 YWHAZ ARF4 FGG FGA FGB F2 ANXA2 ACTG1 PROS1 APOD PPIA NACA FLNA ANXA6 HBE1 CLIC1 GPX1 HBB EPPK1 SERPINF2 SERPINA10 DGKD
6.84534433754094e-20	55	583	4.78967937134933	Wound healing	http://amigo.geneontology.org/amigo/term/GO:0042060	SLC4A1 VCL CDH3 RHOA CDC42 FBLN1 CPB2 F11 APOH SERPIND1 MYH9 F9 VTN HGFAC EHD1 KNG1 HRG FN1 SERPINC1 PLG F10 VIL1 GNAI1 APOE COL5A1 ANXA1 TLN1 THBS1 F13B GSN HABP2 ADAM17 CSRP1 ANXA5 COL1A2 YWHAZ FGG FGA FGB F2 ANXA2 ACTG1 PROS1 PPIA NACA FLNA ANXA6 HBE1 CLIC1 GPX1 HBB EPPK1 SERPINF2 SERPINA10 DGKD
8.40244768624018e-20	155	3680	2.13843565411058	Cellular response to chemical stimulus	http://amigo.geneontology.org/amigo/term/GO:0070887	LTF VIM CDH1 PSMA4 HSPA5 PKM RHOA CDC42 ENO1 SRI FSCN1 CPB2 HSP90AA1 GSTP1 APOB RAB10 CPNE3 PSMC5 MMP2 RPLP0 TF EZR HSP90AB1 CYB5R3 RPL3 PSMA3 PSMA6 MMP9 CTSH ASAH1 RPS16 AGR2 C5 VTN SOD3 BST1 EHD1 HPX ARPC3 VNN1 THBS4 HRG NCL ACTR3 FN1 PRDX1 APOA1 FKBP1B GOT1 CLU CAT PRDX4 LRP1 PLCG1 SERPINB6 PRDX5 RAP1B VIL1 GNAI1 PSMA1 APOE PXDN ASS1 GSTM3 SORT1 ANXA1 LCP1 TXN TLN1 SORL1 THBS1 ACTR2 ATIC IQGAP…
1.28894599107083e-19	78	1159	3.41683080606698	Organic acid metabolic process	http://amigo.geneontology.org/amigo/term/GO:0006082	SLC4A1 MDH1 PSMA4 CS PKM SDHA ENO1 TYR PGM1 GSTP1 HADHA PSMC5 DLD PHGDH CYB5R3 ACO2 PSMA3 PSMA6 AHCY ASAH1 CKM GAPDHS PTGR1 PTGDS MINPP1 ENO3 ALDOC UGDH LTA4H TPI1 LDHB VNN1 APOA1 GOT1 EPHX2 FABP3 PEPD GLO1 GOT2 C3 ASL PSMA1 APOC1 ASS1 NARS1 ANXA1 IREB2 ATIC IDH1 HADH PGD MDH2 GLUD1 GSTO1 ALDOA DLAT QDPR HPGD FOLR2 CKB ASPG ACAA2 GPX4 GPD1 PDHB HARS1 PGAM1 QARS1 LPL ALOXE3 ADIPOQ ALDH1A3 ADH5 MAL…
1.38195762070473e-19	155	3700	2.12687654246674	Response to organic substance	http://amigo.geneontology.org/amigo/term/GO:0010033	LTF VIM CDH1 PSMA4 HSPA5 PKM RHOA CDC42 SRI FSCN1 TYR CPB2 HSP90AA1 GSTP1 APOB RAB10 HADHA CPNE3 PSMC5 MMP2 RPLP0 EZR HSP90AB1 RPL3 PSMA3 PSMA6 MMP9 CTSH ASAH1 RPS16 AGR2 VTN CTSC EHD1 HPX ARPC3 MAN1A1 THBS4 HRG NCL ACTR3 FN1 HSPE1 APOA1 FKBP1B GOT1 CLU CAT FABP3 LRP1 PLCG1 GOT2 RAP1B VIL1 GNAI1 PSMA1 APOE PXDN ASS1 RPL27 GSTM3 SORT1 ANXA1 LCP1 TLN1 SORL1 THBS1 ACTR2 RBP4 ANXA7 ATIC IDH1 ANXA3 HA…
1.51474735339283e-19	25	93	13.6480111119094	Regulation of humoral immune response	http://amigo.geneontology.org/amigo/term/GO:0002920	CFH C8B C6 CPB2 C5 VTN HPX C7 C9 ZP4 CLU C4BPA C3 C8A C8G CPN2 F2 C1S PROS1 ZP3 CR1 CFI C4A CFB CFHR1
1.74219574171677e-19	44	373	5.98902535870597	Blood coagulation	http://amigo.geneontology.org/amigo/term/GO:0007596	SLC4A1 VCL CDC42 FBLN1 CPB2 F11 APOH SERPIND1 MYH9 F9 VTN HGFAC EHD1 KNG1 HRG FN1 SERPINC1 PLG F10 GNAI1 APOE TLN1 THBS1 F13B HABP2 CSRP1 ANXA5 COL1A2 YWHAZ FGG FGA FGB F2 ANXA2 ACTG1 PROS1 PPIA FLNA HBE1 CLIC1 HBB SERPINF2 SERPINA10 DGKD
2.18042581041907e-19	123	2566	2.4336648341252	Cellular catabolic process	http://amigo.geneontology.org/amigo/term/GO:0044248	RPS20 VIM PSMA4 HSPA5 PYGM HSP90AA1 APOB HADHA PSMC5 RPL6 RPLP0 BLVRB DLD EZR HSP90AB1 CIRBP RPL3 PSMA3 PSMA6 CST3 AHCY GLA CTSH ASAH1 RPS16 GAPDHS AMBP CTSC LTA4H TPI1 MAN1A1 QSOX1 PRDX1 APOA1 UCHL3 GOT1 CLU EPHX2 CAT FABP3 LRP1 PLCG1 GOT2 CAPNS1 PRDX5 PSMA1 APOE APOC1 PXDN UBA1 RPL27 GSTM3 LRP4 ENPP2 SORL1 RAB1A ANXA7 IDH1 HADH EGF LUM RPS2 NPEPPS CLTC PGD RPS3A MSN ATP6V1B2 VLDLR ALAD GLUD1 GS…
2.54434434696938e-19	44	377	5.92548132306983	Hemostasis	http://amigo.geneontology.org/amigo/term/GO:0007599	SLC4A1 VCL CDC42 FBLN1 CPB2 F11 APOH SERPIND1 MYH9 F9 VTN HGFAC EHD1 KNG1 HRG FN1 SERPINC1 PLG F10 GNAI1 APOE TLN1 THBS1 F13B HABP2 CSRP1 ANXA5 COL1A2 YWHAZ FGG FGA FGB F2 ANXA2 ACTG1 PROS1 PPIA FLNA HBE1 CLIC1 HBB SERPINF2 SERPINA10 DGKD
5.50304949585139e-19	88	1475	3.02902570684383	Leukocyte activation	http://amigo.geneontology.org/amigo/term/GO:0045321	LTF VCL GDI2 PKM RHOA CDC42 PGM1 HSP90AA1 GSTP1 RAB10 CPNE3 LYZ HSP90AB1 CYB5R3 MYH9 MMP9 CST3 GLA OLFM4 COTL1 CRISPLD2 CTSH ASAH1 PTGDS VAT1 ALDOC BST1 CTSC FOLR3 LTA4H VNN1 QSOX1 ZP4 PRDX1 CTSD TTR FKBP1B CLU CAT PRDX4 SERPINB6 C3 RAP1B CAP1 TCN1 ANXA1 LCP1 THBS1 ACTR2 IDH1 ANXA3 IQGAP1 SOD1 HSPD1 AHSG MSN GSN ALAD RPS3 ALDOA FER ADAM17 CCT8 EEF1A1 CSTB ITGB2 PGLYRP2 VCAM1 CAMP VCP CCT2 EEF2 PA…
5.86214698024165e-19	22	69	16.1877279622995	Regulation of complement activation	http://amigo.geneontology.org/amigo/term/GO:0030449	CFH C8B C6 CPB2 C5 VTN C7 C9 CLU C4BPA C3 C8A C8G CPN2 F2 C1S PROS1 CR1 CFI C4A CFB CFHR1
6.59443429941e-19	144	3352	2.18107595239487	Response to external stimulus	http://amigo.geneontology.org/amigo/term/GO:0009605	CFH MASP2 LTF C8B VIM C6 PSMA4 HSPA5 COL11A1 RHOA CDC42 ENO1 TYR LXN CPB2 HSP90AA1 GSTP1 APOB PSMC5 F11 LYZ TF APOH EZR HSP90AB1 SERPIND1 MYH9 PSMA3 PSMA6 MMP9 AHCY COTL1 C5 VTN BST1 CTSC HPX VNN1 C7 THBS4 C9 KNG1 HRG ACTR3 PRDX1 SERPINC1 APOA1 FKBP1B GOT1 CLU CAT PLG LRP1 C4BPA PLCG1 C3 F10 VIL1 PSMA1 APOE ASS1 TPT1 ANXA1 ENPP2 SORL1 THBS1 RAB1A ACTR2 ANXA3 CDH13 SOD1 ARF1 HSPD1 AHSG ATP6V1B2 VL…
1.37638313869551e-18	167	4258	1.99123776964833	Regulation of biological quality	http://amigo.geneontology.org/amigo/term/GO:0065008	SLC4A1 SCIN LTF VIM MYOC VCL PSMA4 CAPG TG CP CDH3 RHOA PFN2 CDC42 WDR1 SRI FBLN1 CPB2 HSP90AA1 GSTP1 APOB PSMC5 CETP F11 LYZ DLD TF APOH EZR HSP90AB1 CIRBP SERPIND1 MYH9 PSMA3 PSMA6 F9 COTL1 RAB11A CTSH AGR2 PFN1 VTN SOD3 HGFAC EHD1 HPX ATP5F1B ARPC3 C7 KNG1 HRG ACTR3 FN1 PRDX1 SERPINC1 APOA1 TTR MYL12B FKBP1B GOT1 CLU EPHX2 FABP3 PLG PRDX4 LRP1 PLCG1 GOT2 F10 PRDX5 RAP1B VIL1 GNAI1 PSMA1 APOE M…
4.14946162905136e-18	24	95	12.8262571796976	Complement activation	http://amigo.geneontology.org/amigo/term/GO:0006956	CFH MASP2 C8B C6 CPB2 C5 VTN C7 C9 CLU C4BPA C3 C8A C8G CPN2 F2 C1S PROS1 CR1 CFI C4A CFB CFHR1 C1R
1.39966908045314e-17	130	2951	2.23659036723801	Regulation of localization	http://amigo.geneontology.org/amigo/term/GO:0032879	SCIN MYOC VCL CDH1 RAB27B HSPA5 CDH3 SLK RHOA PFN2 CDC42 WDR1 ACTN1 SRI FBLN1 SAR1A CPB2 HSP90AA1 GSTP1 APOB RAB10 CPNE3 CETP TF APOH EZR HSP90AB1 MMP9 RAB11A CTSH AGR2 C5 PFN1 VTN BST1 EHD1 ATP5F1B ARHGDIB THBS4 HRG FN1 CTSD APOA1 FKBP1B CLU FABP3 LRP1 PLCG1 AHNAK C3 F10 RAP1B VIL1 GNAI1 APOE APOC1 RAN MYH10 YWHAQ LRP4 ANXA1 LCP1 TXN ENPP2 SORL1 THBS1 RBP4 ANXA3 HADH EGF IQGAP1 CDH13 NPEPPS CLTC…
1.5364607318821e-17	62	830	3.79250275042263	Regulation of proteolysis	http://amigo.geneontology.org/amigo/term/GO:0030162	LTF RHOA ENO1 FBLN1 LXN CPB2 PSMC5 FETUB HSP90AB1 SERPIND1 MYH9 PSMA3 MMP9 CST3 CTSH C5 AMBP VTN CTSC KNG1 HRG FN1 HSPE1 SERPINC1 CTSD CLU LRP1 SERPINB6 C3 PRDX5 VIL1 APOE SORL1 THBS1 EGF HSPD1 AHSG GSN ALAD RPS3 ITIH2 AIFM1 TIMP4 CSTB ITIH3 COL6A3 CLEC3B VCP A2ML1 UBB UMODL1 F2 ANXA2 PROS1 ASTL CR1 RACK1 C4A GPX1 YWHAE SERPINF2 SERPINA10
3.18380974795111e-17	48	512	4.7597438752784	Regulation of peptidase activity	http://amigo.geneontology.org/amigo/term/GO:0052547	LTF RHOA FBLN1 LXN FETUB SERPIND1 PSMA3 MMP9 CST3 CTSH C5 AMBP VTN KNG1 HRG FN1 HSPE1 SERPINC1 CTSD LRP1 SERPINB6 C3 PRDX5 VIL1 SORL1 THBS1 HSPD1 AHSG GSN RPS3 ITIH2 AIFM1 TIMP4 CSTB ITIH3 COL6A3 VCP A2ML1 UMODL1 ANXA2 PROS1 CR1 RACK1 C4A GPX1 YWHAE SERPINF2 SERPINA10
1.26808364552192e-16	64	919	3.5357110832681	Supramolecular fiber organization	http://amigo.geneontology.org/amigo/term/GO:0097435	SCIN LTF VIM MYOC CAPG COL11A1 SLK RHOA PFN2 CDC42 WDR1 ACTN1 FSCN1 LYZ TF EZR HSP90AB1 CST3 PLS3 COTL1 RAB11A PFN1 ARPC3 ACTR3 APOA1 TTR TGFBI CLU VIL1 APOE PXDN COL5A1 LCP1 SORL1 ACTR2 LUM TPM3 ARF1 GSN RPS3 ALDOA UBC FER CSRP1 ACTC1 COL6A3 COL1A2 HSP90B1 PPIB TPM4 UBB KRT8 FGA CFL1 ANXA2 ACTG1 P4HB FLNA COL15A1 UBA52 GPX1 EPPK1 MYH11 SERPINF2
2.22946059762622e-16	38	331	5.8286490960106	Humoral immune response	http://amigo.geneontology.org/amigo/term/GO:0006959	CFH MASP2 LTF C8B C6 CPB2 LYZ TF C5 VTN BST1 HPX C7 C9 HRG ZP4 CLU C4BPA C3 RPL30 C8A PGLYRP2 CAMP FGA FGB C8G CPN2 F2 C1S PROS1 H2BC21 ZP3 CR1 CFI C4A CFB CFHR1 C1R
2.82040949630143e-16	19	60	16.0773570898292	Negative regulation of coagulation	http://amigo.geneontology.org/amigo/term/GO:0050819	CPB2 F11 APOH VTN KNG1 HRG PLG F10 APOE THBS1 ANXA5 FGG FGA FGB F2 ANXA2 PROS1 ANXA4 SERPINF2
5.1054440713616e-16	48	549	4.43895967967676	Regulation of body fluid levels	http://amigo.geneontology.org/amigo/term/GO:0050878	SLC4A1 VCL CDC42 FBLN1 CPB2 F11 APOH SERPIND1 MYH9 F9 RAB11A AGR2 VTN HGFAC EHD1 KNG1 HRG FN1 SERPINC1 PLG GOT2 F10 GNAI1 APOE TLN1 THBS1 F13B HABP2 CSRP1 ANXA5 COL1A2 YWHAZ FGG FGA FGB ALOXE3 F2 ANXA2 ACTG1 PROS1 PPIA FLNA HBE1 CLIC1 HBB SERPINF2 SERPINA10 DGKD
1.32406331287135e-15	93	1832	2.57732856128612	Response to oxygen-containing compound	http://amigo.geneontology.org/amigo/term/GO:1901700	LTF VIM CDH1 HSPA5 PKM RHOA SRI TYR CPB2 GSTP1 APOB RAB10 HADHA MMP2 EZR HSP90AB1 MMP9 CTSH SOD3 MAN1A1 PRDX1 FKBP1B GOT1 CLU CAT FABP3 LRP1 GOT2 PRDX5 RAP1B GNAI1 APOE ASS1 RPL27 SORT1 ANXA1 TXN SORL1 THBS1 ACTR2 RBP4 HADH IQGAP1 SOD1 HSPD1 AHSG MSN ATP6V1B2 GSN ALAD RPS3 FER QDPR ADAM17 AIFM1 TIMP4 ACTC1 G6PD ALPL VCAM1 CAPN2 ATP1A1 CAMP HMGB2 HPGD COL1A2 VCP FOLR2 HSP90B1 GPX4 GPD1 EEF2 KRT8 C…
1.73661269295597e-15	51	637	4.06483621373854	Endocytosis	http://amigo.geneontology.org/amigo/term/GO:0006897	RAB27B CDC42 HSP90AA1 APOB TF EZR MYH9 AMBP LGALS3BP VTN EHD1 HPX EHBP1 PRG4 APOA1 CLU LRP1 C4BPA C3 APOE APOC1 CAP1 SORT1 LRP4 ENPP2 SORL1 THBS1 RAB1A EGF CDH13 CLTC ARF1 AHSG VLDLR GSN PLA2R1 ANGPT1 ITGB2 ALB HSP90B1 CALR ADIPOQ ANXA2 ACTG1 HBA2 CALM1 CFI HBB HP DGKD LRP6
2.01118558835452e-15	20	76	13.360684562185	Regulation of coagulation	http://amigo.geneontology.org/amigo/term/GO:0050818	CPB2 F11 APOH VTN KNG1 HRG SERPINC1 PLG F10 APOE THBS1 ANXA5 FGG FGA FGB F2 ANXA2 PROS1 ANXA4 SERPINF2
2.60562700260581e-15	34	281	6.14306208339608	Negative regulation of peptidase activity	http://amigo.geneontology.org/amigo/term/GO:0010466	LTF LXN FETUB SERPIND1 MMP9 CST3 C5 AMBP VTN KNG1 HRG SERPINC1 LRP1 SERPINB6 C3 PRDX5 VIL1 SORL1 THBS1 AHSG ITIH2 TIMP4 CSTB ITIH3 COL6A3 A2ML1 ANXA2 PROS1 CR1 C4A GPX1 YWHAE SERPINF2 SERPINA10
2.91436093400936e-15	44	484	4.61550921239117	Regulation of endopeptidase activity	http://amigo.geneontology.org/amigo/term/GO:0052548	LTF RHOA LXN FETUB SERPIND1 PSMA3 MMP9 CST3 CTSH C5 AMBP VTN KNG1 HRG HSPE1 SERPINC1 CTSD SERPINB6 C3 PRDX5 VIL1 SORL1 THBS1 HSPD1 AHSG GSN RPS3 ITIH2 AIFM1 TIMP4 CSTB ITIH3 COL6A3 VCP A2ML1 ANXA2 PROS1 CR1 RACK1 C4A GPX1 YWHAE SERPINF2 SERPINA10
4.02412280857252e-15	122	2871	2.15744108778438	Anatomical structure morphogenesis	http://amigo.geneontology.org/amigo/term/GO:0009653	LTF MYOC VCL PSMA4 HSPA5 COL11A1 PKM RHOA CDC42 WDR1 ACTN1 FBLN1 CPB2 HSP90AA1 APOB RAB10 PSMC5 MMP2 DLD APOH EZR HSP90AB1 MYH9 PSMA3 PSMA6 MMP9 CST3 OLFM4 CRISPLD2 RAB11A CTSH AGR2 C5 PFN1 VAT1 VTN UGDH EHD1 ATP5F1B THBS4 HRG NCL FN1 APOA1 MYL12B TGFBI CLU LRP1 PLCG1 C3 VIL1 PSMA1 APOE COL5A1 CAP1 MYH10 LRP4 ANXA1 ENPP2 THBS1 RAB1A ACTR2 RBP4 ANXA3 EGF IQGAP1 CDH13 CLTC SOD1 MSN VLDLR ALDOA FER …
4.2106609082235e-15	105	2271	2.34738579494135	Movement of cell or subcellular component	http://amigo.geneontology.org/amigo/term/GO:0006928	VIM MYOC VCL CDH1 RAB27B HSPA5 SLK RHOA PFN2 CDC42 WDR1 ACTN1 SRI FSCN1 FBLN1 GSTP1 APOB CPNE3 TF APOH EZR MYL6 MYH9 MMP9 TNNC2 RAB11A CTSH GAPDHS C5 PFN1 VTN BST1 ATP5F1B ARPC3 ARHGDIB THBS4 HRG ACTR3 FN1 APOA1 LRP1 PLCG1 F10 VIL1 APOE COL5A1 CAP1 MYH10 NARS1 ANXA1 LCP1 ENPP2 SORL1 THBS1 RAB1A ACTR2 ANXA3 EGF IQGAP1 CDH13 SOD1 TPM3 MSN VLDLR GSN FER ADAM17 ATP5F1A ANGPT1 UCHL1 ACTC1 ITGB2 LMNA V…
6.11172268990057e-15	92	1847	2.52890921653485	Regulation of cell death	http://amigo.geneontology.org/amigo/term/GO:0010941	SCIN LTF HSPA5 SLK RHOA CDC42 ACTN1 ENO1 HSP90AA1 GSTP1 PSMC5 APOH HSP90AB1 MMP9 CTSH ASAH1 AGR2 CTSC VNN1 KNG1 HRG CTSD CLU CAT LRP1 PLCG1 GLO1 PRDX5 VIL1 APOE TPT1 SORT1 ANXA1 TXN SORL1 THBS1 SOD1 HSPD1 RPS3A GSN RPS3 UBC ADAM17 PLA2R1 ANGPT1 AIFM1 G6PD ITGB2 LMNA CAPN2 ALB HMGB2 ANXA5 HPGD YWHAZ VCP VDAC2 HSP90B1 PDIA3 ACAA2 GPX4 ARF4 PDCD6IP UBB PA2G4 FGG FGA FGB QARS1 CFL1 MST1 UMODL1 CALR A…
7.36791132476977e-15	33	273	6.13710565603661	Negative regulation of endopeptidase activity	http://amigo.geneontology.org/amigo/term/GO:0010951	LTF LXN FETUB SERPIND1 MMP9 CST3 C5 AMBP VTN KNG1 HRG SERPINC1 SERPINB6 C3 PRDX5 VIL1 SORL1 THBS1 AHSG ITIH2 TIMP4 CSTB ITIH3 COL6A3 A2ML1 ANXA2 PROS1 CR1 C4A GPX1 YWHAE SERPINF2 SERPINA10
1.98717506930954e-14	18	64	14.2792316258352	Humoral immune response mediated by circulating immunoglobulin	http://amigo.geneontology.org/amigo/term/GO:0002455	MASP2 C8B C6 C5 HPX C7 C9 CLU C4BPA C3 C8A C8G C1S ZP3 CR1 CFI C4A C1R
2.91281665768003e-14	38	385	5.01112428773899	Negative regulation of proteolysis	http://amigo.geneontology.org/amigo/term/GO:0045861	LTF LXN CPB2 FETUB HSP90AB1 SERPIND1 MMP9 CST3 C5 AMBP VTN KNG1 HRG SERPINC1 LRP1 SERPINB6 C3 PRDX5 VIL1 SORL1 THBS1 AHSG ALAD ITIH2 TIMP4 CSTB ITIH3 COL6A3 A2ML1 F2 ANXA2 PROS1 CR1 C4A GPX1 YWHAE SERPINF2 SERPINA10
3.13967590695844e-14	17	56	15.4125039770919	Negative regulation of blood coagulation	http://amigo.geneontology.org/amigo/term/GO:0030195	CPB2 F11 APOH VTN KNG1 HRG PLG F10 APOE THBS1 FGG FGA FGB F2 ANXA2 PROS1 SERPINF2
4.32837436170622e-14	17	57	15.1421091704763	Negative regulation of hemostasis	http://amigo.geneontology.org/amigo/term/GO:1900047	CPB2 F11 APOH VTN KNG1 HRG PLG F10 APOE THBS1 FGG FGA FGB F2 ANXA2 PROS1 SERPINF2
4.86277658903271e-14	21	101	10.5562636441818	Monosaccharide biosynthetic process	http://amigo.geneontology.org/amigo/term/GO:0046364	MDH1 ENO1 PGM1 GAPDHS ENO3 ALDOC TPI1 GOT1 GOT2 RBP4 PGD MDH2 ALDOA G6PD TKT GPD1 PGAM1 TALDO1 ADIPOQ FAM3C GPI
5.40236604247752e-14	117	2791	2.12832689227784	Regulation of protein metabolic process	http://amigo.geneontology.org/amigo/term/GO:0051246	RPS20 LTF VIM CDH1 HSPA5 PKM RHOA PFN2 ENO1 FBLN1 LXN CPB2 HSP90AA1 GSTP1 PSMC5 FETUB EZR HSP90AB1 CIRBP SERPIND1 MYH9 PSMA3 MMP9 CST3 CTSH C5 AMBP VTN BST1 CTSC HPX THBS4 KNG1 HRG NCL FN1 HSPE1 SERPINC1 CTSD APOA1 FKBP1B CLU LRP1 C4BPA SERPINB6 C3 F10 PRDX5 VIL1 APOE LRP4 IREB2 TXN ENPP2 SORL1 THBS1 RAB1A EGF IQGAP1 RPS2 SOD1 HSPD1 AHSG MSN VLDLR GSN ALAD RPS3 CNDP1 FER ITIH2 ADAM17 ANGPT1 UCHL1…
5.93096420686524e-14	48	623	3.9116996214166	Small molecule biosynthetic process	http://amigo.geneontology.org/amigo/term/GO:0044283	MDH1 ENO1 PGM1 GSTP1 APOB PHGDH CYB5R3 ASAH1 GAPDHS PTGDS ENO3 ALDOC UGDH LTA4H TPI1 APOA1 GOT1 EPHX2 GOT2 ASL APOE APOC1 ASS1 RAN ANXA1 RBP4 SOD1 PGD MDH2 GLUD1 ALDOA QDPR G6PD TKT HPGD ACAA2 GPX4 GPD1 PGAM1 LPL TALDO1 ALOXE3 ADIPOQ ALDH1A3 FAM3C MALRD1 GPI SHMT1
6.98128147345967e-14	57	858	3.37287211674739	Negative regulation of catalytic activity	http://amigo.geneontology.org/amigo/term/GO:0043086	SLC4A1 RPS20 LTF LXN GSTP1 FETUB SERPIND1 MMP9 CST3 GLA C5 AMBP VTN KNG1 HRG SERPINC1 APOA1 FKBP1B LRP1 SERPINB6 C3 PRDX5 VIL1 APOE APOC1 SORT1 ANXA1 SORL1 THBS1 ANXA3 IQGAP1 AHSG ITIH2 PLA2R1 UCHL1 TIMP4 CSTB ITIH3 COL6A3 ANXA5 A2ML1 YWHAB QARS1 ADIPOQ ANXA2 PROS1 PPIA ANXA4 CR1 RACK1 C4A GPX1 HP YWHAE SERPINF2 SERPINA10 LRP6
7.00806647261055e-14	13	27	24.4451043471088	Fibrinolysis	http://amigo.geneontology.org/amigo/term/GO:0042730	CPB2 F11 APOH HRG PLG THBS1 FGG FGA FGB F2 ANXA2 PROS1 SERPINF2
1.15989424622685e-13	123	3045	2.05083217220534	Cellular response to organic substance	http://amigo.geneontology.org/amigo/term/GO:0071310	LTF VIM CDH1 PSMA4 HSPA5 PKM RHOA CDC42 SRI FSCN1 CPB2 HSP90AA1 GSTP1 APOB RAB10 CPNE3 PSMC5 MMP2 RPLP0 EZR HSP90AB1 RPL3 PSMA3 PSMA6 MMP9 CTSH ASAH1 RPS16 AGR2 VTN EHD1 HPX ARPC3 HRG NCL ACTR3 FN1 APOA1 FKBP1B GOT1 CLU CAT LRP1 PLCG1 RAP1B VIL1 GNAI1 PSMA1 PXDN ASS1 SORT1 ANXA1 LCP1 TLN1 SORL1 THBS1 ACTR2 ATIC IQGAP1 SOD1 ARF1 HSPD1 AHSG MSN IL2RG ATP6V1B2 GSN ALAD GSTO1 RPS3 UBC FER ADAM17 ANGP…
1.1603349533949e-13	16	51	15.9280317917813	Complement activation, classical pathway	http://amigo.geneontology.org/amigo/term/GO:0006958	MASP2 C8B C6 C5 C7 C9 CLU C4BPA C3 C8A C8G C1S CR1 CFI C4A C1R
1.28910242576801e-13	18	71	12.8714200570909	Regulation of blood coagulation	http://amigo.geneontology.org/amigo/term/GO:0030193	CPB2 F11 APOH VTN KNG1 HRG SERPINC1 PLG F10 APOE THBS1 FGG FGA FGB F2 ANXA2 PROS1 SERPINF2
1.37456324500023e-13	84	1684	2.53250030418613	Regulation of programmed cell death	http://amigo.geneontology.org/amigo/term/GO:0043067	SCIN LTF HSPA5 SLK RHOA CDC42 ACTN1 ENO1 HSP90AA1 GSTP1 PSMC5 APOH HSP90AB1 MMP9 CTSH ASAH1 CTSC VNN1 KNG1 HRG CTSD CLU CAT LRP1 PLCG1 GLO1 PRDX5 VIL1 APOE TPT1 SORT1 ANXA1 THBS1 SOD1 HSPD1 RPS3A GSN RPS3 UBC ADAM17 PLA2R1 ANGPT1 AIFM1 G6PD LMNA CAPN2 ALB HMGB2 ANXA5 HPGD YWHAZ VCP VDAC2 HSP90B1 PDIA3 ACAA2 GPX4 ARF4 PDCD6IP UBB PA2G4 FGG FGA FGB QARS1 CFL1 MST1 UMODL1 CALR ADIPOQ ALDH1A3 P4HB PP…
1.37456324500023e-13	73	1337	2.77206723825738	Cellular amide metabolic process	http://amigo.geneontology.org/amigo/term/GO:0043603	RPS20 VIM PKM RHOA GSTP1 RPL6 RPLP0 DLD CIRBP RPL3 GLA CTSH ASAH1 RPS16 CPZ LTA4H VNN1 NCL CLU GLO1 ASL APOE ASS1 RPL27 CNDP2 PLAAT4 GSTM3 NARS1 IREB2 SORL1 THBS1 IDH1 RPS2 NPEPPS SOD1 RPS3A GSTO1 RPS3 DLAT RPL30 EEF1A1 G6PD RPL8 PGLYRP2 ERAP2 FOLR2 TPP1 GPX4 EEF2 PDHB HARS1 PA2G4 PGAM1 QARS1 RPL4 RPLP2 ALOXE3 CALR ATP6AP2 NACA GM2A RPS4X RACK1 UBA52 CLIC1 GPX1 EEF1G EEF1D GSTT2B RPS25 EEF1B2 SHM…
1.66643790598503e-13	95	2057	2.3447774073645	Biological process involved in interspecies interaction between organisms	http://amigo.geneontology.org/amigo/term/GO:0044419	CFH MASP2 LTF C8B VIM CDH1 C6 PSMA4 RHOA CDC42 ENO1 FBLN1 HSP90AA1 GSTP1 APOB PSMC5 LYZ TF HSP90AB1 PSMA3 PSMA6 COTL1 C5 HPX VNN1 C7 C9 HRG ACTR3 FN1 PRDX1 CLU PLG C4BPA C3 VIL1 PSMA1 APOE ASS1 TPT1 ANXA1 RAB1A ACTR2 ANXA3 ARF1 HSPD1 GSN ALAD CCT5 UBC FER ADAM17 RPL30 C8A TIMP4 PGLYRP2 ALPL VCAM1 CAPN2 CAMP HMGB2 HPGD HTRA1 CLEC4E PPIB UBB KRT8 LRG1 FGA FGB LRRC15 CFL1 CNP C8G HNRNPA0 F2 ADIPOQ C…
2.08890569448714e-13	18	73	12.5187784116911	Regulation of hemostasis	http://amigo.geneontology.org/amigo/term/GO:1900046	CPB2 F11 APOH VTN KNG1 HRG SERPINC1 PLG F10 APOE THBS1 FGG FGA FGB F2 ANXA2 PROS1 SERPINF2
4.42145398188549e-13	80	1590	2.55449566471964	Cell migration	http://amigo.geneontology.org/amigo/term/GO:0016477	MYOC VCL CDH1 HSPA5 SLK RHOA PFN2 CDC42 WDR1 FSCN1 FBLN1 GSTP1 APOB CPNE3 APOH MYH9 MMP9 RAB11A CTSH C5 PFN1 VTN BST1 ATP5F1B ARHGDIB THBS4 HRG FN1 APOA1 LRP1 PLCG1 F10 VIL1 APOE COL5A1 CAP1 NARS1 ANXA1 LCP1 ENPP2 SORL1 THBS1 RAB1A ANXA3 EGF IQGAP1 CDH13 MSN FER ADAM17 ATP5F1A ANGPT1 ITGB2 LMNA VCAM1 HMGB2 COL1A2 PPIB ARF4 CLIC4 LRRC15 DAB1 MST1 CSPG4 UMODL1 CALR F2 ADIPOQ ACTG1 PROS1 ZP3 APOD PP…
4.4859584171946e-13	92	1989	2.34836366160878	Establishment of protein localization	http://amigo.geneontology.org/amigo/term/GO:0045184	RPS20 CDH1 RAB27B HSPA5 GDI2 CDC42 SRI SAR1A HSP90AA1 APOB RAB10 RPL6 RPLP0 TF EZR HSP90AB1 RPL3 MYH9 RAB11A RPS16 EHD1 MAN1A1 EHBP1 CTSD FKBP1B CLU LRP1 APOE RPL27 RAN MYH10 SORT1 YWHAQ ANXA1 LCP1 TXN SORL1 RAB1A RBP4 HADH RPS2 NPEPPS CLTC SYTL1 SELENBP1 ARF1 HSPD1 RPS3A ATP6V1B2 VLDLR GLUD1 RPS3 CCT5 RAB3C ANGPT1 CCT8 RPL30 AIFM1 ITGB2 LMNA RPL8 YWHAZ VCP CCT2 HSP90B1 YWHAB ARF4 SLC25A6 PDCD6IP…
4.4859584171946e-13	71	1308	2.75589655571675	Cellular response to cytokine stimulus	http://amigo.geneontology.org/amigo/term/GO:0071345	VIM PSMA4 HSPA5 RHOA CDC42 FSCN1 HSP90AA1 GSTP1 APOB PSMC5 MMP2 RPLP0 HSP90AB1 RPL3 PSMA3 PSMA6 MMP9 ASAH1 RPS16 HPX NCL ACTR3 FN1 APOA1 RAP1B PSMA1 PXDN ASS1 ANXA1 LCP1 THBS1 ACTR2 ATIC SOD1 ARF1 HSPD1 MSN IL2RG GSN ALAD GSTO1 RPS3 UBC FER ADAM17 ANGPT1 TFF2 ITGB2 VCAM1 CAPN2 CAMP COL1A2 YWHAZ HSP90B1 PDIA3 GPD1 UBB KRT8 FGG FGB CFL1 TALDO1 ADIPOQ ANXA2 ACTG1 P4HB PPIA RACK1 UBA52 ACTN4 SHMT1
4.51624370801083e-13	25	172	7.37944786864868	Regulation of response to wounding	http://amigo.geneontology.org/amigo/term/GO:1903034	CPB2 F11 APOH VTN KNG1 HRG SERPINC1 FKBP1B PLG LRP1 F10 VIL1 APOE ANXA1 THBS1 FGG FGA FGB F2 ANXA2 ACTG1 PROS1 FLNA EPPK1 SERPINF2
4.54679037842828e-13	32	297	5.47023314061176	Receptor-mediated endocytosis	http://amigo.geneontology.org/amigo/term/GO:0006898	HSP90AA1 APOB TF EZR AMBP VTN HPX APOA1 CLU LRP1 C3 APOE APOC1 CAP1 SORL1 EGF CLTC ARF1 VLDLR PLA2R1 ANGPT1 ITGB2 ALB HSP90B1 CALR ADIPOQ ANXA2 HBA2 HBB HP DGKD LRP6
4.67840082570371e-13	61	1013	3.05726227197875	Positive regulation of transport	http://amigo.geneontology.org/amigo/term/GO:0051050	SCIN CDH1 RAB27B CDH3 CDC42 SRI SAR1A CPB2 CETP TF EZR HSP90AB1 VTN EHD1 APOA1 CLU FABP3 LRP1 PLCG1 C3 APOE RAN MYH10 YWHAQ ANXA1 SORL1 RBP4 EGF NPEPPS SOD1 ARF1 AHSG MSN IL2RG GLUD1 GSTO1 PLA2R1 ANGPT1 G6PD ITGB2 S100A1 YWHAZ YWHAB PDCD6IP FGG FGA FGB GLRX CALR F2 ADIPOQ ANXA2 ZP3 PPIA FLNA CALM1 RACK1 C4A YWHAE DGKD ACTN4
5.601059734424e-13	115	2817	2.07263725725056	Organic substance transport	http://amigo.geneontology.org/amigo/term/GO:0071702	SLC4A1 RPS20 CDH1 RAB27B HSPA5 GDI2 CDC42 SRI SAR1A HSP90AA1 APOB RAB10 CETP RPL6 RPLP0 TF APOH EZR HSP90AB1 RPL3 MYH9 RAB11A RPS16 EHD1 HPX FOLR3 MAN1A1 HRG EHBP1 APOA1 FKBP1B CLU FABP3 LRP1 GOT2 C3 VIL1 APOE APOC1 RPL27 CA6 RAN MYH10 SORT1 YWHAQ CBLIF TCN1 ANXA1 LCP1 TXN SORL1 THBS1 RAB1A RBP4 HADH EGF RPS2 NPEPPS CLTC SYTL1 SELENBP1 ARF1 HSPD1 RPS3A ATP6V1B2 VLDLR GLUD1 RPS3 RAB3C PLA2R1 ANGPT…
5.97569791541124e-13	109	2600	2.1284598252527	Regulation of cellular protein metabolic process	http://amigo.geneontology.org/amigo/term/GO:0032268	RPS20 LTF VIM HSPA5 PKM RHOA PFN2 ENO1 FBLN1 LXN CPB2 HSP90AA1 GSTP1 PSMC5 FETUB EZR HSP90AB1 CIRBP SERPIND1 MYH9 MMP9 CST3 CTSH C5 AMBP VTN BST1 CTSC HPX THBS4 KNG1 HRG NCL FN1 HSPE1 SERPINC1 CTSD APOA1 FKBP1B CLU LRP1 SERPINB6 C3 PRDX5 VIL1 APOE LRP4 IREB2 TXN ENPP2 SORL1 THBS1 RAB1A EGF IQGAP1 RPS2 SOD1 HSPD1 AHSG MSN VLDLR GSN ALAD RPS3 CNDP1 FER ITIH2 ADAM17 ANGPT1 UCHL1 AIFM1 TIMP4 G6PD CST…
8.05772053769567e-13	41	499	4.17153237432549	Negative regulation of hydrolase activity	http://amigo.geneontology.org/amigo/term/GO:0051346	LTF LXN FETUB SERPIND1 MMP9 CST3 C5 AMBP VTN KNG1 HRG SERPINC1 APOA1 FKBP1B LRP1 SERPINB6 C3 PRDX5 VIL1 APOC1 SORT1 ANXA1 SORL1 THBS1 IQGAP1 AHSG ITIH2 PLA2R1 TIMP4 CSTB ITIH3 COL6A3 A2ML1 ANXA2 PROS1 CR1 C4A GPX1 YWHAE SERPINF2 SERPINA10
8.23270096510394e-13	85	1776	2.42989927566765	Cell motility	http://amigo.geneontology.org/amigo/term/GO:0048870	MYOC VCL CDH1 HSPA5 SLK RHOA PFN2 CDC42 WDR1 FSCN1 FBLN1 GSTP1 APOB CPNE3 TF APOH MYH9 MMP9 RAB11A CTSH GAPDHS C5 PFN1 VTN BST1 ATP5F1B ARPC3 ARHGDIB THBS4 HRG ACTR3 FN1 APOA1 LRP1 PLCG1 F10 VIL1 APOE COL5A1 CAP1 NARS1 ANXA1 LCP1 ENPP2 SORL1 THBS1 RAB1A ANXA3 EGF IQGAP1 CDH13 MSN FER ADAM17 ATP5F1A ANGPT1 ITGB2 LMNA VCAM1 HMGB2 COL1A2 PPIB ARF4 CLIC4 LRRC15 CFL1 DAB1 MST1 CSPG4 UMODL1 CALR F2 ADI…
8.23270096510394e-13	85	1776	2.42989927566765	Localization of cell	http://amigo.geneontology.org/amigo/term/GO:0051674	MYOC VCL CDH1 HSPA5 SLK RHOA PFN2 CDC42 WDR1 FSCN1 FBLN1 GSTP1 APOB CPNE3 TF APOH MYH9 MMP9 RAB11A CTSH GAPDHS C5 PFN1 VTN BST1 ATP5F1B ARPC3 ARHGDIB THBS4 HRG ACTR3 FN1 APOA1 LRP1 PLCG1 F10 VIL1 APOE COL5A1 CAP1 NARS1 ANXA1 LCP1 ENPP2 SORL1 THBS1 RAB1A ANXA3 EGF IQGAP1 CDH13 MSN FER ADAM17 ATP5F1A ANGPT1 ITGB2 LMNA VCAM1 HMGB2 COL1A2 PPIB ARF4 CLIC4 LRRC15 CFL1 DAB1 MST1 CSPG4 UMODL1 CALR F2 ADI…
8.51995258092615e-13	108	2579	2.12610505789869	Regulation of catalytic activity	http://amigo.geneontology.org/amigo/term/GO:0050790	SLC4A1 RPS20 LTF GDI2 CDH3 RHOA PFN2 CDC42 FBLN1 LXN HSP90AA1 GSTP1 FETUB APOH HSP90AB1 SERPIND1 PSMA3 MMP9 CST3 GLA CTSH C5 AMBP PFN1 VTN ARHGDIB KNG1 HRG FN1 HSPE1 SERPINC1 CTSD APOA1 FKBP1B CLU LRP1 PLCG1 SERPINB6 C3 PRDX5 VIL1 APOE APOC1 CAP1 PLAAT4 SORT1 ANXA1 TXN SORL1 THBS1 RAB1A ANXA3 EGF IQGAP1 RPS2 SOD1 HSPD1 AHSG VLDLR GSN RPS3 ITIH2 ADAM17 PLA2R1 ANGPT1 UCHL1 EEF1A1 AIFM1 TIMP4 CSTB I…
9.72204194198243e-13	48	675	3.61035387280376	Monocarboxylic acid metabolic process	http://amigo.geneontology.org/amigo/term/GO:0032787	SLC4A1 PKM ENO1 PGM1 GSTP1 HADHA DLD PHGDH ASAH1 CKM GAPDHS PTGR1 PTGDS ENO3 ALDOC LTA4H TPI1 LDHB VNN1 APOA1 EPHX2 FABP3 GLO1 GOT2 C3 APOC1 ANXA1 IDH1 HADH PGD ALDOA DLAT HPGD CKB ACAA2 GPX4 GPD1 PDHB PGAM1 LPL ALOXE3 ADIPOQ ALDH1A3 ADH5 MALRD1 GPX1 GPI LDHA
1.40384498895152e-12	54	842	3.25607181966788	Actin filament-based process	http://amigo.geneontology.org/amigo/term/GO:0030029	SCIN VIM MYOC CAPG RHOA PFN2 CDC42 WDR1 ACTN1 SRI FSCN1 TF EZR MYL6 MYH9 TNNC2 PLS3 COTL1 PFN1 BST1 ARPC3 ARHGDIB HRG ACTR3 EHBP1 APOA1 LRP1 VIL1 CAP1 MYH10 ANXA1 LCP1 TLN1 ACTR2 IQGAP1 TPM3 ARF1 GSN ALDOA FER CSRP1 ACTC1 ATP1A1 HSP90B1 TPM4 PDCD6IP KRT8 CFL1 CALR ACTG1 FLNA MYH11 SERPINF2 ACTN4
1.66656471264372e-12	87	1867	2.3658501961748	Protein transport	http://amigo.geneontology.org/amigo/term/GO:0015031	RPS20 CDH1 RAB27B HSPA5 GDI2 CDC42 SRI SAR1A HSP90AA1 APOB RAB10 RPL6 RPLP0 TF EZR HSP90AB1 RPL3 MYH9 RAB11A RPS16 EHD1 MAN1A1 EHBP1 FKBP1B CLU LRP1 APOE RPL27 RAN MYH10 SORT1 YWHAQ ANXA1 LCP1 TXN SORL1 RAB1A RBP4 HADH RPS2 NPEPPS CLTC SYTL1 SELENBP1 ARF1 HSPD1 RPS3A ATP6V1B2 VLDLR GLUD1 RPS3 RAB3C ANGPT1 RPL30 AIFM1 ITGB2 LMNA RPL8 YWHAZ VCP HSP90B1 YWHAB ARF4 SLC25A6 PDCD6IP FGG FGA FGB CLSTN1 …
1.6814825556005e-12	44	584	3.82518229246118	Response to inorganic substance	http://amigo.geneontology.org/amigo/term/GO:0010035	CDH1 HSPA5 APOB CPNE3 TF MMP9 SOD3 PRDX1 FKBP1B GOT1 CAT ANXA11 ASS1 ANXA1 TXN THBS1 ANXA7 ATIC IQGAP1 SOD1 HSPD1 GSN ALAD RPS3 QDPR AIFM1 G6PD VCAM1 CAPN2 VCP EEF2 CLIC4 KRT8 FGG FGA FGB CALR HBA2 CALM1 RACK1 CRIP1 GPX1 HBB HP
1.82440513485041e-12	60	1018	2.99237335970351	Peptide metabolic process	http://amigo.geneontology.org/amigo/term/GO:0006518	RPS20 VIM PKM RHOA GSTP1 RPL6 RPLP0 CIRBP RPL3 CTSH RPS16 CPZ LTA4H NCL CLU GLO1 APOE RPL27 CNDP2 GSTM3 NARS1 IREB2 SORL1 THBS1 IDH1 RPS2 NPEPPS SOD1 RPS3A GSTO1 RPS3 RPL30 EEF1A1 G6PD RPL8 PGLYRP2 ERAP2 TPP1 GPX4 EEF2 HARS1 PA2G4 QARS1 RPL4 RPLP2 CALR ATP6AP2 NACA RPS4X RACK1 UBA52 CLIC1 GPX1 EEF1G EEF1D GSTT2B RPS25 EEF1B2 SHMT1 EIF5A
1.89014985206909e-12	80	1639	2.47812575161942	Regulation of apoptotic process	http://amigo.geneontology.org/amigo/term/GO:0042981	SCIN LTF HSPA5 SLK RHOA CDC42 ACTN1 ENO1 HSP90AA1 GSTP1 APOH HSP90AB1 MMP9 CTSH CTSC VNN1 KNG1 HRG CTSD CLU CAT LRP1 PLCG1 GLO1 PRDX5 VIL1 APOE TPT1 SORT1 ANXA1 THBS1 SOD1 HSPD1 RPS3A GSN RPS3 UBC ADAM17 PLA2R1 ANGPT1 AIFM1 G6PD LMNA CAPN2 ALB HMGB2 ANXA5 HPGD YWHAZ VCP VDAC2 HSP90B1 PDIA3 ACAA2 ARF4 UBB PA2G4 FGG FGA FGB QARS1 CFL1 MST1 UMODL1 CALR ADIPOQ ALDH1A3 P4HB PPIA NACA FLNA ANXA4 RACK1 …
2.01780320742004e-12	114	2837	2.04012990917819	Protein localization	http://amigo.geneontology.org/amigo/term/GO:0008104	SLC4A1 SCIN RPS20 VCL CDH1 RAB27B HSPA5 GDI2 CDC42 SRI SAR1A HSP90AA1 APOB RAB10 RPL6 RPLP0 TF EZR HSP90AB1 RPL3 MYH9 RAB11A RPS16 AGR2 EHD1 MAN1A1 EHBP1 CTSD FKBP1B CLU EPHX2 CAT LRP1 VIL1 GNAI1 APOE RPL27 RAN MYH10 SORT1 YWHAQ LRP4 ANXA1 LCP1 TXN SORL1 RAB1A RBP4 IDH1 HADH EGF IQGAP1 RPS2 NPEPPS CLTC SYTL1 SELENBP1 ARF1 HSPD1 RPS3A MSN ATP6V1B2 VLDLR GSN GLUD1 RPS3 CCT5 UBC RAB3C ANGPT1 CCT8 RP…
2.42196296217483e-12	43	566	3.85713049021382	Establishment of protein localization to organelle	http://amigo.geneontology.org/amigo/term/GO:0072594	RPS20 CDH1 HSPA5 HSP90AA1 RAB10 RPL6 RPLP0 HSP90AB1 RPL3 RAB11A RPS16 MAN1A1 CLU RPL27 RAN SORT1 YWHAQ SORL1 RPS2 NPEPPS HSPD1 RPS3A RPS3 CCT5 ANGPT1 CCT8 RPL30 AIFM1 LMNA RPL8 YWHAZ CCT2 YWHAB SLC25A6 RPL4 RPLP2 APOD FLNA RPS4X CALM1 UBA52 YWHAE RPS25
2.43551255357339e-12	27	221	6.20274314968406	Regulation of cell-substrate adhesion	http://amigo.geneontology.org/amigo/term/GO:0010810	MYOC VCL SLK RHOA CDC42 FBLN1 OLFM4 AGR2 BST1 HRG FN1 APOA1 PLG LRP1 THBS1 IQGAP1 CDH13 FGG FGA FGB CALR ACTG1 P4HB APOD FLNA GFUS ACTN4
2.90237642216282e-12	38	450	4.28729522395447	Extracellular matrix organization	http://amigo.geneontology.org/amigo/term/GO:0030198	CDH1 COL11A1 FSCN1 FBLN1 CPB2 MMP2 MMP9 CST3 CRISPLD2 VTN FN1 QSOX1 TTR TGFBI PLG PRDX4 LRP1 CAPNS1 PXDN COL5A1 LCP1 THBS1 LUM ITGB2 VCAM1 CAPN2 COL6A3 COL1A2 HTRA1 PPIB FGG FGA FGB ANXA2 P4HB COL15A1 MYH11 SERPINF2
3.03712365529212e-12	22	140	7.9782373528476	Regulation of wound healing	http://amigo.geneontology.org/amigo/term/GO:0061041	CPB2 F11 APOH VTN KNG1 HRG SERPINC1 PLG F10 VIL1 APOE ANXA1 THBS1 FGG FGA FGB F2 ANXA2 ACTG1 PROS1 EPPK1 SERPINF2
3.05255031057235e-12	38	451	4.27778902611865	Extracellular structure organization	http://amigo.geneontology.org/amigo/term/GO:0043062	CDH1 COL11A1 FSCN1 FBLN1 CPB2 MMP2 MMP9 CST3 CRISPLD2 VTN FN1 QSOX1 TTR TGFBI PLG PRDX4 LRP1 CAPNS1 PXDN COL5A1 LCP1 THBS1 LUM ITGB2 VCAM1 CAPN2 COL6A3 COL1A2 HTRA1 PPIB FGG FGA FGB ANXA2 P4HB COL15A1 MYH11 SERPINF2
3.1229208898462e-12	43	571	3.82335526700705	Generation of precursor metabolites and energy	http://amigo.geneontology.org/amigo/term/GO:0006091	SLC4A1 MDH1 CS PKM RHOA PYGM SDHA ENO1 PGM1 DLD PHGDH ACO2 GAPDHS ENO3 ALDOC ATP5F1B ALDH2 TPI1 CAT IREB2 IDH1 PGD MDH2 ALDOA DLAT QDPR ATP5F1A G6PD TKT VCP GPD1 ATP5PD PDHB PGAM1 GLRX TALDO1 COX5A ADIPOQ ADH5 CALM1 GFUS GPI LDHA
3.30169108621927e-12	117	2973	1.99803577408256	Regulation of multicellular organismal process	http://amigo.geneontology.org/amigo/term/GO:0051239	SCIN LTF VCL TG CDH3 PKM RHOA PFN2 ENO1 SRI FBLN1 CPB2 HSP90AA1 GSTP1 F11 TF APOH EZR HSP90AB1 MMP9 CST3 TNNC2 RAB11A CTSH C5 PTGDS PFN1 VTN CTSC ATP5F1B ARHGDIB VNN1 THBS4 KNG1 HRG FN1 SERPINC1 APOA1 FKBP1B CLU PLG PRDX4 ZC3H13 LRP1 PLCG1 C3 F10 VIL1 APOE APOC1 PLAAT4 CHIA LRP4 ANXA1 ENPP2 SORL1 THBS1 RAB1A ACTR2 RBP4 ANXA3 HADH EGF LUM SOD1 HSPD1 AHSG GSTO1 RPS3 ADAM17 ATP5F1A PLA2R1 ANGPT1 TFF…
3.58774198541033e-12	38	454	4.24952169775222	External encapsulating structure organization	http://amigo.geneontology.org/amigo/term/GO:0045229	CDH1 COL11A1 FSCN1 FBLN1 CPB2 MMP2 MMP9 CST3 CRISPLD2 VTN FN1 QSOX1 TTR TGFBI PLG PRDX4 LRP1 CAPNS1 PXDN COL5A1 LCP1 THBS1 LUM ITGB2 VCAM1 CAPN2 COL6A3 COL1A2 HTRA1 PPIB FGG FGA FGB ANXA2 P4HB COL15A1 MYH11 SERPINF2
3.58774198541033e-12	12	28	21.7588291441298	Protein activation cascade	http://amigo.geneontology.org/amigo/term/GO:0072376	FBLN1 F11 APOH F9 KNG1 FN1 SERPINC1 F10 FGG FGA FGB F2
3.58774198541033e-12	12	28	21.7588291441298	Blood coagulation, fibrin clot formation	http://amigo.geneontology.org/amigo/term/GO:0072378	FBLN1 F11 APOH F9 KNG1 FN1 SERPINC1 F10 FGG FGA FGB F2
3.66124023948239e-12	72	1404	2.60362058134887	Response to cytokine	http://amigo.geneontology.org/amigo/term/GO:0034097	VIM PSMA4 HSPA5 RHOA CDC42 FSCN1 HSP90AA1 GSTP1 APOB PSMC5 MMP2 RPLP0 HSP90AB1 RPL3 PSMA3 PSMA6 MMP9 ASAH1 RPS16 HPX NCL ACTR3 FN1 APOA1 RAP1B PSMA1 PXDN ASS1 ANXA1 LCP1 THBS1 ACTR2 ATIC SOD1 ARF1 HSPD1 MSN IL2RG GSN ALAD GSTO1 RPS3 UBC FER ADAM17 ANGPT1 TIMP4 TFF2 ITGB2 VCAM1 CAPN2 CAMP COL1A2 YWHAZ HSP90B1 PDIA3 GPD1 UBB KRT8 FGG FGB CFL1 TALDO1 ADIPOQ ANXA2 ACTG1 P4HB PPIA RACK1 UBA52 ACTN4 SH…
3.85603806571882e-12	86	1866	2.33990981507077	Response to other organism	http://amigo.geneontology.org/amigo/term/GO:0051707	CFH MASP2 LTF C8B VIM C6 PSMA4 RHOA CDC42 ENO1 HSP90AA1 GSTP1 APOB PSMC5 LYZ TF HSP90AB1 PSMA3 PSMA6 COTL1 C5 HPX VNN1 C7 C9 HRG ACTR3 PRDX1 CLU C4BPA C3 VIL1 PSMA1 APOE ASS1 TPT1 ANXA1 RAB1A ACTR2 ANXA3 ARF1 HSPD1 GSN ALAD CCT5 UBC FER ADAM17 RPL30 C8A TIMP4 PGLYRP2 ALPL VCAM1 CAPN2 CAMP HMGB2 HPGD HTRA1 CLEC4E UBB KRT8 LRG1 FGA FGB CFL1 CNP C8G HNRNPA0 F2 ADIPOQ C1S ACTG1 H2BC21 TUBB4B FLNA ADH…
3.93767054858168e-12	86	1867	2.338656515759	Response to external biotic stimulus	http://amigo.geneontology.org/amigo/term/GO:0043207	CFH MASP2 LTF C8B VIM C6 PSMA4 RHOA CDC42 ENO1 HSP90AA1 GSTP1 APOB PSMC5 LYZ TF HSP90AB1 PSMA3 PSMA6 COTL1 C5 HPX VNN1 C7 C9 HRG ACTR3 PRDX1 CLU C4BPA C3 VIL1 PSMA1 APOE ASS1 TPT1 ANXA1 RAB1A ACTR2 ANXA3 ARF1 HSPD1 GSN ALAD CCT5 UBC FER ADAM17 RPL30 C8A TIMP4 PGLYRP2 ALPL VCAM1 CAPN2 CAMP HMGB2 HPGD HTRA1 CLEC4E UBB KRT8 LRG1 FGA FGB CFL1 CNP C8G HNRNPA0 F2 ADIPOQ C1S ACTG1 H2BC21 TUBB4B FLNA ADH…
4.00225616205598e-12	18	87	10.504262345442	Negative regulation of wound healing	http://amigo.geneontology.org/amigo/term/GO:0061045	CPB2 F11 APOH VTN KNG1 HRG PLG F10 APOE THBS1 FGG FGA FGB F2 ANXA2 PROS1 EPPK1 SERPINF2
4.34876540903509e-12	87	1905	2.31865738386265	Response to biotic stimulus	http://amigo.geneontology.org/amigo/term/GO:0009607	CFH MASP2 LTF C8B VIM C6 PSMA4 HSPA5 RHOA CDC42 ENO1 HSP90AA1 GSTP1 APOB PSMC5 LYZ TF HSP90AB1 PSMA3 PSMA6 COTL1 C5 HPX VNN1 C7 C9 HRG ACTR3 PRDX1 CLU C4BPA C3 VIL1 PSMA1 APOE ASS1 TPT1 ANXA1 RAB1A ACTR2 ANXA3 ARF1 HSPD1 GSN ALAD CCT5 UBC FER ADAM17 RPL30 C8A TIMP4 PGLYRP2 ALPL VCAM1 CAPN2 CAMP HMGB2 HPGD HTRA1 CLEC4E UBB KRT8 LRG1 FGA FGB CFL1 CNP C8G HNRNPA0 F2 ADIPOQ C1S ACTG1 H2BC21 TUBB4B FL…
4.59558605140096e-12	43	579	3.77052825122802	Regulation of vesicle-mediated transport	http://amigo.geneontology.org/amigo/term/GO:0060627	RAB27B PFN2 CDC42 SAR1A RAB10 TF EZR RAB11A VTN EHD1 APOA1 CLU LRP1 C3 RAP1B APOE APOC1 ANXA1 SORL1 EGF CDH13 SOD1 ARF1 AHSG MSN IL2RG FER RAB3C ANGPT1 ITGB2 PDCD6IP FGG FGA FGB CALR ADIPOQ ANXA2 RAB11B ZP3 CALM1 RACK1 C4A DGKD
5.0081676147911e-12	126	3340	1.91529813424376	Macromolecule localization	http://amigo.geneontology.org/amigo/term/GO:0033036	SLC4A1 SCIN RPS20 VCL CDH1 RAB27B HSPA5 GDI2 CDC42 SRI SAR1A HSP90AA1 APOB RAB10 CETP RPL6 RPLP0 TF APOH EZR HSP90AB1 RPL3 MYH9 RAB11A RPS16 AGR2 EHD1 MAN1A1 EHBP1 CTSD APOA1 FKBP1B CLU EPHX2 CAT FABP3 LRP1 GOT2 C3 VIL1 GNAI1 APOE APOC1 RPL27 RAN MYH10 SORT1 YWHAQ LRP4 ANXA1 LCP1 TXN SORL1 THBS1 RAB1A RBP4 IDH1 HADH EGF IQGAP1 RPS2 NPEPPS CLTC SYTL1 SELENBP1 ARF1 HSPD1 RPS3A MSN ATP6V1B2 VLDLR GS…
5.40078961264411e-12	89	1982	2.27981004991471	Locomotion	http://amigo.geneontology.org/amigo/term/GO:0040011	MYOC VCL CDH1 HSPA5 SLK RHOA PFN2 CDC42 WDR1 FSCN1 FBLN1 GSTP1 APOB CPNE3 TF APOH EZR SERPIND1 MYH9 MMP9 RAB11A CTSH GAPDHS C5 PFN1 VTN BST1 ATP5F1B ARPC3 ARHGDIB THBS4 HRG ACTR3 FN1 APOA1 LRP1 PLCG1 F10 VIL1 APOE COL5A1 CAP1 NARS1 ANXA1 LCP1 ENPP2 SORL1 THBS1 RAB1A ANXA3 EGF IQGAP1 CDH13 MSN VLDLR FER ADAM17 ATP5F1A ANGPT1 ITGB2 LMNA VCAM1 HMGB2 COL1A2 PPIB ARF4 CLIC4 LRRC15 CFL1 DAB1 MST1 CSPG4…
5.69399370729746e-12	79	1646	2.43674210544832	Biological adhesion	http://amigo.geneontology.org/amigo/term/GO:0022610	LTF MYOC VCL CDH1 CDH3 SLK RHOA CDC42 ACTN1 FBLN1 RAB10 EZR HSP90AB1 IGFALS MYH9 OLFM4 AGR2 AMBP LGALS3BP VTN BST1 FOLR3 ARHGDIB VNN1 THBS4 KNG1 HRG FN1 ZP4 APOA1 TGFBI PLG LRP1 COL5A1 ASS1 MYH10 ANXA1 TLN1 THBS1 RAB1A IQGAP1 CDH13 HSPD1 MSN GSN HABP2 RPS3 FER ADAM17 ANGPT1 CSRP1 ITGB2 VCAM1 COL6A3 FOLR2 FGG FGA FGB CLSTN1 LRRC15 DAB1 CALR ADIPOQ ANXA2 ACTG1 P4HB ZP3 ASTL APOD PPIA FLNA CR1 COL15…
8.40465645815656e-12	102	2460	2.10512249443207	Cell death	http://amigo.geneontology.org/amigo/term/GO:0008219	SCIN LTF HSPA5 SLK PKM RHOA CDC42 ACTN1 ENO1 HSP90AA1 GSTP1 PSMC5 APOH HSP90AB1 MMP9 CTSH ASAH1 AGR2 CTSC VNN1 KNG1 HRG CTSD CLU CAT LRP1 PLCG1 GLO1 CAPNS1 PRDX5 VIL1 APOE TPT1 CHIA SORT1 YWHAQ ANXA1 TXN SORL1 THBS1 SOD1 HSPD1 RPS3A GSN RPS3 UBC ADAM17 PLA2R1 ANGPT1 AIFM1 G6PD ITGB2 LMNA CAPN2 ALB HMGB2 ANXA5 HPGD YWHAZ VCP VDAC2 HSP90B1 YWHAB PDIA3 ACAA2 GPX4 ARF4 SLC25A6 PDCD6IP UBB KRT8 PA2G4 …
9.74294255383253e-12	46	670	3.48574277831333	Carbohydrate metabolic process	http://amigo.geneontology.org/amigo/term/GO:0005975	SLC4A1 MDH1 CS PKM PYGM ENO1 PGM1 CYB5R3 GLA GAPDHS ENO3 ALDOC UGDH ALDH2 TPI1 LDHB MAN1A1 CTBS GALE MAN1C1 GOT1 GLO1 GOT2 CHIA RBP4 IDH1 EGF CLTC PGD MDH2 GSTO1 ALDOA DLAT G6PD TKT GPD1 PDHB PGAM1 TALDO1 ADIPOQ APOD GM2A FAM3C CALM1 GPI LDHA
1.12493364356676e-11	82	1769	2.35341396810449	Response to endogenous stimulus	http://amigo.geneontology.org/amigo/term/GO:0009719	VIM CDH1 HSPA5 PKM RHOA GSTP1 APOB RAB10 HADHA MMP2 EZR HSP90AB1 CTSH EHD1 ARPC3 NCL APOA1 GOT1 CAT FABP3 LRP1 PLCG1 GOT2 RAP1B VIL1 GNAI1 APOE ASS1 RPL27 GSTM3 SORT1 ANXA1 SORL1 THBS1 ACTR2 IDH1 ANXA3 HADH IQGAP1 CDH13 SOD1 HSPD1 AHSG ATP6V1B2 ALAD UBC FER QDPR ADAM17 EEF1A1 AIFM1 TIMP4 ITGB2 ALPL VCAM1 CAPN2 ATP1A1 CLEC3B CAMP HMGB2 HPGD COL1A2 FOLR2 HTRA1 HSP90B1 GPD1 EEF2 UBB LRG1 FGB LPL UMO…
1.13404698129238e-11	34	381	4.53070983053622	Cell-substrate adhesion	http://amigo.geneontology.org/amigo/term/GO:0031589	MYOC VCL SLK RHOA CDC42 ACTN1 FBLN1 OLFM4 AGR2 VTN BST1 HRG FN1 APOA1 PLG LRP1 THBS1 RAB1A IQGAP1 CDH13 FER ANGPT1 ITGB2 VCAM1 FGG FGA FGB CALR ACTG1 P4HB APOD FLNA GFUS ACTN4
1.26961720939253e-11	86	1910	2.28600613346704	Regulation of transport	http://amigo.geneontology.org/amigo/term/GO:0051049	SCIN CDH1 RAB27B CDH3 RHOA PFN2 CDC42 WDR1 SRI SAR1A CPB2 RAB10 CETP TF EZR HSP90AB1 MMP9 RAB11A VTN EHD1 APOA1 FKBP1B CLU FABP3 LRP1 PLCG1 AHNAK C3 RAP1B APOE APOC1 RAN MYH10 YWHAQ ANXA1 LCP1 TXN SORL1 THBS1 RBP4 HADH EGF CDH13 NPEPPS SOD1 ARF1 AHSG MSN IL2RG GLUD1 GSTO1 FER RAB3C PLA2R1 ANGPT1 TFF2 G6PD ITGB2 S100A1 ATP1A1 YWHAZ YWHAB ACAA2 CLIC4 PDCD6IP FGG FGA FGB GLRX CALR F2 ADIPOQ ANXA2 AC…
1.84135756916673e-11	20	123	8.25538233110616	Cellular detoxification	http://amigo.geneontology.org/amigo/term/GO:1990748	GSTP1 SOD3 PRDX1 CAT PRDX4 PRDX5 APOE PXDN GSTM3 SOD1 GSTO1 ALB GPX4 HBA2 ADH5 GPX3 HBE1 GPX1 HBB HP
1.91645978641612e-11	77	1620	2.41317055734279	Macromolecule catabolic process	http://amigo.geneontology.org/amigo/term/GO:0009057	RPS20 VIM CDH1 PSMA4 HSPA5 PYGM HSP90AA1 APOB PSMC5 RPL6 RPLP0 EZR HSP90AB1 CIRBP RPL3 PSMA3 PSMA6 CST3 CTSH RPS16 AMBP CTSC MAN1A1 CTBS CTSD UCHL3 CLU LRP1 C4BPA PSMA1 APOE UBA1 RPL27 CHIA SORL1 EGF LUM RPS2 CLTC RPS3A MSN VLDLR ALAD RPS3 UBC UCHL1 RPL30 EEF1A1 AIFM1 TIMP4 RPL8 PGLYRP2 CAPN2 HMGB2 YWHAZ VCP TPP1 HSP90B1 YWHAB PDCD6IP UBB CSPG4 RPL4 RPLP2 HNRNPA0 ANXA2 NCCRP1 FLNA RPS4X CALM1 RAC…
2.18454581144547e-11	55	937	2.98013134844894	Regulation of protein localization	http://amigo.geneontology.org/amigo/term/GO:0032880	VCL CDH1 CDC42 SRI SAR1A HSP90AA1 EZR HSP90AB1 RAB11A AGR2 CTSD FKBP1B LRP1 VIL1 GNAI1 APOE RAN MYH10 YWHAQ LRP4 ANXA1 LCP1 TXN SORL1 RBP4 HADH EGF IQGAP1 NPEPPS CLTC ARF1 MSN GSN GLUD1 CCT5 ANGPT1 CCT8 ITGB2 LMNA YWHAZ VCP CCT2 YWHAB FGG FGA FGB LRRC15 F2 ADIPOQ RAB11B APOD PPIA FLNA RACK1 YWHAE
2.61063914456114e-11	48	744	3.27552266685825	Actin cytoskeleton organization	http://amigo.geneontology.org/amigo/term/GO:0030036	SCIN MYOC CAPG RHOA PFN2 CDC42 WDR1 ACTN1 FSCN1 TF EZR MYH9 PLS3 COTL1 PFN1 BST1 ARPC3 ARHGDIB HRG ACTR3 EHBP1 APOA1 LRP1 VIL1 CAP1 MYH10 ANXA1 LCP1 TLN1 ACTR2 IQGAP1 TPM3 ARF1 GSN ALDOA FER CSRP1 ACTC1 HSP90B1 TPM4 PDCD6IP KRT8 CFL1 CALR ACTG1 FLNA MYH11 SERPINF2
3.1502538699336e-11	55	946	2.95177914745947	Regulation of cell migration	http://amigo.geneontology.org/amigo/term/GO:0030334	MYOC VCL CDH1 HSPA5 SLK RHOA PFN2 FBLN1 GSTP1 CPNE3 APOH MMP9 RAB11A CTSH C5 PFN1 VTN BST1 ATP5F1B ARHGDIB THBS4 HRG FN1 LRP1 PLCG1 F10 VIL1 APOE ANXA1 ENPP2 SORL1 THBS1 ANXA3 EGF IQGAP1 CDH13 MSN FER ADAM17 ATP5F1A ANGPT1 LMNA CLIC4 LRRC15 MST1 CALR ADIPOQ ACTG1 ZP3 APOD FLNA RACK1 EPPK1 GFUS ACTN4
3.21405525010439e-11	14	51	13.9370278178086	Substantia nigra development	http://amigo.geneontology.org/amigo/term/GO:0021762	HSPA5 RHOA CDC42 ENO3 YWHAQ GLUD1 G6PD S100A1 CKB CNP BASP1 CALM1 YWHAE LDHA
3.22234892076748e-11	38	490	3.93731194036635	Response to oxidative stress	http://amigo.geneontology.org/amigo/term/GO:0006979	GSTP1 MMP2 MMP9 SOD3 VNN1 PRDX1 FKBP1B CAT PRDX4 PRDX5 APOE PXDN ANXA1 TXN IDH1 SOD1 HSPD1 ALAD RPS3 FER PLA2R1 AIFM1 G6PD CAPN2 GPX4 EEF2 ADIPOQ P4HB HBA2 APOD PPIA RACK1 GPX3 GPX1 NME2 HBB SELENOP HP
4.41470731854751e-11	70	1418	2.50630613084711	Regulation of hydrolase activity	http://amigo.geneontology.org/amigo/term/GO:0051336	LTF GDI2 RHOA PFN2 FBLN1 LXN FETUB APOH HSP90AB1 SERPIND1 PSMA3 MMP9 CST3 CTSH C5 AMBP PFN1 VTN ARHGDIB KNG1 HRG FN1 HSPE1 SERPINC1 CTSD APOA1 FKBP1B LRP1 PLCG1 SERPINB6 C3 PRDX5 VIL1 APOC1 SORT1 ANXA1 SORL1 THBS1 IQGAP1 SOD1 HSPD1 AHSG GSN RPS3 ITIH2 PLA2R1 AIFM1 TIMP4 CSTB ITIH3 COL6A3 HMGB2 VCP A2ML1 HSP90B1 ARF4 LPL UMODL1 ANXA2 PROS1 GM2A PSAP CALM1 CR1 RACK1 C4A GPX1 YWHAE SERPINF2 SERPINA10
5.73230315361231e-11	95	2286	2.10988938186736	Programmed cell death	http://amigo.geneontology.org/amigo/term/GO:0012501	SCIN LTF HSPA5 SLK PKM RHOA CDC42 ACTN1 ENO1 HSP90AA1 GSTP1 PSMC5 APOH HSP90AB1 MMP9 CTSH ASAH1 CTSC VNN1 KNG1 HRG CTSD CLU CAT LRP1 PLCG1 GLO1 CAPNS1 PRDX5 VIL1 APOE TPT1 CHIA SORT1 YWHAQ ANXA1 THBS1 SOD1 HSPD1 RPS3A GSN RPS3 UBC ADAM17 PLA2R1 ANGPT1 AIFM1 G6PD ITGB2 LMNA CAPN2 ALB HMGB2 ANXA5 HPGD YWHAZ VCP VDAC2 HSP90B1 YWHAB PDIA3 ACAA2 GPX4 ARF4 SLC25A6 PDCD6IP UBB KRT8 PA2G4 FGG FGA FGB QAR…
5.81627063957764e-11	20	131	7.75123684523708	Cellular response to toxic substance	http://amigo.geneontology.org/amigo/term/GO:0097237	GSTP1 SOD3 PRDX1 CAT PRDX4 PRDX5 APOE PXDN GSTM3 SOD1 GSTO1 ALB GPX4 HBA2 ADH5 GPX3 HBE1 GPX1 HBB HP
6.45825177177812e-11	90	2112	2.16351994330836	Apoptotic process	http://amigo.geneontology.org/amigo/term/GO:0006915	SCIN LTF HSPA5 SLK RHOA CDC42 ACTN1 ENO1 HSP90AA1 GSTP1 APOH HSP90AB1 MMP9 CTSH CTSC VNN1 KNG1 HRG CTSD CLU CAT LRP1 PLCG1 GLO1 PRDX5 VIL1 APOE TPT1 CHIA SORT1 YWHAQ ANXA1 THBS1 SOD1 HSPD1 RPS3A GSN RPS3 UBC ADAM17 PLA2R1 ANGPT1 AIFM1 G6PD ITGB2 LMNA CAPN2 ALB HMGB2 ANXA5 HPGD YWHAZ VCP VDAC2 HSP90B1 YWHAB PDIA3 ACAA2 ARF4 SLC25A6 PDCD6IP UBB KRT8 PA2G4 FGG FGA FGB QARS1 CFL1 MST1 UMODL1 CALR ADI…
6.74896764967045e-11	97	2366	2.08146590432011	Nitrogen compound transport	http://amigo.geneontology.org/amigo/term/GO:0071705	RPS20 CDH1 RAB27B HSPA5 GDI2 CDC42 SRI SAR1A HSP90AA1 APOB RAB10 RPL6 RPLP0 TF EZR HSP90AB1 RPL3 MYH9 RAB11A RPS16 EHD1 HPX FOLR3 MAN1A1 HRG EHBP1 FKBP1B CLU LRP1 APOE RPL27 RAN MYH10 SORT1 YWHAQ CBLIF TCN1 ANXA1 LCP1 TXN SORL1 RAB1A RBP4 HADH RPS2 NPEPPS CLTC SYTL1 SELENBP1 ARF1 HSPD1 RPS3A ATP6V1B2 VLDLR GLUD1 RPS3 RAB3C ANGPT1 RPL30 AIFM1 ITGB2 LMNA RPL8 YWHAZ VCP FOLR2 HSP90B1 YWHAB ARF4 SLC2…
7.0968710854284e-11	18	103	8.87253227236361	Negative regulation of response to wounding	http://amigo.geneontology.org/amigo/term/GO:1903035	CPB2 F11 APOH VTN KNG1 HRG PLG F10 APOE THBS1 FGG FGA FGB F2 ANXA2 PROS1 EPPK1 SERPINF2
7.92882217728862e-11	122	3321	1.86510489702769	Regulation of molecular function	http://amigo.geneontology.org/amigo/term/GO:0065009	SLC4A1 RPS20 LTF GDI2 CDH3 RHOA PFN2 CDC42 SRI FBLN1 LXN HSP90AA1 GSTP1 FETUB APOH HSP90AB1 SERPIND1 PSMA3 PSMA6 MMP9 CST3 GLA CTSH C5 AMBP PFN1 VTN ARHGDIB KNG1 HRG FN1 HSPE1 SERPINC1 CTSD APOA1 FKBP1B CLU CAT LRP1 PLCG1 SERPINB6 AHNAK C3 PRDX5 VIL1 APOE APOC1 CAP1 RAN PLAAT4 SORT1 ANXA1 TXN SORL1 THBS1 RAB1A ANXA3 EGF IQGAP1 RPS2 SOD1 HSPD1 AHSG VLDLR GSN GSTO1 RPS3 UBC FER ITIH2 ADAM17 PLA2R1 …
8.46486607176964e-11	59	1092	2.7431002553497	Regulation of cellular component movement	http://amigo.geneontology.org/amigo/term/GO:0051270	MYOC VCL CDH1 HSPA5 SLK RHOA PFN2 ACTN1 SRI FBLN1 GSTP1 CPNE3 TF APOH MMP9 RAB11A CTSH C5 PFN1 VTN BST1 ATP5F1B ARHGDIB THBS4 HRG FN1 LRP1 PLCG1 F10 VIL1 APOE ANXA1 ENPP2 SORL1 THBS1 ANXA3 EGF IQGAP1 CDH13 MSN FER ADAM17 ATP5F1A ANGPT1 LMNA ATP1A1 CLIC4 LRRC15 MST1 CALR ADIPOQ ACTG1 ZP3 APOD FLNA RACK1 EPPK1 GFUS ACTN4
8.60142999315352e-11	76	1639	2.35421946403845	Cell adhesion	http://amigo.geneontology.org/amigo/term/GO:0007155	MYOC VCL CDH1 CDH3 SLK RHOA CDC42 ACTN1 FBLN1 RAB10 EZR IGFALS MYH9 OLFM4 AGR2 AMBP LGALS3BP VTN BST1 FOLR3 ARHGDIB VNN1 THBS4 KNG1 HRG FN1 ZP4 APOA1 TGFBI PLG LRP1 COL5A1 ASS1 MYH10 ANXA1 TLN1 THBS1 RAB1A IQGAP1 CDH13 HSPD1 MSN GSN HABP2 RPS3 FER ADAM17 ANGPT1 CSRP1 ITGB2 VCAM1 COL6A3 FOLR2 FGG FGA FGB CLSTN1 DAB1 CALR ADIPOQ ANXA2 ACTG1 P4HB ZP3 ASTL APOD PPIA FLNA CR1 COL15A1 CLIC1 NME2 HBB SE…
1.09513859902276e-10	62	1192	2.64075275406945	Positive regulation of cellular component organization	http://amigo.geneontology.org/amigo/term/GO:0051130	SCIN MYOC HSPA5 RHOA PFN2 CDC42 WDR1 FSCN1 CPB2 HSP90AA1 PSMC5 TF MMP9 RAB11A PFN1 VTN EHD1 ARPC3 HRG ACTR3 FN1 APOA1 FKBP1B CLU LRP1 C3 RAP1B VIL1 APOE YWHAQ LRP4 ANXA1 LCP1 ENPP2 ACTR2 EGF IQGAP1 ARF1 MSN VLDLR GSN RPS3 CCT5 FER ANGPT1 CCT8 CAPN2 YWHAZ VCP CCT2 YWHAB PDCD6IP CLSTN1 ANXA2 FLNA RACK1 GPX1 NME2 YWHAE SERPINF2 DGKD EIF5A
1.1114485273529e-10	17	92	9.38152415996901	Gluconeogenesis	http://amigo.geneontology.org/amigo/term/GO:0006094	MDH1 ENO1 PGM1 GAPDHS ENO3 ALDOC TPI1 GOT1 GOT2 RBP4 MDH2 ALDOA GPD1 PGAM1 ADIPOQ FAM3C GPI
1.12488342593111e-10	28	283	5.02323970818545	Monosaccharide metabolic process	http://amigo.geneontology.org/amigo/term/GO:0005996	MDH1 PKM ENO1 PGM1 CYB5R3 GAPDHS ENO3 ALDOC TPI1 GALE GOT1 GOT2 RBP4 PGD MDH2 GSTO1 ALDOA DLAT G6PD TKT GPD1 PDHB PGAM1 TALDO1 ADIPOQ APOD FAM3C GPI
1.14150658892666e-10	47	750	3.18162435040831	Protein localization to membrane	http://amigo.geneontology.org/amigo/term/GO:0072657	SLC4A1 RPS20 CDH1 HSPA5 HSP90AA1 RAB10 RPL6 RPLP0 EZR RPL3 RAB11A RPS16 AGR2 EHD1 LRP1 VIL1 APOE RPL27 YWHAQ LRP4 RPS2 CLTC RPS3A GSN RPS3 RAB3C RPL30 ITGB2 RPL8 YWHAZ YWHAB CLSTN1 LRRC15 RPL4 RPLP2 ADIPOQ ANXA2 RAB11B NACA FLNA RPS4X CALM1 RACK1 UBA52 YWHAE RPS25 LRP6
1.14150658892666e-10	56	1010	2.81500363844848	Regulation of cell motility	http://amigo.geneontology.org/amigo/term/GO:2000145	MYOC VCL CDH1 HSPA5 SLK RHOA PFN2 FBLN1 GSTP1 CPNE3 TF APOH MMP9 RAB11A CTSH C5 PFN1 VTN BST1 ATP5F1B ARHGDIB THBS4 HRG FN1 LRP1 PLCG1 F10 VIL1 APOE ANXA1 ENPP2 SORL1 THBS1 ANXA3 EGF IQGAP1 CDH13 MSN FER ADAM17 ATP5F1A ANGPT1 LMNA CLIC4 LRRC15 MST1 CALR ADIPOQ ACTG1 ZP3 APOD FLNA RACK1 EPPK1 GFUS ACTN4
1.14950732416289e-10	85	1960	2.20178628244171	Cellular protein localization	http://amigo.geneontology.org/amigo/term/GO:0034613	SLC4A1 SCIN RPS20 VCL CDH1 RAB27B HSPA5 CDC42 SAR1A HSP90AA1 RAB10 RPL6 RPLP0 EZR HSP90AB1 RPL3 RAB11A RPS16 AGR2 EHD1 MAN1A1 CLU LRP1 VIL1 GNAI1 APOE RPL27 RAN SORT1 YWHAQ LRP4 LCP1 TXN SORL1 RAB1A EGF IQGAP1 RPS2 NPEPPS CLTC SYTL1 ARF1 HSPD1 RPS3A MSN GSN RPS3 CCT5 RAB3C ANGPT1 CCT8 RPL30 AIFM1 ITGB2 LMNA RPL8 YWHAZ VCP CCT2 TPP1 HSP90B1 YWHAB ARF4 SLC25A6 CLSTN1 LRRC15 RPL4 RAB6A RPLP2 CALR F2…
1.15318053263977e-10	63	1226	2.60892975871703	Negative regulation of protein metabolic process	http://amigo.geneontology.org/amigo/term/GO:0051248	RPS20 LTF FBLN1 LXN CPB2 GSTP1 FETUB HSP90AB1 CIRBP SERPIND1 MMP9 CST3 C5 AMBP VTN KNG1 HRG NCL SERPINC1 FKBP1B CLU LRP1 SERPINB6 C3 F10 PRDX5 VIL1 APOE IREB2 SORL1 THBS1 AHSG ALAD RPS3 ITIH2 ANGPT1 UCHL1 TIMP4 G6PD CSTB ITIH3 COL6A3 A2ML1 YWHAB QARS1 CALR F2 ADIPOQ ANXA2 PROS1 APOD PPIA FLNA CALM1 CR1 RACK1 C4A GPX1 YWHAE SERPINF2 SERPINA10 LRP6 SHMT1
1.19103801919189e-10	105	2690	1.98175209677019	Regulation of developmental process	http://amigo.geneontology.org/amigo/term/GO:0050793	SCIN LTF MYOC VCL PSMA4 TG CDH3 PKM RHOA CDC42 WDR1 FBLN1 APOB PSMC5 CETP APOH EZR HSP90AB1 MYH9 PSMA3 PSMA6 MMP9 CST3 OLFM4 RAB11A CTSH AGR2 C5 PFN1 VAT1 CTSC EHD1 VNN1 THBS4 HRG FN1 APOA1 MYL12B FKBP1B ZC3H13 LRP1 PLCG1 C3 VIL1 PSMA1 APOE COL5A1 MYH10 TPT1 PLAAT4 SORT1 LRP4 ANXA1 ENPP2 SORL1 THBS1 ACTR2 RBP4 ANXA3 EGF IQGAP1 CLTC SOD1 ARF1 AHSG MSN VLDLR ALDOA G6PD ITGB2 S100A1 LMNA PGLYRP2 CAP…
1.19103801919189e-10	50	836	3.0365192186784	Localization within membrane	http://amigo.geneontology.org/amigo/term/GO:0051668	SLC4A1 RPS20 CDH1 HSPA5 HSP90AA1 RAB10 RPL6 RPLP0 EZR RPL3 RAB11A RPS16 AGR2 EHD1 LRP1 VIL1 APOE RPL27 YWHAQ LRP4 SORL1 CDH13 RPS2 CLTC RPS3A GSN RPS3 RAB3C RPL30 ITGB2 RPL8 YWHAZ YWHAB CLSTN1 LRRC15 RPL4 RPLP2 ADIPOQ ANXA2 RAB11B NACA FLNA PSAP RPS4X CALM1 RACK1 UBA52 YWHAE RPS25 LRP6
1.21474701250275e-10	27	264	5.19244786394007	Response to toxic substance	http://amigo.geneontology.org/amigo/term/GO:0009636	CDH1 GSTP1 SOD3 PRDX1 EPHX2 CAT PRDX4 PRDX5 APOE PXDN ASS1 GSTM3 SOD1 ALAD GSTO1 AIFM1 ALB GPX4 CNP HBA2 ADH5 GPX3 HBE1 UBA52 GPX1 HBB HP
1.23798293619324e-10	88	2070	2.1583637283066	Regulation of immune system process	http://amigo.geneontology.org/amigo/term/GO:0002682	CFH SCIN MASP2 LTF C8B C6 PSMA4 RHOA CDC42 CPB2 HSP90AA1 APOB PSMC5 EZR HSP90AB1 MYH9 PSMA3 PSMA6 CTSH C5 AMBP VTN BST1 CTSC HPX ARPC3 VNN1 C7 THBS4 C9 HRG ACTR3 ZP4 APOA1 CLU C4BPA PLCG1 C3 PSMA1 APOE ANXA1 THBS1 ACTR2 RBP4 SOD1 HSPD1 MSN RPS3 UBC FER ADAM17 ANGPT1 C8A ITGB2 S100A1 PGLYRP2 VCAM1 HMGB2 COL1A2 HTRA1 CLEC4E HSP90B1 UBB FGG FGA FGB MST1 C8G CPN2 CALR F2 ADIPOQ C1S ACTG1 PROS1 ZP3 AP…
1.26605281138459e-10	56	1014	2.80389908760647	Membrane organization	http://amigo.geneontology.org/amigo/term/GO:0061024	SLC4A1 MYOC RHOA CDC42 SAR1A HSP90AA1 APOB CETP TF MYH9 CTSC FOLR3 ATP5F1B ARPC3 ACTR3 APOA1 CLU C3 APOE COL5A1 RAN YWHAQ LRP4 ANXA1 THBS1 RAB1A ACTR2 ANXA7 EGF CLTC SOD1 ARF1 PMP2 GSN UBC ATP5F1A ITGB2 LMNA YWHAZ FOLR2 VDAC2 YWHAB ACAA2 ATP5PD PDCD6IP UBB CNP CALR ANXA2 ACTG1 PPIA ANXA6 CALM1 CR1 UBA52 YWHAE
1.26651632822554e-10	71	1488	2.42252197236391	Regulation of immune response	http://amigo.geneontology.org/amigo/term/GO:0050776	CFH MASP2 LTF C8B C6 PSMA4 CDC42 CPB2 HSP90AA1 APOB PSMC5 EZR HSP90AB1 MYH9 PSMA3 PSMA6 CTSH C5 AMBP VTN HPX ARPC3 C7 C9 HRG ACTR3 ZP4 CLU C4BPA PLCG1 C3 PSMA1 APOE ANXA1 ACTR2 HSPD1 RPS3 UBC FER ADAM17 C8A ITGB2 S100A1 PGLYRP2 VCAM1 HMGB2 COL1A2 HTRA1 CLEC4E HSP90B1 UBB FGG FGA FGB C8G CPN2 F2 C1S ACTG1 PROS1 ZP3 CALM1 CR1 CFI UBA52 C4A GPX1 CFB CFHR1 C1R
1.58687190024957e-10	85	1974	2.18617077689247	Cellular macromolecule localization	http://amigo.geneontology.org/amigo/term/GO:0070727	SLC4A1 SCIN RPS20 VCL CDH1 RAB27B HSPA5 CDC42 SAR1A HSP90AA1 RAB10 RPL6 RPLP0 EZR HSP90AB1 RPL3 RAB11A RPS16 AGR2 EHD1 MAN1A1 CLU LRP1 VIL1 GNAI1 APOE RPL27 RAN SORT1 YWHAQ LRP4 LCP1 TXN SORL1 RAB1A EGF IQGAP1 RPS2 NPEPPS CLTC SYTL1 ARF1 HSPD1 RPS3A MSN GSN RPS3 CCT5 RAB3C ANGPT1 CCT8 RPL30 AIFM1 ITGB2 LMNA RPL8 YWHAZ VCP CCT2 TPP1 HSP90B1 YWHAB ARF4 SLC25A6 CLSTN1 LRRC15 RPL4 RAB6A RPLP2 CALR F2…
1.61482118485801e-10	98	2444	2.03580970988449	Regulation of cellular component organization	http://amigo.geneontology.org/amigo/term/GO:0051128	SCIN VIM MYOC VCL CAPG HSPA5 SLK RHOA PFN2 CDC42 WDR1 ENO1 FSCN1 SAR1A CPB2 HSP90AA1 PSMC5 TF EZR MYH9 MMP9 CST3 COTL1 RAB11A ENO3 PFN1 VAT1 VTN BST1 EHD1 ARPC3 ARHGDIB HRG ACTR3 FN1 APOA1 FKBP1B CLU LRP1 C3 RAP1B VIL1 GNAI1 APOE APOC1 COL5A1 YWHAQ LRP4 ANXA1 LCP1 ENPP2 SORL1 THBS1 ACTR2 EGF IQGAP1 CDH13 CLTC ARF1 MSN VLDLR GSN RPS3 CCT5 FER ADAM17 ANGPT1 CCT8 G6PD LMNA CAPN2 YWHAZ VCP VDAC2 CCT2…
1.69585678256243e-10	18	109	8.38413600049039	Cellular oxidant detoxification	http://amigo.geneontology.org/amigo/term/GO:0098869	GSTP1 SOD3 PRDX1 CAT PRDX4 PRDX5 APOE PXDN SOD1 GSTO1 ALB GPX4 HBA2 GPX3 HBE1 GPX1 HBB HP
1.7302468118729e-10	17	95	9.08526550228578	Hexose biosynthetic process	http://amigo.geneontology.org/amigo/term/GO:0019319	MDH1 ENO1 PGM1 GAPDHS ENO3 ALDOC TPI1 GOT1 GOT2 RBP4 MDH2 ALDOA GPD1 PGAM1 ADIPOQ FAM3C GPI
1.80596117527629e-10	63	1241	2.57739555534817	Negative regulation of molecular function	http://amigo.geneontology.org/amigo/term/GO:0044092	SLC4A1 RPS20 LTF SRI LXN GSTP1 FETUB SERPIND1 MMP9 CST3 GLA C5 AMBP VTN KNG1 HRG SERPINC1 APOA1 FKBP1B CAT LRP1 SERPINB6 C3 PRDX5 VIL1 APOE APOC1 SORT1 ANXA1 SORL1 THBS1 ANXA3 IQGAP1 AHSG GSTO1 ITIH2 PLA2R1 UCHL1 TIMP4 CSTB ITIH3 COL6A3 ANXA5 A2ML1 YWHAB QARS1 ADIPOQ ANXA2 PROS1 PPIA FLNA ANXA4 CALM1 CR1 RACK1 C4A GPX1 CFHR1 HP YWHAE SERPINF2 SERPINA10 LRP6
2.01663542103736e-10	15	70	10.8794145720649	Neural nucleus development	http://amigo.geneontology.org/amigo/term/GO:0048857	HSPA5 RHOA CDC42 ENO3 YWHAQ GLUD1 G6PD S100A1 CKB CNP BASP1 ALDH1A3 CALM1 YWHAE LDHA
2.59467673758392e-10	56	1034	2.74966506270112	Regulation of anatomical structure morphogenesis	http://amigo.geneontology.org/amigo/term/GO:0022603	MYOC PSMA4 PKM RHOA CDC42 WDR1 FBLN1 PSMC5 APOH EZR MYH9 PSMA3 PSMA6 CST3 OLFM4 RAB11A CTSH C5 PFN1 VAT1 THBS4 HRG FN1 APOA1 MYL12B LRP1 PLCG1 C3 VIL1 PSMA1 MYH10 LRP4 ANXA1 ENPP2 THBS1 ACTR2 ANXA3 EGF CLTC MSN ALDOA ITGB2 S100A1 CAMP LRG1 FGG FGA FGB CFL1 DAB1 CALR F2 P4HB FLNA RACK1 ACTN4
2.72578431473997e-10	57	1066	2.71475072811376	Intracellular protein transport	http://amigo.geneontology.org/amigo/term/GO:0006886	RPS20 CDH1 RAB27B HSPA5 CDC42 SAR1A HSP90AA1 RPL6 RPLP0 HSP90AB1 RPL3 RAB11A RPS16 EHD1 MAN1A1 CLU RPL27 RAN SORT1 YWHAQ LCP1 TXN SORL1 RAB1A RPS2 NPEPPS CLTC SYTL1 ARF1 HSPD1 RPS3A RPS3 ANGPT1 RPL30 AIFM1 ITGB2 LMNA RPL8 YWHAZ VCP HSP90B1 YWHAB ARF4 SLC25A6 RPL4 RAB6A RPLP2 CALR ADIPOQ APOD NACA FLNA RPS4X UBA52 YWHAE RPS25 EIF5A
2.78436459791504e-10	13	49	13.4697513749375	Interleukin-12-mediated signaling pathway	http://amigo.geneontology.org/amigo/term/GO:0035722	CDC42 RPLP0 RAP1B LCP1 SOD1 ARF1 MSN GSTO1 CFL1 TALDO1 ANXA2 P4HB PPIA
3.47735690510945e-10	24	217	5.61518171461415	Response to reactive oxygen species	http://amigo.geneontology.org/amigo/term/GO:0000302	GSTP1 MMP2 MMP9 SOD3 PRDX1 FKBP1B CAT PRDX5 APOE ANXA1 TXN SOD1 HSPD1 RPS3 FER AIFM1 CAPN2 EEF2 HBA2 APOD RACK1 GPX1 HBB HP
3.50529408029811e-10	12	40	15.2311804008909	Cytolysis	http://amigo.geneontology.org/amigo/term/GO:0019835	C8B C6 LYZ C5 C7 C9 HRG C8A C8G F2 CR1 CFHR1
3.50529408029811e-10	29	320	4.60108574610245	Tissue migration	http://amigo.geneontology.org/amigo/term/GO:0090130	RHOA PFN2 APOH MYH9 MMP9 RAB11A CTSH PFN1 ATP5F1B HRG APOA1 PLCG1 VIL1 APOE ANXA1 ENPP2 THBS1 ANXA3 EGF CDH13 ADAM17 ATP5F1A ANGPT1 ACTC1 ITGB2 CALR GPX1 EPPK1 GFUS
3.65087627891869e-10	14	61	11.6522691591515	Zymogen activation	http://amigo.geneontology.org/amigo/term/GO:0031638	ENO1 CPB2 F11 APOH F9 CTSH HGFAC THBS1 CLEC3B FGG FGA FGB HP SERPINF2
4.00560517867087e-10	97	2449	2.01092214357753	Positive regulation of response to stimulus	http://amigo.geneontology.org/amigo/term/GO:0048584	CFH RPS20 MASP2 LTF C8B MYOC C6 PSMA4 CDH3 RHOA CDC42 CPB2 HSP90AA1 PSMC5 APOH EZR HSP90AB1 PSMA3 PSMA6 MMP9 CTSH AGR2 C5 VTN CTSC HPX ARPC3 C7 THBS4 C9 HRG ACTR3 FN1 ZP4 APOA1 FKBP1B GOT1 CLU CAT PLG LRP1 C4BPA PLCG1 C3 F10 RAP1B PSMA1 APOE ANXA1 TXN SORL1 THBS1 ACTR2 EGF IQGAP1 CDH13 SOD1 HSPD1 RPS3 ADAM17 PLA2R1 ANGPT1 C8A ITGB2 HMGB2 VCP CLEC4E PDIA3 UBB LRG1 FGG FGA FGB LPL C8G CPN2 CALR F2 …
4.00560517867087e-10	40	589	3.4479185966929	Regulation of cellular protein localization	http://amigo.geneontology.org/amigo/term/GO:1903827	CDH1 CDC42 SAR1A HSP90AA1 EZR HSP90AB1 RAB11A AGR2 LRP1 VIL1 GNAI1 RAN YWHAQ LRP4 LCP1 TXN SORL1 EGF IQGAP1 NPEPPS CLTC MSN GSN CCT5 ANGPT1 CCT8 ITGB2 LMNA YWHAZ VCP CCT2 YWHAB LRRC15 F2 ADIPOQ RAB11B APOD FLNA RACK1 YWHAE
4.1064041729756e-10	20	147	6.90756480766026	Detoxification	http://amigo.geneontology.org/amigo/term/GO:0098754	GSTP1 SOD3 PRDX1 CAT PRDX4 PRDX5 APOE PXDN GSTM3 SOD1 GSTO1 ALB GPX4 HBA2 ADH5 GPX3 HBE1 GPX1 HBB HP
4.130135627558e-10	40	590	3.44207466686799	Activation of immune response	http://amigo.geneontology.org/amigo/term/GO:0002253	CFH MASP2 C8B C6 PSMA4 CDC42 CPB2 HSP90AA1 PSMC5 EZR HSP90AB1 PSMA3 PSMA6 C5 VTN ARPC3 C7 C9 ACTR3 CLU C4BPA PLCG1 C3 PSMA1 ACTR2 RPS3 C8A CLEC4E C8G CPN2 F2 C1S ACTG1 PROS1 CR1 CFI C4A CFB CFHR1 C1R
4.130135627558e-10	10	24	21.1544172234595	Complement activation, alternative pathway	http://amigo.geneontology.org/amigo/term/GO:0006957	CFH C8B C5 C7 C9 C3 C8A C8G CR1 CFB
4.27245045499402e-10	58	1111	2.65049043879889	Negative regulation of multicellular organismal process	http://amigo.geneontology.org/amigo/term/GO:0051241	LTF CDH3 RHOA PFN2 SRI FBLN1 CPB2 GSTP1 F11 APOH EZR HSP90AB1 CST3 VTN CTSC ARHGDIB THBS4 KNG1 HRG FN1 APOA1 FKBP1B PLG PRDX4 F10 APOE APOC1 LRP4 ANXA1 SORL1 THBS1 RBP4 SOD1 AHSG ADAM17 ANGPT1 TFF2 G6PD LMNA PGLYRP2 ATP1A1 ANXA5 FGG FGA FGB DAB1 CALR F2 ADIPOQ ANXA2 PROS1 APOD ANXA4 CR1 NME2 EPPK1 VASN SERPINF2
4.47163074431004e-10	124	3498	1.79975830923429	Negative regulation of metabolic process	http://amigo.geneontology.org/amigo/term/GO:0009892	SLC4A1 RPS20 LTF VIM PSMA4 CDH3 RHOA ENO1 FBLN1 LXN CPB2 GSTP1 PSMC5 RPL6 RPLP0 FETUB EZR HSP90AB1 CIRBP SERPIND1 RPL3 PSMA3 PSMA6 MMP9 CST3 GLA ASAH1 RPS16 C5 AMBP VTN KNG1 HRG NCL FN1 QSOX1 SERPINC1 APOA1 FKBP1B GOT1 CLU PDS5A LRP1 SERPINB6 H1-3 C3 F10 PRDX5 VIL1 PSMA1 APOE APOC1 RPL27 RAN YWHAQ ANXA1 IREB2 TXN SORL1 THBS1 ANXA7 RPS2 CLTC SOD1 HSPD1 TAGLN3 AHSG RPS3A ALAD RPS3 UBC ITIH2 ADAM17 …
4.47163074431004e-10	70	1500	2.36929472902747	Organonitrogen compound catabolic process	http://amigo.geneontology.org/amigo/term/GO:1901565	CDH1 PSMA4 HSPA5 HSP90AA1 APOB PSMC5 BLVRB DLD EZR HSP90AB1 PSMA3 PSMA6 CST3 AHCY GLA CTSH ASAH1 AMBP CTSC LTA4H MAN1A1 CTBS CTSD UCHL3 GOT1 CLU LRP1 C4BPA GOT2 PSMA1 APOE APOC1 UBA1 CHIA ENPP2 SORL1 EGF LUM NPEPPS CLTC MSN VLDLR ALAD GLUD1 UBC QDPR UCHL1 EEF1A1 TIMP4 PGLYRP2 CAPN2 ALB ERAP2 VCP TPP1 HSP90B1 PDCD6IP UBB CSPG4 ANXA2 NCCRP1 GM2A FLNA RACK1 UBA52 GPX1 NTAN1 SHMT1
4.50622717095687e-10	13	51	12.9415258308223	Cellular response to interleukin-12	http://amigo.geneontology.org/amigo/term/GO:0071349	CDC42 RPLP0 RAP1B LCP1 SOD1 ARF1 MSN GSTO1 CFL1 TALDO1 ANXA2 P4HB PPIA
4.6076042853855e-10	59	1145	2.61612705575709	Negative regulation of cellular protein metabolic process	http://amigo.geneontology.org/amigo/term/GO:0032269	RPS20 LTF FBLN1 LXN CPB2 GSTP1 FETUB HSP90AB1 CIRBP SERPIND1 MMP9 CST3 C5 AMBP VTN KNG1 HRG NCL SERPINC1 FKBP1B LRP1 SERPINB6 C3 PRDX5 VIL1 APOE IREB2 SORL1 THBS1 AHSG ALAD RPS3 ITIH2 ANGPT1 UCHL1 TIMP4 G6PD CSTB ITIH3 COL6A3 A2ML1 YWHAB QARS1 CALR F2 ADIPOQ ANXA2 PROS1 PPIA CALM1 CR1 RACK1 C4A GPX1 YWHAE SERPINF2 SERPINA10 LRP6 SHMT1
4.6076042853855e-10	50	872	2.91115833350361	Regulation of cellular localization	http://amigo.geneontology.org/amigo/term/GO:0060341	CDH1 CDH3 CDC42 SRI SAR1A HSP90AA1 EZR HSP90AB1 RAB11A AGR2 EHD1 FKBP1B LRP1 PLCG1 VIL1 GNAI1 RAN YWHAQ LRP4 LCP1 TXN SORL1 EGF IQGAP1 NPEPPS CLTC ARF1 MSN GSN GSTO1 CCT5 FER ANGPT1 CCT8 ITGB2 LMNA YWHAZ VCP CCT2 YWHAB LRRC15 F2 ADIPOQ ANXA2 RAB11B APOD FLNA CALM1 RACK1 YWHAE
4.65329607157424e-10	19	132	7.30788958628602	Establishment of protein localization to endoplasmic reticulum	http://amigo.geneontology.org/amigo/term/GO:0072599	RPS20 HSPA5 RAB10 RPL6 RPLP0 RPL3 RPS16 MAN1A1 RPL27 RPS2 RPS3A RPS3 RPL30 RPL8 RPL4 RPLP2 RPS4X UBA52 RPS25
5.26233514026419e-10	56	1056	2.69238037389485	Regulation of locomotion	http://amigo.geneontology.org/amigo/term/GO:0040012	MYOC VCL CDH1 HSPA5 SLK RHOA PFN2 FBLN1 GSTP1 CPNE3 TF APOH MMP9 RAB11A CTSH C5 PFN1 VTN BST1 ATP5F1B ARHGDIB THBS4 HRG FN1 LRP1 PLCG1 F10 VIL1 APOE ANXA1 ENPP2 SORL1 THBS1 ANXA3 EGF IQGAP1 CDH13 MSN FER ADAM17 ATP5F1A ANGPT1 LMNA CLIC4 LRRC15 MST1 CALR ADIPOQ ACTG1 ZP3 APOD FLNA RACK1 EPPK1 GFUS ACTN4
5.73598156021916e-10	13	52	12.6926503340757	Response to interleukin-12	http://amigo.geneontology.org/amigo/term/GO:0070671	CDC42 RPLP0 RAP1B LCP1 SOD1 ARF1 MSN GSTO1 CFL1 TALDO1 ANXA2 P4HB PPIA
5.79393339906262e-10	58	1121	2.62684645629399	Response to organonitrogen compound	http://amigo.geneontology.org/amigo/term/GO:0010243	VIM CDH1 HSPA5 PKM RHOA TYR GSTP1 RAB10 HADHA MMP2 EZR HSP90AB1 MMP9 MAN1A1 GOT1 CAT FABP3 LRP1 GOT2 RAP1B GNAI1 APOE ASS1 SORT1 ANXA1 SORL1 ACTR2 HADH IQGAP1 CDH13 SOD1 HSPD1 AHSG ATP6V1B2 GSN ALAD FER QDPR AIFM1 TIMP4 ITGB2 VCAM1 CAPN2 CAMP COL1A2 VCP FOLR2 HSP90B1 GPD1 EEF2 LPL UMODL1 ADIPOQ NCCRP1 FLNA CALM1 NME2 SHMT1
6.3420954560809e-10	10	25	20.3082405345212	Plasminogen activation	http://amigo.geneontology.org/amigo/term/GO:0031639	ENO1 CPB2 F11 APOH THBS1 CLEC3B FGG FGA FGB SERPINF2
7.41808529208284e-10	90	2221	2.05734089161065	Defense response	http://amigo.geneontology.org/amigo/term/GO:0006952	CFH MASP2 LTF C8B VIM C6 PSMA4 CDC42 LXN HSP90AA1 GSTP1 PSMC5 LYZ TF HSP90AB1 MYH9 PSMA3 PSMA6 MMP9 CST3 AHCY COTL1 C5 LGALS3BP BST1 CTSC HPX VNN1 C7 C9 KNG1 HRG ACTR3 FN1 PRDX1 SERPINC1 APOA1 CLU C4BPA PLCG1 C3 PRDX5 PSMA1 APOE ASS1 CHIA ANXA1 THBS1 RAB1A ACTR2 ANXA3 SOD1 HSPD1 AHSG GSN FER ADAM17 RPL30 C8A ITGB2 PGLYRP2 VCAM1 CAMP HMGB2 FOLR2 HTRA1 CLEC4E GPX4 FGA FGB LPL C8G HNRNPA0 F2 ADIPOQ …
7.87385740397339e-10	75	1691	2.25180076890758	Regulation of response to stress	http://amigo.geneontology.org/amigo/term/GO:0080134	PSMA4 HSPA5 CDC42 ENO1 CPB2 HSP90AA1 GSTP1 PSMC5 F11 APOH EZR HSP90AB1 MYH9 PSMA3 PSMA6 MMP9 AGR2 AMBP VTN BST1 CTSC HPX VNN1 KNG1 HRG PRDX1 SERPINC1 APOA1 FKBP1B CLU PLG LRP1 PLCG1 C3 F10 VIL1 PSMA1 APOE TPT1 ANXA1 TXN THBS1 ACTR2 SOD1 HSPD1 AHSG RPS3 ADAM17 PLA2R1 LMNA PGLYRP2 HMGB2 HTRA1 CLEC4E GPX4 FGG FGA FGB QARS1 LPL F2 ADIPOQ ANXA2 ACTG1 PROS1 P4HB ZP3 PPIA FLNA CR1 RACK1 GPX1 EPPK1 YWHAE…
8.12560402744618e-10	12	43	14.1685399078055	NADH metabolic process	http://amigo.geneontology.org/amigo/term/GO:0006734	MDH1 PKM ENO1 GAPDHS ENO3 ALDOC TPI1 MDH2 ALDOA VCP GPD1 PGAM1
8.28772150964538e-10	28	311	4.57098661548708	Epithelial cell migration	http://amigo.geneontology.org/amigo/term/GO:0010631	RHOA PFN2 APOH MYH9 MMP9 RAB11A CTSH PFN1 ATP5F1B HRG APOA1 PLCG1 VIL1 APOE ANXA1 ENPP2 THBS1 ANXA3 EGF CDH13 ADAM17 ATP5F1A ANGPT1 ITGB2 CALR GPX1 EPPK1 GFUS
8.59767231375274e-10	48	830	2.93613116161752	Positive regulation of immune response	http://amigo.geneontology.org/amigo/term/GO:0050778	CFH MASP2 C8B C6 PSMA4 CDC42 CPB2 HSP90AA1 PSMC5 EZR HSP90AB1 PSMA3 PSMA6 C5 VTN HPX ARPC3 C7 C9 HRG ACTR3 ZP4 CLU C4BPA PLCG1 C3 PSMA1 ANXA1 ACTR2 HSPD1 RPS3 C8A ITGB2 HMGB2 CLEC4E C8G CPN2 F2 C1S ACTG1 PROS1 ZP3 CR1 CFI C4A CFB CFHR1 C1R
9.41396303776324e-10	41	635	3.27810181856444	Blood vessel morphogenesis	http://amigo.geneontology.org/amigo/term/GO:0048514	PKM RHOA CDC42 APOB MMP2 APOH MYH9 CTSH C5 ATP5F1B THBS4 HRG NCL FN1 TGFBI LRP1 PLCG1 C3 APOE ANXA1 ENPP2 THBS1 ANXA3 EGF CDH13 ANGPT1 ITGB2 S100A1 CAMP HPGD YWHAZ CLIC4 LRG1 CSPG4 ANXA2 ACTG1 APOD FLNA COL15A1 GPX1 SERPINF2
9.72918454203158e-10	19	138	6.9901552564475	Immunoglobulin mediated immune response	http://amigo.geneontology.org/amigo/term/GO:0016064	MASP2 C8B C6 C5 HPX C7 C9 CLU C4BPA C3 HSPD1 C8A C8G C1S ZP3 CR1 CFI C4A C1R
1.01768679487831e-09	28	314	4.5273147688423	Epithelium migration	http://amigo.geneontology.org/amigo/term/GO:0090132	RHOA PFN2 APOH MYH9 MMP9 RAB11A CTSH PFN1 ATP5F1B HRG APOA1 PLCG1 VIL1 APOE ANXA1 ENPP2 THBS1 ANXA3 EGF CDH13 ADAM17 ATP5F1A ANGPT1 ITGB2 CALR GPX1 EPPK1 GFUS
1.27745764221998e-09	33	434	3.86043742879722	Ameboidal-type cell migration	http://amigo.geneontology.org/amigo/term/GO:0001667	RHOA PFN2 APOH MYH9 MMP9 RAB11A CTSH PFN1 ATP5F1B ARHGDIB HRG FN1 APOA1 PLCG1 VIL1 APOE CAP1 ANXA1 ENPP2 THBS1 ANXA3 EGF CDH13 FER ADAM17 ATP5F1A ANGPT1 ITGB2 CALR ANXA6 GPX1 EPPK1 GFUS
1.32634079288381e-09	57	1115	2.59544778131773	Negative regulation of cell death	http://amigo.geneontology.org/amigo/term/GO:0060548	LTF HSPA5 RHOA ENO1 GSTP1 PSMC5 APOH HSP90AB1 MMP9 CTSH AGR2 VNN1 CLU CAT LRP1 GLO1 PRDX5 VIL1 APOE TPT1 ANXA1 TXN SORL1 THBS1 SOD1 HSPD1 RPS3A UBC ANGPT1 LMNA ALB HMGB2 ANXA5 YWHAZ VDAC2 HSP90B1 ACAA2 GPX4 ARF4 UBB PA2G4 FGG FGA FGB QARS1 CFL1 MST1 PPIA NACA FLNA ANXA4 RACK1 UBA52 GPX1 NME2 YWHAE LRP6
1.53109647077406e-09	79	1857	2.15986941603012	Intracellular transport	http://amigo.geneontology.org/amigo/term/GO:0046907	RPS20 CDH1 RAB27B HSPA5 CDC42 SAR1A HSP90AA1 RAB10 RPL6 RPLP0 EZR HSP90AB1 RPL3 F9 RAB11A RPS16 CTSC EHD1 ATP5F1B MAN1A1 CLU FABP3 F10 APOE RPL27 RAN SORT1 YWHAQ LCP1 TXN SORL1 RAB1A ACTR2 RPS2 NPEPPS CLTC SOD1 SYTL1 ARF1 HSPD1 RPS3A MSN RPS3 UBC ATP5F1A ANGPT1 UCHL1 RPL30 AIFM1 ITGB2 LMNA RPL8 YWHAZ VCP HSP90B1 YWHAB ATP5PD ARF4 SLC25A6 UBB RPL4 RAB6A RPLP2 CALR F2 ADIPOQ ANXA2 PROS1 RAB11B APOD…
1.89914481732085e-09	53	1001	2.68815371710695	Negative regulation of programmed cell death	http://amigo.geneontology.org/amigo/term/GO:0043069	LTF HSPA5 RHOA ENO1 GSTP1 PSMC5 APOH HSP90AB1 MMP9 CTSH VNN1 CLU CAT LRP1 GLO1 PRDX5 VIL1 APOE TPT1 ANXA1 THBS1 SOD1 HSPD1 RPS3A UBC ANGPT1 LMNA ALB HMGB2 ANXA5 YWHAZ VDAC2 HSP90B1 ACAA2 GPX4 ARF4 UBB PA2G4 FGG FGA FGB QARS1 CFL1 MST1 PPIA NACA FLNA ANXA4 UBA52 GPX1 NME2 YWHAE LRP6
1.9191604911163e-09	59	1190	2.51719788137972	Positive regulation of immune system process	http://amigo.geneontology.org/amigo/term/GO:0002684	CFH MASP2 C8B C6 PSMA4 RHOA CDC42 CPB2 HSP90AA1 PSMC5 EZR HSP90AB1 PSMA3 PSMA6 C5 VTN BST1 CTSC HPX ARPC3 VNN1 C7 THBS4 C9 HRG ACTR3 ZP4 CLU C4BPA PLCG1 C3 PSMA1 ANXA1 THBS1 ACTR2 RBP4 HSPD1 RPS3 FER ADAM17 C8A ITGB2 VCAM1 HMGB2 CLEC4E C8G CPN2 CALR F2 C1S ACTG1 PROS1 ZP3 CR1 CFI C4A CFB CFHR1 C1R
1.9191604911163e-09	58	1158	2.54291440199099	Viral process	http://amigo.geneontology.org/amigo/term/GO:0016032	CFH RPS20 LTF VIM PSMA4 RHOA CDC42 FBLN1 HSP90AA1 RPL6 RPLP0 HSP90AB1 RPL3 PSMA3 RPS16 AMBP HPX PLCG1 APOE RPL27 RAN TLN1 RAB1A IQGAP1 RPS2 ARF1 HSPD1 RPS3A MSN IL2RG GSN RPS3 UBC RPL30 RPL8 VCP PPIB YWHAB SLC25A6 PDCD6IP UBB KRT8 LRRC15 CFL1 RPL4 RAB6A RPLP2 ANXA2 P4HB PPIA RPS4X CALM1 CR1 RACK1 CFI UBA52 YWHAE RPS25
2.03795960125973e-09	81	1940	2.11980345785595	Negative regulation of response to stimulus	http://amigo.geneontology.org/amigo/term/GO:0048585	LTF MYOC PSMA4 HSPA5 RHOA CDC42 ENO1 FBLN1 CPB2 GSTP1 PSMC5 F11 APOH EZR MYH9 PSMA3 PSMA6 MMP9 C5 AMBP VTN VNN1 KNG1 HRG APOA1 FKBP1B CLU PLG LRP1 C4BPA PLCG1 F10 PSMA1 APOE PXDN TPT1 LRP4 ANXA1 TXN SORL1 THBS1 EGF SOD1 AHSG RPS3 UBC FER ADAM17 UCHL1 LMNA PGLYRP2 HMGB2 VCP VDAC2 HTRA1 YWHAB ACAA2 UBB FGG FGA FGB QARS1 DAB1 LPL CALR F2 ADIPOQ ANXA2 PROS1 C1QL4 APOD PPIA CR1 RACK1 UBA52 GPX1 EPPK1 …
2.14931573263766e-09	18	128	7.13961581291759	Protein targeting to ER	http://amigo.geneontology.org/amigo/term/GO:0045047	RPS20 HSPA5 RPL6 RPLP0 RPL3 RPS16 MAN1A1 RPL27 RPS2 RPS3A RPS3 RPL30 RPL8 RPL4 RPLP2 RPS4X UBA52 RPS25
2.47582332400117e-09	54	1040	2.63616583861573	Protein localization to organelle	http://amigo.geneontology.org/amigo/term/GO:0033365	RPS20 CDH1 HSPA5 HSP90AA1 RAB10 RPL6 RPLP0 EZR HSP90AB1 RPL3 RAB11A RPS16 EHD1 MAN1A1 CLU RPL27 RAN SORT1 YWHAQ TXN SORL1 EGF RPS2 NPEPPS HSPD1 RPS3A MSN RPS3 CCT5 ANGPT1 CCT8 RPL30 AIFM1 LMNA RPL8 YWHAZ VCP CCT2 TPP1 YWHAB ARF4 SLC25A6 RPL4 RAB6A RPLP2 CALR F2 APOD FLNA RPS4X CALM1 UBA52 YWHAE RPS25
2.5063875051918e-09	60	1231	2.47460282711468	Response to nitrogen compound	http://amigo.geneontology.org/amigo/term/GO:1901698	VIM CDH1 HSPA5 PKM RHOA TYR GSTP1 RAB10 HADHA MMP2 EZR HSP90AB1 MMP9 MAN1A1 GOT1 CAT FABP3 LRP1 GOT2 RAP1B GNAI1 APOE ASS1 GSTM3 SORT1 ANXA1 TXN SORL1 ACTR2 HADH IQGAP1 CDH13 SOD1 HSPD1 AHSG ATP6V1B2 GSN ALAD FER QDPR AIFM1 TIMP4 ITGB2 VCAM1 CAPN2 CAMP COL1A2 VCP FOLR2 HSP90B1 GPD1 EEF2 LPL UMODL1 ADIPOQ NCCRP1 FLNA CALM1 NME2 SHMT1
2.98234954754069e-09	43	717	3.04481988488288	Blood vessel development	http://amigo.geneontology.org/amigo/term/GO:0001568	PKM RHOA CDC42 APOB MMP2 APOH MYH9 CTSH C5 ATP5F1B THBS4 HRG NCL FN1 TGFBI LRP1 PLCG1 C3 APOE COL5A1 ANXA1 ENPP2 THBS1 ANXA3 EGF CDH13 ANGPT1 ITGB2 S100A1 CAMP HPGD COL1A2 YWHAZ CLIC4 LRG1 CSPG4 ANXA2 ACTG1 APOD FLNA COL15A1 GPX1 SERPINF2
3.06351329765281e-09	28	330	4.30780859823176	Regulation of cell morphogenesis	http://amigo.geneontology.org/amigo/term/GO:0022604	MYOC RHOA CDC42 WDR1 FBLN1 EZR MYH9 OLFM4 FN1 APOA1 MYL12B VIL1 MYH10 ANXA1 ENPP2 ACTR2 MSN ALDOA ITGB2 FGG FGA FGB CFL1 CALR F2 P4HB FLNA ACTN4
3.12844651990381e-09	19	148	6.5178474688497	B cell mediated immunity	http://amigo.geneontology.org/amigo/term/GO:0019724	MASP2 C8B C6 C5 HPX C7 C9 CLU C4BPA C3 HSPD1 C8A C8G C1S ZP3 CR1 CFI C4A C1R
3.32465412536615e-09	81	1961	2.09710285988808	Organonitrogen compound biosynthetic process	http://amigo.geneontology.org/amigo/term/GO:1901566	RPS20 VIM PKM RHOA ENO1 GSTP1 APOB RPL6 RPLP0 DLD PHGDH CIRBP RPL3 ASAH1 CKM RPS16 AK1 UGDH ATP5F1B MAN1A1 NCL MAN1C1 APOA1 GALNT12 GOT1 FABP3 GOT2 ASL APOE ASS1 RPL27 CNDP2 GSTM3 NARS1 IREB2 THBS1 ATIC EGF LUM RPS2 CLTC RPS3A ALAD GLUD1 GSTO1 RPS3 ALDOA DLAT QDPR ATP5F1A ANGPT1 RPL30 EEF1A1 RPL8 CAPN2 ALB VCP CKB EEF2 ATP5PD PDHB HARS1 PA2G4 QARS1 CSPG4 RPL4 RPLP2 ALOXE3 CALR NACA RPS4X RACK1 UB…
3.38623745608395e-09	23	224	5.2130528157811	Cellular modified amino acid metabolic process	http://amigo.geneontology.org/amigo/term/GO:0006575	TG GSTP1 AHCY CKM VNN1 GLO1 GOT2 ASS1 CNDP2 GSTM3 ATIC IDH1 SOD1 GSTO1 G6PD FOLR2 CKB GPX4 CLIC1 GPX1 EEF1G GSTT2B SHMT1
3.38623745608395e-09	8	15	27.0776540460282	Regulation of fibrinolysis	http://amigo.geneontology.org/amigo/term/GO:0051917	CPB2 F11 APOH HRG PLG THBS1 F2 SERPINF2
3.38623745608395e-09	39	609	3.25131929739871	Regulation of establishment of protein localization	http://amigo.geneontology.org/amigo/term/GO:0070201	CDH1 CDC42 SRI SAR1A EZR HSP90AB1 RAB11A CTSD FKBP1B LRP1 APOE RAN MYH10 YWHAQ ANXA1 LCP1 TXN SORL1 RBP4 HADH NPEPPS ARF1 GLUD1 CCT5 ANGPT1 CCT8 ITGB2 YWHAZ CCT2 YWHAB FGG FGA FGB ADIPOQ APOD PPIA FLNA RACK1 YWHAE
4.21778559824914e-09	87	2190	2.01691429966135	Tissue development	http://amigo.geneontology.org/amigo/term/GO:0009888	SCIN LTF VIM VCL PSMA4 COL11A1 CDH3 RHOA CDC42 WDR1 RAB10 PSMC5 MMP2 PHGDH EZR MYL6 PSMA3 PSMA6 MMP9 CTSH ASAH1 AGR2 MINPP1 PFN1 VTN ALDOC FN1 TGFBI CAT C3 CAPNS1 RAP1B VIL1 PSMA1 COL5A1 TPT1 PLAAT4 GSTM3 LRP4 ANXA1 SORL1 RBP4 ANXA7 EGF LUM IQGAP1 CLTC SOD1 AHSG MSN ADAM17 CSRP1 ACTC1 G6PD ITGB2 LMNA ALPL CLEC3B COL1A2 TPP1 EEF2 CLIC4 UBB KRT8 MST1 BASP1 UMODL1 CALR ADIPOQ ATP6AP2 ACTG1 ALDH1A3 N…
6.18790975512365e-09	23	231	5.05508151833319	Carbohydrate biosynthetic process	http://amigo.geneontology.org/amigo/term/GO:0016051	MDH1 ENO1 PGM1 GAPDHS ENO3 ALDOC TPI1 GOT1 GOT2 RBP4 EGF CLTC PGD MDH2 ALDOA G6PD TKT GPD1 PGAM1 TALDO1 ADIPOQ FAM3C GPI
7.09197300489969e-09	51	978	2.64754669545138	Negative regulation of apoptotic process	http://amigo.geneontology.org/amigo/term/GO:0043066	LTF HSPA5 RHOA ENO1 GSTP1 APOH HSP90AB1 MMP9 CTSH VNN1 CLU CAT LRP1 GLO1 PRDX5 VIL1 APOE TPT1 ANXA1 THBS1 SOD1 HSPD1 RPS3A UBC ANGPT1 LMNA ALB HMGB2 ANXA5 YWHAZ VDAC2 HSP90B1 ACAA2 ARF4 UBB PA2G4 FGG FGA FGB QARS1 CFL1 MST1 PPIA NACA FLNA ANXA4 UBA52 GPX1 NME2 YWHAE LRP6
7.25232797684218e-09	36	544	3.35981920607887	Angiogenesis	http://amigo.geneontology.org/amigo/term/GO:0001525	PKM RHOA CDC42 MMP2 APOH MYH9 CTSH C5 ATP5F1B THBS4 HRG NCL FN1 TGFBI PLCG1 C3 ANXA1 ENPP2 THBS1 ANXA3 EGF CDH13 ANGPT1 ITGB2 S100A1 CAMP YWHAZ CLIC4 LRG1 CSPG4 ANXA2 ACTG1 APOD FLNA COL15A1 GPX1
7.74663566599399e-09	30	392	3.8855052043089	Post-translational protein modification	http://amigo.geneontology.org/amigo/term/GO:0043687	PSMA4 CP APOB PSMC5 TF SERPIND1 PSMA3 PSMA6 CST3 RAB11A KNG1 FN1 QSOX1 SERPINC1 APOA1 UCHL3 C3 PSMA1 APOE RAB1A AHSG ITIH2 ALB HSP90B1 FGG FGA RAB11B P4HB C4A SERPINA10
8.79143101215107e-09	63	1373	2.32960515964099	Positive regulation of developmental process	http://amigo.geneontology.org/amigo/term/GO:0051094	SCIN LTF MYOC PKM RHOA CDC42 APOB EZR HSP90AB1 OLFM4 RAB11A CTSH AGR2 C5 EHD1 VNN1 FN1 APOA1 FKBP1B LRP1 PLCG1 C3 VIL1 APOE PLAAT4 ANXA1 ENPP2 SORL1 THBS1 ACTR2 ANXA3 EGF IQGAP1 ARF1 VLDLR ITGB2 S100A1 LMNA CAPN2 CAMP HMGB2 PPIB PA2G4 LRG1 FGG FGA FGB CLSTN1 CFL1 DAB1 MST1 LPL BASP1 CALR ADIPOQ P4HB ZP3 NACA FLNA CR1 RACK1 NME2 SERPINF2
8.79143101215107e-09	27	323	4.24398215504699	Protein maturation	http://amigo.geneontology.org/amigo/term/GO:0051604	ENO1 CPB2 F11 APOH MYH9 F9 CTSH CPZ HGFAC FKBP1B PRDX4 SORL1 THBS1 HSPD1 GSN ADAM17 CAPN2 CLEC3B FGG FGA FGB CALR ATP6AP2 ASTL CTSE HP SERPINF2
9.08568335123674e-09	7	11	32.3085644867382	Negative regulation of fibrinolysis	http://amigo.geneontology.org/amigo/term/GO:0051918	CPB2 APOH HRG PLG THBS1 F2 SERPINF2
9.17185008996851e-09	23	236	4.94798233362274	Reactive oxygen species metabolic process	http://amigo.geneontology.org/amigo/term/GO:0072593	RHOA GSTP1 SOD3 BST1 PRDX1 CAT PRDX4 PRDX5 PXDN THBS1 SOD1 HSPD1 PLA2R1 G6PD ITGB2 ARF4 F2 HBA2 GPX3 HBE1 GPX1 HBB HP
9.26226778090725e-09	10	32	15.8658129175947	Hydrogen peroxide catabolic process	http://amigo.geneontology.org/amigo/term/GO:0042744	PRDX1 CAT PRDX5 PXDN HBA2 GPX3 HBE1 GPX1 HBB HP
1.02586695154936e-08	43	748	2.91863082548265	Vasculature development	http://amigo.geneontology.org/amigo/term/GO:0001944	PKM RHOA CDC42 APOB MMP2 APOH MYH9 CTSH C5 ATP5F1B THBS4 HRG NCL FN1 TGFBI LRP1 PLCG1 C3 APOE COL5A1 ANXA1 ENPP2 THBS1 ANXA3 EGF CDH13 ANGPT1 ITGB2 S100A1 CAMP HPGD COL1A2 YWHAZ CLIC4 LRG1 CSPG4 ANXA2 ACTG1 APOD FLNA COL15A1 GPX1 SERPINF2
1.03107398317922e-08	22	217	5.14724990506297	Glucose metabolic process	http://amigo.geneontology.org/amigo/term/GO:0006006	MDH1 PKM ENO1 PGM1 GAPDHS ENO3 ALDOC TPI1 GOT1 GOT2 RBP4 MDH2 ALDOA DLAT G6PD GPD1 PDHB PGAM1 ADIPOQ APOD FAM3C GPI
1.03107398317922e-08	46	837	2.79026004954592	Regulation of cell adhesion	http://amigo.geneontology.org/amigo/term/GO:0030155	MYOC VCL CDH1 SLK RHOA CDC42 FBLN1 OLFM4 AGR2 BST1 ARHGDIB VNN1 KNG1 HRG FN1 ZP4 APOA1 TGFBI PLG LRP1 ASS1 ANXA1 THBS1 IQGAP1 CDH13 HSPD1 GSN RPS3 ANGPT1 ITGB2 VCAM1 FGG FGA FGB DAB1 CALR ADIPOQ ACTG1 P4HB ZP3 APOD FLNA CR1 SERPINF2 GFUS ACTN4
1.04884724692638e-08	20	178	5.7045619478992	Platelet activation	http://amigo.geneontology.org/amigo/term/GO:0030168	VCL MYH9 HRG FN1 GNAI1 APOE TLN1 CSRP1 COL1A2 YWHAZ FGG FGA FGB F2 ACTG1 PPIA FLNA CLIC1 HBB DGKD
1.10606733022557e-08	60	1282	2.37615918890653	Regulation of response to external stimulus	http://amigo.geneontology.org/amigo/term/GO:0032101	LTF PSMA4 CPB2 HSP90AA1 GSTP1 PSMC5 F11 APOH HSP90AB1 MYH9 PSMA3 PSMA6 MMP9 C5 VTN BST1 CTSC HPX THBS4 KNG1 HRG SERPINC1 APOA1 FKBP1B PLG LRP1 PLCG1 C3 F10 PSMA1 APOE ANXA1 THBS1 CDH13 SOD1 HSPD1 AHSG ADAM17 PGLYRP2 HMGB2 HTRA1 CLEC4E GPX4 FGG FGA FGB MST1 LPL CALR F2 ADIPOQ ANXA2 PROS1 ZP3 FLNA CALM1 CR1 GPX1 EPPK1 SERPINF2
1.11965992528087e-08	37	581	3.23323967201929	Positive regulation of cell motility	http://amigo.geneontology.org/amigo/term/GO:2000147	MYOC HSPA5 RHOA FBLN1 CPNE3 TF MMP9 RAB11A CTSH PFN1 VTN ATP5F1B THBS4 FN1 LRP1 PLCG1 F10 VIL1 ANXA1 ENPP2 THBS1 ANXA3 EGF IQGAP1 CDH13 FER ADAM17 ATP5F1A ANGPT1 LRRC15 CALR ACTG1 ZP3 FLNA RACK1 GFUS ACTN4
1.13533123822189e-08	116	3363	1.75123097086266	Cell surface receptor signaling pathway	http://amigo.geneontology.org/amigo/term/GO:0007166	LTF VIM MYOC PSMA4 HSPA5 CDH3 RHOA CDC42 FSCN1 HSP90AA1 GSTP1 CPNE3 PSMC5 MMP2 RPLP0 TF EZR HSP90AB1 MYH9 PSMA3 PSMA6 MMP9 AGR2 C5 PFN1 VTN CPZ BST1 HPX ARPC3 HRG ACTR3 FN1 APOA1 GOT1 LRP1 PLCG1 C3 RAP1B VIL1 PSMA1 APOE PXDN SORT1 LRP4 ANXA1 LCP1 TXN TLN1 SORL1 THBS1 ACTR2 EGF IQGAP1 CDH13 CLTC SOD1 ARF1 AHSG MSN IL2RG ATP6V1B2 VLDLR GSTO1 RPS3 UBC FER ADAM17 ANGPT1 TIMP4 TFF2 ITGB2 LMNA VCAM1 HM…
1.23235700161214e-08	36	556	3.28730512249443	Positive regulation of cell migration	http://amigo.geneontology.org/amigo/term/GO:0030335	MYOC HSPA5 RHOA FBLN1 CPNE3 MMP9 RAB11A CTSH PFN1 VTN ATP5F1B THBS4 FN1 LRP1 PLCG1 F10 VIL1 ANXA1 ENPP2 THBS1 ANXA3 EGF IQGAP1 CDH13 FER ADAM17 ATP5F1A ANGPT1 LRRC15 CALR ACTG1 ZP3 FLNA RACK1 GFUS ACTN4
1.33781168519315e-08	148	4707	1.59635627741084	Regulation of response to stimulus	http://amigo.geneontology.org/amigo/term/GO:0048583	CFH RPS20 MASP2 LTF C8B MYOC C6 PSMA4 HSPA5 CDH3 RHOA CDC42 ENO1 FBLN1 CPB2 HSP90AA1 GSTP1 APOB PSMC5 F11 APOH EZR HSP90AB1 MYH9 PSMA3 PSMA6 MMP9 CTSH AGR2 C5 AMBP VTN BST1 CTSC HPX ARPC3 ARHGDIB VNN1 C7 THBS4 C9 KNG1 HRG ACTR3 FN1 ZP4 PRDX1 SERPINC1 APOA1 FKBP1B GOT1 CLU CAT PLG LRP1 C4BPA PLCG1 C3 F10 RAP1B VIL1 GNAI1 PSMA1 APOE PXDN TPT1 LRP4 ANXA1 TXN SORL1 THBS1 ACTR2 EGF IQGAP1 CDH13 SOD1 H…
1.34720754425704e-08	19	162	5.95457669993676	Protein localization to endoplasmic reticulum	http://amigo.geneontology.org/amigo/term/GO:0070972	RPS20 HSPA5 RAB10 RPL6 RPLP0 RPL3 RPS16 MAN1A1 RPL27 RPS2 RPS3A RPS3 RPL30 RPL8 RPL4 RPLP2 RPS4X UBA52 RPS25
1.36040454233667e-08	54	1094	2.50604430727638	Tube development	http://amigo.geneontology.org/amigo/term/GO:0035295	PKM RHOA CDC42 APOB MMP2 APOH PHGDH MYH9 CRISPLD2 CTSH AGR2 C5 PFN1 ATP5F1B THBS4 HRG NCL FN1 TGFBI CAT LRP1 PLCG1 C3 APOE ASS1 ANXA1 ENPP2 THBS1 RBP4 ANXA3 EGF CDH13 ANGPT1 ITGB2 S100A1 CAMP HPGD YWHAZ CLIC4 UBB LRG1 DAB1 MST1 CSPG4 BASP1 ATP6AP2 ANXA2 ACTG1 APOD FLNA COL15A1 GPX1 SERPINF2 LRP6
1.37931366975243e-08	17	127	6.79606474580433	Positive regulation of cell-substrate adhesion	http://amigo.geneontology.org/amigo/term/GO:0010811	MYOC CDC42 FBLN1 OLFM4 AGR2 HRG FN1 APOA1 IQGAP1 CDH13 FGG FGA FGB CALR P4HB FLNA GFUS
1.38711220894293e-08	55	1127	2.47771346361727	Circulatory system development	http://amigo.geneontology.org/amigo/term/GO:0072359	COL11A1 PKM RHOA CDC42 SRI APOB MMP2 APOH MYH9 CTSH C5 ATP5F1B THBS4 HRG NCL FN1 TGFBI LRP1 PLCG1 C3 APOE COL5A1 ANXA1 ENPP2 THBS1 RBP4 ANXA3 EGF CDH13 ANGPT1 ACTC1 G6PD ITGB2 S100A1 LMNA VCAM1 CAMP HPGD COL1A2 YWHAZ CLIC4 LRG1 CSPG4 BASP1 CALR ANXA2 ACTG1 APOD NACA FLNA COL15A1 CRIP1 GPX1 SERPINF2 LRP6
1.40412895535621e-08	26	308	4.28582998293466	Phagocytosis	http://amigo.geneontology.org/amigo/term/GO:0006909	CDC42 HSP90AA1 HSP90AB1 MYH9 ARPC3 ACTR3 APOA1 ANXA11 LRP1 C4BPA PLCG1 C3 ANXA1 THBS1 ACTR2 ANXA3 SOD1 AHSG IL2RG GSN ITGB2 CALR ADIPOQ ACTG1 RACK1 C4A
1.52187909947077e-08	23	243	4.80544786310686	Regulation of epithelial cell migration	http://amigo.geneontology.org/amigo/term/GO:0010632	RHOA PFN2 APOH MMP9 RAB11A CTSH PFN1 ATP5F1B HRG PLCG1 VIL1 APOE ANXA1 ENPP2 THBS1 ANXA3 EGF ADAM17 ATP5F1A ANGPT1 CALR EPPK1 GFUS
1.63532928409596e-08	16	112	7.25294304804327	SRP-dependent cotranslational protein targeting to membrane	http://amigo.geneontology.org/amigo/term/GO:0006614	RPS20 RPL6 RPLP0 RPL3 RPS16 RPL27 RPS2 RPS3A RPS3 RPL30 RPL8 RPL4 RPLP2 RPS4X UBA52 RPS25
1.63532928409596e-08	13	68	9.70614437311673	Sperm-egg recognition	http://amigo.geneontology.org/amigo/term/GO:0035036	FETUB FOLR3 ZP4 ZP1 ALDOA CCT5 CCT8 FOLR2 VDAC2 CCT2 ZP3 ASTL ZP2
1.80124189672394e-08	31	433	3.63484674694085	Protein targeting	http://amigo.geneontology.org/amigo/term/GO:0006605	RPS20 HSPA5 HSP90AA1 RPL6 RPLP0 RPL3 RPS16 MAN1A1 CLU RPL27 SORT1 YWHAQ SORL1 RPS2 NPEPPS HSPD1 RPS3A RPS3 RPL30 AIFM1 ITGB2 RPL8 YWHAZ YWHAB SLC25A6 RPL4 RPLP2 NACA RPS4X UBA52 RPS25
1.85509333570371e-08	16	113	7.18875771133492	Substrate adhesion-dependent cell spreading	http://amigo.geneontology.org/amigo/term/GO:0034446	MYOC RHOA CDC42 FBLN1 OLFM4 FN1 APOA1 RAB1A FER FGG FGA FGB CALR P4HB FLNA ACTN4
2.03020723852608e-08	37	595	3.15716344444236	Positive regulation of cellular component movement	http://amigo.geneontology.org/amigo/term/GO:0051272	MYOC HSPA5 RHOA FBLN1 CPNE3 TF MMP9 RAB11A CTSH PFN1 VTN ATP5F1B THBS4 FN1 LRP1 PLCG1 F10 VIL1 ANXA1 ENPP2 THBS1 ANXA3 EGF IQGAP1 CDH13 FER ADAM17 ATP5F1A ANGPT1 LRRC15 CALR ACTG1 ZP3 FLNA RACK1 GFUS ACTN4
2.03020723852608e-08	28	361	3.93788597622294	Positive regulation of establishment of protein localization	http://amigo.geneontology.org/amigo/term/GO:1904951	CDH1 CDC42 SRI SAR1A EZR HSP90AB1 LRP1 RAN MYH10 YWHAQ SORL1 RBP4 NPEPPS ARF1 GLUD1 CCT5 CCT8 ITGB2 YWHAZ CCT2 YWHAB FGG FGA FGB PPIA FLNA RACK1 YWHAE
2.08667118664784e-08	128	3893	1.66931337555787	Animal organ development	http://amigo.geneontology.org/amigo/term/GO:0048513	SLC4A1 SCIN LTF VIM MYOC CDH1 PSMA4 TG HSPA5 COL11A1 CDH3 EML1 RHOA CDC42 WDR1 ACTN1 SRI TYR CPB2 GSTP1 PSMC5 MMP2 TF PHGDH MYL6 HSP90AB1 MYH9 ACO2 PSMA3 PSMA6 MMP9 PLS3 CRISPLD2 CTSH ASAH1 RPS16 AGR2 MINPP1 ENO3 PFN1 VNN1 FN1 SERPINC1 APOA1 TGFBI CAT PRDX4 LRP1 GLO1 GOT2 CAPNS1 PSMA1 COL5A1 ASS1 PLAAT4 YWHAQ LRP4 ANXA1 LCP1 IREB2 SORL1 THBS1 RBP4 ATIC IDH1 ANXA3 EGF LUM IQGAP1 CLTC SOD1 AHSG MSN…
2.19774700855162e-08	37	597	3.14658668248443	Positive regulation of locomotion	http://amigo.geneontology.org/amigo/term/GO:0040017	MYOC HSPA5 RHOA FBLN1 CPNE3 TF MMP9 RAB11A CTSH PFN1 VTN ATP5F1B THBS4 FN1 LRP1 PLCG1 F10 VIL1 ANXA1 ENPP2 THBS1 ANXA3 EGF IQGAP1 CDH13 FER ADAM17 ATP5F1A ANGPT1 LRRC15 CALR ACTG1 ZP3 FLNA RACK1 GFUS ACTN4
2.31444975578175e-08	13	70	9.42882596245625	Platelet aggregation	http://amigo.geneontology.org/amigo/term/GO:0070527	VCL MYH9 FN1 TLN1 CSRP1 FGG FGA FGB ACTG1 PPIA FLNA CLIC1 HBB
2.34097195621863e-08	32	464	3.50142078181399	Regulation of immune effector process	http://amigo.geneontology.org/amigo/term/GO:0002697	CFH C8B C6 CPB2 C5 VTN HPX C7 C9 APOA1 CLU C4BPA C3 ANXA1 RBP4 HSPD1 FER ANGPT1 C8A ITGB2 PGLYRP2 C8G CPN2 F2 C1S PROS1 ZP3 CR1 CFI C4A CFB CFHR1
2.57571434047238e-08	67	1553	2.19036077883599	Cytoskeleton organization	http://amigo.geneontology.org/amigo/term/GO:0007010	SCIN VIM MYOC CAPG SLK EML1 RHOA PFN2 CDC42 WDR1 ACTN1 FSCN1 TF EZR MYH9 PLS3 COTL1 RAB11A PFN1 BST1 ARPC3 ARHGDIB HRG ACTR3 EHBP1 APOA1 LRP1 VIL1 GNAI1 APOE CAP1 RAN MYH10 ANXA1 LCP1 TLN1 ACTR2 IQGAP1 CLTC SOD1 TPM3 ARF1 MSN GSN RPS3 ALDOA FER CSRP1 ACTC1 LMNA CAPN2 VCP HSP90B1 TPM4 CLIC4 PDCD6IP KRT8 CFL1 CNP CALR ACTG1 TUBB4B FLNA TUBB3 EPPK1 MYH11 SERPINF2
2.72216786386624e-08	32	467	3.47892771469313	Actin filament organization	http://amigo.geneontology.org/amigo/term/GO:0007015	SCIN MYOC CAPG RHOA PFN2 CDC42 WDR1 ACTN1 FSCN1 TF EZR PLS3 COTL1 PFN1 ARPC3 ACTR3 APOA1 VIL1 LCP1 ACTR2 TPM3 ARF1 GSN ALDOA FER ACTC1 HSP90B1 TPM4 CFL1 ACTG1 FLNA SERPINF2
2.73721491272746e-08	13	71	9.29602559678785	Positive regulation of response to wounding	http://amigo.geneontology.org/amigo/term/GO:1903036	CPB2 APOH VTN HRG FKBP1B PLG LRP1 ANXA1 THBS1 F2 ACTG1 FLNA SERPINF2
2.99683834272371e-08	10	36	14.1029448156397	Tricarboxylic acid cycle	http://amigo.geneontology.org/amigo/term/GO:0006099	MDH1 CS SDHA DLD ACO2 IREB2 IDH1 MDH2 DLAT PDHB
3.05240024016442e-08	15	101	7.54018831727271	Midbrain development	http://amigo.geneontology.org/amigo/term/GO:0030901	HSPA5 RHOA CDC42 ENO3 YWHAQ GLUD1 G6PD S100A1 CKB CNP BASP1 CALM1 YWHAE LRP6 LDHA
3.38770088358151e-08	16	118	6.88414933373599	Cotranslational protein targeting to membrane	http://amigo.geneontology.org/amigo/term/GO:0006613	RPS20 RPL6 RPLP0 RPL3 RPS16 RPL27 RPS2 RPS3A RPS3 RPL30 RPL8 RPL4 RPLP2 RPS4X UBA52 RPS25
3.59321555005557e-08	30	421	3.61785757740876	Establishment of protein localization to membrane	http://amigo.geneontology.org/amigo/term/GO:0090150	RPS20 HSPA5 HSP90AA1 RAB10 RPL6 RPLP0 RPL3 RAB11A RPS16 RPL27 YWHAQ RPS2 RPS3A RPS3 RPL30 ITGB2 RPL8 YWHAZ YWHAB CLSTN1 RPL4 RPLP2 RAB11B NACA RPS4X CALM1 RACK1 UBA52 YWHAE RPS25
4.04094981799708e-08	12	60	10.1541202672606	Regulation of substrate adhesion-dependent cell spreading	http://amigo.geneontology.org/amigo/term/GO:1900024	MYOC CDC42 FBLN1 OLFM4 APOA1 FGG FGA FGB CALR P4HB FLNA ACTN4
4.067399036966e-08	26	325	4.06164810690423	Positive regulation of cellular protein localization	http://amigo.geneontology.org/amigo/term/GO:1903829	CDH1 EZR HSP90AB1 RAB11A AGR2 LRP1 VIL1 GNAI1 RAN YWHAQ LRP4 SORL1 EGF IQGAP1 NPEPPS MSN CCT5 CCT8 ITGB2 YWHAZ CCT2 YWHAB F2 FLNA RACK1 YWHAE
4.21641788372429e-08	14	88	8.07714112168455	Cell-cell recognition	http://amigo.geneontology.org/amigo/term/GO:0009988	FETUB FOLR3 ZP4 MSN ZP1 ALDOA CCT5 CCT8 FOLR2 VDAC2 CCT2 ZP3 ASTL ZP2
4.42632855974958e-08	61	1368	2.2638937730369	Cellular macromolecule catabolic process	http://amigo.geneontology.org/amigo/term/GO:0044265	RPS20 VIM PSMA4 HSPA5 HSP90AA1 PSMC5 RPL6 RPLP0 EZR HSP90AB1 CIRBP RPL3 PSMA3 PSMA6 CST3 CTSH RPS16 CTSC MAN1A1 UCHL3 CLU LRP1 PSMA1 APOE UBA1 RPL27 EGF RPS2 CLTC RPS3A MSN VLDLR ALAD RPS3 UBC UCHL1 RPL30 AIFM1 RPL8 CAPN2 HMGB2 YWHAZ VCP TPP1 HSP90B1 YWHAB PDCD6IP UBB RPL4 RPLP2 HNRNPA0 ANXA2 NCCRP1 RPS4X RACK1 UBA52 GPX1 NTAN1 RPS25
4.5059788835172e-08	13	74	8.91915969421537	Glutathione metabolic process	http://amigo.geneontology.org/amigo/term/GO:0006749	GSTP1 GLO1 CNDP2 GSTM3 IDH1 SOD1 GSTO1 G6PD GPX4 CLIC1 GPX1 EEF1G GSTT2B
4.61387412016617e-08	9	28	16.3191218580974	Glycolytic process through fructose-6-phosphate	http://amigo.geneontology.org/amigo/term/GO:0061615	SLC4A1 PKM ENO1 GAPDHS ENO3 ALDOC TPI1 ALDOA PGAM1
4.78776455428059e-08	23	259	4.50858621905393	Hexose metabolic process	http://amigo.geneontology.org/amigo/term/GO:0019318	MDH1 PKM ENO1 PGM1 GAPDHS ENO3 ALDOC TPI1 GALE GOT1 GOT2 RBP4 MDH2 ALDOA DLAT G6PD GPD1 PDHB PGAM1 ADIPOQ APOD FAM3C GPI
5.10404410438359e-08	11	49	11.3974819326394	NAD metabolic process	http://amigo.geneontology.org/amigo/term/GO:0019674	MDH1 PKM ENO1 GAPDHS ENO3 ALDOC BST1 TPI1 ALDOA GPD1 PGAM1
5.23380622352939e-08	29	403	3.65346758995728	Alcohol metabolic process	http://amigo.geneontology.org/amigo/term/GO:0006066	HSP90AA1 APOB CETP CYB5R3 ACO2 ASAH1 MINPP1 ALDH2 TPI1 APOA1 TTR GOT1 EPHX2 CAT PLCG1 APOE APOC1 RAN RBP4 IDH1 SOD1 VLDLR QDPR G6PD ACAA2 GPD1 ALDH1A3 ADH5 CALM1
5.40745122312371e-08	18	158	5.78399255730033	Pyruvate metabolic process	http://amigo.geneontology.org/amigo/term/GO:0006090	SLC4A1 PKM ENO1 PGM1 DLD GAPDHS ENO3 ALDOC TPI1 LDHB GLO1 ALDOA DLAT GPD1 PDHB PGAM1 GPI LDHA
5.43860918488834e-08	56	1208	2.35360403545775	Carbohydrate derivative metabolic process	http://amigo.geneontology.org/amigo/term/GO:1901135	SLC4A1 COL11A1 PKM RHOA ENO1 PGM1 DLD CST3 AHCY GLA ASAH1 GAPDHS AK1 ENO3 ALDOC UGDH ATP5F1B TPI1 MAN1A1 CTBS MAN1C1 GALNT12 RAN CHIA RAB1A ATIC EGF LUM CLTC PGD ALDOA DLAT UBC ITIH2 ATP5F1A ANGPT1 G6PD PGLYRP2 ITIH3 TKT VCP GPD1 ATP5PD PDHB UBB PGAM1 CSPG4 TALDO1 NCCRP1 GM2A PSAP UBA52 NME2 GFUS GPI LDHA
5.44837366203518e-08	144	4637	1.57665874324512	Cell differentiation	http://amigo.geneontology.org/amigo/term/GO:0030154	SLC4A1 SCIN LTF VIM MYOC VCL CDH1 PSMA4 HSPA5 COL11A1 CDH3 EML1 RHOA CDC42 WDR1 ACTN1 FBLN1 HSP90AA1 GSTP1 APOB RAB10 PSMC5 CETP MMP2 DLD TF PHGDH EZR HSP90AB1 MYH9 PSMA3 PSMA6 MMP9 OLFM4 RAB11A ASAH1 AGR2 VTN ALDOC UGDH EHD1 ATP5F1B VNN1 FN1 HSPE1 APOA1 FKBP1B GOT1 TGFBI CLU CAT FABP3 LRP1 PLCG1 GLO1 C3 CAPNS1 RAP1B VIL1 PSMA1 APOE COL5A1 PLAAT4 GSTM3 SORT1 LRP4 ANXA1 IREB2 SORL1 THBS1 RAB1A ACT…
6.07931875200073e-08	146	4731	1.56679513741286	Cellular developmental process	http://amigo.geneontology.org/amigo/term/GO:0048869	SLC4A1 SCIN LTF VIM MYOC VCL CDH1 PSMA4 HSPA5 COL11A1 CDH3 EML1 RHOA CDC42 WDR1 ACTN1 FBLN1 HSP90AA1 GSTP1 APOB RAB10 PSMC5 CETP MMP2 DLD TF PHGDH EZR HSP90AB1 MYH9 PSMA3 PSMA6 MMP9 OLFM4 RAB11A ASAH1 AGR2 VTN ALDOC UGDH EHD1 ATP5F1B VNN1 FN1 HSPE1 APOA1 FKBP1B GOT1 TGFBI CLU CAT FABP3 LRP1 PLCG1 GLO1 C3 CAPNS1 RAP1B VIL1 PSMA1 APOE COL5A1 PLAAT4 GSTM3 SORT1 LRP4 ANXA1 IREB2 ENPP2 SORL1 THBS1 RAB…
6.28095107456384e-08	11	50	11.1695322939866	Binding of sperm to zona pellucida	http://amigo.geneontology.org/amigo/term/GO:0007339	FETUB ZP4 ZP1 ALDOA CCT5 CCT8 VDAC2 CCT2 ZP3 ASTL ZP2
6.82463759890751e-08	55	1183	2.36042525232177	Anatomical structure formation involved in morphogenesis	http://amigo.geneontology.org/amigo/term/GO:0048646	COL11A1 PKM RHOA CDC42 WDR1 ACTN1 MMP2 APOH MYH9 MMP9 CTSH C5 PFN1 VTN EHD1 ATP5F1B THBS4 HRG NCL FN1 TGFBI PLCG1 C3 COL5A1 ANXA1 ENPP2 THBS1 RBP4 ANXA3 EGF CDH13 ADAM17 ANGPT1 CSRP1 ACTC1 ITGB2 S100A1 CAPN2 CAMP YWHAZ HTRA1 CLIC4 KRT8 LRG1 CSPG4 ANXA2 ACTG1 ALDH1A3 ZP3 APOD FLNA COL15A1 GPX1 MYH11 LRP6
6.90019044414167e-08	52	1085	2.43324540966613	Cell morphogenesis	http://amigo.geneontology.org/amigo/term/GO:0000902	MYOC VCL RHOA CDC42 WDR1 ACTN1 FBLN1 HSP90AA1 RAB10 EZR HSP90AB1 MYH9 OLFM4 RAB11A FN1 APOA1 MYL12B CLU LRP1 PLCG1 VIL1 APOE CAP1 MYH10 LRP4 ANXA1 ENPP2 RAB1A ACTR2 IQGAP1 SOD1 MSN VLDLR ALDOA FER UCHL1 ITGB2 CLIC4 UBB FGG FGA FGB CFL1 DAB1 CNP CALR F2 P4HB FLNA COL15A1 TUBB3 ACTN4
9.94534362917185e-08	110	3253	1.71680484076032	Negative regulation of macromolecule metabolic process	http://amigo.geneontology.org/amigo/term/GO:0010605	RPS20 LTF VIM PSMA4 CDH3 ENO1 FBLN1 LXN CPB2 GSTP1 PSMC5 RPL6 RPLP0 FETUB EZR HSP90AB1 CIRBP SERPIND1 RPL3 PSMA3 PSMA6 MMP9 CST3 ASAH1 RPS16 C5 AMBP VTN KNG1 HRG NCL FN1 SERPINC1 APOA1 FKBP1B CLU PDS5A LRP1 SERPINB6 H1-3 C3 F10 PRDX5 VIL1 PSMA1 APOE RPL27 RAN YWHAQ ANXA1 IREB2 TXN SORL1 THBS1 ANXA7 RPS2 CLTC TAGLN3 AHSG RPS3A ALAD RPS3 UBC ITIH2 ANGPT1 UCHL1 RPL30 TIMP4 G6PD CSTB S100A1 RPL8 PGLY…
1.06833221757806e-07	28	391	3.63574638725443	Response to decreased oxygen levels	http://amigo.geneontology.org/amigo/term/GO:0036293	PSMA4 RHOA ENO1 PSMC5 MMP2 PSMA3 PSMA6 AHCY SOD3 CAT PSMA1 THBS1 NPEPPS HSPD1 ALAD UBC ADAM17 AIFM1 LMNA VCAM1 CAPN2 HSP90B1 ACAA2 UBB MST1 ADIPOQ P4HB UBA52
1.06997788322984e-07	36	607	3.01110650429474	Organic hydroxy compound metabolic process	http://amigo.geneontology.org/amigo/term/GO:1901615	TG CDH3 TYR HSP90AA1 APOB CETP CYB5R3 ACO2 ASAH1 PTGR1 MINPP1 ALDH2 TPI1 APOA1 TTR GOT1 EPHX2 CAT PLCG1 APOE APOC1 RAN RBP4 IDH1 SOD1 GC VLDLR QDPR G6PD ITGB2 ACAA2 GPD1 ALDH1A3 ADH5 CALM1 MALRD1
1.08631878265469e-07	29	417	3.53080920564217	Regulation of actin filament-based process	http://amigo.geneontology.org/amigo/term/GO:0032970	SCIN MYOC CAPG RHOA PFN2 CDC42 WDR1 SRI FSCN1 MYH9 COTL1 PFN1 BST1 ARPC3 ARHGDIB HRG ACTR3 APOA1 LRP1 VIL1 ACTR2 IQGAP1 ARF1 GSN FER ATP1A1 ACTG1 FLNA SERPINF2
1.17615285216934e-07	35	581	3.05846996001825	Regulation of protein transport	http://amigo.geneontology.org/amigo/term/GO:0051223	CDH1 CDC42 SRI SAR1A EZR HSP90AB1 RAB11A FKBP1B LRP1 APOE RAN MYH10 YWHAQ ANXA1 LCP1 TXN SORL1 RBP4 HADH NPEPPS ARF1 GLUD1 ANGPT1 ITGB2 YWHAZ YWHAB FGG FGA FGB ADIPOQ APOD PPIA FLNA RACK1 YWHAE
1.39052295200673e-07	22	252	4.43235408491533	Protein processing	http://amigo.geneontology.org/amigo/term/GO:0016485	ENO1 CPB2 F11 APOH MYH9 F9 CTSH CPZ HGFAC THBS1 GSN ADAM17 CAPN2 CLEC3B FGG FGA FGB ATP6AP2 ASTL CTSE HP SERPINF2
1.41054494885404e-07	10	42	12.0882384134055	Positive regulation of substrate adhesion-dependent cell spreading	http://amigo.geneontology.org/amigo/term/GO:1900026	MYOC CDC42 OLFM4 APOA1 FGG FGA FGB CALR P4HB FLNA
1.49173700551223e-07	45	886	2.57864228006053	Tube morphogenesis	http://amigo.geneontology.org/amigo/term/GO:0035239	PKM RHOA CDC42 APOB MMP2 APOH MYH9 CTSH AGR2 C5 PFN1 ATP5F1B THBS4 HRG NCL FN1 TGFBI LRP1 PLCG1 C3 APOE ANXA1 ENPP2 THBS1 ANXA3 EGF CDH13 ANGPT1 ITGB2 S100A1 CAMP HPGD YWHAZ CLIC4 LRG1 MST1 CSPG4 ANXA2 ACTG1 APOD FLNA COL15A1 GPX1 SERPINF2 LRP6
1.50586479373707e-07	18	169	5.40751966895534	Cytoplasmic translation	http://amigo.geneontology.org/amigo/term/GO:0002181	RPS20 PKM RPL6 RPLP0 RPL3 RPS16 RPL27 RPS2 RPS3A RPS3 RPL30 RPL8 EEF2 RPL4 RPLP2 RPS4X UBA52 RPS25
1.53444127540154e-07	17	150	5.75400148478099	Positive regulation of epithelial cell migration	http://amigo.geneontology.org/amigo/term/GO:0010634	MMP9 RAB11A CTSH PFN1 ATP5F1B PLCG1 VIL1 ANXA1 ENPP2 THBS1 ANXA3 EGF ADAM17 ATP5F1A ANGPT1 CALR GFUS
1.63140966812142e-07	14	98	7.25294304804327	Regulation of plasma lipoprotein particle levels	http://amigo.geneontology.org/amigo/term/GO:0097006	APOB CETP EHD1 APOA1 APOE APOC1 CLTC ARF1 VLDLR ALB LPL ADIPOQ ANXA2 P4HB
1.78582438317294e-07	119	3660	1.65073813087979	Cellular component biogenesis	http://amigo.geneontology.org/amigo/term/GO:0044085	SCIN MYOC VCL CDH1 PSMA4 CAPG HSPA5 SLK RHOA PFN2 CDC42 WDR1 ACTN1 FSCN1 SAR1A HSP90AA1 APOB PSMC5 RPL6 RPLP0 EZR HSP90AB1 CIRBP RPL3 PSMA3 PSMA6 PLS3 COTL1 RAB11A RPS16 PFN1 UGDH CTSC EHD1 ARPC3 C9 HRG ACTR3 FN1 QSOX1 APOA1 CLU LRP1 H1-3 RAP1B VIL1 PSMA1 APOE APOC1 PXDN RPL27 RAN LRP4 LCP1 TLN1 SORL1 THBS1 RAB1A ACTR2 EGF IQGAP1 CDH13 RPS2 CLTC ARF1 HSPD1 MSN GSN ALAD RPS3 ALDOA UBC FER ANGPT1 C…
1.8294848687028e-07	27	376	3.64576126617069	Response to hypoxia	http://amigo.geneontology.org/amigo/term/GO:0001666	PSMA4 RHOA ENO1 PSMC5 MMP2 PSMA3 PSMA6 AHCY SOD3 CAT PSMA1 THBS1 NPEPPS HSPD1 ALAD UBC ADAM17 LMNA VCAM1 CAPN2 HSP90B1 ACAA2 UBB MST1 ADIPOQ P4HB UBA52
1.85497182885401e-07	40	739	2.74807043768892	Organic cyclic compound catabolic process	http://amigo.geneontology.org/amigo/term/GO:1901361	RPS20 VIM PSMA4 PSMC5 RPL6 RPLP0 BLVRB CIRBP RPL3 PSMA3 PSMA6 AHCY RPS16 AMBP EPHX2 PSMA1 APOE RPL27 RPS2 RPS3A RPS3 UBC QDPR RPL30 AIFM1 RPL8 ALB HMGB2 YWHAZ VCP YWHAB UBB CNP RPL4 RPLP2 HNRNPA0 RPS4X UBA52 GPX1 RPS25
1.91868218567662e-07	39	710	2.78880767903636	Aromatic compound catabolic process	http://amigo.geneontology.org/amigo/term/GO:0019439	RPS20 VIM PSMA4 PSMC5 RPL6 RPLP0 BLVRB CIRBP RPL3 PSMA3 PSMA6 AHCY RPS16 AMBP EPHX2 PSMA1 RPL27 RPS2 RPS3A RPS3 UBC QDPR RPL30 AIFM1 RPL8 ALB HMGB2 YWHAZ VCP YWHAB UBB CNP RPL4 RPLP2 HNRNPA0 RPS4X UBA52 GPX1 RPS25
1.98059850997909e-07	55	1222	2.28509253150299	Regulation of organelle organization	http://amigo.geneontology.org/amigo/term/GO:0033043	SCIN MYOC CAPG RHOA PFN2 CDC42 WDR1 ENO1 FSCN1 SAR1A EZR MMP9 COTL1 ENO3 PFN1 VAT1 BST1 ARPC3 ARHGDIB HRG ACTR3 APOA1 CLU LRP1 VIL1 GNAI1 YWHAQ ANXA1 LCP1 ACTR2 EGF IQGAP1 CLTC ARF1 MSN GSN RPS3 CCT5 FER CCT8 LMNA CAPN2 YWHAZ CCT2 YWHAB ACAA2 CLIC4 PDCD6IP CALR ANXA2 ACTG1 FLNA GPX1 YWHAE SERPINF2
2.05707515751023e-07	22	258	4.32927608294056	Protein folding	http://amigo.geneontology.org/amigo/term/GO:0006457	HSPA5 HSP90AA1 HSP90AB1 HSPE1 QSOX1 FKBP1B CLU PRDX4 GNAI1 HSPD1 CCT5 HSPA13 CCT8 VCP CCT2 HSP90B1 PPIB PDIA3 FKBP2 CALR P4HB PPIA
2.13685744219363e-07	75	1935	1.96785276497298	Protein-containing complex assembly	http://amigo.geneontology.org/amigo/term/GO:0065003	SCIN PSMA4 CAPG HSPA5 RHOA PFN2 CDC42 FSCN1 SAR1A HSP90AA1 APOB PSMC5 RPL6 RPLP0 HSP90AB1 RPL3 PSMA3 PSMA6 COTL1 PFN1 UGDH CTSC EHD1 ARPC3 C9 HRG ACTR3 FN1 APOA1 CLU H1-3 RAP1B VIL1 PSMA1 APOE APOC1 LCP1 TLN1 SORL1 RAB1A ACTR2 EGF CLTC ARF1 HSPD1 MSN GSN ALAD RPS3 ALDOA UBC FER ANGPT1 CCT8 AIFM1 HMGB2 COL1A2 VCP VDAC2 CCT2 GPX4 PDCD6IP UBB FGG FGA FGB CALR ALDH1A3 H2BC21 H2BC13 P4HB RACK1 UBA52 M…
2.25898912634902e-07	21	237	4.49866087790026	Positive regulation of supramolecular fiber organization	http://amigo.geneontology.org/amigo/term/GO:1902905	SCIN MYOC RHOA PFN2 CDC42 WDR1 PFN1 ARPC3 ACTR3 APOA1 CLU VIL1 APOE ACTR2 ARF1 GSN RPS3 FER FLNA GPX1 SERPINF2
2.34300465731063e-07	106	3145	1.71118719925218	Phosphorus metabolic process	http://amigo.geneontology.org/amigo/term/GO:0006793	SLC4A1 LTF SLK PKM RHOA PFN2 CDC42 ENO1 FBLN1 PGM1 HSP90AA1 GSTP1 HADHA CPNE3 CETP DLD TF HSP90AB1 MMP9 CKM GAPDHS AK1 MINPP1 ENO3 VTN ALDOC BST1 UGDH HPX ATP5F1B TPI1 THBS4 HRG FN1 APOA1 FKBP1B CLU EPHX2 FABP3 PRDX4 PLCG1 C3 APOE APOC1 RAN PLAAT4 LRP4 TXN ENPP2 SORL1 THBS1 ATIC IDH1 EGF IQGAP1 SOD1 PGD ARF1 AHSG VLDLR RPS3 ALDOA DLAT FER ADAM17 ATP5F1A ANGPT1 UCHL1 EEF1A1 G6PD ITGB2 ALPL CAPN2 A…
2.37606530104424e-07	47	965	2.47276503917745	Cytokine-mediated signaling pathway	http://amigo.geneontology.org/amigo/term/GO:0019221	VIM PSMA4 CDC42 FSCN1 HSP90AA1 GSTP1 PSMC5 MMP2 RPLP0 HSP90AB1 PSMA3 PSMA6 MMP9 HPX FN1 APOA1 RAP1B PSMA1 PXDN ANXA1 LCP1 SOD1 ARF1 MSN IL2RG GSTO1 UBC FER ADAM17 ANGPT1 TFF2 ITGB2 VCAM1 COL1A2 YWHAZ HSP90B1 UBB KRT8 CFL1 TALDO1 ADIPOQ ANXA2 P4HB PPIA RACK1 UBA52 ACTN4
2.5625502773409e-07	83	2245	1.87704227657601	Protein-containing complex subunit organization	http://amigo.geneontology.org/amigo/term/GO:0043933	SCIN PSMA4 CAPG HSPA5 RHOA PFN2 CDC42 WDR1 FSCN1 SAR1A HSP90AA1 APOB PSMC5 CETP RPL6 RPLP0 HSP90AB1 RPL3 PSMA3 PSMA6 COTL1 PFN1 UGDH CTSC EHD1 ARPC3 C9 HRG ACTR3 FN1 APOA1 CLU H1-3 RAP1B VIL1 PSMA1 APOE APOC1 LCP1 TLN1 SORL1 RAB1A ACTR2 EGF CLTC ARF1 HSPD1 MSN GSN ALAD RPS3 ALDOA UBC FER ANGPT1 CCT8 AIFM1 ALB HMGB2 COL1A2 VCP VDAC2 CCT2 GPX4 PDCD6IP UBB FGG FGA FGB CFL1 LPL CALR ALDH1A3 H2BC21 H2…
2.99463805138032e-07	20	219	4.63658459692264	Carbohydrate catabolic process	http://amigo.geneontology.org/amigo/term/GO:0016052	SLC4A1 PKM PYGM ENO1 PGM1 GAPDHS ENO3 ALDOC TPI1 CTBS GALE CHIA PGD ALDOA GPD1 PGAM1 GM2A CALM1 GPI LDHA
3.02185259720986e-07	11	58	9.62890714998848	Hydrogen peroxide metabolic process	http://amigo.geneontology.org/amigo/term/GO:0042743	PRDX1 CAT PRDX5 PXDN SOD1 HBA2 GPX3 HBE1 GPX1 HBB HP
3.38363791538149e-07	8	25	16.2465924276169	NADH regeneration	http://amigo.geneontology.org/amigo/term/GO:0006735	PKM ENO1 GAPDHS ENO3 ALDOC TPI1 ALDOA PGAM1
3.38363791538149e-07	8	25	16.2465924276169	Canonical glycolysis	http://amigo.geneontology.org/amigo/term/GO:0061621	PKM ENO1 GAPDHS ENO3 ALDOC TPI1 ALDOA PGAM1
3.38363791538149e-07	8	25	16.2465924276169	Glucose catabolic process to pyruvate	http://amigo.geneontology.org/amigo/term/GO:0061718	PKM ENO1 GAPDHS ENO3 ALDOC TPI1 ALDOA PGAM1
4.33264701606907e-07	110	3347	1.66858863071208	Cellular component assembly	http://amigo.geneontology.org/amigo/term/GO:0022607	SCIN MYOC VCL CDH1 PSMA4 CAPG HSPA5 SLK RHOA PFN2 CDC42 WDR1 ACTN1 FSCN1 SAR1A HSP90AA1 APOB PSMC5 RPL6 RPLP0 EZR HSP90AB1 CIRBP RPL3 PSMA3 PSMA6 PLS3 COTL1 RAB11A PFN1 UGDH CTSC EHD1 ARPC3 C9 HRG ACTR3 FN1 QSOX1 APOA1 CLU LRP1 H1-3 RAP1B VIL1 PSMA1 APOE APOC1 PXDN RAN LRP4 LCP1 TLN1 SORL1 THBS1 RAB1A ACTR2 EGF IQGAP1 CDH13 CLTC ARF1 HSPD1 MSN GSN ALAD RPS3 ALDOA UBC FER ANGPT1 CCT8 AIFM1 CSRP1 A…
4.33264701606907e-07	28	419	3.39278481483647	Response to oxygen levels	http://amigo.geneontology.org/amigo/term/GO:0070482	PSMA4 RHOA ENO1 PSMC5 MMP2 PSMA3 PSMA6 AHCY SOD3 CAT PSMA1 THBS1 NPEPPS HSPD1 ALAD UBC ADAM17 AIFM1 LMNA VCAM1 CAPN2 HSP90B1 ACAA2 UBB MST1 ADIPOQ P4HB UBA52
4.81682761709605e-07	21	248	4.29912350025146	Cell-matrix adhesion	http://amigo.geneontology.org/amigo/term/GO:0007160	MYOC VCL SLK RHOA ACTN1 VTN BST1 HRG FN1 LRP1 THBS1 IQGAP1 CDH13 ITGB2 VCAM1 FGG FGA FGB ACTG1 APOD GFUS
4.86171468227537e-07	25	344	3.68972393432434	Positive regulation of protein transport	http://amigo.geneontology.org/amigo/term/GO:0051222	CDH1 CDC42 SRI SAR1A EZR HSP90AB1 LRP1 RAN MYH10 YWHAQ SORL1 RBP4 NPEPPS ARF1 GLUD1 ITGB2 YWHAZ YWHAB FGG FGA FGB PPIA FLNA RACK1 YWHAE
4.93893463783187e-07	20	226	4.49297356958433	Establishment or maintenance of cell polarity	http://amigo.geneontology.org/amigo/term/GO:0007163	RHOA CDC42 WDR1 FSCN1 HSP90AA1 RAB10 EZR HSP90AB1 MYH9 ACTR3 RAP1B CAP1 ACTR2 MSN GSN LMNA ARF4 CLIC4 PDCD6IP RACK1
5.26844602481181e-07	61	1469	2.10824144418957	Positive regulation of cellular protein metabolic process	http://amigo.geneontology.org/amigo/term/GO:0032270	LTF VIM HSPA5 PKM RHOA PFN2 ENO1 FBLN1 HSP90AA1 PSMC5 EZR HSP90AB1 CIRBP MYH9 MMP9 CTSH VTN CTSC HPX THBS4 FN1 HSPE1 CTSD CLU LRP1 C3 APOE LRP4 TXN ENPP2 THBS1 RAB1A EGF IQGAP1 RPS2 HSPD1 MSN VLDLR GSN RPS3 ADAM17 ANGPT1 AIFM1 LMNA CLEC3B CAMP VCP EEF2 UBB DAB1 CSPG4 F2 ADIPOQ ANXA2 ASTL PPIA RPS4X CALM1 CR1 RACK1 EIF5A
5.46056904396403e-07	104	3117	1.69398220692188	Phosphate-containing compound metabolic process	http://amigo.geneontology.org/amigo/term/GO:0006796	SLC4A1 LTF SLK PKM RHOA PFN2 CDC42 ENO1 FBLN1 PGM1 HSP90AA1 GSTP1 HADHA CPNE3 CETP DLD TF HSP90AB1 MMP9 CKM GAPDHS AK1 MINPP1 ENO3 VTN ALDOC BST1 HPX ATP5F1B TPI1 THBS4 HRG FN1 APOA1 FKBP1B CLU EPHX2 FABP3 PRDX4 PLCG1 C3 APOE APOC1 RAN PLAAT4 LRP4 TXN ENPP2 SORL1 THBS1 ATIC IDH1 EGF IQGAP1 SOD1 PGD ARF1 AHSG VLDLR RPS3 ALDOA DLAT FER ADAM17 ATP5F1A ANGPT1 UCHL1 EEF1A1 G6PD ITGB2 ALPL CAPN2 ATP1A1…
6.33710328413737e-07	78	2102	1.88397093445843	Cell population proliferation	http://amigo.geneontology.org/amigo/term/GO:0008283	SCIN LTF CDH3 EML1 RHOA CDC42 TYR FBLN1 CPB2 GSTP1 RAB10 MMP2 APOH MMP9 CTSH CLEC11A BST1 THBS4 HRG FN1 ZP4 PRDX1 APOA1 FKBP1B TGFBI CLU FABP3 PLG PRDX4 LRP1 PLCG1 CAPNS1 RAP1B APOE PLAAT4 ANXA1 THBS1 RBP4 EGF CDH13 HSPD1 MSN RPS3 FER ADAM17 ATP5F1A ANGPT1 UCHL1 LMNA VCAM1 CAMP HMGB2 HPGD FABP7 FOLR2 HTRA1 EEF2 LRG1 MST1 CSPG4 CALR F2 ADIPOQ ANXA2 C1QL4 ZP3 NCCRP1 APOD NACA FLNA RPS4X CR1 GPX1 NM…
6.50727820649085e-07	8	27	15.0431411366823	Glycolytic process through glucose-6-phosphate	http://amigo.geneontology.org/amigo/term/GO:0061620	PKM ENO1 GAPDHS ENO3 ALDOC TPI1 ALDOA PGAM1
6.89936496040224e-07	16	147	5.52605184612821	Nuclear-transcribed mRNA catabolic process, nonsense-mediated decay	http://amigo.geneontology.org/amigo/term/GO:0000184	RPS20 RPL6 RPLP0 RPL3 RPS16 RPL27 RPS2 RPS3A RPS3 RPL30 RPL8 RPL4 RPLP2 RPS4X UBA52 RPS25
7.04545494686064e-07	80	2184	1.85972898667776	Cell development	http://amigo.geneontology.org/amigo/term/GO:0048468	SLC4A1 LTF VIM MYOC VCL CDH1 HSPA5 COL11A1 RHOA CDC42 WDR1 ACTN1 FBLN1 HSP90AA1 GSTP1 RAB10 DLD PHGDH EZR HSP90AB1 MYH9 OLFM4 RAB11A UGDH EHD1 FN1 APOA1 FKBP1B CLU LRP1 PLCG1 C3 RAP1B APOE GSTM3 LRP4 SORL1 RAB1A ACTR2 IQGAP1 SOD1 ARF1 MSN VLDLR GSN FER UCHL1 CSRP1 ACTC1 G6PD LMNA HMGB2 YWHAZ ARF4 CLIC4 UBB KRT8 FGG FGA FGB CFL1 DAB1 CNP CALR F2 ADIPOQ ANXA2 ACTG1 P4HB ZP3 APOD NACA FLNA ANXA6 COL…
7.16712031127829e-07	26	377	3.50142078181399	Regulation of actin cytoskeleton organization	http://amigo.geneontology.org/amigo/term/GO:0032956	SCIN MYOC CAPG RHOA PFN2 CDC42 WDR1 FSCN1 COTL1 PFN1 BST1 ARPC3 ARHGDIB HRG ACTR3 APOA1 LRP1 VIL1 ACTR2 IQGAP1 ARF1 GSN FER ACTG1 FLNA SERPINF2
7.45643641399206e-07	20	232	4.37677597726749	Endothelial cell migration	http://amigo.geneontology.org/amigo/term/GO:0043542	RHOA APOH MYH9 ATP5F1B HRG APOA1 PLCG1 APOE ANXA1 THBS1 ANXA3 EGF CDH13 ADAM17 ATP5F1A ANGPT1 ITGB2 CALR GPX1 GFUS
7.52243317759381e-07	13	94	7.02146614225466	Homotypic cell-cell adhesion	http://amigo.geneontology.org/amigo/term/GO:0034109	VCL MYH9 FN1 TLN1 CSRP1 FGG FGA FGB ACTG1 PPIA FLNA CLIC1 HBB
8.22316249410228e-07	37	691	2.7185416055618	Heterocycle catabolic process	http://amigo.geneontology.org/amigo/term/GO:0046700	RPS20 VIM PSMA4 PSMC5 RPL6 RPLP0 BLVRB CIRBP RPL3 PSMA3 PSMA6 AHCY RPS16 AMBP PSMA1 RPL27 RPS2 RPS3A RPS3 UBC RPL30 AIFM1 RPL8 ALB HMGB2 YWHAZ VCP YWHAB UBB CNP RPL4 RPLP2 HNRNPA0 RPS4X UBA52 GPX1 RPS25
8.37240754304386e-07	14	112	6.34632516703786	Amyloid fibril formation	http://amigo.geneontology.org/amigo/term/GO:1990000	LTF LYZ CST3 APOA1 TTR TGFBI CLU APOE SORL1 GSN UBC UBB FGA UBA52
8.7233260086161e-07	63	1563	2.04641579282603	Positive regulation of protein metabolic process	http://amigo.geneontology.org/amigo/term/GO:0051247	LTF VIM HSPA5 PKM RHOA PFN2 ENO1 FBLN1 HSP90AA1 PSMC5 EZR HSP90AB1 CIRBP MYH9 MMP9 CTSH VTN CTSC HPX THBS4 FN1 HSPE1 CTSD CLU LRP1 C4BPA C3 APOE LRP4 TXN ENPP2 SORL1 THBS1 RAB1A EGF IQGAP1 RPS2 HSPD1 MSN VLDLR GSN RPS3 ADAM17 ANGPT1 AIFM1 LMNA CLEC3B CAMP VCP EEF2 UBB DAB1 CSPG4 F2 ADIPOQ ANXA2 ASTL PPIA RPS4X CALM1 CR1 RACK1 EIF5A
1.05230262710262e-06	37	698	2.69127829433124	Cellular nitrogen compound catabolic process	http://amigo.geneontology.org/amigo/term/GO:0044270	RPS20 VIM PSMA4 PSMC5 RPL6 RPLP0 BLVRB CIRBP RPL3 PSMA3 PSMA6 AHCY RPS16 AMBP PSMA1 RPL27 RPS2 RPS3A RPS3 UBC RPL30 AIFM1 RPL8 ALB HMGB2 YWHAZ VCP YWHAB UBB CNP RPL4 RPLP2 HNRNPA0 RPS4X UBA52 GPX1 RPS25
1.1158299837981e-06	56	1325	2.1457763583645	Negative regulation of gene expression	http://amigo.geneontology.org/amigo/term/GO:0010629	RPS20 LTF VIM PSMA4 CDH3 FBLN1 CPB2 GSTP1 PSMC5 RPL6 RPLP0 EZR HSP90AB1 CIRBP RPL3 PSMA3 PSMA6 RPS16 NCL FN1 APOA1 PSMA1 APOE RPL27 RAN ANXA1 IREB2 THBS1 ANXA7 RPS2 RPS3A RPS3 UBC ANGPT1 RPL30 RPL8 PGLYRP2 HMGB2 YWHAZ YWHAB UBB RPL4 RPLP2 HNRNPA0 CALR F2 ADIPOQ APOD ANXA4 RPS4X CR1 RACK1 UBA52 SERPINF2 RPS25 SHMT1
1.13424807097812e-06	30	495	3.07700614159412	Regulation of protein-containing complex assembly	http://amigo.geneontology.org/amigo/term/GO:0043254	SCIN CAPG HSPA5 RHOA PFN2 CDC42 FSCN1 SAR1A HSP90AA1 PSMC5 COTL1 PFN1 ARPC3 HRG ACTR3 CLU RAP1B VIL1 APOE LCP1 SORL1 ACTR2 ARF1 MSN GSN RPS3 FER VCP VDAC2 RACK1
1.18027438412694e-06	50	1121	2.26452280715	Organophosphate metabolic process	http://amigo.geneontology.org/amigo/term/GO:0019637	SLC4A1 PKM RHOA ENO1 PGM1 HADHA CPNE3 CETP DLD CKM GAPDHS AK1 MINPP1 ENO3 ALDOC ATP5F1B TPI1 APOA1 FABP3 PLCG1 APOC1 RAN PLAAT4 ENPP2 ATIC IDH1 PGD ARF1 ALDOA DLAT ATP5F1A G6PD CAPN2 TKT VCP CKB GPX4 GPD1 ATP5PD PDHB PGAM1 CNP LPL TALDO1 CALM1 GPX1 NME2 DGKD GPI LDHA
1.24575005560102e-06	21	263	4.05392634244244	Response to alcohol	http://amigo.geneontology.org/amigo/term/GO:0097305	CDH1 RHOA GSTP1 CAT GOT2 GNAI1 RPL27 ACTR2 RBP4 SOD1 GSN ALAD AIFM1 ACTC1 G6PD VCAM1 HPGD EEF2 ADIPOQ CALM1 LRP6
1.29213530138107e-06	26	389	3.39340780139814	Response to metal ion	http://amigo.geneontology.org/amigo/term/GO:0010038	CDH1 HSPA5 CPNE3 TF MMP9 SOD3 GOT1 CAT ANXA11 ASS1 THBS1 ANXA7 IQGAP1 SOD1 GSN ALAD QDPR G6PD VCAM1 CLIC4 FGG FGA FGB CALR CALM1 CRIP1
1.5446938284776e-06	13	100	6.60017817371938	Regulation of cell morphogenesis involved in differentiation	http://amigo.geneontology.org/amigo/term/GO:0010769	MYOC CDC42 FBLN1 OLFM4 APOA1 ACTR2 FGG FGA FGB CALR P4HB FLNA ACTN4
1.74580883033803e-06	39	775	2.55490768014944	Cell morphogenesis involved in differentiation	http://amigo.geneontology.org/amigo/term/GO:0000904	MYOC VCL RHOA CDC42 WDR1 ACTN1 FBLN1 HSP90AA1 RAB10 EZR HSP90AB1 MYH9 OLFM4 RAB11A FN1 APOA1 LRP1 PLCG1 APOE LRP4 RAB1A ACTR2 SOD1 VLDLR FER UCHL1 CLIC4 FGG FGA FGB CFL1 DAB1 CNP CALR P4HB FLNA COL15A1 TUBB3 ACTN4
1.7564536040803e-06	63	1595	2.00535917503892	Regulation of phosphate metabolic process	http://amigo.geneontology.org/amigo/term/GO:0019220	SLC4A1 LTF RHOA PFN2 CDC42 ENO1 FBLN1 HSP90AA1 GSTP1 TF HSP90AB1 MMP9 GAPDHS VTN BST1 HPX THBS4 HRG FN1 APOA1 FKBP1B CLU FABP3 C3 APOE APOC1 LRP4 TXN ENPP2 SORL1 THBS1 IDH1 EGF IQGAP1 SOD1 ARF1 AHSG VLDLR RPS3 FER ADAM17 ANGPT1 UCHL1 EEF1A1 ITGB2 CAPN2 CAMP VCP HSP90B1 YWHAB GPD1 PGAM1 QARS1 DAB1 CSPG4 F2 ADIPOQ ANXA2 PPIA CALM1 RACK1 YWHAE LRP6
1.7564536040803e-06	63	1595	2.00535917503892	Regulation of phosphorus metabolic process	http://amigo.geneontology.org/amigo/term/GO:0051174	SLC4A1 LTF RHOA PFN2 CDC42 ENO1 FBLN1 HSP90AA1 GSTP1 TF HSP90AB1 MMP9 GAPDHS VTN BST1 HPX THBS4 HRG FN1 APOA1 FKBP1B CLU FABP3 C3 APOE APOC1 LRP4 TXN ENPP2 SORL1 THBS1 IDH1 EGF IQGAP1 SOD1 ARF1 AHSG VLDLR RPS3 FER ADAM17 ANGPT1 UCHL1 EEF1A1 ITGB2 CAPN2 CAMP VCP HSP90B1 YWHAB GPD1 PGAM1 QARS1 DAB1 CSPG4 F2 ADIPOQ ANXA2 PPIA CALM1 RACK1 YWHAE LRP6
1.85572092149946e-06	9	42	10.8794145720649	Amyloid-beta clearance	http://amigo.geneontology.org/amigo/term/GO:0097242	RAB11A CLU LRP1 C3 APOE LRP4 CLTC ITGB2 RAB11B
1.9449256899922e-06	15	139	5.47884187082405	Nucleoside diphosphate phosphorylation	http://amigo.geneontology.org/amigo/term/GO:0006165	SLC4A1 PKM ENO1 PGM1 GAPDHS AK1 ENO3 ALDOC TPI1 ALDOA GPD1 PGAM1 NME2 GPI LDHA
2.13291916520543e-06	15	140	5.43970728603245	Response to hydrogen peroxide	http://amigo.geneontology.org/amigo/term/GO:0042542	FKBP1B CAT ANXA1 TXN SOD1 HSPD1 RPS3 AIFM1 CAPN2 EEF2 HBA2 RACK1 GPX1 HBB HP
2.31089079462886e-06	48	1079	2.25856243201347	Protein catabolic process	http://amigo.geneontology.org/amigo/term/GO:0030163	CDH1 PSMA4 HSPA5 HSP90AA1 APOB PSMC5 EZR HSP90AB1 PSMA3 PSMA6 CST3 CTSH AMBP CTSC MAN1A1 CTSD UCHL3 CLU LRP1 C4BPA PSMA1 APOE UBA1 SORL1 EGF CLTC MSN VLDLR ALAD UBC UCHL1 EEF1A1 TIMP4 CAPN2 VCP TPP1 HSP90B1 PDCD6IP UBB ANXA2 NCCRP1 FLNA RACK1 UBA52 GPX1 NTAN1
2.31089079462886e-06	60	1499	2.03217883934501	Defense response to other organism	http://amigo.geneontology.org/amigo/term/GO:0098542	CFH MASP2 LTF C8B VIM C6 PSMA4 CDC42 HSP90AA1 PSMC5 LYZ TF HSP90AB1 PSMA3 PSMA6 COTL1 C5 HPX VNN1 C7 C9 HRG ACTR3 PRDX1 CLU C4BPA C3 PSMA1 APOE ASS1 ANXA1 RAB1A ACTR2 ANXA3 GSN FER ADAM17 RPL30 C8A PGLYRP2 VCAM1 CAMP HMGB2 HTRA1 CLEC4E FGA FGB C8G F2 C1S ACTG1 H2BC21 TUBB4B FLNA CR1 CFI C4A CFB CFHR1 HP
2.3226484720195e-06	15	141	5.40112780173435	Nucleotide phosphorylation	http://amigo.geneontology.org/amigo/term/GO:0046939	SLC4A1 PKM ENO1 PGM1 GAPDHS AK1 ENO3 ALDOC TPI1 ALDOA GPD1 PGAM1 NME2 GPI LDHA
2.36711062848704e-06	24	349	3.4913880575108	Maintenance of location	http://amigo.geneontology.org/amigo/term/GO:0051235	SCIN HSPA5 SRI APOB EHD1 APOA1 FKBP1B PLCG1 C3 APOE TXN SORL1 GSN GSTO1 ALB HSP90B1 YWHAB LPL CALR F2 GM2A FLNA ANXA6 CALM1
2.38349795230389e-06	13	104	6.34632516703786	Cell-substrate junction assembly	http://amigo.geneontology.org/amigo/term/GO:0007044	MYOC VCL SLK RHOA ACTN1 HRG FN1 LRP1 TLN1 THBS1 IQGAP1 ACTG1 APOD
2.38349795230389e-06	61	1537	2.01496856311937	Negative regulation of cell communication	http://amigo.geneontology.org/amigo/term/GO:0010648	LTF MYOC PSMA4 HSPA5 RHOA CDC42 ENO1 FBLN1 GSTP1 PSMC5 EZR PSMA3 PSMA6 MMP9 AMBP VNN1 HRG APOA1 FKBP1B CLU LRP1 RAP1B GNAI1 PSMA1 APOE PXDN TPT1 LRP4 SORL1 THBS1 HADH EGF ARF1 AHSG UBC ADAM17 UCHL1 LMNA HMGB2 VCP VDAC2 HTRA1 YWHAB ACAA2 UBB FGG FGA FGB QARS1 DAB1 CALR ADIPOQ C1QL4 APOD PPIA RACK1 UBA52 GPX1 VASN DGKD LRP6
2.43142436022487e-06	23	324	3.60408589733014	Adaptive immune response based on somatic recombination of immune receptors built from immunoglobulin superfamily domains	http://amigo.geneontology.org/amigo/term/GO:0002460	MASP2 C8B C6 CTSH C5 CTSC HPX C7 C9 CLU C4BPA C3 ANXA1 HSPD1 ADAM17 C8A C8G C1S ZP3 CR1 CFI C4A C1R
2.45983074598152e-06	33	602	2.78310605331893	Positive regulation of organelle organization	http://amigo.geneontology.org/amigo/term/GO:0010638	SCIN MYOC RHOA PFN2 CDC42 WDR1 FSCN1 MMP9 PFN1 ARPC3 ACTR3 APOA1 VIL1 YWHAQ ANXA1 LCP1 ACTR2 EGF ARF1 MSN GSN RPS3 CCT5 FER CCT8 YWHAZ CCT2 YWHAB PDCD6IP ANXA2 FLNA YWHAE SERPINF2
2.48411900947522e-06	28	458	3.10387955767791	MRNA catabolic process	http://amigo.geneontology.org/amigo/term/GO:0006402	RPS20 VIM PSMA4 PSMC5 RPL6 RPLP0 CIRBP RPL3 PSMA3 PSMA6 RPS16 PSMA1 RPL27 RPS2 RPS3A RPS3 UBC RPL30 RPL8 YWHAZ YWHAB UBB RPL4 RPLP2 HNRNPA0 RPS4X UBA52 RPS25
2.49672187648332e-06	15	142	5.36309169045453	Response to ethanol	http://amigo.geneontology.org/amigo/term/GO:0045471	RHOA GSTP1 CAT GOT2 ACTR2 RBP4 SOD1 GSN ALAD ACTC1 G6PD VCAM1 HPGD EEF2 ADIPOQ
2.50453934397272e-06	61	1540	2.01104329968472	Negative regulation of signaling	http://amigo.geneontology.org/amigo/term/GO:0023057	LTF MYOC PSMA4 HSPA5 RHOA CDC42 ENO1 FBLN1 GSTP1 PSMC5 EZR PSMA3 PSMA6 MMP9 AMBP VNN1 HRG APOA1 FKBP1B CLU LRP1 RAP1B GNAI1 PSMA1 APOE PXDN TPT1 LRP4 SORL1 THBS1 HADH EGF ARF1 AHSG UBC ADAM17 UCHL1 LMNA HMGB2 VCP VDAC2 HTRA1 YWHAB ACAA2 UBB FGG FGA FGB QARS1 DAB1 CALR ADIPOQ C1QL4 APOD PPIA RACK1 UBA52 GPX1 VASN DGKD LRP6
2.54298701024542e-06	4	4	50.7706013363029	Pentose biosynthetic process	http://amigo.geneontology.org/amigo/term/GO:0019322	PGD G6PD TKT TALDO1
2.54298701024542e-06	63	1614	1.98175209677019	Positive regulation of multicellular organismal process	http://amigo.geneontology.org/amigo/term/GO:0051240	LTF PKM RHOA ENO1 CPB2 HSP90AA1 APOH EZR RAB11A CTSH C5 VNN1 HRG FN1 CLU PLG LRP1 PLCG1 C3 VIL1 APOE PLAAT4 CHIA ANXA1 SORL1 THBS1 RAB1A ACTR2 ANXA3 HADH EGF LUM SOD1 HSPD1 GSTO1 RPS3 ADAM17 PLA2R1 ITGB2 S100A1 ATP1A1 CAMP HMGB2 PPIB LRG1 FGG FGA FGB CLSTN1 CFL1 MST1 LPL BASP1 F2 ADIPOQ ATP6AP2 ANXA2 ZP3 NACA CR1 RACK1 NME2 SERPINF2
2.54298701024542e-06	6	14	21.7588291441298	Tricarboxylic acid metabolic process	http://amigo.geneontology.org/amigo/term/GO:0072350	CS ACO2 ASS1 IREB2 IDH1 GLUD1
2.6988531527789e-06	15	143	5.32558755275905	ERBB signaling pathway	http://amigo.geneontology.org/amigo/term/GO:0038127	MYOC CDC42 HSP90AA1 CPNE3 MMP9 AGR2 PLCG1 VIL1 EGF IQGAP1 CDH13 FER ADAM17 ARF4 DGKD
3.05820998204256e-06	25	381	3.33140428715898	Regulation of apoptotic signaling pathway	http://amigo.geneontology.org/amigo/term/GO:2001233	ENO1 GSTP1 MMP9 CTSH CTSC VNN1 CLU TPT1 THBS1 SOD1 RPS3 LMNA HMGB2 VDAC2 PDIA3 ACAA2 UBB FGG FGA FGB QARS1 P4HB PPIA RACK1 GPX1
3.12743670651997e-06	29	492	2.99257609502598	Purine-containing compound metabolic process	http://amigo.geneontology.org/amigo/term/GO:0072521	SLC4A1 PKM RHOA ENO1 PGM1 DLD AHCY GAPDHS AK1 ENO3 ALDOC ATP5F1B TPI1 TTR RAN ATIC ALDOA DLAT ATP5F1A VCP GPD1 ATP5PD PDHB PGAM1 GPX1 NME2 GPI SHMT1 LDHA
3.24544178311794e-06	8	33	12.3080245663765	Glucose catabolic process	http://amigo.geneontology.org/amigo/term/GO:0006007	PKM ENO1 GAPDHS ENO3 ALDOC TPI1 ALDOA PGAM1
3.41824147493714e-06	61	1555	1.99164416817651	Lipid metabolic process	http://amigo.geneontology.org/amigo/term/GO:0006629	CDC42 GSTP1 APOB HADHA CPNE3 CETP DLD APOH CYB5R3 GLA ASAH1 PTGR1 PTGDS LTA4H APOA1 TTR CLU EPHX2 CAT FABP3 LRP1 PLCG1 C3 APOE APOC1 RAN PLAAT4 ANXA1 ENPP2 SORL1 RBP4 IDH1 HADH SOD1 ARF1 GC VLDLR ATP5F1A G6PD CAPN2 ATP1A1 HPGD FABP7 ASPG TPP1 ACAA2 GPX4 GPD1 LPL ALOXE3 F2 ADIPOQ ALDH1A3 APOD GM2A PSAP ADH5 RACK1 MALRD1 GPX1 DGKD
3.54683068443838e-06	10	59	8.60518666716998	Positive regulation of wound healing	http://amigo.geneontology.org/amigo/term/GO:0090303	CPB2 APOH VTN HRG PLG ANXA1 THBS1 F2 ACTG1 SERPINF2
3.62212177342577e-06	16	167	4.86424922982543	Actin filament bundle assembly	http://amigo.geneontology.org/amigo/term/GO:0051017	MYOC RHOA PFN2 CDC42 ACTN1 FSCN1 EZR PLS3 PFN1 APOA1 VIL1 LCP1 HSP90B1 ACTG1 FLNA SERPINF2
3.66601191823546e-06	34	644	2.68043547427686	Nucleobase-containing compound catabolic process	http://amigo.geneontology.org/amigo/term/GO:0034655	RPS20 VIM PSMA4 PSMC5 RPL6 RPLP0 CIRBP RPL3 PSMA3 PSMA6 AHCY RPS16 PSMA1 RPL27 RPS2 RPS3A RPS3 UBC RPL30 AIFM1 RPL8 HMGB2 YWHAZ VCP YWHAB UBB CNP RPL4 RPLP2 HNRNPA0 RPS4X UBA52 GPX1 RPS25
3.78319930806853e-06	45	998	2.28925557127618	Response to hormone	http://amigo.geneontology.org/amigo/term/GO:0009725	PKM RHOA GSTP1 APOB RAB10 HADHA CTSH APOA1 GOT1 CAT FABP3 GOT2 RAP1B GNAI1 ASS1 RPL27 GSTM3 SORT1 ANXA1 SORL1 THBS1 IDH1 ANXA3 HADH IQGAP1 HSPD1 AHSG ATP6V1B2 ALAD FER QDPR AIFM1 TIMP4 ALPL ATP1A1 HMGB2 FGB LPL UMODL1 CALR ADIPOQ ANXA2 CALM1 NME2
4.02603965936501e-06	46	1034	2.25865344436164	Response to organic cyclic compound	http://amigo.geneontology.org/amigo/term/GO:0014070	CDH1 HSPA5 RHOA TYR GSTP1 APOB EZR HSP90AB1 FKBP1B GOT1 CLU CAT GOT2 RAP1B GNAI1 ASS1 RPL27 ANXA1 THBS1 ACTR2 ANXA7 IDH1 ANXA3 LUM SOD1 HSPD1 MSN GSN ALAD AIFM1 G6PD ALPL ATP1A1 HMGB2 HPGD FOLR2 HSP90B1 GPX4 GPD1 EEF2 CALR ADIPOQ FLNA CALM1 HBE1 LRP6
4.17475462144817e-06	37	741	2.53510425026074	Response to bacterium	http://amigo.geneontology.org/amigo/term/GO:0009617	LTF VIM RHOA GSTP1 APOB LYZ TF C4BPA C3 VIL1 ASS1 RAB1A ANXA3 HSPD1 ALAD FER ADAM17 RPL30 TIMP4 PGLYRP2 ALPL VCAM1 CAPN2 CAMP HMGB2 HPGD LRG1 FGA FGB CNP HNRNPA0 F2 ADIPOQ H2BC21 ADH5 GPX1 HP
4.37388674895251e-06	13	110	6.00016197610852	Cell-substrate junction organization	http://amigo.geneontology.org/amigo/term/GO:0150115	MYOC VCL SLK RHOA ACTN1 HRG FN1 LRP1 TLN1 THBS1 IQGAP1 ACTG1 APOD
4.422971297078e-06	14	129	5.50998774192435	ADP metabolic process	http://amigo.geneontology.org/amigo/term/GO:0046031	SLC4A1 PKM ENO1 PGM1 GAPDHS AK1 ENO3 ALDOC TPI1 ALDOA GPD1 PGAM1 GPI LDHA
4.606782873923e-06	29	502	2.93296302540395	Leukocyte migration	http://amigo.geneontology.org/amigo/term/GO:0050900	RHOA CDC42 WDR1 APOB MYH9 MMP9 C5 BST1 THBS4 FN1 PLCG1 ANXA1 THBS1 MSN FER ADAM17 ANGPT1 ITGB2 VCAM1 COL1A2 PPIB MST1 UMODL1 CALR F2 PROS1 ZP3 APOD PPIA
4.63147344033233e-06	7	24	14.8080920564217	Positive regulation of blood coagulation	http://amigo.geneontology.org/amigo/term/GO:0030194	CPB2 APOH HRG PLG THBS1 F2 SERPINF2
4.63147344033233e-06	45	1006	2.27105075560003	Amide biosynthetic process	http://amigo.geneontology.org/amigo/term/GO:0043604	RPS20 VIM PKM RHOA RPL6 RPLP0 DLD CIRBP RPL3 ASAH1 RPS16 NCL ASL ASS1 RPL27 CNDP2 NARS1 IREB2 THBS1 RPS2 RPS3A RPS3 DLAT RPL30 EEF1A1 RPL8 EEF2 PDHB HARS1 PA2G4 QARS1 RPL4 RPLP2 ALOXE3 CALR NACA RPS4X RACK1 UBA52 EEF1G EEF1D RPS25 EEF1B2 SHMT1 EIF5A
4.63147344033233e-06	7	24	14.8080920564217	Positive regulation of hemostasis	http://amigo.geneontology.org/amigo/term/GO:1900048	CPB2 APOH HRG PLG THBS1 F2 SERPINF2
4.75383450092771e-06	25	391	3.24620213147717	Biological process involved in symbiotic interaction	http://amigo.geneontology.org/amigo/term/GO:0044403	LTF CDH1 ENO1 FBLN1 HSP90AB1 HRG FN1 PLG APOE HSPD1 GSN UBC PGLYRP2 CAMP PPIB UBB LRRC15 CFL1 F2 P4HB PPIA CR1 UBA52 GPX1 CFHR1
4.84166732112394e-06	16	171	4.75046562211021	Actin filament bundle organization	http://amigo.geneontology.org/amigo/term/GO:0061572	MYOC RHOA PFN2 CDC42 ACTN1 FSCN1 EZR PLS3 PFN1 APOA1 VIL1 LCP1 HSP90B1 ACTG1 FLNA SERPINF2
5.00585328741513e-06	70	1911	1.85972898667776	Homeostatic process	http://amigo.geneontology.org/amigo/term/GO:0042592	SLC4A1 LTF MYOC VCL CP CDH3 SRI CPB2 GSTP1 APOB CETP LYZ DLD TF RAB11A CTSH EHD1 HPX ATP5F1B C7 KNG1 PRDX1 APOA1 FKBP1B GOT1 EPHX2 FABP3 PRDX4 LRP1 PLCG1 PRDX5 APOE TPT1 ANXA1 IREB2 TXN RBP4 HADH SOD1 ARF1 ATP6V1B2 GSTO1 ALDOA ADAM17 ANGPT1 TFF2 G6PD ATP1A1 ALB HMGB2 CKB TPP1 HSP90B1 CLIC4 UBB LPL ALOXE3 CALR F2 ADIPOQ ATP6AP2 ACTG1 RAB11B ANXA6 CALM1 RACK1 MALRD1 GPX1 NME2 YWHAE
5.22581560914637e-06	34	655	2.63542052738061	Apoptotic signaling pathway	http://amigo.geneontology.org/amigo/term/GO:0097190	ENO1 GSTP1 MMP9 CTSH CTSC VNN1 CLU TPT1 SORT1 YWHAQ THBS1 SOD1 RPS3 AIFM1 LMNA HMGB2 YWHAZ VDAC2 YWHAB PDIA3 ACAA2 UBB KRT8 FGG FGA FGB QARS1 P4HB PPIA ANXA6 RACK1 CRIP1 GPX1 YWHAE
5.40527542258643e-06	59	1505	1.99034251085839	Cellular response to endogenous stimulus	http://amigo.geneontology.org/amigo/term/GO:0071495	VIM CDH1 HSPA5 PKM RHOA GSTP1 APOB RAB10 MMP2 EZR HSP90AB1 CTSH EHD1 ARPC3 NCL GOT1 LRP1 PLCG1 RAP1B VIL1 ASS1 SORT1 ANXA1 SORL1 THBS1 ACTR2 IQGAP1 SOD1 AHSG ATP6V1B2 UBC FER ADAM17 EEF1A1 AIFM1 VCAM1 CAPN2 ATP1A1 CLEC3B CAMP HPGD COL1A2 FOLR2 HTRA1 HSP90B1 GPD1 EEF2 UBB LRG1 FGB LPL UMODL1 CALR ADIPOQ FLNA UBA52 VASN SHMT1
5.55880561144097e-06	31	566	2.78072198131694	Regulation of cytoskeleton organization	http://amigo.geneontology.org/amigo/term/GO:0051493	SCIN MYOC CAPG RHOA PFN2 CDC42 WDR1 FSCN1 COTL1 PFN1 BST1 ARPC3 ARHGDIB HRG ACTR3 APOA1 LRP1 VIL1 GNAI1 ACTR2 IQGAP1 CLTC ARF1 GSN RPS3 FER CAPN2 CLIC4 ACTG1 FLNA SERPINF2
5.57668146165398e-06	19	241	4.00266151614006	Protein targeting to membrane	http://amigo.geneontology.org/amigo/term/GO:0006612	RPS20 HSPA5 RPL6 RPLP0 RPL3 RPS16 RPL27 RPS2 RPS3A RPS3 RPL30 ITGB2 RPL8 RPL4 RPLP2 NACA RPS4X UBA52 RPS25
5.78618867875077e-06	13	113	5.84086564045962	Collagen metabolic process	http://amigo.geneontology.org/amigo/term/GO:0032963	VIM MMP2 MMP9 CST3 CTSD GOT1 PEPD COL5A1 COL1A2 F2 COL15A1 SERPINF2
6.09344621925334e-06	45	1017	2.24648678479216	Response to lipid	http://amigo.geneontology.org/amigo/term/GO:0033993	LTF VIM RHOA TYR GSTP1 APOB CTSH GOT1 CLU CAT FABP3 GNAI1 ASS1 RPL27 ANXA1 THBS1 RBP4 IDH1 ANXA3 HSPD1 MSN ALAD FER ADAM17 AIFM1 TIMP4 ALPL VCAM1 CAPN2 ATP1A1 CAMP HMGB2 HPGD GPX4 EEF2 CNP LPL HNRNPA0 CALR ADIPOQ ADH5 CALM1 GPX3 NME2 LRP6
6.12544237471846e-06	43	950	2.29803774469582	Inflammatory response	http://amigo.geneontology.org/amigo/term/GO:0006954	LXN GSTP1 LYZ MYH9 PSMA6 MMP9 AHCY C5 BST1 CTSC VNN1 KNG1 FN1 SERPINC1 APOA1 PLCG1 C3 PRDX5 APOE ASS1 CHIA ANXA1 THBS1 SOD1 HSPD1 AHSG ADAM17 ITGB2 PGLYRP2 VCAM1 HMGB2 FOLR2 GPX4 LPL HNRNPA0 F2 ADIPOQ ZP3 APOD C4A GPX1 HP SERPINF2
6.13172205986704e-06	7	25	14.2157683741648	Positive regulation of coagulation	http://amigo.geneontology.org/amigo/term/GO:0050820	CPB2 APOH HRG PLG THBS1 F2 SERPINF2
6.61144628156008e-06	9	49	9.32521249034135	Establishment or maintenance of apical/basal cell polarity	http://amigo.geneontology.org/amigo/term/GO:0035088	RHOA CDC42 WDR1 FSCN1 EZR MSN ARF4 CLIC4 PDCD6IP
6.61144628156008e-06	9	49	9.32521249034135	Establishment or maintenance of bipolar cell polarity	http://amigo.geneontology.org/amigo/term/GO:0061245	RHOA CDC42 WDR1 FSCN1 EZR MSN ARF4 CLIC4 PDCD6IP
6.85906111164379e-06	54	1336	2.0521051438326	Positive regulation of gene expression	http://amigo.geneontology.org/amigo/term/GO:0010628	VIM CDH3 PKM RHOA ENO1 FBLN1 HSP90AA1 APOB EZR CIRBP MYH9 CTSH AGR2 C5 HPX NCL FN1 CLU EPHX2 LRP1 C3 CHIA ANXA1 SORL1 THBS1 RAB1A RBP4 EGF LUM SOD1 HSPD1 MSN GSN RPS3 ADAM17 PLA2R1 ANGPT1 ACTC1 LMNA CLEC3B HMGB2 EEF2 MST1 LPL HNRNPA0 CALR ADIPOQ ATP6AP2 ACTG1 ZP3 ASTL RPS4X SERPINF2 EIF5A
6.96346216520581e-06	23	346	3.37492436628603	ATP metabolic process	http://amigo.geneontology.org/amigo/term/GO:0046034	SLC4A1 PKM RHOA SDHA ENO1 PGM1 DLD GAPDHS AK1 ENO3 ALDOC ATP5F1B TPI1 ATP6V1B2 ALDOA ATP5F1A VCP GPD1 ATP5PD PGAM1 COX5A GPI LDHA
6.97874361825829e-06	67	1816	1.87314443256184	Positive regulation of molecular function	http://amigo.geneontology.org/amigo/term/GO:0044093	LTF GDI2 CDH3 RHOA PFN2 CDC42 FBLN1 HSP90AA1 APOH HSP90AB1 PSMA6 MMP9 CTSH PFN1 VTN ARHGDIB FN1 HSPE1 CTSD APOA1 CLU CAT LRP1 PLCG1 APOE RAN PLAAT4 TXN SORL1 RAB1A ANXA3 EGF IQGAP1 RPS2 SOD1 HSPD1 VLDLR GSN GSTO1 RPS3 UBC FER ADAM17 ANGPT1 AIFM1 ITGB2 S100A1 HMGB2 VCP CCT2 YWHAB ARF4 UBB GLRX DAB1 F2 ADIPOQ ANXA2 PPIA GM2A PSAP CALM1 CR1 RACK1 UBA52 LRP6 ACTN4
7.29701605748777e-06	56	1411	2.01499197365908	Negative regulation of signal transduction	http://amigo.geneontology.org/amigo/term/GO:0009968	LTF MYOC PSMA4 HSPA5 RHOA CDC42 ENO1 FBLN1 GSTP1 PSMC5 EZR PSMA3 PSMA6 MMP9 AMBP VNN1 HRG APOA1 CLU LRP1 PSMA1 APOE PXDN TPT1 LRP4 SORL1 THBS1 EGF AHSG UBC ADAM17 UCHL1 LMNA HMGB2 VCP VDAC2 HTRA1 YWHAB ACAA2 UBB FGG FGA FGB QARS1 DAB1 CALR ADIPOQ C1QL4 APOD PPIA RACK1 UBA52 GPX1 VASN DGKD LRP6
7.37369397901082e-06	92	2803	1.66639148160538	Negative regulation of cellular metabolic process	http://amigo.geneontology.org/amigo/term/GO:0031324	SLC4A1 RPS20 LTF RHOA ENO1 FBLN1 LXN CPB2 GSTP1 PSMC5 FETUB EZR HSP90AB1 CIRBP SERPIND1 MMP9 CST3 GLA ASAH1 C5 AMBP VTN KNG1 HRG NCL QSOX1 SERPINC1 FKBP1B CLU PDS5A LRP1 SERPINB6 H1-3 C3 PRDX5 VIL1 APOE APOC1 YWHAQ IREB2 TXN SORL1 THBS1 HSPD1 TAGLN3 AHSG ALAD RPS3 UBC ITIH2 ANGPT1 UCHL1 TIMP4 G6PD CSTB ITGB2 S100A1 ITIH3 COL6A3 ATP1A1 HMGB2 A2ML1 YWHAB UBB PA2G4 QARS1 BASP1 HNRNPA0 CALR F2 ADIPOQ…
7.61680904818385e-06	29	516	2.85338650921082	Positive regulation of cell adhesion	http://amigo.geneontology.org/amigo/term/GO:0045785	MYOC RHOA CDC42 FBLN1 OLFM4 AGR2 VNN1 HRG FN1 ZP4 APOA1 ANXA1 IQGAP1 CDH13 HSPD1 RPS3 ANGPT1 ITGB2 VCAM1 FGG FGA FGB CALR P4HB ZP3 FLNA CR1 SERPINF2 GFUS
7.61680904818385e-06	15	156	4.88178859002913	Secondary alcohol metabolic process	http://amigo.geneontology.org/amigo/term/GO:1902652	APOB CETP CYB5R3 ACO2 APOA1 EPHX2 CAT APOE APOC1 RAN IDH1 SOD1 VLDLR G6PD ACAA2
8.02460498162966e-06	24	376	3.24067668104061	Regulation of intracellular transport	http://amigo.geneontology.org/amigo/term/GO:0032386	CDH1 CDC42 SAR1A EZR HSP90AB1 EHD1 RAN YWHAQ LCP1 TXN SORL1 NPEPPS ARF1 MSN ANGPT1 ITGB2 YWHAZ YWHAB ADIPOQ ANXA2 RAB11B APOD FLNA YWHAE
8.24423241956834e-06	11	81	6.89477302097941	Positive regulation of cell morphogenesis involved in differentiation	http://amigo.geneontology.org/amigo/term/GO:0010770	MYOC CDC42 OLFM4 APOA1 ACTR2 FGG FGA FGB CALR P4HB FLNA
8.5056321417776e-06	16	179	4.5381543093902	Response to nutrient	http://amigo.geneontology.org/amigo/term/GO:0007584	TYR GSTP1 AHCY SERPINC1 APOA1 FKBP1B CAT ASS1 GSN ALAD ALPL VCAM1 FOLR2 EEF2 LPL ADIPOQ
8.85730998696715e-06	17	202	4.27277337978787	Regeneration	http://amigo.geneontology.org/amigo/term/GO:0031099	CPB2 GSTP1 RPS16 ENO3 APOA1 FKBP1B LRP1 ANXA1 LCP1 ATIC ANXA3 GSN APOD NACA FLNA GPX1 EPPK1
8.86905088086267e-06	22	325	3.4367791673805	Negative regulation of cell adhesion	http://amigo.geneontology.org/amigo/term/GO:0007162	MYOC CDH1 RHOA FBLN1 ARHGDIB KNG1 HRG APOA1 TGFBI PLG LRP1 ASS1 ANXA1 THBS1 CDH13 ANGPT1 FGG DAB1 ADIPOQ APOD CR1 ACTN4
8.86905088086267e-06	22	325	3.4367791673805	Cellular response to oxidative stress	http://amigo.geneontology.org/amigo/term/GO:0034599	GSTP1 MMP2 MMP9 SOD3 VNN1 PRDX1 CAT PRDX5 ANXA1 TXN SOD1 RPS3 FER PLA2R1 AIFM1 G6PD P4HB PPIA RACK1 GPX3 GPX1 NME2
8.91253437415639e-06	53	1313	2.04938451700233	Cellular response to oxygen-containing compound	http://amigo.geneontology.org/amigo/term/GO:1901701	LTF VIM CDH1 HSPA5 PKM RHOA SRI CPB2 GSTP1 RAB10 MMP2 EZR MMP9 SOD3 PRDX1 FKBP1B GOT1 CLU LRP1 PRDX5 RAP1B GNAI1 ASS1 ANXA1 TXN SORL1 ACTR2 SOD1 AHSG MSN ATP6V1B2 RPS3 FER AIFM1 VCAM1 CAPN2 CAMP HMGB2 COL1A2 VCP FOLR2 HSP90B1 GPD1 LPL UMODL1 ADIPOQ RAB11B FLNA ADH5 RACK1 NME2 LRP6 SHMT1
9.24596066824104e-06	21	300	3.5539420935412	Positive regulation of protein-containing complex assembly	http://amigo.geneontology.org/amigo/term/GO:0031334	SCIN RHOA PFN2 FSCN1 HSP90AA1 PSMC5 PFN1 ARPC3 ACTR3 CLU RAP1B VIL1 LCP1 ACTR2 ARF1 MSN GSN RPS3 FER VCP RACK1
9.39937428049142e-06	10	66	7.69251535398529	Regulation of focal adhesion assembly	http://amigo.geneontology.org/amigo/term/GO:0051893	MYOC VCL SLK RHOA HRG LRP1 THBS1 IQGAP1 ACTG1 APOD
9.39937428049142e-06	10	66	7.69251535398529	Regulation of cell-substrate junction assembly	http://amigo.geneontology.org/amigo/term/GO:0090109	MYOC VCL SLK RHOA HRG LRP1 THBS1 IQGAP1 ACTG1 APOD
9.83676481683995e-06	44	1003	2.227224784444	Regulation of cellular catabolic process	http://amigo.geneontology.org/amigo/term/GO:0031329	VIM PSMA4 HSP90AA1 PSMC5 EZR HSP90AB1 CIRBP PSMA3 PSMA6 CST3 GAPDHS CTSC QSOX1 APOA1 CLU LRP1 CAPNS1 PSMA1 APOE APOC1 SORL1 IDH1 EGF MSN ATP6V1B2 ALAD UBC UCHL1 EEF1A1 AIFM1 TIMP4 YWHAZ VCP YWHAB GPD1 UBB PGAM1 HNRNPA0 ANXA2 PSAP RACK1 UBA52 GPX1 HP
9.91432516315798e-06	13	119	5.54636821320956	Triglyceride metabolic process	http://amigo.geneontology.org/amigo/term/GO:0006641	APOB CETP APOH APOA1 CAT FABP3 C3 APOE APOC1 SORL1 FABP7 LPL GPX1
1.06405751484046e-05	27	467	2.93534525927233	Ribose phosphate metabolic process	http://amigo.geneontology.org/amigo/term/GO:0019693	SLC4A1 PKM RHOA ENO1 PGM1 DLD GAPDHS AK1 ENO3 ALDOC ATP5F1B TPI1 RAN ATIC ALDOA DLAT ATP5F1A G6PD TKT VCP GPD1 ATP5PD PDHB PGAM1 NME2 GPI LDHA
1.07010242422192e-05	12	101	6.03215065381817	Dicarboxylic acid metabolic process	http://amigo.geneontology.org/amigo/term/GO:0043648	MDH1 SDHA DLD GOT1 GOT2 ASS1 ATIC IDH1 MDH2 GLUD1 FOLR2 SHMT1
1.08377383859892e-05	13	120	5.50014847809948	Glycolytic process	http://amigo.geneontology.org/amigo/term/GO:0006096	SLC4A1 PKM ENO1 PGM1 GAPDHS ENO3 ALDOC TPI1 ALDOA GPD1 PGAM1 GPI LDHA
1.10182152769484e-05	49	1181	2.10648557618869	Regulation of catabolic process	http://amigo.geneontology.org/amigo/term/GO:0009894	SLC4A1 VIM CDH1 PSMA4 HSP90AA1 PSMC5 EZR HSP90AB1 CIRBP PSMA3 PSMA6 CST3 GAPDHS CTSC QSOX1 APOA1 CLU LRP1 C4BPA CAPNS1 PSMA1 APOE APOC1 SORL1 IDH1 EGF MSN ATP6V1B2 ALAD UBC UCHL1 EEF1A1 AIFM1 TIMP4 HPGD YWHAZ VCP YWHAB GPD1 UBB PGAM1 HNRNPA0 ANXA2 FLNA PSAP RACK1 UBA52 GPX1 HP
1.17194079135129e-05	22	331	3.37448105558509	Carboxylic acid biosynthetic process	http://amigo.geneontology.org/amigo/term/GO:0046394	GSTP1 PHGDH PTGDS UGDH LTA4H APOA1 GOT1 EPHX2 GOT2 ASL APOC1 ASS1 ANXA1 GLUD1 HPGD GPX4 LPL ALOXE3 ADIPOQ ALDH1A3 MALRD1 SHMT1
1.18131183844868e-05	13	121	5.4546927055532	ATP generation from ADP	http://amigo.geneontology.org/amigo/term/GO:0006757	SLC4A1 PKM ENO1 PGM1 GAPDHS ENO3 ALDOC TPI1 ALDOA GPD1 PGAM1 GPI LDHA
1.18131183844868e-05	16	184	4.41483489880895	Regulation of lipid biosynthetic process	http://amigo.geneontology.org/amigo/term/GO:0046890	APOB ASAH1 APOA1 FABP3 C3 APOE APOC1 RAN ANXA1 IDH1 SOD1 CAPN2 ATP1A1 ADIPOQ RACK1 MALRD1
1.24384101273278e-05	53	1329	2.02471171619568	Response to abiotic stimulus	http://amigo.geneontology.org/amigo/term/GO:0009628	PSMA4 HSPA5 COL11A1 RHOA ENO1 TYR LXN CPB2 HSP90AA1 PSMC5 MMP2 HSP90AB1 CIRBP PSMA3 PSMA6 MMP9 AHCY SOD3 GOT1 CAT SERPINB6 PSMA1 ANXA1 TXN THBS1 NPEPPS SOD1 HSPD1 GSN ALAD UBC ADAM17 AIFM1 LMNA VCAM1 CAPN2 ATP1A1 VCP HSP90B1 ACAA2 UBB KRT8 MST1 LPL ADIPOQ RAB11B P4HB CALM1 CRIP1 UBA52 GPX1 EEF1D YWHAE
1.24467132133008e-05	6	18	16.9235337787676	NADPH regeneration	http://amigo.geneontology.org/amigo/term/GO:0006740	IDH1 PGD G6PD TKT PGAM1 TALDO1
1.24467132133008e-05	6	18	16.9235337787676	Blood coagulation, intrinsic pathway	http://amigo.geneontology.org/amigo/term/GO:0007597	F11 APOH F9 KNG1 SERPINC1 F2
1.24467132133008e-05	6	18	16.9235337787676	Actin filament severing	http://amigo.geneontology.org/amigo/term/GO:0051014	SCIN CAPG MYH9 VIL1 GSN CFL1
1.25407199081865e-05	16	185	4.39097092638295	Cell recognition	http://amigo.geneontology.org/amigo/term/GO:0008037	FETUB FOLR3 ZP4 C4BPA MSN ZP1 ALDOA CCT5 CCT8 YWHAZ FOLR2 VDAC2 CCT2 ZP3 ASTL ZP2
1.25639725058656e-05	28	501	2.83747871739817	RNA catabolic process	http://amigo.geneontology.org/amigo/term/GO:0006401	RPS20 VIM PSMA4 PSMC5 RPL6 RPLP0 CIRBP RPL3 PSMA3 PSMA6 RPS16 PSMA1 RPL27 RPS2 RPS3A RPS3 UBC RPL30 RPL8 YWHAZ YWHAB UBB RPL4 RPLP2 HNRNPA0 RPS4X UBA52 RPS25
1.25639725058656e-05	14	142	5.00555224442423	Purine nucleoside diphosphate metabolic process	http://amigo.geneontology.org/amigo/term/GO:0009135	SLC4A1 PKM ENO1 PGM1 GAPDHS AK1 ENO3 ALDOC TPI1 ALDOA GPD1 PGAM1 GPI LDHA
1.25639725058656e-05	14	142	5.00555224442423	Purine ribonucleoside diphosphate metabolic process	http://amigo.geneontology.org/amigo/term/GO:0009179	SLC4A1 PKM ENO1 PGM1 GAPDHS AK1 ENO3 ALDOC TPI1 ALDOA GPD1 PGAM1 GPI LDHA
1.26043517043191e-05	22	333	3.35421390209809	Organic acid biosynthetic process	http://amigo.geneontology.org/amigo/term/GO:0016053	GSTP1 PHGDH PTGDS UGDH LTA4H APOA1 GOT1 EPHX2 GOT2 ASL APOC1 ASS1 ANXA1 GLUD1 HPGD GPX4 LPL ALOXE3 ADIPOQ ALDH1A3 MALRD1 SHMT1
1.26867713564991e-05	23	360	3.24367730759713	Lymphocyte mediated immunity	http://amigo.geneontology.org/amigo/term/GO:0002449	MASP2 C8B C6 CTSH C5 CTSC HPX C7 C9 PRDX1 CLU C4BPA C3 HSPD1 C8A C8G C1S TUBB4B ZP3 CR1 CFI C4A C1R
1.30905524139973e-05	30	562	2.71017444855709	Response to peptide	http://amigo.geneontology.org/amigo/term/GO:1901652	VIM PKM GSTP1 RAB10 HADHA MMP2 MMP9 GOT1 CAT FABP3 LRP1 GOT2 RAP1B GNAI1 ASS1 SORT1 ANXA1 SORL1 HADH IQGAP1 AHSG ATP6V1B2 FER QDPR TIMP4 VCAM1 LPL UMODL1 ADIPOQ NME2
1.32409425751019e-05	23	361	3.23469205189741	Muscle contraction	http://amigo.geneontology.org/amigo/term/GO:0006936	VIM VCL RHOA ENO1 SRI MYL6 TNNC2 MYL12B FKBP1B TLN1 SOD1 TPM3 GSN GSTO1 ALDOA ACTC1 ATP1A1 TPM4 EEF2 FLNA ANXA6 CALM1 MYH11
1.32454557998817e-05	36	750	2.43698886414254	Response to growth factor	http://amigo.geneontology.org/amigo/term/GO:0070848	HSPA5 RHOA GSTP1 CPNE3 HSP90AB1 VTN EHD1 ARPC3 HRG NCL GOT1 CAT PLCG1 VIL1 SORT1 ANXA1 SORL1 THBS1 ANXA3 LUM IQGAP1 UBC FER ADAM17 EEF1A1 VCAM1 CLEC3B HPGD COL1A2 HTRA1 EEF2 UBB LRG1 RACK1 UBA52 VASN
1.32637247531856e-05	15	164	4.64365256124722	Nucleoside diphosphate metabolic process	http://amigo.geneontology.org/amigo/term/GO:0009132	SLC4A1 PKM ENO1 PGM1 GAPDHS AK1 ENO3 ALDOC TPI1 ALDOA GPD1 PGAM1 NME2 GPI LDHA
1.38321584501349e-05	47	1122	2.12675424492534	Enzyme linked receptor protein signaling pathway	http://amigo.geneontology.org/amigo/term/GO:0007167	VIM MYOC HSPA5 CDH3 RHOA CDC42 HSP90AA1 CPNE3 MMP2 TF HSP90AB1 MMP9 AGR2 VTN ARPC3 HRG ACTR3 GOT1 LRP1 PLCG1 VIL1 SORT1 SORL1 THBS1 ACTR2 EGF IQGAP1 CDH13 AHSG ATP6V1B2 UBC FER ADAM17 ANGPT1 HPGD COL1A2 HTRA1 ARF4 UBB LRG1 CSPG4 ADIPOQ ACTG1 APOD UBA52 VASN DGKD
1.40634275466022e-05	9	54	8.46176688938382	Hexose catabolic process	http://amigo.geneontology.org/amigo/term/GO:0019320	PKM ENO1 GAPDHS ENO3 ALDOC TPI1 GALE ALDOA PGAM1
1.41430676195959e-05	33	657	2.55012152830745	Nucleobase-containing small molecule metabolic process	http://amigo.geneontology.org/amigo/term/GO:0055086	SLC4A1 PKM RHOA ENO1 PGM1 DLD AHCY GAPDHS AK1 ENO3 ALDOC UGDH ATP5F1B TPI1 TTR RAN ATIC ALDOA DLAT ATP5F1A VCP GPD1 ATP5PD PDHB PGAM1 GLRX CNP GPX1 NME2 GFUS GPI SHMT1 LDHA
1.44205474891613e-05	29	535	2.75205128738838	Regulation of anatomical structure size	http://amigo.geneontology.org/amigo/term/GO:0090066	SCIN CAPG RHOA PFN2 WDR1 EZR HSP90AB1 COTL1 RAB11A PFN1 SOD3 ARPC3 KNG1 ACTR3 FN1 LRP1 VIL1 APOE ACTR2 SOD1 ARF1 MSN GSN FER FGG FGA FGB GPX1 SERPINF2
1.49752859442039e-05	26	448	2.94650811326758	Muscle system process	http://amigo.geneontology.org/amigo/term/GO:0003012	VIM MYOC VCL RHOA ENO1 SRI MYL6 TNNC2 MYL12B FKBP1B TLN1 SOD1 TPM3 GSN GSTO1 ALDOA ACTC1 G6PD LMNA ATP1A1 TPM4 EEF2 FLNA ANXA6 CALM1 MYH11
1.57116071518109e-05	14	145	4.90198909453959	Ribonucleoside diphosphate metabolic process	http://amigo.geneontology.org/amigo/term/GO:0009185	SLC4A1 PKM ENO1 PGM1 GAPDHS AK1 ENO3 ALDOC TPI1 ALDOA GPD1 PGAM1 GPI LDHA
1.58577755350446e-05	71	2019	1.78539509404532	Phosphorylation	http://amigo.geneontology.org/amigo/term/GO:0016310	SLC4A1 LTF SLK PKM RHOA PFN2 CDC42 ENO1 FBLN1 PGM1 HSP90AA1 GSTP1 CPNE3 TF HSP90AB1 MMP9 CKM GAPDHS AK1 ENO3 VTN ALDOC BST1 HPX TPI1 THBS4 HRG FN1 APOA1 CLU PRDX4 C3 APOE LRP4 TXN ENPP2 SORL1 THBS1 EGF IQGAP1 SOD1 AHSG VLDLR RPS3 ALDOA FER ADAM17 ANGPT1 UCHL1 EEF1A1 ITGB2 CAMP YWHAZ CKB YWHAB GPD1 PGAM1 QARS1 DAB1 CSPG4 F2 ADIPOQ ANXA2 PPIA CALM1 RACK1 NME2 DGKD LRP6 GPI LDHA
1.59275516616597e-05	18	236	3.87233400022649	Positive regulation of intracellular transport	http://amigo.geneontology.org/amigo/term/GO:0032388	CDH1 CDC42 SAR1A EZR HSP90AB1 EHD1 RAN YWHAQ SORL1 NPEPPS ARF1 MSN ITGB2 YWHAZ YWHAB ANXA2 FLNA YWHAE
1.68310107191178e-05	86	2619	1.66715223937459	Negative regulation of nitrogen compound metabolic process	http://amigo.geneontology.org/amigo/term/GO:0051172	SLC4A1 RPS20 LTF ENO1 FBLN1 LXN CPB2 GSTP1 PSMC5 FETUB EZR HSP90AB1 CIRBP SERPIND1 MMP9 CST3 GLA ASAH1 C5 AMBP VTN KNG1 HRG NCL SERPINC1 FKBP1B CLU LRP1 SERPINB6 H1-3 C3 F10 PRDX5 VIL1 APOE APOC1 YWHAQ IREB2 TXN SORL1 THBS1 CLTC TAGLN3 AHSG ALAD RPS3 UBC ITIH2 ANGPT1 UCHL1 TIMP4 G6PD CSTB ITGB2 S100A1 ITIH3 COL6A3 HMGB2 A2ML1 YWHAB UBB PA2G4 QARS1 BASP1 HNRNPA0 CALR F2 ADIPOQ ANXA2 PROS1 ZP3 APOD…
1.68310107191178e-05	12	106	5.7476152456192	Positive regulation of lipid localization	http://amigo.geneontology.org/amigo/term/GO:1905954	APOB CETP EHD1 APOA1 FABP3 LRP1 C3 APOE PLA2R1 LPL ADIPOQ ANXA2
1.72993410185343e-05	10	71	7.15078892060604	Regulation of cell-substrate junction organization	http://amigo.geneontology.org/amigo/term/GO:0150116	MYOC VCL SLK RHOA HRG LRP1 THBS1 IQGAP1 ACTG1 APOD
1.7617130211473e-05	13	126	5.23823664580903	Regulation of cell-matrix adhesion	http://amigo.geneontology.org/amigo/term/GO:0001952	MYOC VCL SLK RHOA BST1 HRG LRP1 THBS1 IQGAP1 CDH13 ACTG1 APOD GFUS
1.76595666202974e-05	85	2582	1.67137920743058	Nervous system development	http://amigo.geneontology.org/amigo/term/GO:0007399	SCIN VIM MYOC VCL CDH1 CAPG TG HSPA5 EML1 RHOA CDC42 WDR1 SDHA HSP90AA1 GSTP1 APOB RAB10 PHGDH EZR HSP90AB1 RAB11A ENO3 PFN1 UGDH CTSC EHD1 FN1 APOA1 FKBP1B CLU LRP1 PLCG1 C3 APOE GSTM3 YWHAQ LRP4 ANXA1 SORL1 ACTR2 ATIC ANXA3 EGF IQGAP1 SOD1 ARF1 TAGLN3 VLDLR GSN GLUD1 UCHL1 AIFM1 TIMP4 G6PD S100A1 VCAM1 HMGB2 FABP7 YWHAZ CKB TPP1 EEF2 ARF4 UBB CLSTN1 QARS1 CFL1 DAB1 CSPG4 CNP BASP1 CALR F2 ATP6A…
1.78320793644597e-05	55	1421	1.96508309183438	Epithelium development	http://amigo.geneontology.org/amigo/term/GO:0060429	VIM VCL PSMA4 CDH3 RHOA CDC42 WDR1 RAB10 PSMC5 PHGDH EZR PSMA3 PSMA6 MMP9 CTSH ASAH1 AGR2 PFN1 ALDOC CAT C3 CAPNS1 RAP1B VIL1 PSMA1 COL5A1 PLAAT4 GSTM3 LRP4 ANXA1 ANXA7 EGF IQGAP1 CLTC SOD1 MSN ADAM17 TPP1 CLIC4 KRT8 MST1 BASP1 ADIPOQ ATP6AP2 ACTG1 ALDH1A3 FLNA ANXA4 PSAP COL15A1 GPX1 NME2 EPPK1 LRP6
1.91302387724314e-05	44	1032	2.16463804147028	Regulation of cellular component biogenesis	http://amigo.geneontology.org/amigo/term/GO:0044087	SCIN MYOC VCL CAPG HSPA5 SLK RHOA PFN2 CDC42 FSCN1 SAR1A HSP90AA1 PSMC5 EZR COTL1 PFN1 ARPC3 HRG ACTR3 APOA1 CLU LRP1 RAP1B VIL1 APOE LCP1 SORL1 THBS1 ACTR2 IQGAP1 ARF1 MSN GSN RPS3 FER VCP VDAC2 PDCD6IP CLSTN1 ACTG1 APOD FLNA RACK1 SERPINF2
1.91497183966328e-05	11	89	6.27501814268912	Focal adhesion assembly	http://amigo.geneontology.org/amigo/term/GO:0048041	MYOC VCL SLK RHOA ACTN1 HRG LRP1 THBS1 IQGAP1 ACTG1 APOD
2.00253092107454e-05	17	216	3.99583436443125	Fertilization	http://amigo.geneontology.org/amigo/term/GO:0009566	APOB FETUB MYH9 FOLR3 ZP4 ZP1 ALDOA CCT5 CCT8 FOLR2 VDAC2 CCT2 CLIC4 UMODL1 ZP3 ASTL ZP2
2.00253092107454e-05	15	170	4.47975894143849	Regulation of lipid localization	http://amigo.geneontology.org/amigo/term/GO:1905952	APOB CETP EHD1 APOA1 FABP3 LRP1 C3 APOE APOC1 THBS1 EGF PLA2R1 LPL ADIPOQ ANXA2
2.00950283183824e-05	29	545	2.70155493349135	Blood circulation	http://amigo.geneontology.org/amigo/term/GO:0008015	RHOA CDC42 SRI CYB5R3 SOD3 KNG1 FKBP1B APOE SOD1 GSN GSTO1 ANGPT1 ACTC1 S100A1 ATP1A1 ERAP2 COL1A2 FGG FGA FGB ADIPOQ ATP6AP2 FLNA ADH5 CALM1 GPX1 HBB YWHAE SERPINF2
2.00950283183824e-05	12	108	5.64117792625588	Biological process involved in interaction with symbiont	http://amigo.geneontology.org/amigo/term/GO:0051702	LTF HRG FN1 PLG APOE HSPD1 CAMP PPIB CFL1 F2 GPX1 CFHR1
2.04257611864059e-05	53	1355	1.98586115927974	Regulation of phosphorylation	http://amigo.geneontology.org/amigo/term/GO:0042325	SLC4A1 LTF RHOA PFN2 CDC42 FBLN1 HSP90AA1 GSTP1 TF HSP90AB1 MMP9 GAPDHS VTN BST1 HPX THBS4 HRG FN1 APOA1 CLU C3 APOE LRP4 TXN ENPP2 SORL1 THBS1 EGF IQGAP1 SOD1 AHSG VLDLR RPS3 FER ADAM17 ANGPT1 UCHL1 EEF1A1 ITGB2 CAMP YWHAB GPD1 PGAM1 QARS1 DAB1 CSPG4 F2 ADIPOQ ANXA2 PPIA CALM1 RACK1 LRP6
2.04725572208554e-05	46	1105	2.1135272954479	Central nervous system development	http://amigo.geneontology.org/amigo/term/GO:0007417	SCIN VIM CDH1 CAPG HSPA5 EML1 RHOA CDC42 WDR1 HSP90AA1 GSTP1 PHGDH HSP90AB1 ENO3 CLU LRP1 C3 YWHAQ ATIC ANXA3 EGF TAGLN3 VLDLR GSN GLUD1 TIMP4 G6PD S100A1 CKB TPP1 ARF4 UBB QARS1 DAB1 CNP BASP1 F2 ATP6AP2 ALDH1A3 APOD FLNA CALM1 SELENOP YWHAE LRP6 LDHA
2.1084610577197e-05	17	217	3.97742038118502	Aerobic respiration	http://amigo.geneontology.org/amigo/term/GO:0009060	MDH1 CS RHOA SDHA DLD ACO2 ATP5F1B CAT IREB2 IDH1 MDH2 DLAT ATP5F1A VCP ATP5PD PDHB COX5A
2.2384224437889e-05	13	129	5.11641718892975	Blood vessel endothelial cell migration	http://amigo.geneontology.org/amigo/term/GO:0043534	RHOA MYH9 ATP5F1B HRG APOA1 PLCG1 APOE ANXA1 THBS1 ADAM17 ATP5F1A ANGPT1 GPX1
2.24736520481557e-05	8	43	9.44569327187031	Regulation of transforming growth factor beta production	http://amigo.geneontology.org/amigo/term/GO:0071634	CDH3 FBLN1 HSP90AB1 FN1 THBS1 LUM ATP6AP2 SERPINF2
2.34669806202219e-05	20	294	3.45378240383013	Regulation of actin filament organization	http://amigo.geneontology.org/amigo/term/GO:0110053	SCIN MYOC CAPG RHOA PFN2 CDC42 WDR1 COTL1 PFN1 ARPC3 ACTR3 APOA1 VIL1 ACTR2 ARF1 GSN FER ACTG1 FLNA SERPINF2
2.36367630178097e-05	23	375	3.11393021529324	Cellular response to chemical stress	http://amigo.geneontology.org/amigo/term/GO:0062197	GSTP1 MMP2 MMP9 SOD3 VNN1 PRDX1 CAT SERPINB6 PRDX5 ANXA1 TXN SOD1 RPS3 FER PLA2R1 AIFM1 G6PD P4HB PPIA RACK1 GPX3 GPX1 NME2
2.39701974445594e-05	30	581	2.62154568001564	Negative regulation of response to external stimulus	http://amigo.geneontology.org/amigo/term/GO:0032102	LTF CPB2 GSTP1 F11 APOH MYH9 C5 VTN KNG1 HRG APOA1 PLG PLCG1 F10 APOE THBS1 SOD1 ADAM17 HTRA1 FGG FGA FGB F2 ADIPOQ ANXA2 PROS1 CR1 GPX1 EPPK1 SERPINF2
2.42135363557449e-05	14	151	4.7072080709155	Actin filament-based movement	http://amigo.geneontology.org/amigo/term/GO:0030048	VIM SRI MYL6 MYH9 TNNC2 VIL1 MYH10 TPM3 GSN ACTC1 ATP1A1 TPM4 FLNA ACTN4
2.4623332198702e-05	38	839	2.29950280188261	Peptide biosynthetic process	http://amigo.geneontology.org/amigo/term/GO:0043043	RPS20 VIM PKM RHOA RPL6 RPLP0 CIRBP RPL3 RPS16 NCL RPL27 CNDP2 NARS1 IREB2 THBS1 RPS2 RPS3A RPS3 RPL30 EEF1A1 RPL8 EEF2 HARS1 PA2G4 QARS1 RPL4 RPLP2 CALR NACA RPS4X RACK1 UBA52 EEF1G EEF1D RPS25 EEF1B2 SHMT1 EIF5A
2.60992631529863e-05	37	808	2.32489139782575	Translation	http://amigo.geneontology.org/amigo/term/GO:0006412	RPS20 VIM PKM RHOA RPL6 RPLP0 CIRBP RPL3 RPS16 NCL RPL27 NARS1 IREB2 THBS1 RPS2 RPS3A RPS3 RPL30 EEF1A1 RPL8 EEF2 HARS1 PA2G4 QARS1 RPL4 RPLP2 CALR NACA RPS4X RACK1 UBA52 EEF1G EEF1D RPS25 EEF1B2 SHMT1 EIF5A
2.60992631529863e-05	34	710	2.43126823300605	Positive regulation of cell death	http://amigo.geneontology.org/amigo/term/GO:0010942	SCIN RHOA CDC42 MMP9 CTSH CTSC KNG1 HRG CTSD CLU LRP1 PLCG1 SORT1 ANXA1 THBS1 SOD1 HSPD1 GSN RPS3 UBC PLA2R1 AIFM1 ITGB2 CAPN2 HPGD PDIA3 UBB ADIPOQ ALDH1A3 HBA2 RACK1 UBA52 HBB HP
2.68051871050407e-05	5	12	21.1544172234595	Protein folding in endoplasmic reticulum	http://amigo.geneontology.org/amigo/term/GO:0034975	HSPA5 HSP90B1 PDIA3 CALR P4HB
2.70361206478122e-05	41	944	2.20507908346231	MAPK cascade	http://amigo.geneontology.org/amigo/term/GO:0000165	MYOC PSMA4 CDC42 FBLN1 GSTP1 PSMC5 TF EZR PSMA3 PSMA6 CTSH AMBP FN1 PRDX1 LRP1 RAP1B PSMA1 APOE SORL1 EGF IQGAP1 IL2RG RPS3 UBC ANGPT1 UCHL1 YWHAZ YWHAB UBB FGG FGA FGB QARS1 ADIPOQ ATP6AP2 C1QL4 PPIA CALM1 UBA52 YWHAE SERPINF2
3.01899339258584e-05	14	154	4.61550921239117	Acylglycerol metabolic process	http://amigo.geneontology.org/amigo/term/GO:0006639	APOB CETP APOH APOA1 CAT FABP3 C3 APOE APOC1 SORL1 FABP7 LPL GPX1 DGKD
3.13257330404416e-05	25	439	2.8912643130013	Purine ribonucleotide metabolic process	http://amigo.geneontology.org/amigo/term/GO:0009150	SLC4A1 PKM RHOA ENO1 PGM1 DLD GAPDHS AK1 ENO3 ALDOC ATP5F1B TPI1 RAN ATIC ALDOA DLAT ATP5F1A VCP GPD1 ATP5PD PDHB PGAM1 NME2 GPI LDHA
3.13257330404416e-05	12	113	5.39156828350119	Positive regulation of endocytosis	http://amigo.geneontology.org/amigo/term/GO:0045807	CDC42 TF VTN CLU LRP1 C3 APOE EGF ARF1 ANGPT1 ANXA2 DGKD
3.13257330404416e-05	8	45	9.0258846820094	Transforming growth factor beta production	http://amigo.geneontology.org/amigo/term/GO:0071604	CDH3 FBLN1 HSP90AB1 FN1 THBS1 LUM ATP6AP2 SERPINF2
3.20170826029697e-05	26	469	2.81457491416604	Purine nucleotide metabolic process	http://amigo.geneontology.org/amigo/term/GO:0006163	SLC4A1 PKM RHOA ENO1 PGM1 DLD GAPDHS AK1 ENO3 ALDOC ATP5F1B TPI1 RAN ATIC ALDOA DLAT ATP5F1A VCP GPD1 ATP5PD PDHB PGAM1 GPX1 NME2 GPI LDHA
3.20170826029697e-05	14	155	4.58573173360155	Neutral lipid metabolic process	http://amigo.geneontology.org/amigo/term/GO:0006638	APOB CETP APOH APOA1 CAT FABP3 C3 APOE APOC1 SORL1 FABP7 LPL GPX1 DGKD
3.20170826029697e-05	9	60	7.61559020044543	Plasma lipoprotein particle clearance	http://amigo.geneontology.org/amigo/term/GO:0034381	APOB EHD1 APOA1 APOE APOC1 CLTC VLDLR ADIPOQ ANXA2
3.20170826029697e-05	9	60	7.61559020044543	Monosaccharide catabolic process	http://amigo.geneontology.org/amigo/term/GO:0046365	PKM ENO1 GAPDHS ENO3 ALDOC TPI1 GALE ALDOA PGAM1
3.20170826029697e-05	9	60	7.61559020044543	Plasma lipoprotein particle organization	http://amigo.geneontology.org/amigo/term/GO:0071827	APOB CETP APOA1 APOE APOC1 ARF1 ALB LPL P4HB
3.33251973838535e-05	24	412	2.95751075745454	Regulation of supramolecular fiber organization	http://amigo.geneontology.org/amigo/term/GO:1902903	SCIN MYOC CAPG RHOA PFN2 CDC42 WDR1 COTL1 PFN1 ARPC3 ACTR3 APOA1 CLU VIL1 APOE ACTR2 ARF1 GSN RPS3 FER ACTG1 FLNA GPX1 SERPINF2
3.34814430601307e-05	15	178	4.2784214609244	Single fertilization	http://amigo.geneontology.org/amigo/term/GO:0007338	FETUB MYH9 FOLR3 ZP4 ZP1 ALDOA CCT5 CCT8 FOLR2 VDAC2 CCT2 UMODL1 ZP3 ASTL ZP2
3.50751302718119e-05	16	202	4.02143376921211	Actomyosin structure organization	http://amigo.geneontology.org/amigo/term/GO:0031032	MYOC RHOA PFN2 CDC42 WDR1 MYH9 PFN1 APOA1 MYH10 CSRP1 ACTC1 PDCD6IP KRT8 ACTG1 MYH11 SERPINF2
3.50751302718119e-05	18	251	3.64091961774284	Cellular lipid catabolic process	http://amigo.geneontology.org/amigo/term/GO:0044242	APOB HADHA GLA ASAH1 APOA1 FABP3 LRP1 PLCG1 APOC1 ENPP2 SORL1 IDH1 HADH FABP7 ACAA2 LPL ADIPOQ GM2A
3.67947497802604e-05	26	473	2.7907730121435	Lipid localization	http://amigo.geneontology.org/amigo/term/GO:0010876	SLC4A1 APOB CETP APOH EHD1 APOA1 CLU FABP3 LRP1 GOT2 C3 APOE APOC1 ANXA1 THBS1 RBP4 EGF VLDLR PLA2R1 LPL ADIPOQ ANXA2 APOD GM2A PSAP LRP6
3.87631823841002e-05	35	757	2.34738579494135	Cell junction organization	http://amigo.geneontology.org/amigo/term/GO:0034330	MYOC VCL CDH1 CDH3 SLK RHOA PFN2 CDC42 WDR1 ACTN1 FSCN1 PFN1 HRG FN1 LRP1 C3 RAP1B APOE MYH10 LRP4 TLN1 THBS1 ACTR2 IQGAP1 CDH13 ARF1 YWHAZ VCP ARF4 PDCD6IP CLSTN1 CFL1 ACTG1 APOD FLNA
3.93675160519059e-05	30	597	2.5512864993117	Positive regulation of cellular component biogenesis	http://amigo.geneontology.org/amigo/term/GO:0044089	SCIN MYOC RHOA PFN2 CDC42 FSCN1 HSP90AA1 PSMC5 PFN1 ARPC3 HRG ACTR3 APOA1 CLU RAP1B VIL1 LCP1 ACTR2 IQGAP1 ARF1 MSN GSN RPS3 FER VCP PDCD6IP CLSTN1 FLNA RACK1 SERPINF2
4.34241241604022e-05	15	182	4.18439022002496	Regulation of endothelial cell migration	http://amigo.geneontology.org/amigo/term/GO:0010594	RHOA APOH ATP5F1B HRG PLCG1 APOE ANXA1 THBS1 ANXA3 EGF ADAM17 ATP5F1A ANGPT1 CALR GFUS
4.34241241604022e-05	18	255	3.58380715315079	Positive regulation of cytoskeleton organization	http://amigo.geneontology.org/amigo/term/GO:0051495	SCIN MYOC RHOA PFN2 CDC42 WDR1 PFN1 ARPC3 ACTR3 APOA1 VIL1 ACTR2 ARF1 GSN RPS3 FER FLNA SERPINF2
4.45524227880364e-05	16	206	3.94334767660605	Response to unfolded protein	http://amigo.geneontology.org/amigo/term/GO:0006986	HSPA5 HSP90AA1 HSP90AB1 AGR2 THBS4 HSPE1 TLN1 THBS1 HSPD1 HSPA13 LMNA VCP TPP1 HSP90B1 CALR RACK1
4.60300157095961e-05	47	1178	2.02565217555708	Cellular lipid metabolic process	http://amigo.geneontology.org/amigo/term/GO:0044255	GSTP1 APOB HADHA CPNE3 CETP DLD APOH GLA ASAH1 PTGR1 PTGDS LTA4H APOA1 TTR EPHX2 CAT FABP3 LRP1 PLCG1 C3 APOE APOC1 PLAAT4 ANXA1 ENPP2 SORL1 RBP4 IDH1 HADH ARF1 CAPN2 HPGD FABP7 ACAA2 GPX4 GPD1 LPL ALOXE3 ADIPOQ ALDH1A3 APOD GM2A PSAP ADH5 RACK1 GPX1 DGKD
4.80426245175797e-05	18	257	3.55591760332083	Cellular respiration	http://amigo.geneontology.org/amigo/term/GO:0045333	MDH1 CS RHOA SDHA DLD ACO2 ATP5F1B CAT IREB2 IDH1 MDH2 DLAT ATP5F1A VCP GPD1 ATP5PD PDHB COX5A
4.91945746748915e-05	64	1817	1.78828755394793	Regulation of cell population proliferation	http://amigo.geneontology.org/amigo/term/GO:0042127	SCIN LTF CDH3 RHOA CDC42 FBLN1 CPB2 GSTP1 MMP2 APOH MMP9 CTSH CLEC11A BST1 THBS4 HRG FN1 ZP4 CLU FABP3 PLG PRDX4 PLCG1 CAPNS1 APOE PLAAT4 ANXA1 THBS1 RBP4 EGF CDH13 RPS3 FER ADAM17 ATP5F1A ANGPT1 LMNA VCAM1 CAMP HMGB2 HPGD FABP7 FOLR2 HTRA1 LRG1 MST1 CALR F2 ADIPOQ ANXA2 C1QL4 ZP3 NCCRP1 APOD NACA FLNA RPS4X CR1 GPX1 NME2 EPPK1 SERPINF2 LRP6 EIF5A
5.05289229099882e-05	23	394	2.96376606785525	Regulation of lipid metabolic process	http://amigo.geneontology.org/amigo/term/GO:0019216	CDC42 APOB ASAH1 APOA1 EPHX2 FABP3 C3 APOE APOC1 RAN ANXA1 SORL1 IDH1 SOD1 ARF1 CAPN2 ATP1A1 F2 ADIPOQ APOD PSAP RACK1 MALRD1
5.37830535072504e-05	9	64	7.13961581291759	Protein-lipid complex subunit organization	http://amigo.geneontology.org/amigo/term/GO:0071825	APOB CETP APOA1 APOE APOC1 ARF1 ALB LPL P4HB
5.8350054817691e-05	25	456	2.7834759504552	Ribonucleotide metabolic process	http://amigo.geneontology.org/amigo/term/GO:0009259	SLC4A1 PKM RHOA ENO1 PGM1 DLD GAPDHS AK1 ENO3 ALDOC ATP5F1B TPI1 RAN ATIC ALDOA DLAT ATP5F1A VCP GPD1 ATP5PD PDHB PGAM1 NME2 GPI LDHA
6.08982104621067e-05	12	121	5.03510095897219	Epidermal growth factor receptor signaling pathway	http://amigo.geneontology.org/amigo/term/GO:0007173	CDC42 MMP9 AGR2 PLCG1 VIL1 EGF IQGAP1 CDH13 FER ADAM17 ARF4 DGKD
6.08982104621067e-05	11	101	5.52947143266665	Regulation of lipase activity	http://amigo.geneontology.org/amigo/term/GO:0060191	RHOA APOH APOA1 LRP1 PLCG1 APOC1 SORT1 ANXA1 PLA2R1 ARF4 LPL
6.08982104621067e-05	4	7	29.0117721921731	Amyloid-beta clearance by transcytosis	http://amigo.geneontology.org/amigo/term/GO:0150093	RAB11A LRP1 CLTC RAB11B
6.09276624933802e-05	49	1264	1.96816413408136	Chemical homeostasis	http://amigo.geneontology.org/amigo/term/GO:0048878	SLC4A1 LTF MYOC CP SRI CPB2 GSTP1 APOB CETP TF RAB11A CTSH EHD1 HPX ATP5F1B C7 KNG1 APOA1 FKBP1B GOT1 EPHX2 FABP3 LRP1 PLCG1 APOE TPT1 IREB2 RBP4 SOD1 ARF1 ATP6V1B2 GSTO1 ATP1A1 CKB HSP90B1 CLIC4 LPL ALOXE3 CALR F2 ADIPOQ ATP6AP2 RAB11B ANXA6 CALM1 RACK1 MALRD1 NME2 YWHAE
6.11078155846572e-05	5	14	18.1323576201082	Regulation of plasminogen activation	http://amigo.geneontology.org/amigo/term/GO:0010755	ENO1 CPB2 THBS1 CLEC3B SERPINF2
6.11078155846572e-05	5	14	18.1323576201082	Triglyceride-rich lipoprotein particle remodeling	http://amigo.geneontology.org/amigo/term/GO:0034370	APOB CETP APOA1 APOE LPL
6.14281770404585e-05	41	979	2.12624581694425	Cellular homeostasis	http://amigo.geneontology.org/amigo/term/GO:0019725	SLC4A1 LTF CP SRI CPB2 DLD TF HPX ATP5F1B C7 KNG1 PRDX1 FKBP1B GOT1 PRDX4 LRP1 PLCG1 PRDX5 APOE TPT1 IREB2 TXN SOD1 ARF1 ATP6V1B2 GSTO1 ALDOA ATP1A1 CKB HSP90B1 CLIC4 CALR F2 ATP6AP2 RAB11B ANXA6 CALM1 RACK1 GPX1 NME2 YWHAE
7.77436306795506e-05	9	67	6.81993152278696	Positive regulation of actin filament bundle assembly	http://amigo.geneontology.org/amigo/term/GO:0032233	MYOC RHOA PFN2 CDC42 PFN1 APOA1 VIL1 FLNA SERPINF2
7.94188745322779e-05	18	267	3.42273716873952	Regulation of intracellular protein transport	http://amigo.geneontology.org/amigo/term/GO:0033157	CDH1 CDC42 SAR1A HSP90AB1 RAN YWHAQ LCP1 TXN SORL1 NPEPPS ANGPT1 ITGB2 YWHAZ YWHAB ADIPOQ APOD FLNA YWHAE
8.06761381574171e-05	13	146	4.52066998199957	Cholesterol metabolic process	http://amigo.geneontology.org/amigo/term/GO:0008203	APOB CETP CYB5R3 APOA1 EPHX2 CAT APOE APOC1 RAN SOD1 VLDLR G6PD ACAA2
8.26530307128667e-05	17	242	3.56652984593863	Response to topologically incorrect protein	http://amigo.geneontology.org/amigo/term/GO:0035966	HSPA5 HSP90AA1 HSP90AB1 AGR2 THBS4 HSPE1 CLU TLN1 THBS1 HSPD1 HSPA13 LMNA VCP TPP1 HSP90B1 CALR RACK1
8.26530307128667e-05	32	686	2.36830793405495	Organelle localization	http://amigo.geneontology.org/amigo/term/GO:0051640	RAB27B CDH3 CDC42 SAR1A HSP90AA1 RAB10 EZR MYH9 RAB11A KXD1 PTGDS CTSC ACTR3 RAN RAB1A ACTR2 ARF1 FER RAB3C UCHL1 LMNA ALB YWHAZ UBB CFL1 DAB1 RAB6A RAB11B TUBB4B CALM1 YWHAE ACTN4
8.32774034702813e-05	16	217	3.74345447640943	Viral transcription	http://amigo.geneontology.org/amigo/term/GO:0019083	RPS20 RPL6 RPLP0 RPL3 RPS16 RPL27 RPS2 RPS3A RPS3 RPL30 RPL8 RPL4 RPLP2 RPS4X UBA52 RPS25
9.00691243728823e-05	33	722	2.32053995027423	Cellular response to growth factor stimulus	http://amigo.geneontology.org/amigo/term/GO:0071363	HSPA5 RHOA GSTP1 CPNE3 HSP90AB1 VTN EHD1 ARPC3 HRG NCL GOT1 CAT PLCG1 VIL1 SORT1 ANXA1 SORL1 THBS1 IQGAP1 UBC ADAM17 EEF1A1 VCAM1 CLEC3B HPGD COL1A2 HTRA1 EEF2 UBB LRG1 RACK1 UBA52 VASN
9.09342978237226e-05	76	2332	1.6546165101025	Cellular response to stress	http://amigo.geneontology.org/amigo/term/GO:0033554	PSMA4 HSPA5 RHOA CDC42 ENO1 HSP90AA1 GSTP1 PSMC5 MMP2 EZR HSP90AB1 PSMA3 PSMA6 MMP9 AGR2 AMBP SOD3 MAN1A1 VNN1 THBS4 PRDX1 APOA1 FKBP1B CLU CAT PDS5A LRP1 SERPINB6 PRDX5 PSMA1 ASS1 UBA1 TPT1 GSTM3 ANXA1 TXN TLN1 THBS1 ACTR2 NPEPPS SOD1 HSPD1 ATP6V1B2 RPS3 UBC FER PLA2R1 HSPA13 AIFM1 G6PD LMNA ALB HMGB2 VCP TPP1 HSP90B1 PDIA3 ACAA2 EEF2 UBB QARS1 MST1 CALR P4HB NCCRP1 APOD PPIA FLNA RACK1 GPX3 CRI…
9.54941063622867e-05	21	353	3.02034738827864	Energy derivation by oxidation of organic compounds	http://amigo.geneontology.org/amigo/term/GO:0015980	MDH1 CS RHOA PYGM SDHA PGM1 DLD ACO2 ATP5F1B CAT IREB2 IDH1 MDH2 DLAT ATP5F1A VCP GPD1 ATP5PD PDHB COX5A CALM1
9.76763585177777e-05	12	127	4.79722217350894	Acute inflammatory response	http://amigo.geneontology.org/amigo/term/GO:0002526	GSTP1 VNN1 FN1 SERPINC1 C3 ASS1 AHSG VCAM1 F2 ZP3 HP SERPINF2
9.97633829820529e-05	41	1000	2.08159465478842	Cell-cell adhesion	http://amigo.geneontology.org/amigo/term/GO:0098609	VCL CDH1 CDH3 RHOA CDC42 RAB10 EZR MYH9 VNN1 THBS4 FN1 ZP4 APOA1 PLG ASS1 ANXA1 TLN1 CDH13 HSPD1 MSN RPS3 FER CSRP1 ITGB2 VCAM1 FGG FGA FGB CLSTN1 DAB1 ADIPOQ ANXA2 ACTG1 ZP3 PPIA FLNA CR1 CLIC1 HBB SERPINF2 GFUS
0.000105440740343389	25	473	2.68343558859952	Response to peptide hormone	http://amigo.geneontology.org/amigo/term/GO:0043434	PKM GSTP1 RAB10 HADHA GOT1 CAT FABP3 GOT2 RAP1B GNAI1 ASS1 SORT1 ANXA1 SORL1 HADH IQGAP1 AHSG ATP6V1B2 FER QDPR TIMP4 LPL UMODL1 ADIPOQ NME2
0.00010732966096661	34	762	2.26535491526811	Transmembrane receptor protein tyrosine kinase signaling pathway	http://amigo.geneontology.org/amigo/term/GO:0007169	MYOC CDH3 RHOA CDC42 HSP90AA1 CPNE3 MMP2 MMP9 AGR2 VTN ARPC3 HRG ACTR3 LRP1 PLCG1 VIL1 SORT1 SORL1 THBS1 ACTR2 EGF IQGAP1 CDH13 AHSG ATP6V1B2 FER ADAM17 ANGPT1 ARF4 CSPG4 ADIPOQ ACTG1 APOD DGKD
0.00010923378677423	16	222	3.65914243865246	Regulation of endocytosis	http://amigo.geneontology.org/amigo/term/GO:0030100	CDC42 TF VTN CLU LRP1 C3 APOE APOC1 EGF CDH13 ARF1 ANGPT1 ADIPOQ ANXA2 CALM1 DGKD
0.000111850002772872	11	108	5.17107976573455	Positive regulation of endothelial cell migration	http://amigo.geneontology.org/amigo/term/GO:0010595	ATP5F1B PLCG1 ANXA1 THBS1 ANXA3 EGF ADAM17 ATP5F1A ANGPT1 CALR GFUS
0.000111850002772872	11	108	5.17107976573455	Cholesterol transport	http://amigo.geneontology.org/amigo/term/GO:0030301	APOB CETP APOA1 CLU LRP1 APOE APOC1 EGF ADIPOQ ANXA2 LRP6
0.000112095063640628	30	632	2.40999689887514	Circulatory system process	http://amigo.geneontology.org/amigo/term/GO:0003013	RHOA CDC42 SRI CYB5R3 SOD3 KNG1 FKBP1B LRP1 APOE SOD1 GSN GSTO1 ANGPT1 ACTC1 S100A1 ATP1A1 ERAP2 COL1A2 FGG FGA FGB ADIPOQ ATP6AP2 FLNA ADH5 CALM1 GPX1 HBB YWHAE SERPINF2
0.000117299652859643	8	54	7.52157056834117	Regulation of lamellipodium organization	http://amigo.geneontology.org/amigo/term/GO:1902743	CDC42 FSCN1 HRG ACTR3 VIL1 ENPP2 ACTR2 FER
0.000119079844031593	38	903	2.13652585911352	Cellular protein catabolic process	http://amigo.geneontology.org/amigo/term/GO:0044257	PSMA4 HSPA5 HSP90AA1 PSMC5 EZR HSP90AB1 PSMA3 PSMA6 CTSH CTSC MAN1A1 UCHL3 CLU LRP1 PSMA1 APOE UBA1 EGF CLTC MSN VLDLR ALAD UBC UCHL1 CAPN2 VCP TPP1 HSP90B1 PDCD6IP UBB ANXA2 NCCRP1 RACK1 UBA52 GPX1 NTAN1
0.000119994061117325	23	417	2.80029695619896	Lipid transport	http://amigo.geneontology.org/amigo/term/GO:0006869	SLC4A1 APOB CETP APOH APOA1 CLU FABP3 LRP1 GOT2 APOE APOC1 ANXA1 THBS1 RBP4 EGF VLDLR PLA2R1 ADIPOQ ANXA2 APOD GM2A PSAP LRP6
0.000123267877522483	5	16	15.8658129175947	Pentose-phosphate shunt	http://amigo.geneontology.org/amigo/term/GO:0006098	PGD G6PD TKT PGAM1 TALDO1
0.00012899879635873	17	251	3.43864630564601	Negative regulation of apoptotic signaling pathway	http://amigo.geneontology.org/amigo/term/GO:2001234	ENO1 GSTP1 MMP9 VNN1 CLU TPT1 THBS1 LMNA HMGB2 VDAC2 ACAA2 FGG FGA FGB QARS1 PPIA GPX1
0.000130196160728332	31	670	2.34908752451551	Regulation of secretion	http://amigo.geneontology.org/amigo/term/GO:0051046	SCIN RAB27B PFN2 SRI CPB2 RAB10 EZR FKBP1B LRP1 RAP1B APOE MYH10 ANXA1 RBP4 HADH EGF ARF1 GLUD1 FER RAB3C PLA2R1 TFF2 ITGB2 PDCD6IP FGG FGA FGB ADIPOQ ZP3 PPIA CALM1
0.000131868263885754	18	278	3.28730512249443	Viral gene expression	http://amigo.geneontology.org/amigo/term/GO:0019080	RPS20 RPL6 RPLP0 RPL3 RPS16 RPL27 RPS2 RPS3A RPS3 UBC RPL30 RPL8 UBB RPL4 RPLP2 RPS4X UBA52 RPS25
0.000134478090313609	7	40	8.88485523385301	Protein-lipid complex remodeling	http://amigo.geneontology.org/amigo/term/GO:0034368	APOB CETP APOA1 APOE APOC1 ALB LPL
0.000134478090313609	7	40	8.88485523385301	Plasma lipoprotein particle remodeling	http://amigo.geneontology.org/amigo/term/GO:0034369	APOB CETP APOA1 APOE APOC1 ALB LPL
0.000139810019442856	30	640	2.3798719376392	Developmental growth	http://amigo.geneontology.org/amigo/term/GO:0048589	VCL HSP90AA1 EZR HSP90AB1 RAB11A AGR2 ENO3 FN1 LRP1 VIL1 APOE LRP4 ANXA1 RBP4 IQGAP1 SOD1 GSN G6PD PPIB CLIC4 MST1 BASP1 ZP3 APOD NACA ANXA6 PSAP GPX1 EPPK1 LRP6
0.000140368725699959	16	227	3.57854458758082	Maintenance of location in cell	http://amigo.geneontology.org/amigo/term/GO:0051651	SCIN HSPA5 SRI FKBP1B PLCG1 APOE TXN SORL1 GSN GSTO1 ALB HSP90B1 CALR F2 ANXA6 CALM1
0.000147910374093522	24	453	2.68983318338029	Small molecule catabolic process	http://amigo.geneontology.org/amigo/term/GO:0044282	PKM ENO1 HADHA DLD AHCY GAPDHS ENO3 ALDOC ALDH2 TPI1 GALE GOT1 GOT2 APOE HADH PGD GLUD1 ALDOA QDPR ACAA2 PGAM1 ADIPOQ ADH5 SHMT1
0.000154895413446448	40	985	2.06175030807321	Growth	http://amigo.geneontology.org/amigo/term/GO:0040007	VCL RHOA CDC42 ENO1 HSP90AA1 EZR HSP90AB1 RAB11A AGR2 ENO3 HRG FN1 LRP1 VIL1 APOE LRP4 ANXA1 RBP4 IQGAP1 SOD1 GSN ADAM17 G6PD TKT PPIB CLIC4 CLSTN1 MST1 BASP1 F2 ZP3 APOD NACA ANXA6 PSAP RACK1 GPX1 SELENOP EPPK1 LRP6

## Sheet: KEGG
Enrichment FDR	nGenes	Pathway Genes	Fold Enrichment	Pathway	URL	Genes
1.95371325681281e-38	37	84	22.3632410648001	Complement and coagulation cascades	http://www.genome.jp/kegg-bin/show_pathway?hsa04610	CFH MASP2 C8B C6 CPB2 F11 SERPIND1 F9 C5 VTN C7 C9 KNG1 SERPINC1 CLU PLG C4BPA C3 F10 F13B C8A ITGB2 FGG FGA FGB C8G F2 C1S PROS1 CR1 CFI C4A CFB CFHR1 SERPINF2 SERPINA1 C1R
6.59218479922466e-21	28	115	12.3615377166651	Carbon metabolism	http://www.genome.jp/kegg-bin/show_pathway?hsa01200	MDH1 CS PKM SDHA ENO1 DLD PHGDH ACO2 ENO3 ALDOC TPI1 GOT1 CAT GOT2 IDH1 PGD MDH2 GLUD1 ALDOA DLAT G6PD TKT PDHB PGAM1 TALDO1 ADH5 GPI SHMT1
6.59218479922466e-21	37	232	8.09703555794486	Coronavirus disease	http://www.genome.jp/kegg-bin/show_pathway?hsa05171	RPS20 MASP2 C8B C6 RPL6 RPLP0 RPL3 RPS16 C5 C7 C9 PLCG1 C3 RPL27 RPS2 F13B RPS3A RPS3 ADAM17 RPL30 C8A RPL8 FGG FGA FGB RPL4 C8G RPLP2 F2 C1S RPS4X UBA52 C4A RPS18 CFB RPS25 C1R
2.76410141394682e-18	88	1527	2.92587617393232	Metabolic pathways	http://www.genome.jp/kegg-bin/show_pathway?hsa01100	MDH1 CS PKM PYGM SDHA ENO1 TYR PGM1 GSTP1 HADHA BLVRB DLD PHGDH ACO2 AHCY GLA ASAH1 CKM GAPDHS AK1 PTGDS MINPP1 ENO3 ALDOC BST1 UGDH ATP5F1B LTA4H ALDH2 TPI1 LDHB MAN1A1 VNN1 GALE MAN1C1 GALNT12 GOT1 EPHX2 CAT PLCG1 GLO1 GOT2 ASL ASS1 CA6 CNDP2 GSTM3 CHIA ENPP2 ATIC IDH1 HADH PGD SELENBP1 MDH2 ATP6V1B2 ALAD GLUD1 GSTO1 ALDOA CNDP1 DLAT QDPR ATP5F1A G6PD ALPL TKT CKB ACAA2 GPX4 ATP5PD PDHB PGAM1 Q…
2.68126921954975e-13	18	75	12.1849443207127	Biosynthesis of amino acids	http://www.genome.jp/kegg-bin/show_pathway?hsa01230	CS PKM ENO1 PHGDH ACO2 ENO3 ALDOC TPI1 GOT1 GOT2 ASL ASS1 IDH1 ALDOA TKT PGAM1 TALDO1 SHMT1
4.71876253665883e-13	17	67	12.8820928763754	Glycolysis / Gluconeogenesis	http://www.genome.jp/kegg-bin/show_pathway?hsa00010	PKM ENO1 PGM1 DLD GAPDHS ENO3 ALDOC ALDH2 TPI1 LDHB ALDOA DLAT PDHB PGAM1 ADH5 GPI LDHA
5.69354380382984e-11	25	217	5.84914761938974	Regulation of actin cytoskeleton	http://www.genome.jp/kegg-bin/show_pathway?hsa04810	SCIN VCL RHOA PFN2 ACTN1 EZR MYH9 PFN1 ARPC3 KNG1 ACTR3 FN1 MYL12B MYH10 ACTR2 EGF IQGAP1 MSN GSN ITGB2 CFL1 F2 ACTG1 MYH11 ACTN4
4.37912430066718e-09	25	266	4.7716730579232	Parkinson disease	http://www.genome.jp/kegg-bin/show_pathway?hsa05012	PSMA4 HSPA5 SDHA PSMC5 PSMA3 PSMA6 ATP5F1B PLCG1 GNAI1 PSMA1 UBA1 TXN SOD1 UBC ATP5F1A UCHL1 VDAC2 ATP5PD SLC25A6 UBB COX5A TUBB4B CALM1 UBA52 TUBB3
3.90506844292687e-08	11	47	11.8824811638156	Pyruvate metabolism	http://www.genome.jp/kegg-bin/show_pathway?hsa00620	MDH1 PKM DLD ALDH2 LDHB GLO1 MDH2 DLAT PDHB ADH5 LDHA
3.90506844292687e-08	17	134	6.44104643818768	Ribosome	http://www.genome.jp/kegg-bin/show_pathway?hsa03010	RPS20 RPL6 RPLP0 RPL3 RPS16 RPL27 RPS2 RPS3A RPS3 RPL30 RPL8 RPL4 RPLP2 RPS4X UBA52 RPS18 RPS25
1.37176420397439e-07	23	272	4.29310231887855	Prion disease	http://www.genome.jp/kegg-bin/show_pathway?hsa05020	C8B C6 PSMA4 HSPA5 SDHA PSMC5 PSMA3 PSMA6 C5 ATP5F1B C7 C9 PSMA1 SOD1 ATP5F1A C8A VDAC2 ATP5PD SLC25A6 C8G COX5A TUBB4B TUBB3
1.67448789054996e-07	15	114	6.68034228109249	Leukocyte transendothelial migration	http://www.genome.jp/kegg-bin/show_pathway?hsa04670	VCL RHOA ACTN1 MMP2 EZR MMP9 MYL12B PLCG1 RAP1B GNAI1 MSN ITGB2 VCAM1 ACTG1 ACTN4
2.52180975313894e-07	16	136	5.97301192191799	Systemic lupus erythematosus	http://www.genome.jp/kegg-bin/show_pathway?hsa05322	C8B C6 ACTN1 C5 C7 C9 C3 C8A C8G C1S H2AC21 H2BC21 H2BC13 C4A ACTN4 C1R
4.87973455335595e-07	30	475	3.20656429492439	Pathways of neurodegeneration	http://www.genome.jp/kegg-bin/show_pathway?hsa05022	PSMA4 HSPA5 SDHA PSMC5 PSMA3 PSMA6 ATP5F1B CAT PLCG1 PSMA1 UBA1 RAB1A SOD1 UBC ATP5F1A UCHL1 CAPN2 VCP VDAC2 ATP5PD SLC25A6 UBB COX5A TUBB4B CALM1 GPX3 UBA52 GPX1 TUBB3 LRP6
6.99281401102737e-07	10	50	10.1541202672606	Cholesterol metabolism	http://www.genome.jp/kegg-bin/show_pathway?hsa04979	APOB CETP APOH APOA1 LRP1 APOE APOC1 SORT1 VDAC2 LPL
6.99281401102737e-07	13	94	7.02146614225466	Staphylococcus aureus infection	http://www.genome.jp/kegg-bin/show_pathway?hsa05150	CFH MASP2 C5 PLG C3 ITGB2 CAMP FGG C1S CFI C4A CFB C1R
1.31073962873189e-06	8	30	13.5388270230141	Citrate cycle (TCA cycle)	http://www.genome.jp/kegg-bin/show_pathway?hsa00020	MDH1 SDHA DLD ACO2 IDH1 MDH2 DLAT PDHB
1.31073962873189e-06	8	30	13.5388270230141	Pentose phosphate pathway	http://www.genome.jp/kegg-bin/show_pathway?hsa00030	PGM1 ALDOC PGD ALDOA G6PD TKT TALDO1 GPI
1.43671408257045e-06	15	138	5.51854362351118	Fluid shear stress and atherosclerosis	http://www.genome.jp/kegg-bin/show_pathway?hsa05418	RHOA HSP90AA1 GSTP1 MMP2 HSP90AB1 MMP9 ASS1 GSTM3 TXN GSTO1 VCAM1 HSP90B1 ACTG1 CALM1 GSTT2B
1.44107674606565e-06	20	246	4.12769116555308	Shigellosis	http://www.genome.jp/kegg-bin/show_pathway?hsa05131	VCL RHOA PFN2 ACTN1 PFN1 ARPC3 ACTR3 MYL12B PLCG1 C3 CAPNS1 TLN1 ACTR2 ARF1 UBC CAPN2 UBB ACTG1 UBA52 ACTN4
1.89038693282571e-06	10	57	8.90712304145665	Glutathione metabolism	http://www.genome.jp/kegg-bin/show_pathway?hsa00480	GSTP1 GSTM3 IDH1 PGD GSTO1 G6PD GPX4 GPX3 GPX1 GSTT2B
1.89038693282571e-06	10	57	8.90712304145665	Legionellosis	http://www.genome.jp/kegg-bin/show_pathway?hsa05134	SAR1A C3 RAB1A ARF1 HSPD1 EEF1A1 ITGB2 VCP CR1 EEF1G
3.20276443766242e-06	24	363	3.35673397264813	Amyotrophic lateral sclerosis	http://www.genome.jp/kegg-bin/show_pathway?hsa05014	PSMA4 HSPA5 PFN2 SDHA PSMC5 PSMA3 PSMA6 PFN1 ATP5F1B CAT ANXA11 PSMA1 RAB1A ANXA7 SOD1 ATP5F1A VCP ATP5PD COX5A ACTG1 TUBB4B GPX3 GPX1 TUBB3
3.20276443766242e-06	11	76	7.34837650920174	Pertussis	http://www.genome.jp/kegg-bin/show_pathway?hsa05133	RHOA C5 C4BPA C3 GNAI1 ITGB2 CFL1 C1S CALM1 C4A C1R
5.5936173905875e-06	17	200	4.31550111358575	Focal adhesion	http://www.genome.jp/kegg-bin/show_pathway?hsa04510	VCL RHOA ACTN1 VTN THBS4 FN1 MYL12B RAP1B TLN1 THBS1 EGF CAPN2 COL6A3 COL1A2 ACTG1 FLNA ACTN4
6.13405601522961e-06	19	249	3.87406194935645	Salmonella infection	http://www.genome.jp/kegg-bin/show_pathway?hsa05132	RHOA PFN2 HSP90AA1 HSP90AB1 PFN1 ARPC3 ACTR3 MYL12B AHNAK TXN ACTR2 ARF1 RPS3 HSP90B1 ANXA2 ACTG1 TUBB4B FLNA TUBB3
8.2302426628228e-06	12	102	5.97301192191799	Amoebiasis	http://www.genome.jp/kegg-bin/show_pathway?hsa05146	C8B VCL ACTN1 C9 FN1 PRDX1 SERPINB6 C8A ITGB2 COL1A2 C8G ACTN4
1.49363350095567e-05	7	30	11.8464736451373	Glyoxylate and dicarboxylate metabolism	http://www.genome.jp/kegg-bin/show_pathway?hsa00630	MDH1 CS DLD ACO2 CAT MDH2 SHMT1
1.90157436386731e-05	16	197	4.12350061614643	Pathogenic Escherichia coli infection	http://www.genome.jp/kegg-bin/show_pathway?hsa05130	RHOA EZR MYH9 ARPC3 NCL ACTR3 MYH10 RAB1A ACTR2 ARF1 RPS3 F2 ACTG1 TUBB4B TUBB3 MYH11
4.36637173461111e-05	8	49	8.28907776919231	Malaria	http://www.genome.jp/kegg-bin/show_pathway?hsa05144	THBS4 LRP1 THBS1 ITGB2 VCAM1 HBA2 CR1 HBB
4.94453406957448e-05	8	50	8.12329621380846	Cysteine and methionine metabolism	http://www.genome.jp/kegg-bin/show_pathway?hsa00270	MDH1 PHGDH AHCY LDHB GOT1 GOT2 MDH2 LDHA
5.08176824539337e-05	15	190	4.00820536865549	Neutrophil extracellular trap formation	http://www.genome.jp/kegg-bin/show_pathway?hsa04613	C5 PLCG1 C3 ITGB2 CAMP VDAC2 SLC25A6 FGG FGA FGB ACTG1 H2AC21 H2BC21 H2BC13 CR1
5.7825116654274e-05	14	169	4.20584863140971	Tight junction	http://www.genome.jp/kegg-bin/show_pathway?hsa04530	RHOA ACTN1 EZR MYL6 MYH9 ARPC3 ACTR3 MYL12B MYH10 ACTR2 MSN ACTG1 MYH11 ACTN4
7.24196077098548e-05	12	128	4.7597438752784	Lysosome	http://www.genome.jp/kegg-bin/show_pathway?hsa04142	GLA CTSH ASAH1 CTSC CTSD SORT1 CLTC TPP1 CTSE GM2A PSAP
8.22235318775838e-05	11	109	5.12363866696635	HIF-1 signaling pathway	http://www.genome.jp/kegg-bin/show_pathway?hsa04066	ENO1 TF ENO3 ALDOC LDHB PLCG1 EGF ALDOA ANGPT1 PDHB LDHA
0.000156281960201187	9	77	5.93422613021722	Bacterial invasion of epithelial cells	http://www.genome.jp/kegg-bin/show_pathway?hsa05100	VCL RHOA CDC42 ARPC3 ACTR3 FN1 ACTR2 CLTC ACTG1
0.000197540764411991	5	19	13.360684562185	2-Oxocarboxylic acid metabolism	http://www.genome.jp/kegg-bin/show_pathway?hsa01210	CS ACO2 GOT1 GOT2 IDH1
0.000197540764411991	21	383	2.78376665290434	Alzheimer disease	http://www.genome.jp/kegg-bin/show_pathway?hsa05010	PSMA4 SDHA PSMC5 PSMA3 PSMA6 ATP5F1B LRP1 PSMA1 APOE ADAM17 ATP5F1A CAPN2 VDAC2 ATP5PD SLC25A6 LPL COX5A TUBB4B CALM1 TUBB3 LRP6
0.000249818407255664	11	124	4.50384366693009	Platelet activation	http://www.genome.jp/kegg-bin/show_pathway?hsa04611	RHOA MYL12B RAP1B GNAI1 TLN1 COL1A2 FGG FGA FGB F2 ACTG1
0.000282854424179863	18	306	2.98650596095899	Huntington disease	http://www.genome.jp/kegg-bin/show_pathway?hsa05016	PSMA4 SDHA PSMC5 PSMA3 PSMA6 ATP5F1B PSMA1 CLTC SOD1 ATP5F1A VDAC2 ATP5PD SLC25A6 COX5A TUBB4B GPX3 GPX1 TUBB3
0.000311728928751752	7	49	7.25294304804327	Amino sugar and nucleotide sugar metabolism	http://www.genome.jp/kegg-bin/show_pathway?hsa00520	PGM1 CYB5R3 UGDH GALE CHIA GFUS GPI
0.00033644757692979	14	202	3.5187545480606	Proteoglycans in cancer	http://www.genome.jp/kegg-bin/show_pathway?hsa05205	RHOA MMP2 EZR MMP9 VTN FN1 PLCG1 THBS1 LUM IQGAP1 MSN COL1A2 ACTG1 FLNA
0.000372855386384241	5	22	11.5387730309779	Arginine biosynthesis	http://www.genome.jp/kegg-bin/show_pathway?hsa00220	GOT1 GOT2 ASL ASS1 GLUD1
0.000378461621220295	7	51	6.96851390890432	Arginine and proline metabolism	http://www.genome.jp/kegg-bin/show_pathway?hsa00330	CKM ALDH2 GOT1 GOT2 CNDP2 CNDP1 CKB
0.000467310176594299	14	210	3.38470675575353	Rap1 signaling pathway	http://www.genome.jp/kegg-bin/show_pathway?hsa04015	RHOA PFN2 CDC42 PFN1 PLCG1 RAP1B GNAI1 TLN1 THBS1 EGF ANGPT1 ITGB2 ACTG1 CALM1
0.000467310176594299	8	71	5.72063113648483	Adherens junction	http://www.genome.jp/kegg-bin/show_pathway?hsa04520	VCL RHOA CDC42 ACTN1 IQGAP1 FER ACTG1 ACTN4
0.000559504084142665	14	214	3.32144120891701	Lipid and atherosclerosis	http://www.genome.jp/kegg-bin/show_pathway?hsa05417	HSPA5 RHOA HSP90AA1 APOB HSP90AB1 MMP9 APOA1 PLCG1 RAP1B HSPD1 VLDLR VCAM1 HSP90B1 CALM1
0.000653356601044123	8	75	5.41553080920564	Thyroid hormone synthesis	http://www.genome.jp/kegg-bin/show_pathway?hsa04918	TG HSPA5 TTR ATP1A1 ALB HSP90B1 GPX3 GPX1
0.000780432133955586	12	169	3.60501311263689	Protein processing in endoplasmic reticulum	http://www.genome.jp/kegg-bin/show_pathway?hsa04141	HSPA5 SAR1A HSP90AA1 HSP90AB1 MAN1A1 MAN1C1 CAPN2 VCP HSP90B1 PDIA3 CALR P4HB
0.000812435382308362	14	223	3.18739201214458	Chemical carcinogenesis	http://www.genome.jp/kegg-bin/show_pathway?hsa05208	SDHA ATP5F1B EPHX2 CAT GSTM3 EGF SOD1 GSTO1 ATP5F1A VDAC2 ATP5PD SLC25A6 COX5A GSTT2B
0.00108699935171331	11	151	3.69852062714789	Phagosome	http://www.genome.jp/kegg-bin/show_pathway?hsa04145	THBS4 C3 THBS1 ATP6V1B2 PLA2R1 ITGB2 CALR ACTG1 TUBB4B TUBB3 C1R
0.00108699935171331	13	203	3.25131929739871	Viral carcinogenesis	http://www.genome.jp/kegg-bin/show_pathway?hsa05203	SCIN PKM RHOA ACTN1 C3 YWHAQ GSN YWHAZ YWHAB H2BC21 H2BC13 YWHAE ACTN4
0.00108699935171331	13	203	3.25131929739871	Diabetic cardiomyopathy	http://www.genome.jp/kegg-bin/show_pathway?hsa05415	SDHA MMP2 MMP9 ATP5F1B CTSD ATP5F1A G6PD COL1A2 VDAC2 ATP5PD PDHB SLC25A6 COX5A
0.00231697114717449	7	70	5.07706013363029	Central carbon metabolism in cancer	http://www.genome.jp/kegg-bin/show_pathway?hsa05230	PKM LDHB IDH1 G6PD PDHB PGAM1 LDHA
0.00256884980184071	14	252	2.82058896312794	Endocytosis	http://www.genome.jp/kegg-bin/show_pathway?hsa04144	RHOA RAB10 RAB11A EHD1 FOLR3 ARPC3 ACTR3 ACTR2 CLTC ARF1 IL2RG FOLR2 ARF4 RAB11B
0.00358916172838291	5	37	6.86089207247336	Alanine, aspartate and glutamate metabolism	http://www.genome.jp/kegg-bin/show_pathway?hsa00250	GOT1 GOT2 ASL ASS1 GLUD1
0.00358916172838291	5	37	6.86089207247336	Biosynthesis of nucleotide sugars	http://www.genome.jp/kegg-bin/show_pathway?hsa01250	PGM1 UGDH GALE GFUS GPI
0.00358916172838291	5	37	6.86089207247336	African trypanosomiasis	http://www.genome.jp/kegg-bin/show_pathway?hsa05143	KNG1 APOA1 VCAM1 HBA2 HBB
0.00408587294898862	8	101	4.02143376921211	Pancreatic secretion	http://www.genome.jp/kegg-bin/show_pathway?hsa04972	RAB27B RHOA CPB2 RAB11A BST1 RAP1B ATP1A1 CTRB1
0.00456880262051176	8	103	3.94334767660605	Protein digestion and absorption	http://www.genome.jp/kegg-bin/show_pathway?hsa04974	COL11A1 CPB2 COL5A1 COL6A3 ATP1A1 COL1A2 COL15A1 CTRB1
0.00524158570103724	4	24	8.46176688938382	Vitamin digestion and absorption	http://www.genome.jp/kegg-bin/show_pathway?hsa04977	APOB APOA1 CBLIF TCN2
0.00559053441554131	10	159	3.19311958089955	Necroptosis	http://www.genome.jp/kegg-bin/show_pathway?hsa04217	PYGM HSP90AA1 HSP90AB1 GLUD1 AIFM1 CAPN2 VDAC2 SLC25A6 H2AC21 PPIA
0.00594945860775389	5	42	6.04411920670273	Tryptophan metabolism	http://www.genome.jp/kegg-bin/show_pathway?hsa00380	HADHA DLD ALDH2 CAT HADH
0.00626350795559155	9	135	3.38470675575353	Apoptosis	http://www.genome.jp/kegg-bin/show_pathway?hsa04210	CTSH CTSC CTSD AIFM1 LMNA CAPN2 LMNB2 ACTG1
0.00806540500973368	16	354	2.29471644457866	PI3K-Akt signaling pathway	http://www.genome.jp/kegg-bin/show_pathway?hsa04151	HSP90AA1 HSP90AB1 VTN THBS4 FN1 YWHAQ THBS1 EGF IL2RG ANGPT1 COL6A3 COL1A2 YWHAZ HSP90B1 YWHAB YWHAE
0.0084283151785667	5	46	5.51854362351118	Proteasome	http://www.genome.jp/kegg-bin/show_pathway?hsa03050	PSMA4 PSMC5 PSMA3 PSMA6 PSMA1
0.0084283151785667	9	142	3.21785501427272	Spinocerebellar ataxia	http://www.genome.jp/kegg-bin/show_pathway?hsa05017	PSMA4 PSMC5 PSMA3 PSMA6 PSMA1 VLDLR VDAC2 SLC25A6 DAB1
0.0084283151785667	21	530	2.01166533596672	Pathways in cancer	http://www.genome.jp/kegg-bin/show_pathway?hsa05200	RHOA CDC42 HSP90AA1 GSTP1 MMP2 HSP90AB1 MMP9 KNG1 FN1 PLCG1 GNAI1 GSTM3 EGF TPM3 IL2RG GSTO1 HSP90B1 F2 CALM1 GSTT2B LRP6
0.0118433871377679	4	31	6.5510453337165	Beta-Alanine metabolism	http://www.genome.jp/kegg-bin/show_pathway?hsa00410	HADHA ALDH2 CNDP2 CNDP1
0.0118433871377679	4	31	6.5510453337165	Antifolate resistance	http://www.genome.jp/kegg-bin/show_pathway?hsa01523	FOLR3 ATIC FOLR2 SHMT1
0.0118433871377679	7	97	3.66385782839299	Fc gamma R-mediated phagocytosis	http://www.genome.jp/kegg-bin/show_pathway?hsa04666	SCIN ARPC3 ACTR3 PLCG1 ACTR2 GSN CFL1
0.0118433871377679	10	179	2.83634644336888	Tuberculosis	http://www.genome.jp/kegg-bin/show_pathway?hsa05152	RHOA CTSD C3 HSPD1 PLA2R1 ITGB2 CAMP CLEC4E CALM1 CR1
0.0130938686115466	4	32	6.34632516703786	Propanoate metabolism	http://www.genome.jp/kegg-bin/show_pathway?hsa00640	HADHA DLD LDHB LDHA
0.0135420487543795	6	75	4.06164810690423	PPAR signaling pathway	http://www.genome.jp/kegg-bin/show_pathway?hsa03320	APOA1 FABP3 UBC FABP7 LPL ADIPOQ
0.0136429392814452	9	155	2.94797040017243	Biosynthesis of cofactors	http://www.genome.jp/kegg-bin/show_pathway?hsa01240	PKM DLD AK1 UGDH ALDH2 ALAD ALPL NME2 SHMT1
0.0140923350185856	4	33	6.15401228318823	Fructose and mannose metabolism	http://www.genome.jp/kegg-bin/show_pathway?hsa00051	ALDOC TPI1 ALDOA GFUS
0.0151179391632927	3	17	8.95951788287698	Nitrogen metabolism	http://www.genome.jp/kegg-bin/show_pathway?hsa00910	CA6 GLUD1 CA13
0.0156024974019714	6	78	3.9054308720233	Antigen processing and presentation	http://www.genome.jp/kegg-bin/show_pathway?hsa04612	HSPA5 HSP90AA1 HSP90AB1 PDIA3 CALR
0.0184001391599366	4	36	5.64117792625588	Tyrosine metabolism	http://www.genome.jp/kegg-bin/show_pathway?hsa00350	TYR GOT1 GOT2 ADH5
0.0184001391599366	7	107	3.32144120891701	Glucagon signaling pathway	http://www.genome.jp/kegg-bin/show_pathway?hsa04922	PKM PYGM LDHB PDHB PGAM1 CALM1 LDHA
0.0188411448837849	2	6	16.9235337787676	Phenylalanine, tyrosine and tryptophan biosynthesis	http://www.genome.jp/kegg-bin/show_pathway?hsa00400	GOT1 GOT2
0.0189519334964963	6	82	3.71492204899777	Peroxisome	http://www.genome.jp/kegg-bin/show_pathway?hsa04146	PRDX1 EPHX2 CAT PRDX5 IDH1 SOD1
0.0203848952798145	8	138	2.94322326587263	Estrogen signaling pathway	http://www.genome.jp/kegg-bin/show_pathway?hsa04915	HSP90AA1 MMP2 HSP90AB1 MMP9 CTSD GNAI1 HSP90B1 CALM1
0.0230216498853668	5	61	4.16152469969696	Arachidonic acid metabolism	http://www.genome.jp/kegg-bin/show_pathway?hsa00590	PTGDS LTA4H EPHX2 GPX3 GPX1
0.0252640881015408	4	40	5.07706013363029	Glycine, serine and threonine metabolism	http://www.genome.jp/kegg-bin/show_pathway?hsa00260	DLD PHGDH PGAM1 SHMT1
0.0253585231796919	6	88	3.46163190929338	ECM-receptor interaction	http://www.genome.jp/kegg-bin/show_pathway?hsa04512	VTN THBS4 FN1 THBS1 COL6A3 COL1A2
0.0266287287832462	4	41	4.9532293986637	Ferroptosis	http://www.genome.jp/kegg-bin/show_pathway?hsa04216	CP TF VDAC2 GPX4
0.0266287287832462	4	41	4.9532293986637	Bladder cancer	http://www.genome.jp/kegg-bin/show_pathway?hsa05219	MMP2 MMP9 THBS1 EGF
0.0289813842902613	7	119	2.98650596095899	Neurotrophin signaling pathway	http://www.genome.jp/kegg-bin/show_pathway?hsa04722	RHOA ARHGDIB PLCG1 RAP1B SORT1 CALM1 YWHAE
0.0298732118539152	6	92	3.31112617410671	Salivary secretion	http://www.genome.jp/kegg-bin/show_pathway?hsa04970	LYZ CST3 BST1 ATP1A1 CAMP CALM1
0.0302003057056554	4	43	4.72284663593515	Fatty acid degradation	http://www.genome.jp/kegg-bin/show_pathway?hsa00071	HADHA ALDH2 HADH ADH5
0.0302003057056554	3	23	6.62225234821342	Proximal tubule bicarbonate reclamation	http://www.genome.jp/kegg-bin/show_pathway?hsa04964	MDH1 GLUD1 ATP1A1
0.0369366703313866	6	97	3.14044956719399	Prostate cancer	http://www.genome.jp/kegg-bin/show_pathway?hsa05215	HSP90AA1 GSTP1 HSP90AB1 MMP9 EGF HSP90B1
0.0430288763520795	4	48	4.23088344469191	Valine, leucine and isoleucine degradation	http://www.genome.jp/kegg-bin/show_pathway?hsa00280	HADHA DLD ALDH2 HADH
0.0480915527882652	9	197	2.31946909658237	Chemical carcinogenesis	http://www.genome.jp/kegg-bin/show_pathway?hsa05207	HSP90AA1 HSP90AB1 EPHX2 GNAI1 GSTM3 EGF GSTO1 HSP90B1 GSTT2B
0.0483675140269754	4	50	4.06164810690423	Vibrio cholerae infection	http://www.genome.jp/kegg-bin/show_pathway?hsa05110	PLCG1 ARF1 ATP6V1B2 ACTG1
0.0488032631801526	5	76	3.34017114054624	Gastric acid secretion	http://www.genome.jp/kegg-bin/show_pathway?hsa04971	EZR GNAI1 ATP1A1 ACTG1 CALM1

## Sheet: IPA
© 2000-2023 QIAGEN. All rights reserved.
Analysis Details for My Projects->Dietrich->Jesiotr Full fluid - 2023-01-25 02:06 PM
Workspace	My Projects
Project	Dietrich
Analysis	Jesiotr Full fluid - 2023-01-25 02:06 PM
Date	Wed Jan 25 05:06:29 PST 2023
Analysis ID	40203909
Analysis Settings
Cutoff before duplicate resolution	true
Reference set	Ingenuity Knowledge Base (Genes Only)
Relationship to include	Direct and Indirect
Includes Endogenous Chemicals	Yes
Optional Analyses	My Pathways My List
Filter Summary
Consider only molecules and/or relationships where
(confidence = Experimentally Observed) AND
(mol. types = biologic drug OR canonical pathway OR chemical - endogenous mammalian OR chemical - endogenous non-mammalian OR chemical - kinase inhibitor OR chemical - other OR chemical - protease inhibitor OR chemical drug OR chemical reagent OR chemical toxicant OR complex OR cytokine OR disease OR enzyme OR function OR fusion gene/product OR G-protein coupled receptor OR group OR growth factor…
Canonical Pathways for My Projects->Dietrich->Jesiotr Full fluid - 2023-01-25 02:06 PM
Ingenuity Canonical Pathways	-log(p-value)	zScore	Ratio	Molecules
Activation of IRF by Cytosolic Pattern Recognition Receptors	0		0.0154	PPIB
Adipogenesis pathway	0		0.0144	DGKD,LPL
Allograft Rejection Signaling	0		0.00205	IGHM
Altered T Cell and B Cell Signaling in Rheumatoid Arthritis	0		0.00745	IGHA2,IGHM,IGHV3-49,IGKV1-27,IGKV1D-8,IGKV3-15,IGKV4-1
Antiproliferative Role of Somatostatin Receptor 2	0		0.013	RAP1B
Autoimmune Thyroid Disease Signaling	0		0.00437	IGHM,TG
Autophagy	0		0.00926	CALM1 (includes others),EGF
B Cell Development	0		0.0143	IGHA2,IGHM,IGHV3-49,IGKV1-27,IGKV1D-8,IGKV3-15,IGKV4-1
B Cell Receptor Signaling	0		0.0189	CALM1 (includes others),CDC42,CFL1,IGHA2,IGHM,IGHV3-49,IGKV1-27,IGKV1D-8,IGKV3-15,IGKV4-1,RAC1,RAP1B
BEX2 Signaling Pathway	0		0.0122	MMP2
BMP signaling pathway	0		0.011	RAP1B
Breast Cancer Regulation by Stathmin1	0		0.0135	EGF,MMP2,MMP9,RAC1,RAP1B,RHOA,TUBB3,TUBB4B
CCR5 Signaling in Macrophages	0		0.00601	CALM1 (includes others),GNAI1,PLCG1
CD28 Signaling in T Helper Cells	0		0.0135	ACTR2,ACTR3,ARPC3,CALM1 (includes others),CDC42,PLCG1,RAC1
CDC42 Signaling	0		0.0156	ACTR2,ACTR3,ARPC3,CDC42,CFL1,IQGAP1,ITGB2,MYL12B,MYL6
CDK5 Signaling	0		0.0087	RAP1B
CDX Gastrointestinal Cancer Signaling Pathway	0		0.00495	RAC1
CNTF Signaling	0		0.0175	RAP1B
CREB Signaling in Neurons	0		0.00988	CALM1 (includes others),EGF,GNAI1,PDIA3,PLCG1,RAP1B
CTLA4 Signaling in Cytotoxic T Lymphocytes	0		0.00987	ARF1,CLTC,ITGB2,PLCG1,RAC1,RAP1B
Calcium-induced T Lymphocyte Apoptosis	0		0.00652	CALM1 (includes others),CAPN2,PLCG1
Cancer Drug Resistance By Drug Efflux	0		0.0172	RAP1B
Cardiac Hypertrophy Signaling (Enhanced)	0		0.0185	AGT,CALM1 (includes others),GNAI1,IL2RG,ITGB2,PDIA3,PLCG1,RAP1B,RHOA,TG
Cardiac β-adrenergic Signaling	0		0.00556	GNAI1
Cell Cycle: G1/S Checkpoint Regulation	0		0.0147	PA2G4
Communication between Innate and Adaptive Immune Cells	0		0.0075	IGHA2,IGHM,IGHV3-49,IGKV1-27,IGKV1D-8,IGKV3-15,IGKV4-1
Cyclins and Cell Cycle Regulation	0		0.0118	PA2G4
Dendritic Cell Maturation	0		0.00839	COL1A2,FSCN1,IGHM,PDIA3,PLCG1
Dopamine Receptor Signaling	0		0.0125	QDPR
ERB2-ERBB3 Signaling	0		0.0154	RAP1B
Estrogen-Dependent Breast Cancer Signaling	0		0.0123	RAP1B
FAK Signaling	0		0.0154	ACTR2,ACTR3,ARPC3,CAPN2,CAPNS1,CDH1,COL1A2,EGF,IL2RG,ITGB2,MMP2,MMP9,PLCG1,RAC1,RAP1B,RHOA
FLT3 Signaling in Hematopoietic Progenitor Cells	0		0.0122	RAP1B
FcγRIIB Signaling in B Lymphocytes	0		0.015	IGHA2,IGHM,IGHV3-49,IGKV1-27,IGKV1D-8,IGKV3-15,IGKV4-1,RAP1B
G Protein Signaling Mediated by Tubby	0		0.00427	GNAI1,PLCG1
G-Protein Coupled Receptor Signaling	0		0.0114	CALM1 (includes others),CDC42,GNAI1,MYL12B,MYL6,PLCG1,RAC1,RAP1B
Glutamate Receptor Signaling	0		0.0152	CALM1 (includes others)
Gustation Pathway	0		0.00493	LPL
Gαi Signaling	0		0.0143	GNAI1,RAP1B
Gαs Signaling	0		0.00794	GNAI1
Hematopoiesis from Pluripotent Stem Cells	0		0.00225	IGHM
Heparan Sulfate Biosynthesis	0		0.0114	ALDH2
Heparan Sulfate Biosynthesis (Late Stages)	0		0.0123	ALDH2
Hepatic Cholestasis	0		0.00524	CETP
ICOS-ICOSL Signaling in T Helper Cells	0		0.00789	CALM1 (includes others),IL2RG,PLCG1,RAC1
IL-1 Signaling	0		0.0104	GNAI1
IL-10 Signaling	0		0.013	BLVRB,PKM
IL-13 Signaling Pathway	0		0.0172	AGR2,RHOA
IL-15 Production	0		0.00813	FER
IL-15 Signaling	0		0.017	IGHA2,IGHM,IGHV3-49,IGKV1-27,IGKV1D-8,IGKV3-15,IGKV4-1,IL2RG,RAP1B
IL-4 Signaling	0		0.0139	COL11A1,COL15A1,COL1A2,COL5A1,COL6A3,GNAI1,IL2RG,RAP1B
IL-6 Signaling	0		0.00775	RAP1B
Induction of Apoptosis by HIV1	0		0.0154	SLC25A6
Insulin Receptor Signaling	0		0.00714	RAP1B
JAK/STAT Signaling	0		0.0122	RAP1B
Kinetochore Metaphase Signaling Pathway	0		0.00901	H2AC21
Lipid Antigen Presentation by CD1	0		0.00723	CALR,PDIA3,PSAP
Lymphotoxin β Receptor Signaling	0		0.0182	VCAM1
Mouse Embryonic Stem Cell Pluripotency	0		0.00962	RAP1B
NF-κB Activation by Viruses	0		0.0128	RAP1B
NF-κB Signaling	0		0.0035	EGF,RAP1B
NUR77 Signaling in T Lymphocytes	0		0.00195	CALM1 (includes others)
Netrin Signaling	0		0.0139	RAC1
Neuroinflammation Signaling Pathway	0		0.0126	MMP9,PLCG1,RAC1,VCAM1
PD-1, PD-L1 cancer immunotherapy pathway	0		0.0187	IL2RG,PLCG1
PKCθ Signaling in T Lymphocytes	0		0.00538	PLCG1,RAC1,RAP1B
Phospholipase C Signaling	0		0.0152	AHNAK,CALM1 (includes others),CDC42,IGHA2,IGHM,IGHV3-49,IGKV1-27,IGKV1D-8,IGKV3-15,IGKV4-1,ITGB2,MYL12B,MYL6,PLCG1,RAC1,RAP1B,RHOA
Pyroptosis Signaling Pathway	0		0.0108	RHOA
Regulation of IL-2 Expression in Activated and Anergic T Lymphocytes	0		0.00866	CALM1 (includes others),PLCG1,RAC1,RAP1B
Relaxin Signaling	0		0.0194	GNAI1,MMP9,RAP1B
Role of NANOG in Mammalian Embryonic Stem Cell Pluripotency	0		0.00806	RAP1B
Role of NFAT in Regulation of the Immune Response	0		0.0106	CALM1 (includes others),GNAI1,IGHA2,IGHM,IGHV3-49,IGKV1-27,IGKV1D-8,IGKV3-15,IGKV4-1,PLCG1,RAP1B
Role of PI3K/AKT Signaling in the Pathogenesis of Influenza	0		0.0152	GNAI1
Role of Pattern Recognition Receptors in Recognition of Bacteria and Viruses	0		0.0128	C3,C5
SAPK/JNK Signaling	0		0.00598	CDC42,RAC1,RAP1B
SPINK1 General Cancer Pathway	0		0.0145	RAP1B
Small Cell Lung Cancer Signaling	0		0.0104	PA2G4
Systemic Lupus Erythematosus In B Cell Signaling Pathway	0		0.0152	CALM1 (includes others),IGHA2,IGHM,IGHV3-49,IGKV1-27,IGKV1D-8,IGKV3-15,IGKV4-1,PLAAT4,RAC1,RAP1B
Systemic Lupus Erythematosus In T Cell Signaling Pathway	0		0.0124	CDC42,EZR,GNAI1,MSN,PLCG1,RAC1,RAP1B,RHOA
Systemic Lupus Erythematosus Signaling	0		0.0159	C5,C6,C7,C8A,C8B,C8G,C9,IGHA2,IGHM,IGHV3-49,IGKV1-27,IGKV1D-8,IGKV3-15,IGKV4-1,KNG1,PLCG1,RAP1B
T Cell Exhaustion Signaling Pathway	0		0.00353	PLCG1,RAP1B
T Cell Receptor Signaling	0		0.00812	CALM1 (includes others),ITGB2,PLCG1,RAC1,RAP1B
T Helper Cell Differentiation	0		0.00212	IL2RG
TEC Kinase Signaling	0		0.0138	ACTC1,ACTG1,CDC42,GNAI1,ITGB2,PLCG1,RAC1,RHOA
TREM1 Signaling	0		0.013	PLCG1
Th1 Pathway	0		0.0082	ITGB2
Th1 and Th2 Activation Pathway	0		0.0116	IL2RG,ITGB2
Th17 Activation Pathway	0		0.0062	HSP90AA1,HSP90AB1,HSP90B1
Th2 Pathway	0		0.0146	IL2RG,ITGB2
Triacylglycerol Biosynthesis	0		0.0182	ASPG
Type I Diabetes Mellitus Signaling	0		0.00196	HSPD1
Type II Diabetes Mellitus Signaling	0		0.0131	ADIPOQ,PKM
cAMP-mediated signaling	0		0.00847	CALM1 (includes others),GNAI1
p53 Signaling	0		0.0102	THBS1
TNFR1 Signaling	0.198		0.0196	CDC42
UVC-Induced MAPK Signaling	0.198		0.0196	RAP1B
FAT10 Cancer Signaling Pathway	0.203		0.02	EEF1A1
Apelin Muscle Signaling Pathway	0.214		0.0208	GNAI1
nNOS Signaling in Skeletal Muscle Cells	0.214		0.0208	CALM1 (includes others)
iNOS Signaling	0.219		0.0213	CALM1 (includes others)
Neuropathic Pain Signaling In Dorsal Horn Neurons	0.23		0.0198	PDIA3,PLCG1
Serotonin Receptor Signaling	0.231		0.0222	QDPR
Acetone Degradation I (to Methylglyoxal)	0.243		0.0233	PTGR1
Oncostatin M Signaling	0.243		0.0233	RAP1B
3-phosphoinositide Biosynthesis	0.245		0.0195	ALPL,ATP1A1,EPHX2,MINPP1
RAR Activation	0.245		0.0195	ALDH1A3,PSMC5,RAC1,RBP4
Salvage Pathways of Pyrimidine Ribonucleotides	0.247		0.0206	AK1,NME2
Retinoate Biosynthesis I	0.25		0.0238	ALDH1A3
TGF-β Signaling	0.251		0.0208	CDC42,RAP1B
Endocannabinoid Neuronal Synapse Pathway	0.254		0.0201	GNAI1,PDIA3,PLCG1
Macrophage Alternative Activation Signaling Pathway	0.254		0.0198	IGHM,IL2RG,LPL,THBS1
Prolactin Signaling	0.256		0.0211	PLCG1,RAP1B
Human Embryonic Stem Cell Pluripotency	0.257		0.0199	HSP90AA1,HSP90AB1,HSP90B1,RAP1B
Acute Myeloid Leukemia Signaling	0.274		0.022	IDH1,RAP1B
Ceramide Signaling	0.274		0.022	CTSD,RAP1B
RANK Signaling in Osteoclasts	0.274		0.022	CALM1 (includes others),GSN
Docosahexaenoic Acid (DHA) Signaling	0.278		0.0263	SERPINF1
Notch Signaling	0.278		0.0263	ADAM17
3-phosphoinositide Degradation	0.29		0.0209	ALPL,ATP1A1,EPHX2,MINPP1
PDGF Signaling	0.294		0.023	PLCG1,RAP1B
Regulation Of The Epithelial Mesenchymal Transition In Development Pathway	0.294		0.023	ADAM17,CDH1
White Adipose Tissue Browning Pathway	0.296		0.0217	CAMP,LDHA,LDHB
FGF Signaling	0.3		0.0233	PLCG1,RAC1
IL-9 Signaling	0.303		0.0286	IL2RG
Dopamine-DARPP32 Feedback in cAMP Signaling	0.308		0.0215	CALM1 (includes others),GNAI1,PDIA3,PLCG1
IL-33 Signaling Pathway	0.308		0.0215	H2AC21,MMP2,MMP9,VCAM1
VEGF Family Ligand-Receptor Interactions	0.31		0.0238	PLCG1,RAP1B
Superpathway of Inositol Phosphate Compounds	0.318		0.0214	ALPL,ATP1A1,EPHX2,MINPP1,PLCG1
Airway Inflammation in Asthma	0.321		0.0303	MMP9
Neurovascular Coupling Signaling Pathway	0.325		0.0216	CALM1 (includes others),KNG1,PLA2R1,PLAAT4,RHOA
Methylglyoxal Degradation III	0.33		0.0312	PTGR1
Opioid Signaling Pathway	0.333		0.0214	CALM1 (includes others),CDC42,CLTC,GNAI1,RAC1,RAP1B
D-myo-inositol (1,4,5,6)-Tetrakisphosphate Biosynthesis	0.335		0.0223	ALPL,ATP1A1,EPHX2,MINPP1
D-myo-inositol (3,4,5,6)-tetrakisphosphate Biosynthesis	0.335		0.0223	ALPL,ATP1A1,EPHX2,MINPP1
IL-3 Signaling	0.34		0.0253	RAC1,RAP1B
Role of MAPK Signaling in Inhibiting the Pathogenesis of Influenza	0.34		0.0253	PLA2R1,PLAAT4
Thyroid Cancer Signaling	0.34		0.0253	CDH1,RAP1B
IL-7 Signaling Pathway	0.346		0.0256	IGHM,IL2RG
VDR/RXR Activation	0.346		0.0256	CAMP,PSMC5
Role of p14/p19ARF in Tumor Suppression	0.351		0.0333	RAC1
Role of NFAT in Cardiac Hypertrophy	0.353		0.0223	CALM1 (includes others),GNAI1,PDIA3,PLCG1,RAP1B
Angiopoietin Signaling	0.359		0.0263	ANGPT1,RAP1B
Leptin Signaling in Obesity	0.359		0.0263	PDIA3,PLCG1
Insulin Secretion Signaling Pathway	0.359		0.0221	DLAT,DLD,PDHB,PDIA3,PLCG1,RAP1B
Cysteine Biosynthesis III (mammalia)	0.373		0.0357	AHCY
Fc Epsilon RI Signaling	0.393		0.0254	PLCG1,RAC1,RAP1B
GPCR-Mediated Nutrient Sensing in Enteroendocrine Cells	0.393		0.0254	GNAI1,PDIA3,PLCG1
Growth Hormone Signaling	0.394		0.0282	IGFALS,PLCG1
D-myo-inositol (1,4,5)-Trisphosphate Biosynthesis	0.397		0.0385	PLCG1
Methionine Degradation I (to Homocysteine)	0.397		0.0385	AHCY
GM-CSF Signaling	0.401		0.0286	RACK1,RAP1B
Stearate Biosynthesis I (Animals)	0.401		0.0286	ASPG,PTGR1
Role of JAK1 and JAK3 in γc Cytokine Signaling	0.409		0.029	IL2RG,RAP1B
Molecular Mechanisms of Cancer	0.418		0.0222	CDC42,CDH1,GNAI1,ITGB2,LRP1,LRP6,PA2G4,RAC1,RAP1B,RHOA
Tumoricidal Function of Hepatic Natural Killer Cells	0.424		0.0417	AIFM1
WNT/Ca+ pathway	0.432		0.0303	PDIA3,PLCG1
PI3K Signaling in B Lymphocytes	0.434		0.022	C3,CALM1 (includes others),IGHA2,IGHM,IGHV3-49,IGKV1-27,IGKV1D-8,IGKV3-15,IGKV4-1,PDIA3,PLCG1,RAC1,RAP1B
Superpathway of D-myo-inositol (1,4,5)-trisphosphate Metabolism	0.454		0.0455	MINPP1
Thrombopoietin Signaling	0.458		0.0317	PLCG1,RAP1B
Oxytocin In Brain Signaling Pathway	0.46		0.0251	CALM1 (includes others),GNAI1,PLA2R1,PLAAT4,RAP1B
Corticotropin Releasing Hormone Signaling	0.463		0.0263	CALM1 (includes others),GNAI1,PLCG1,RAP1B
IL-2 Signaling	0.467		0.0323	IL2RG,RAP1B
PTEN Signaling	0.469		0.0265	CDC42,ITGB2,RAC1,RAP1B
D-myo-inositol-5-phosphate Metabolism	0.479		0.0256	ALPL,ATP1A1,EPHX2,MINPP1,PLCG1
Endometrial Cancer Signaling	0.486		0.0333	CDH1,RAP1B
Inflammasome pathway	0.487		0.05	CTSB
Polyamine Regulation in Colon Cancer	0.495		0.0339	EIF5A,RHOA
Primary Immunodeficiency Signaling	0.495		0.0339	IGHM,IL2RG
Triacylglycerol Degradation	0.495		0.0339	ALDH2,LPL
γ-linolenate Biosynthesis II (Animals)	0.506		0.0526	CYB5R3
NOD1/2 Signaling Pathway	0.51		0.0265	HSP90AA1,HSP90AB1,HSP90B1,HSPA5,RAC1
Hereditary Breast Cancer Signaling	0.523		0.0282	RAP1B,UBA52,UBB,UBC
Melanocyte Development and Pigmentation Signaling	0.525		0.0306	PLCG1,RAP1B,TYR
UVA-Induced MAPK Signaling	0.525		0.0306	PDIA3,PLCG1,RAP1B
EGF Signaling	0.526		0.0357	EGF,PLCG1
Role of Osteoblasts, Osteoclasts and Chondrocytes in Rheumatoid Arthritis	0.544		0.0263	ADAM17,ALPL,CALM1 (includes others),GSN,LRP1,LRP6
D-myo-inositol (1,3,4)-trisphosphate Biosynthesis	0.546		0.0588	MINPP1
Dermatan Sulfate Degradation (Metazoa)	0.546		0.0588	GM2A
RAN Signaling	0.546		0.0588	RAN
Role of PKR in Interferon Induction and Antiviral Response	0.562		0.0294	HSP90AA1,HSP90AB1,HSP90B1,HSPA5
Chondroitin Sulfate Degradation (Metazoa)	0.568		0.0625	GM2A
Granzyme B Signaling	0.568		0.0625	LMNB2
Parkinson's Signaling	0.568		0.0625	UCHL1
STAT3 Pathway	0.569		0.0296	EGF,IL2RG,RAC1,RAP1B
Circadian Rhythm Signaling	0.57		0.0261	CIRBP,GNAI1,PDIA3,PLCG1,PTGDS,RACK1,RAP1B
Erythropoietin Signaling Pathway	0.579		0.0282	HBB,HBE1,PLCG1,RAC1,RAP1B
Amyloid Processing	0.582		0.0392	CAPN2,CAPNS1
P2Y Purigenic Receptor Signaling Pathway	0.583		0.0301	GNAI1,PDIA3,PLCG1,RAP1B
Synaptic Long Term Potentiation	0.59		0.0303	CALM1 (includes others),PDIA3,PLCG1,RAP1B
Leukotriene Biosynthesis	0.592		0.0667	LTA4H
Melanoma Signaling	0.594		0.04	CDH1,RAP1B
G Beta Gamma Signaling	0.612		0.031	CDC42,GNAI1,PLCG1,RAP1B
PFKFB4 Signaling Pathway	0.619		0.0417	GPI,TKT
Ribonucleotide Reductase Signaling Pathway	0.623		0.0294	CDH1,CDH3,MMP2,MMP9,THBS1
Endocannabinoid Developing Neuron Pathway	0.628		0.0315	GNAI1,RAC1,RAP1B,RHOA
Androgen Signaling	0.63		0.0296	CALM1 (includes others),CALR,GNAI1,HSP90AA1,SHBG
Retinol Biosynthesis	0.633		0.0426	CES5A,LPL
LPS-stimulated MAPK Signaling	0.638		0.0353	CDC42,RAC1,RAP1B
Senescence Pathway	0.638		0.0268	CALM1 (includes others),CAPN2,CAPNS1,CAT,DLAT,DLD,PDHB,RAP1B
HMGB1 Signaling	0.643		0.0299	CDC42,RAC1,RAP1B,RHOA,VCAM1
Glucose and Glucose-1-phosphate Degradation	0.646		0.0769	PGM1
Role of MAPK Signaling in the Pathogenesis of Influenza	0.648		0.0357	PLA2R1,PLAAT4,RAP1B
Coronavirus Replication Pathway	0.66		0.0444	TUBB3,TUBB4B
HOTAIR Regulatory Pathway	0.671		0.0307	CDH1,COL1A2,MMP2,MMP9,VIM
Renin-Angiotensin Signaling	0.676		0.0331	AGT,PLCG1,RAC1,RAP1B
GDP-glucose Biosynthesis	0.677		0.0833	PGM1
Cholecystokinin/Gastrin-mediated Signaling	0.693		0.0336	CDC42,RAC1,RAP1B,RHOA
MSP-RON Signaling In Macrophages Pathway	0.693		0.0336	F11,ITGB2,MST1,RAP1B
ID1 Signaling Pathway	0.7		0.0299	EGF,FN1,MMP2,MMP9,RAP1B,VIM
Ovarian Cancer Signaling	0.708		0.0316	EGF,MMP2,MMP9,PA2G4,RAP1B
Neurotrophin/TRK Signaling	0.71		0.0385	CDC42,PLCG1,RAP1B
Toll-like Receptor Signaling	0.71		0.0385	UBA52,UBB,UBC
Purine Nucleotides De Novo Biosynthesis II	0.711		0.0909	ATIC
Synaptic Long Term Depression	0.719		0.0303	GNAI1,PDIA3,PLA2R1,PLAAT4,PLCG1,RAP1B
Pyrimidine Ribonucleotides De Novo Biosynthesis	0.721		0.0488	AK1,NME2
GPCR-Mediated Integration of Enteroendocrine Signaling Exemplified by an L Cell	0.745		0.04	GNAI1,PDIA3,PLCG1
Factors Promoting Cardiogenesis in Vertebrates	0.746		0.0327	LRP1,LRP6,PDIA3,PLCG1,RHOA
Endothelin-1 Signaling	0.747		0.0309	GNAI1,PDIA3,PLA2R1,PLAAT4,PLCG1,RAP1B
Calcium Transport I	0.748		0.1	ANXA5
Glycine Betaine Degradation	0.748		0.1	SHMT1
Prostanoid Biosynthesis	0.748		0.1	PTGDS
Antigen Presentation Pathway	0.754		0.0513	CALR,PDIA3
GNRH Signaling	0.768		0.0314	CALM1 (includes others),CDC42,GNAI1,MMP2,RAC1,RAP1B
Pyrimidine Ribonucleotides Interconversion	0.772		0.0526	AK1,NME2
Macrophage Classical Activation Signaling Pathway	0.783		0.0317	ACO2,DLAT,DLD,PDHB,PKM,SDHA
Folate Transformations I	0.79		0.111	SHMT1
Heme Biosynthesis II	0.79		0.111	ALAD
Sphingosine and Sphingosine-1-phosphate Metabolism	0.79		0.111	ASAH1
Endocannabinoid Cancer Inhibition Pathway	0.795		0.034	CDH1,GNAI1,MMP2,RHOA,VIM
IL-17 Signaling	0.797		0.0321	HSP90AA1,HSP90AB1,HSP90B1,MMP2,MMP9,RAP1B
MicroRNA Biogenesis Signaling Pathway	0.797		0.0321	EGF,HSP90AA1,HSP90AB1,HSP90B1,RAN,RAP1B
PPAR Signaling	0.806		0.0374	HSP90AA1,HSP90AB1,HSP90B1,RAP1B
Xenobiotic Metabolism General Signaling Pathway	0.83		0.035	GSTM3,GSTO1,GSTP1,GSTT2/GSTT2B,RAP1B
ERBB4 Signaling	0.833		0.0441	ADAM17,PLCG1,RAP1B
Apelin Endothelial Signaling Pathway	0.848		0.0355	ANGPT1,CALM1 (includes others),GNAI1,RAP1B,VCAM1
Role Of Chondrocytes In Rheumatoid Arthritis Signaling Pathway	0.848		0.0355	CAPN2,FN1,LRP1,MMP2,MMP9
Inhibition of Angiogenesis by TSP1	0.849		0.0588	MMP9,THBS1
Ceramide Degradation	0.89		0.143	ASAH1
Thioredoxin Pathway	0.89		0.143	TXN
Death Receptor Signaling	0.928		0.0417	ACTC1,ACTG1,ARHGDIB,LMNA
GABA Receptor Signaling	0.935		0.0379	ALDH9A1,GNAI1,UBA52,UBB,UBC
HGF Signaling	0.935		0.0379	CDC42,ITGB2,PLCG1,RAC1,RAP1B
Gαq Signaling	0.936		0.0353	CALM1 (includes others),CDC42,GNAI1,PLCG1,RAC1,RHOA
SPINK1 Pancreatic Cancer Pathway	0.951		0.05	CPB2,CPZ,CTSB
Pathogen Induced Cytokine Storm Signaling Pathway	0.951		0.0296	C3,C5,CDH1,COL11A1,COL15A1,COL1A2,COL5A1,COL6A3,FGA,FGB,FGG
Non-Small Cell Lung Cancer Signaling	0.952		0.0426	EGF,PA2G4,PLCG1,RAP1B
GDP-mannose Biosynthesis	0.953		0.167	GPI
Glycerol Degradation I	0.953		0.167	GPD1
Glycine Cleavage Complex	0.953		0.167	DLD
Superpathway of Cholesterol Biosynthesis	0.962		0.069	ACAA2,HADHA
ERBB Signaling	0.965		0.043	CDC42,EGF,PLCG1,RAP1B
Myelination Signaling Pathway	0.965		0.0306	ADAM17,CALM1 (includes others),CDC42,CNP,ITGB2,PLCG1,PMP2,RAC1,RAP1B,RHOA
AMPK Signaling	0.99		0.0331	ADIPOQ,AK1,CKM,EEF2,GNAI1,RAB11A,RAB1A,RAB6A
Pancreatic Adenocarcinoma Signaling	0.998		0.0397	CDC42,EGF,MMP9,PA2G4,RAC1
Oxidative Ethanol Degradation III	1		0.0526	ALDH1A3,ALDH2,ALDH9A1
Apelin Liver Signaling Pathway	1.01		0.0741	AGT,COL1A2
Adrenomedullin signaling pathway	1.02		0.0352	C3,CALM1 (includes others),CFH,MMP2,PDIA3,PLCG1,RAP1B
2-oxobutanoate Degradation I	1.03		0.2	DLD
Arsenate Detoxification I (Glutaredoxin)	1.03		0.2	GSTO1
Folate Polyglutamylation	1.03		0.2	SHMT1
Galactose Degradation I (Leloir Pathway)	1.03		0.2	GALE
Tetrapyrrole Biosynthesis II	1.03		0.2	ALAD
dTMP De Novo Biosynthesis	1.03		0.2	SHMT1
Natural Killer Cell Signaling	1.03		0.0354	CDC42,CFL1,COL1A2,HSPA5,PLCG1,RAC1,RAP1B
Regulation of the Epithelial-Mesenchymal Transition Pathway	1.06		0.0359	ADAM17,CDH1,EGF,MMP2,MMP9,RAP1B,RHOA
NGF Signaling	1.07		0.0417	CDC42,PLCG1,RAC1,RAP1B,RHOA
Nitric Oxide Signaling in the Cardiovascular System	1.07		0.0417	CALM1 (includes others),HSP90AA1,HSP90AB1,HSP90B1,KNG1
Necroptosis Signaling Pathway	1.07		0.0385	CAPN2,CAPNS1,GLUD1,SLC25A6,UBC,VDAC2
PEDF Signaling	1.09		0.0476	RAC1,RAP1B,RHOA,SERPINF1
2-ketoglutarate Dehydrogenase Complex	1.12		0.25	DLD
Branched-chain α-keto acid Dehydrogenase Complex	1.12		0.25	DLD
Eumelanin Biosynthesis	1.12		0.25	TYR
Heme Degradation	1.12		0.25	BLVRB
Phenylalanine Degradation I (Aerobic)	1.12		0.25	QDPR
Phenylethylamine Degradation I	1.12		0.25	ALDH2
Pyrimidine Deoxyribonucleotides De Novo Biosynthesis I	1.14		0.087	AK1,NME2
Role of MAPK Signaling in Promoting the Pathogenesis of Influenza	1.14		0.0439	ATP6AP2,ATP6V1B2,PLA2R1,PLAAT4,RAP1B
Sperm Motility	1.18		0.035	CALM1 (includes others),FER,GNAI1,PDIA3,PLA2R1,PLAAT4,PLCG1,ZP3,Zp3r
nNOS Signaling in Neurons	1.2		0.0638	CALM1 (includes others),CAPN2,CAPNS1
Valine Degradation I	1.2		0.0952	DLD,HADHA
α-Adrenergic Signaling	1.21		0.0459	CALM1 (includes others),GNAI1,PLCG1,PYGM,RAP1B
GDNF Family Ligand-Receptor Interactions	1.21		0.0526	CDC42,PLCG1,RAC1,RAP1B
ERK/MAPK Signaling	1.22		0.0372	ITGB2,PLCG1,RAC1,RAP1B,TLN1,YWHAB,YWHAQ,YWHAZ
Granzyme A Signaling	1.23		0.0533	FN1,H1-3,HMGB2,LMNB2
Diphthamide Biosynthesis	1.24		0.333	EEF2
Glycerol-3-phosphate Shuttle	1.24		0.333	GPD1
Hypusine Biosynthesis	1.24		0.333	EIF5A
Inosine-5'-phosphate Biosynthesis II	1.24		0.333	ATIC
L-carnitine Biosynthesis	1.24		0.333	ALDH9A1
Methylglyoxal Degradation I	1.24		0.333	GLO1
Serine Biosynthesis	1.24		0.333	PHGDH
WNT/β-catenin Signaling	1.26		0.0402	CDH1,CDH3,LRP1,LRP6,UBA52,UBB,UBC
IGF-1 Signaling	1.26		0.0476	RAP1B,YWHAB,YWHAE,YWHAQ,YWHAZ
Melatonin Signaling	1.28		0.0556	CALM1 (includes others),GNAI1,PDIA3,PLCG1
Glioblastoma Multiforme Signaling	1.29		0.0409	CDC42,EGF,PDIA3,PLCG1,RAC1,RAP1B,RHOA
Oxytocin Signaling Pathway	1.29		0.0355	CALM1 (includes others),EEF2,GNAI1,LPL,MYH10,MYH11,MYH9,MYL6,RAP1B,RHOA
Serotonin Degradation	1.3		0.0563	ADH5,ALDH1A3,ALDH2,ALDH9A1
Eicosanoid Signaling	1.32		0.0571	LTA4H,PLA2R1,PLAAT4,PTGDS
CCR3 Signaling in Eosinophils	1.32		0.0448	CALM1 (includes others),CFL1,GNAI1,RAC1,RAP1B,RHOA
Superpathway of Geranylgeranyldiphosphate Biosynthesis I (via Mevalonate)	1.33		0.111	ACAA2,HADHA
CXCR4 Signaling	1.33		0.0417	CDC42,GNAI1,MYL12B,MYL6,RAC1,RAP1B,RHOA
Mitotic Roles of Polo-Like Kinase	1.38		0.0597	HSP90AA1,HSP90AB1,HSP90B1,SLK
tRNA Charging	1.4		0.0769	HARS1,NARS1,QARS1
Asparagine Degradation I	1.41		0.5	ASPG
Formaldehyde Oxidation II (Glutathione-dependent)	1.41		0.5	ADH5
GDP-L-fucose Biosynthesis I (from GDP-D-mannose)	1.41		0.5	GFUS
Glutamate Biosynthesis II	1.41		0.5	GLUD1
Glutamate Degradation X	1.41		0.5	GLUD1
Glycine Biosynthesis I	1.41		0.5	SHMT1
L-cysteine Degradation III	1.41		0.5	GOT1
L-dopachrome Biosynthesis	1.41		0.5	TYR
Thyroid Hormone Biosynthesis	1.41		0.5	CTSD
UDP-D-xylose and UDP-D-glucuronate Biosynthesis	1.41		0.5	UGDH
Glioma Signaling	1.44		0.048	CALM1 (includes others),EGF,IDH1,PA2G4,PLCG1,RAP1B
Superpathway of Citrulline Metabolism	1.47		0.133	ASL,ASS1
eNOS Signaling	1.47		0.0449	CALM1 (includes others),HSP90AA1,HSP90AB1,HSP90B1,HSPA5,KNG1,PLCG1
Cardiac Hypertrophy Signaling	1.48		0.0383	CALM1 (includes others),CDC42,GNAI1,MYL12B,MYL6,PDIA3,PLCG1,RAC1,RAP1B,RHOA
Crosstalk between Dendritic Cells and Natural Killer Cells	1.49		0.0549	ACTC1,ACTG1,FSCN1,IL2RG,TLN1
Granulocyte Adhesion and Diapedesis	1.49		0.0423	C5,EZR,GNAI1,ITGB2,MMP2,MMP9,MSN,VCAM1
Unfolded protein response	1.5		0.0556	CALR,HSP90B1,HSPA5,P4HB,VCP
Semaphorin Signaling in Neurons	1.51		0.0656	CDC42,CFL1,RAC1,RHOA
Role of Macrophages, Fibroblasts and Endothelial Cells in Rheumatoid Arthritis	1.52		0.0361	C5,CALM1 (includes others),FN1,IGHM,LRP1,LRP6,PDIA3,PLCG1,RAC1,RAP1B,RHOA,VCAM1
Fatty Acid β-oxidation I	1.52		0.0857	ACAA2,HADH,HADHA
Glycogen Degradation III	1.53		0.143	PGM1,PYGM
Mevalonate Pathway I	1.53		0.143	ACAA2,HADHA
PCP (Planar Cell Polarity) Pathway	1.53		0.0667	PFN1,PFN2,RAC1,RHOA
NAD Signaling Pathway	1.54		0.0464	AIFM1,BST1,EGF,H1-3,HSPD1,LDHA,LDHB
HIPPO signaling	1.58		0.0581	MST1,YWHAB,YWHAE,YWHAQ,YWHAZ
Amyotrophic Lateral Sclerosis Signaling	1.58		0.0517	CAPN2,CAPNS1,CAT,GPX1,RAC1,SOD1
UDP-N-acetyl-D-galactosamine Biosynthesis II	1.59		0.154	GALE,GPI
Tumor Microenvironment Pathway	1.61		0.0447	COL1A2,CSPG4,EGF,FN1,MMP2,MMP9,RAC1,RAP1B
Prostate Cancer Signaling	1.61		0.0526	GSTP1,HSP90AA1,HSP90AB1,HSP90B1,PA2G4,RAP1B
TR/RXR Activation	1.62		0.0595	COL6A3,ENO1,F10,FGA,HP
Dopamine Degradation	1.62		0.0938	ALDH1A3,ALDH2,ALDH9A1
CSDE1 Signaling Pathway	1.63		0.0714	FABP7,FN1,RAC1,VIM
Glycogen Degradation II	1.66		0.167	PGM1,PYGM
Role Of Osteoblasts In Rheumatoid Arthritis Signaling Pathway	1.66		0.041	ALPL,CTSB,CTSC,CTSD,CTSE,CTSH,LRP1,LRP6,MMP2,MMP9
Oxidative Phosphorylation	1.66		0.0541	ATP5F1A,ATP5F1B,ATP5PD,COX5A,MT-CO2,SDHA
Chronic Myeloid Leukemia Signaling	1.68		0.0396	CALM1 (includes others),HSP90AA1,HSP90AB1,HSP90B1,MMP9,PA2G4,PDIA3,PLCG1,RAC1,RAN,RAP1B
Glucocorticoid Receptor Signaling	1.69		0.0326	AGT,ANXA1,ATP5F1A,ATP5F1B,EGF,FGG,HP,HSP90AA1,HSP90AB1,HSP90B1,HSPA5,IL2RG,KRT8,MMP2,MMP9,RAC1,RAP1B,SDHA,VCAM1
p70S6K Signaling	1.69		0.0327	AGT,EEF2,F2,GNAI1,IGHA2,IGHM,IGHV3-49,IGKV1-27,IGKV1D-8,IGKV3-15,IGKV4-1,IL2RG,PDIA3,PLCG1,RAP1B,YWHAB,YWHAE,YWHAQ,YWHAZ
UDP-N-acetyl-D-galactosamine Biosynthesis I	1.71		1	GALE
Role of JAK family kinases in IL-6-type Cytokine Signaling	1.72		0.0633	ADAM17,HSP90AA1,HSP90AB1,HSP90B1,SERPINA1
Ketogenesis	1.73		0.182	ACAA2,HADHA
Colorectal Cancer Metastasis Signaling	1.75		0.0406	CDC42,CDH1,EGF,GNAI1,LRP1,LRP6,MMP2,MMP9,RAC1,RAP1B,RHOA
Pulmonary Healing Signaling Pathway	1.78		0.0452	CDC42,CDH1,CFL1,EGF,MMP2,MMP9,RAC1,RAP1B,THBS1
Hypoxia Signaling in the Cardiovascular System	1.78		0.0658	HSP90AA1,HSP90AB1,HSP90B1,LDHA,P4HB
Apoptosis Signaling	1.79		0.0577	AIFM1,CAPN2,CAPNS1,LMNA,PLCG1,RAP1B
Cell Cycle: G2/M DNA Damage Checkpoint Regulation	1.79		0.08	YWHAB,YWHAE,YWHAQ,YWHAZ
Gap Junction Signaling	1.8		0.0455	ACTC1,ACTG1,EGF,GNAI1,PDIA3,PLCG1,RAP1B,TUBB3,TUBB4B
Sumoylation Pathway	1.81		0.0583	ARHGDIB,CDC42,CDH1,RAC1,RAN,RHOA
Ketolysis	1.81		0.2	ACAA2,HADHA
Tryptophan Degradation X (Mammalian, via Tryptamine)	1.82		0.111	ALDH1A3,ALDH2,ALDH9A1
HER-2 Signaling in Breast Cancer	1.85		0.0441	ARF1,ARF4,CDC42,COX5A,EGF,ITGB2,MMP2,MT-CO2,PLCG1,RAP1B
Tryptophan Degradation III (Eukaryotic)	1.86		0.115	ACAA2,HADH,HADHA
Regulation Of The Epithelial Mesenchymal Transition By Growth Factors Pathway	1.88		0.0469	CDC42,CDH1,EGF,MMP2,MMP9,RAC1,RAP1B,RHOA,VIM
Ephrin A Signaling	1.88		0.0851	CDC42,CFL1,RAC1,RHOA
Apelin Cardiomyocyte Signaling Pathway	1.89		0.0606	CAT,GNAI1,MYL12B,MYL6,PDIA3,PLCG1
Agrin Interactions at Neuromuscular Junction	1.95		0.0725	ACTC1,ACTG1,CDC42,RAC1,RAP1B
Phospholipases	1.95		0.0725	LPL,PDIA3,PLA2R1,PLAAT4,PLCG1
Vitamin-C Transport	2.01		0.13	GLRX,GSTO1,TXN
Dilated Cardiomyopathy Signaling Pathway	2.03		0.0533	ACTC1,ACTG1,LMNA,MYH10,MYH11,MYH9,MYL6,TNNC2
Semaphorin Neuronal Repulsive Signaling Pathway	2.03		0.0533	CFL1,CSPG4,ITGB2,MYL12B,MYL6,PLCG1,RAC1,RHOA
Sphingosine-1-phosphate Signaling	2.04		0.0583	ASAH1,CDC42,GNAI1,PDIA3,PLCG1,RAC1,RHOA
Putrescine Degradation III	2.07		0.136	ALDH1A3,ALDH2,ALDH9A1
Airway Pathology in Chronic Obstructive Pulmonary Disease	2.07		0.0593	AMBP,APOD,C8G,MMP2,MMP9,PTGDS,RBP4
Mechanisms of Viral Exit from Host Cells	2.09		0.0976	ACTC1,ACTG1,LMNB2,PDCD6IP
Superpathway of Methionine Degradation	2.09		0.0976	AHCY,DLD,GOT1,GOT2
Chaperone Mediated Autophagy Signaling Pathway	2.09		0.0342	ATP6AP2,ATP6V1B2,EEF1A1,GPX4,HSP90AA1,HSP90AB1,HSP90B1,HSPA5,IDH1,MMP2,MMP9,MST1,PSMA1,PSMA2,PSMA3,PSMA4,PSMA6,RAB11A,RAB11B,RAC1,TPT1,UCHL1
PAK Signaling	2.09		0.0598	CDC42,CFL1,ITGB2,MYL12B,MYL6,RAC1,RAP1B
Bladder Cancer Signaling	2.11		0.0603	CDH1,EGF,MMP2,MMP9,PA2G4,RAP1B,THBS1
Endoplasmic Reticulum Stress Pathway	2.12		0.143	CALR,HSP90B1,HSPA5
Histamine Degradation	2.12		0.143	ALDH1A3,ALDH2,ALDH9A1
Protein Kinase A Signaling	2.14		0.0389	CALM1 (includes others),FLNA,GNAI1,H1-3,MYH10,MYL12B,MYL6,PDIA3,PLCG1,PYGM,RAP1B,RHOA,YWHAB,YWHAE,YWHAQ,YWHAZ
Antioxidant Action of Vitamin C	2.15		0.0614	GLRX,GSTO1,PDIA3,PLA2R1,PLAAT4,PLCG1,TXN
PI3K/AKT Signaling	2.22		0.05	HSP90AA1,HSP90AB1,HSP90B1,IL2RG,ITGB2,RAP1B,YWHAB,YWHAE,YWHAQ,YWHAZ
Glutathione-mediated Detoxification	2.25		0.108	GSTM3,GSTO1,GSTP1,GSTT2/GSTT2B
Noradrenaline and Adrenaline Degradation	2.25		0.108	ADH5,ALDH1A3,ALDH2,ALDH9A1
Glutaryl-CoA Degradation	2.25		0.158	ACAA2,HADH,HADHA
MSP-RON Signaling Pathway	2.27		0.0862	ACTC1,ACTG1,F11,ITGB2,MST1
Pentose Phosphate Pathway (Non-oxidative Branch)	2.27		0.333	TALDO1,TKT
Pyruvate Fermentation to Lactate	2.27		0.333	LDHA,LDHB
Rapoport-Luebering Glycolytic Shunt	2.27		0.333	MINPP1,PGAM1
Urea Cycle	2.27		0.333	ASL,ASS1
SNARE Signaling Pathway	2.28		0.0588	CALM1 (includes others),MYH10,MYH11,MYH9,MYL6,RAB11A,RAB1A,RAB6A
Telomerase Signaling	2.28		0.0648	EGF,HSP90AA1,HSP90AB1,HSP90B1,IL2RG,RAP1B,TPP1
Phagosome Formation	2.28		0.0345	ACTR2,ACTR3,ARPC3,C3,CDC42,CFL1,CLEC4E,CR1,FN1,IGHM,ITGB2,MYH10,MYH11,MYH9,MYL12B,MYL6,PLA2R1,PLAAT4,PLCG1,RAC1,RAP1B,RHOA,TLN1,VTN
Chemokine Signaling	2.3		0.0741	CALM1 (includes others),CFL1,GNAI1,PLCG1,RAP1B,RHOA
Thrombin Signaling	2.31		0.0489	CDC42,EGF,F2,GNAI1,MYL12B,MYL6,PDIA3,PLCG1,RAC1,RAP1B,RHOA
Isoleucine Degradation I	2.32		0.167	ACAA2,DLD,HADHA
Ethanol Degradation II	2.34		0.114	ADH5,ALDH1A3,ALDH2,ALDH9A1
Renal Cell Carcinoma Signaling	2.35		0.0759	CDC42,RAC1,RAP1B,UBA52,UBB,UBC
fMLP Signaling in Neutrophils	2.38		0.0611	ACTR2,ACTR3,ARPC3,CALM1 (includes others),CDC42,GNAI1,RAC1,RAP1B
Hepatic Fibrosis Signaling Pathway	2.38		0.0402	AGT,CALM1 (includes others),CDC42,COL1A2,GNAI1,ITGB2,LRP1,LRP6,MYL12B,MYL6,PLCG1,RAC1,RAP1B,RHOA,SDHA,TF,VCAM1
Calcium Signaling	2.39		0.05	ACTC1,CALM1 (includes others),CALR,MYH10,MYH11,MYH9,MYL6,RAP1B,TNNC2,TPM3,TPM4
Citrulline-Nitric Oxide Cycle	2.44		0.4	ASL,ASS1
Creatine-phosphate Biosynthesis	2.44		0.4	CKB,CKM
Pentose Phosphate Pathway (Oxidative Branch)	2.44		0.4	G6PD,PGD
Superpathway of Serine and Glycine Biosynthesis I	2.44		0.4	PHGDH,SHMT1
Caveolar-mediated Endocytosis Signaling	2.46		0.08	ACTC1,ACTG1,ALB,EGF,FLNA,ITGB2
ERK5 Signaling	2.49		0.0811	EGF,RAP1B,YWHAB,YWHAE,YWHAQ,YWHAZ
Regulation of eIF4 and p70S6K Signaling	2.52		0.0552	ITGB2,RAP1B,RPS16,RPS18,RPS2,RPS20,RPS25,RPS3,RPS3A,RPS4X
Ephrin B Signaling	2.55		0.0833	CAP1,CDC42,CFL1,GNAI1,RAC1,RHOA
Tight Junction Signaling	2.56		0.0559	ACTC1,ACTG1,CDC42,MYH10,MYH11,MYH9,MYL6,RAC1,RHOA,VCL
S100 Family Signaling Pathway	2.57		0.035	AHNAK,ANXA1,ANXA2,ATP5F1A,ATP5F1B,CALM1 (includes others),CDH1,CTSD,EGF,EZR,IGHM,IQGAP1,MMP2,MMP9,MYH9,NCL,PDIA3,PLCG1,PLG,RAC1,RHOA,S100A1,SERPINF1,SERPINF2,TPM3,TPM4,VCAM1
Osteoarthritis Pathway	2.62		0.0508	ADIPOQ,ALPL,ANXA2,ANXA5,FN1,HTRA1,ITGB2,LRP1,MMP9,PRG4,RAC1,RBP4
Phenylalanine Degradation IV (Mammalian, via Side Chain)	2.64		0.214	ALDH2,GOT1,GOT2
L-cysteine Degradation I	2.65		0.5	GOT1,GOT2
Neuregulin Signaling	2.68		0.0684	ADAM17,EGF,HSP90AA1,HSP90AB1,HSP90B1,ITGB2,PLCG1,RAP1B
Aldosterone Signaling in Epithelial Cells	2.68		0.0581	AHCY,HSP90AA1,HSP90AB1,HSP90B1,HSPA13,HSPA5,HSPD1,HSPE1,PDIA3,PLCG1
Xenobiotic Metabolism Signaling	2.74		0.0481	ALDH1A3,ALDH2,ALDH9A1,CAT,CES5A,GSTM3,GSTO1,GSTP1,GSTT2/GSTT2B,HSP90AA1,HSP90AB1,HSP90B1,RAP1B,SOD3
PPARα/RXRα Activation	2.79		0.0564	ADIPOQ,APOA1,GOT2,GPD1,HSP90AA1,HSP90AB1,HSP90B1,LPL,PDIA3,PLCG1,RAP1B
Wound Healing Signaling Pathway	2.85		0.0516	COL11A1,COL15A1,COL1A2,COL5A1,COL6A3,EGF,F2,FN1,MMP9,MST1,RAC1,RAP1B,VIM
Inhibition of ARE-Mediated mRNA Degradation Pathway	2.87		0.0617	PSMA1,PSMA2,PSMA3,PSMA4,PSMA6,PSMC5,YWHAB,YWHAE,YWHAQ,YWHAZ
Ethanol Degradation IV	2.89		0.16	ALDH1A3,ALDH2,ALDH9A1,CAT
Estrogen Receptor Signaling	2.91		0.044	AGT,ATP5F1A,ATP5F1B,CFL1,EGF,GNAI1,HSP90AA1,HSP90AB1,HSP90B1,MMP2,MMP9,MYL12B,MYL6,PDIA3,PLCG1,RAP1B,RHOA,SDHA
Gα12/13 Signaling	2.92		0.0677	CDC42,CDH1,CDH13,CDH3,F2,MYL12B,MYL6,RAP1B,RHOA
Ascorbate Recycling (Cytosolic)	2.95		0.667	GLRX,GSTO1
Aspartate Biosynthesis	2.95		0.667	GOT1,GOT2
Glutamate Degradation II	2.95		0.667	GOT1,GOT2
Sucrose Degradation V (Mammalian)	2.97		0.273	ALDOA,ALDOC,TPI1
mTOR Signaling	2.97		0.0561	CDC42,RAC1,RAP1B,RHOA,RPS16,RPS18,RPS2,RPS20,RPS25,RPS3,RPS3A,RPS4X
Inhibition of Matrix Metalloproteases	3.04		0.128	ADAM17,LRP1,MMP2,MMP9,TIMP4
Maturity Onset Diabetes of Young (MODY) Signaling	3.05		0.0886	ADIPOQ,APOA1,APOB,APOC1,APOD,APOE,APOH
Sertoli Cell-Sertoli Cell Junction Signaling	3.12		0.0583	ACTC1,ACTG1,ACTN1,ACTN4,CDC42,CDH1,ITGB2,RAC1,RAP1B,TUBB3,TUBB4B,VCL
Cellular Effects of Sildenafil (Viagra)	3.13		0.0667	ACTC1,ACTG1,CALM1 (includes others),MYH10,MYH11,MYH9,MYL12B,MYL6,PDIA3,PLCG1
VEGF Signaling	3.15		0.0808	ACTC1,ACTG1,ACTN1,ACTN4,PLCG1,RAP1B,VCL,YWHAE
Sirtuin Signaling Pathway	3.16		0.0512	ATP5F1A,ATP5F1B,CDH1,G6PD,GLUD1,GOT2,H1-3,LDHA,LDHB,PGAM1,SDHA,SLC25A6,SOD1,SOD3,VDAC2
Fatty Acid α-oxidation	3.18		0.19	ALDH1A3,ALDH2,ALDH9A1,ALOXE3
Ephrin Receptor Signaling	3.19		0.0594	ACTR2,ACTR3,ANGPT1,ARPC3,CDC42,CFL1,EGF,GNAI1,ITGB2,RAC1,RAP1B,RHOA
CLEAR Signaling Pathway	3.29		0.0526	ASAH1,ATP6AP2,ATP6V1B2,CTSB,CTSD,EGF,GLA,PLCG1,PSAP,RAP1B,TPP1,YWHAB,YWHAE,YWHAQ,YWHAZ
Virus Entry via Endocytic Pathways	3.29		0.0763	ACTC1,ACTG1,CDC42,CLTC,FLNA,ITGB2,PLCG1,RAC1,RAP1B
LPS/IL-1 Mediated Inhibition of RXR Function	3.3		0.0551	ALDH1A3,ALDH2,ALDH9A1,APOC1,APOE,CAT,CETP,FABP3,FABP7,GSTM3,GSTO1,GSTP1,GSTT2/GSTT2B,SOD3
Actin Nucleation by ARP-WASP Complex	3.33		0.086	ACTR2,ACTR3,ARPC3,CDC42,ITGB2,RAC1,RAP1B,RHOA
Multiple Sclerosis Signaling Pathway	3.35		0.0586	AIFM1,C3,C5,C6,C7,C8A,C8B,C8G,C9,CAPN2,CAPNS1,MMP9,SLC4A1
MSP-RON Signaling In Cancer Cells Pathway	3.36		0.0714	F11,FLNA,HGFAC,MST1,RAP1B,VIM,YWHAB,YWHAE,YWHAQ,YWHAZ
Xenobiotic Metabolism PXR Signaling Pathway	3.39		0.0625	ALDH1A3,ALDH2,ALDH9A1,CAT,CES5A,GSTM3,GSTO1,GSTP1,GSTT2/GSTT2B,HSP90AA1,HSP90AB1,HSP90B1
Role Of Osteoclasts In Rheumatoid Arthritis Signaling Pathway	3.39		0.0518	ADAM17,CALM1 (includes others),CDC42,CDH1,COL11A1,COL15A1,COL1A2,COL5A1,COL6A3,GSN,MMP2,MMP9,PLCG1,RAC1,RAP1B,RHOA
Xenobiotic Metabolism CAR Signaling Pathway	3.41		0.0628	ALDH1A3,ALDH2,ALDH9A1,GSTM3,GSTO1,GSTP1,GSTT2/GSTT2B,HSP90AA1,HSP90AB1,HSP90B1,RACK1,SOD3
Superoxide Radicals Degradation	3.42		0.375	CAT,SOD1,SOD3
Immunogenic Cell Death Signaling Pathway	3.43		0.0889	ANXA1,CALR,HSP90AA1,HSP90AB1,HSP90B1,HSPA5,LRP1,PDIA3
RAC Signaling	3.44		0.073	ACTR2,ACTR3,ARPC3,CDC42,CFL1,IQGAP1,ITGB2,RAC1,RAP1B,RHOA
Ferroptosis Signaling Pathway	3.57		0.0758	ALOXE3,ARF1,ARF4,CTSB,GPX4,H2AC21,IREB2,RAP1B,TF,VDAC2
Pulmonary Fibrosis Idiopathic Signaling Pathway	3.6		0.0521	ACTC1,ACTG1,CDH1,COL11A1,COL15A1,COL1A2,COL5A1,COL6A3,F2,FN1,MMP2,MMP9,PLG,RAP1B,RHOA,THBS1,VIM
Acetyl-CoA Biosynthesis I (Pyruvate Dehydrogenase Complex)	3.61		0.429	DLAT,DLD,PDHB
Glutathione Redox Reactions I	3.65		0.172	GPX1,GPX3,GPX4,GSTP1,GSTT2/GSTT2B
Coronavirus Pathogenesis Pathway	3.71		0.0637	ADAM17,AGT,EEF1A1,KNG1,PA2G4,RPS16,RPS18,RPS2,RPS20,RPS25,RPS3,RPS3A,RPS4X
Axonal Guidance Signaling	3.73		0.0452	ACTR2,ACTR3,ADAM17,ARPC3,CDC42,CFL1,EGF,ERAP2,GNAI1,ITGB2,MMP2,MMP9,MYL12B,MYL6,PDIA3,PFN1,PFN2,PLCG1,RAC1,RAP1B,RHOA,TUBB3,TUBB4B
Arginine Biosynthesis IV	3.85		0.5	ASL,ASS1,GLUD1
Neuroprotective Role of THOP1 in Alzheimer's Disease	3.88		0.0826	AGT,C1R,F11,HGFAC,HTRA1,KNG1,MMP9,PLG,TPP1,YWHAE
Colanic Acid Building Blocks Biosynthesis	3.91		0.286	GALE,GFUS,GPI,UGDH
Macropinocytosis Signaling	3.94		0.105	ACTN4,CDC42,EGF,ITGB2,PLCG1,RAC1,RAP1B,RHOA
FAT10 Signaling Pathway	3.98		0.125	PSMA1,PSMA2,PSMA3,PSMA4,PSMA6,PSMC5,UBA1
Role of Tissue Factor in Cancer	4.03		0.0862	CDC42,CFL1,F10,F2,FGA,FGB,FGG,P4HB,RAC1,RAP1B
Reelin Signaling in Neurons	4.07		0.0797	ACTR2,ACTR3,APOE,ARPC3,CDC42,CFL1,DAB1,RAC1,RAP1B,RHOA,VLDLR
Apelin Adipocyte Signaling Pathway	4.11		0.0978	CAT,GNAI1,GPX1,GPX3,GPX4,GSTP1,GSTT2/GSTT2B,RAC1,SOD1
Glutathione Redox Reactions II	4.15		0.6	AIFM1,GLRX,PDIA3
Aryl Hydrocarbon Receptor Signaling	4.15		0.0755	ALDH1A3,ALDH2,ALDH9A1,CTSD,GSTM3,GSTO1,GSTP1,GSTT2/GSTT2B,HSP90AA1,HSP90AB1,HSP90B1,TYR
IL-8 Signaling	4.16		0.0667	ANGPT1,CDC42,CDH1,CSTB,GNAI1,IQGAP1,ITGB2,MMP2,MMP9,MYL12B,RAC1,RAP1B,RHOA,VCAM1
Pentose Phosphate Pathway	4.38		0.364	G6PD,PGD,TALDO1,TKT
14-3-3-mediated Signaling	4.4		0.0866	PDCD6IP,PDIA3,PLCG1,RAP1B,TUBB3,TUBB4B,VIM,YWHAB,YWHAE,YWHAQ,YWHAZ
Neutrophil Extracellular Trap Signaling Pathway	4.63		0.0533	ATP5F1A,ATP5F1B,C5,CAMP,COL11A1,COL15A1,COL1A2,COL5A1,COL6A3,IGHM,ITGB2,LTF,MMP2,MMP9,PDIA3,PLA2R1,PLAAT4,PLCG1,RAC1,SDHA,SLC25A6,VDAC2
Agranulocyte Adhesion and Diapedesis	4.76		0.0714	ACTC1,ACTG1,C5,EZR,FN1,GNAI1,ITGB2,MMP2,MMP9,MSN,MYH10,MYH11,MYH9,MYL6,VCAM1
Iron homeostasis signaling pathway	4.76		0.087	ACO2,ATP6AP2,ATP6V1B2,CP,EGF,HBB,HBE1,HP,HPX,IREB2,LRP1,TF
Phagosome Maturation	4.85		0.0823	ATP6AP2,ATP6V1B2,CALR,CTSB,CTSC,CTSD,CTSE,CTSH,PRDX1,PRDX5,RAC1,TUBB3,TUBB4B
Huntington's Disease Signaling	4.9		0.0636	ATP5F1A,ATP5F1B,CAPN2,CAPNS1,CLTC,CTSD,EGF,HSPA5,PSMA1,PSMA2,PSMA3,PSMA4,PSMA6,PSMC5,SDHA,UBA52,UBB,UBC
Glioma Invasiveness Signaling	4.92		0.123	CDC42,MMP2,MMP9,PLG,RAC1,RAP1B,RHOA,TIMP4,VTN
Regulation of Cellular Mechanics by Calpain Protease	4.99		0.111	ACTN1,ACTN4,CAPN2,CAPNS1,EGF,EZR,ITGB2,RAP1B,TLN1,VCL
Paxillin Signaling	5.1		0.103	ACTC1,ACTG1,ACTN1,ACTN4,ARF1,CDC42,ITGB2,RAC1,RAP1B,TLN1,VCL
Xenobiotic Metabolism AHR Signaling Pathway	5.12		0.115	ALDH1A3,ALDH2,ALDH9A1,GSTM3,GSTO1,GSTP1,GSTT2/GSTT2B,HSP90AA1,HSP90AB1,HSP90B1
Hepatic Fibrosis / Hepatic Stellate Cell Activation	5.17		0.0773	AGT,COL11A1,COL15A1,COL1A2,COL5A1,COL6A3,EGF,FN1,MMP2,MMP9,MYH10,MYH11,MYH9,MYL6,VCAM1
BAG2 Signaling Pathway	5.26		0.119	ANXA2,CTSB,HSP90AA1,HSPA5,PSMA1,PSMA2,PSMA3,PSMA4,PSMA6,PSMC5
Aspartate Degradation II	5.32		0.571	GOT1,GOT2,MDH1,MDH2
Synaptogenesis Signaling Pathway	5.36		0.0635	ACTR2,ACTR3,APOE,ARPC3,CALM1 (includes others),CDC42,CDH1,CDH13,CDH3,CFL1,DAB1,LRP1,PLCG1,RAC1,RAP1B,RHOA,THBS1,THBS4,TLN1,VLDLR
IL-12 Signaling and Production in Macrophages	5.37		0.072	ALB,APOA1,APOB,APOC1,APOD,APOE,C3,CALM1 (includes others),CLU,COL1A2,IGHM,LYZ,MST1,RAC1,RBP4,SERPINA1,THBS1
TCA Cycle II (Eukaryotic)	5.39		0.261	ACO2,CS,DLD,MDH1,MDH2,SDHA
HIF1α Signaling	5.45		0.0769	EGF,GPI,HSP90AA1,HSPA5,LDHA,LDHB,MMP2,MMP9,PKM,PLCG1,RAC1,RACK1,RAN,RAP1B,TF,VIM
Protein Ubiquitination Pathway	5.7		0.0696	HSP90AA1,HSP90AB1,HSP90B1,HSPA13,HSPA5,HSPD1,HSPE1,PSMA1,PSMA2,PSMA3,PSMA4,PSMA6,PSMC5,UBA1,UBA52,UBB,UBC,UCHL1,UCHL3
GP6 Signaling Pathway	5.9		0.102	CALM1 (includes others),COL11A1,COL15A1,COL1A2,COL5A1,COL6A3,FGA,FGB,FGG,PLCG1,RAC1,RAP1B,TLN1
Production of Nitric Oxide and Reactive Oxygen Species in Macrophages	5.94		0.0838	ALB,APOA1,APOB,APOC1,APOD,APOE,CAT,CDC42,CLU,LYZ,PLCG1,RAC1,RAP1B,RBP4,RHOA,SERPINA1
NRF2-mediated Oxidative Stress Response	5.98		0.0759	ACTC1,ACTG1,CAT,GSTM3,GSTO1,GSTP1,GSTT2/GSTT2B,HSP90AA1,HSP90AB1,HSP90B1,PPIB,PRDX1,RAP1B,SOD1,SOD3,TXN,UBB,VCP
RHOA Signaling	6.02		0.105	ACTC1,ACTG1,ACTR2,ACTR3,ARPC3,CFL1,EZR,MSN,MYL12B,MYL6,PFN1,PFN2,RHOA
Mitochondrial Dysfunction	6.45		0.0667	ACO2,AIFM1,ATP1A1,ATP5F1A,ATP5F1B,ATP5PD,CALM1 (includes others),CAPN2,CAPNS1,COX5A,CYB5R3,DLAT,DLD,GPX1,GPX3,GPX4,GSTP1,GSTT2/GSTT2B,MT-CO2,PDHB,SDHA,SOD1,VDAC2
Signaling by Rho Family GTPases	6.48		0.0749	ACTC1,ACTG1,ACTR2,ACTR3,ARPC3,CDC42,CDH1,CDH13,CDH3,CFL1,EZR,GNAI1,IQGAP1,ITGB2,MSN,MYL12B,MYL6,RAC1,RHOA,VIM
Fcγ Receptor-mediated Phagocytosis in Macrophages and Monocytes	6.53		0.128	ACTC1,ACTG1,ACTR2,ACTR3,ARPC3,CDC42,EZR,PLCG1,RAB11A,RAB11B,RAC1,TLN1
Germ Cell-Sertoli Cell Junction Signaling	6.62		0.0941	ACTC1,ACTG1,ACTN1,ACTN4,CDC42,CDH1,CFL1,FER,GSN,IQGAP1,RAC1,RAP1B,RHOA,TUBB3,TUBB4B,VCL
Regulation of Actin-based Motility by Rho	7.26		0.122	ACTC1,ACTR2,ACTR3,ARPC3,CDC42,CFL1,GSN,ITGB2,MYL12B,MYL6,PFN1,PFN2,RAC1,RHOA
EIF2 Signaling	7.63		0.0881	ACTC1,HSPA5,RAP1B,RPL27,RPL3,RPL30,RPL4,RPL6,RPL8,RPLP0,RPLP2,RPS16,RPS18,RPS2,RPS20,RPS25,RPS3,RPS3A,RPS4X,UBA52
Remodeling of Epithelial Adherens Junctions	8.15		0.176	ACTC1,ACTG1,ACTN1,ACTN4,ACTR2,ACTR3,ARPC3,CDH1,IQGAP1,TUBB3,TUBB4B,VCL
ILK Signaling	8.54		0.0995	ACTC1,ACTG1,ACTN1,ACTN4,CDC42,CDH1,CFL1,FLNA,FN1,ITGB2,MMP9,MYH10,MYH11,MYH9,MYL6,NACA,RAC1,RHOA,VCL,VIM
Leukocyte Extravasation Signaling	8.85		0.104	ACTC1,ACTG1,ACTN1,ACTN4,CDC42,EZR,FER,GNAI1,ITGB2,MMP2,MMP9,MSN,MYL6,PLCG1,RAC1,RAP1B,RHOA,TIMP4,VCAM1,VCL
Gluconeogenesis I	8.89		0.333	ALDOA,ALDOC,ENO1,ENO3,GAPDHS,GPI,MDH1,MDH2,PGAM1
Glycolysis I	8.89		0.333	ALDOA,ALDOC,ENO1,ENO3,GAPDHS,GPI,PGAM1,PKM,TPI1
RHOGDI Signaling	9.37		0.1	ACTC1,ACTG1,ACTR2,ACTR3,ARHGDIB,ARPC3,CDC42,CDH1,CDH13,CDH3,CFL1,EZR,GNAI1,ITGB2,MSN,MYH10,MYH11,MYH9,MYL12B,MYL6,RAC1,RHOA
Extrinsic Prothrombin Activation Pathway	9.66		0.5	F10,F13B,F2,FGA,FGB,FGG,PROS1,SERPINC1
Atherosclerosis Signaling	9.92		0.135	ALB,ALOXE3,APOA1,APOB,APOC1,APOD,APOE,CLU,COL1A2,ITGB2,LPL,LYZ,MMP9,PLA2R1,PLAAT4,RBP4,SERPINA1,VCAM1
Epithelial Adherens Junction Signaling	10.5		0.127	ACTR2,ACTR3,ARPC3,CDC42,CDH1,CFL1,EGF,FER,IQGAP1,MST1,MYH10,MYL12B,RAC1,RAP1B,RHOA,VCL,YWHAB,YWHAE,YWHAQ,YWHAZ
Integrin Signaling	10.5		0.108	ACTC1,ACTG1,ACTN1,ACTN4,ACTR2,ACTR3,ARF1,ARF4,ARPC3,CAPN2,CAPNS1,CDC42,GSN,ITGB2,MYL12B,PFN1,PFN2,PLCG1,RAC1,RAP1B,RHOA,TLN1,VCL
Intrinsic Prothrombin Activation Pathway	10.8		0.286	COL1A2,F10,F11,F13B,F2,F9,FGA,FGB,FGG,KNG1,PROS1,SERPINC1
Clathrin-mediated Endocytosis Signaling	14.1		0.13	ACTC1,ACTG1,ACTR2,ACTR3,ALB,APOA1,APOB,APOC1,APOD,APOE,ARPC3,CDC42,CLTC,CLU,EGF,F2,ITGB2,LYZ,RAB11A,RAB11B,RAC1,RBP4,SERPINA1,TF,UBA52,UBB,UBC
Actin Cytoskeleton Signaling	15.9		0.127	ACTC1,ACTG1,ACTN1,ACTN4,ACTR2,ACTR3,ARPC3,CDC42,CFL1,EGF,EZR,F2,FLNA,FN1,GSN,IQGAP1,ITGB2,KNG1,MSN,MYH10,MYH11,MYH9,MYL12B,MYL6,PFN1,PFN2,RAC1,RAP1B,RHOA,TLN1,VCL
Coagulation System	16.4		0.429	F10,F11,F13B,F2,F9,FGA,FGB,FGG,KNG1,PLG,PROS1,SERPINA1,SERPINC1,SERPIND1,SERPINF2
Complement System	20.8		0.486	C1R,C1S,C3,C4A/C4B,C4BPA,C5,C6,C7,C8A,C8B,C8G,C9,CFB,CFH,CFI,CR1,ITGB2,MASP2
FXR/RXR Activation	22.3		0.23	AGT,AHSG,ALB,AMBP,APOA1,APOB,APOC1,APOD,APOE,APOH,C3,C4A/C4B,C9,CETP,CLU,FETUB,FGA,GC,HPX,KNG1,LPL,RBP4,SERPINA1,SERPINF1,SERPINF2,TF,TTR,VLDLR,VTN
Acute Phase Response Signaling	22.6		0.184	AGT,AHSG,ALB,AMBP,APOA1,APOH,C1R,C1S,C3,C4A/C4B,C4BPA,C5,C9,CFB,CP,F2,FGA,FGB,FGG,FN1,HP,HPX,HRG,ITIH2,ITIH3,PLG,RAP1B,RBP4,SERPINA1,SERPIND1,SERPINF1,SERPINF2,TF,TTR
LXR/RXR Activation	23.8		0.244	AGT,AHSG,ALB,AMBP,APOA1,APOB,APOC1,APOD,APOE,APOH,C3,C4A/C4B,C9,CETP,CLU,FGA,GC,HADH,HPX,KNG1,LPL,LYZ,MMP9,RBP4,SERPINA1,SERPINF1,SERPINF2,TF,TTR,VTN
Upstream Regulators for My Projects->Dietrich->Jesiotr Full fluid - 2023-01-25 02:06 PM
Analysis	ID	Upstream Regulator	Molecule Type	Predicted Activation State	Activation z-score	Notes	Bias Term	Bias-corrected z-score	p-value of overlap	Target molecules in dataset	Mechanistic Network
Jesiotr Full fluid - 2023-01-25 02:06 PM		MAPT	other						5.88e-48	ACO2,ACTG1,ACTN1,ALB,ALDOA,ANGPT1,ANXA5,ANXA6,ARF1,ARF4,ASPG,ATP5F1A,ATP5F1B,ATP5PD,BASP1,C1R,C1S,C3,C4A/C4B,CAP1,CAPG,CAPN2,CCT8,CFL1,CKB,CLTC,COX5A,CP,CS,CTSC,CTSD,DLD,EEF1G,EEF2,ENO1,GDI2,GLO1,GOT2,GPX4,GSTP1,HSP90AA1,HSPA5,HSPD1,HSPE1,ITGB2,LCP1,LDHB,LGALS3BP,LPL,LRP1,LYZ,MDH1,MMP9,MSN,MT-CO2,PFN2,PGAM1,PKM,PPIA,PRDX5,PVALB,QDPR,RAB10,RPLP0,RPS16,SERPINF2,SOD1,TCN2,THBS1,TLN1,TPI1,TPM3,TPT1,T…	APP,Akt,Ap1,CTNNB1,ESR2,FOSL1,FOXO1,GLI1,HIF1A,JUN,MAPT,NFKBIA,PSEN1,PTEN,SMAD2,STAT3,TP53,TP73,YAP1,estrogen receptor,nitric oxide
Jesiotr Full fluid - 2023-01-25 02:06 PM		TGFB1	growth factor						4.51e-42	ACAA2,ACTC1,ACTN1,ADAM17,ADIPOQ,AGR2,AHNAK,AK1,ALB,ALDH2,ALDOA,ANGPT1,ANXA11,ANXA2,APOB,APOE,ARF1,ARF4,ASS1,C1R,C1S,C3,C4BPA,C5,CALM1 (includes others),CALR,CAMP,CAP1,CAPNS1,CAT,CCT2,CCT5,CDH1,CFB,CFH,CFI,CFL1,CKM,CLIC4,CLU,COL11A1,COL1A2,COL5A1,COL6A3,COTL1,COX5A,CSPG4,CSRP1,CST3,CTSB,CTSC,CTSD,CTSH,EEF1A1,EGF,EHD1,ENO1,ENO3,F2,FAM3C,FETUB,FGA,FGB,FGG,FKBP2,FLNA,FN1,FSCN1,GATD3/LOC102724023,GPD1…	AHR,ARNT,CEBPB,CTNNB1,FOXO1,HIF1A,Hif1,IFNG,ITGB1,IgG,MYC,NFKBIA,NFkB (complex),RELA,SMAD3,SMARCA4,STAT1,STAT3,TGFB1,TNF,YAP1
Jesiotr Full fluid - 2023-01-25 02:06 PM		TP53	transcription regulator						2.97e-41	ACAA2,ACO2,ACTN1,ACTN4,ADH5,AHCY,AK1,ALB,ALDH1A3,ALDH9A1,ALDOA,ALDOC,ANGPT1,ANXA1,ANXA2,ANXA3,ANXA4,ANXA6,APOA1,APOE,ASL,ASS1,ATP1A1,ATP5F1A,C9,CAP1,CAPNS1,CAT,CDH1,CDH3,CKB,CKM,CLIC4,CLTC,CLU,COL1A2,COX5A,CP,CS,CSRP1,CSTB,CTSB,CTSD,CTSH,DLAT,DLD,EEF1A1,EGF,ENO3,ENPP2,EZR,FABP3,FAM3C,FKBP1B,FKBP3,FN1,G6PD,GC,GLRX,GNAI1,GPD1,GPI,GPX1,GPX3,GSN,GSTP1,HADH,HADHA,Histone h3,HMGB2,HSP90AA1,HSP90AB1,HSP…	CDKN1A,CDKN2B,CTNNB1,EGR1,FN1,FOXM1,FOXO1,FOXO3,HIF1A,Hif1,MLXIPL,MYC,NPM1,PPARG,PPARGC1A,RB1,RELA,SIRT1,SMAD2,SMAD3,SP1,STAT3,TP53,YAP1
Jesiotr Full fluid - 2023-01-25 02:06 PM		lipopolysaccharide	chemical drug						2.94e-39	ACAA2,ACTC1,ACTN4,ADAM17,ADIPOQ,AGT,AHNAK,ALB,ALDH2,ALDOA,ALDOC,ANXA1,ANXA11,ANXA2,ANXA3,ANXA5,ANXA7,APOA1,APOB,APOC1,APOE,ASS1,ATP1A1,C1R,C3,C5,CALM1 (includes others),CALR,CAMP,CAPG,CAPN2,CAT,CDH1,CETP,CFB,CFH,CLEC11A,CLEC4E,CLIC4,CNP,COL1A2,COL5A1,CP,CPB2,CSPG4,CSRP1,CST3,CSTB,CTSB,CTSC,EEF2,EHD1,ENO1,ENPP2,EPHX2,F2,FABP3,FGA,FGB,FGG,FKBP2,FN1,FSCN1,G6PD,GDI2,GLRX,GPD1,GPI,GPX1,GSN,GSTP1,GSTT2…	Ap1,CEBPB,CEBPD,ESR1,ESR2,FOS,HIF1A,IFNG,IL6,NFKB1,NFKBIA,NFkB (complex),RELA,SMAD3,SMARCA4,STAT1,STAT3,TGFB1,TNF,beta-estradiol,lipopolysaccharide
Jesiotr Full fluid - 2023-01-25 02:06 PM		APP	other						1.89e-35	ACO2,ACTG1,AIFM1,AK1,ALB,ALDOA,ALDOC,ANXA5,ANXA6,APOE,ARF4,ATP5F1A,ATP5F1B,ATP5PD,BASP1,C1R,C1S,C3,C4A/C4B,CALR,CAP1,CAT,CDC42,CDH1,CDH3,CFH,CFL1,CKB,CLIC1,CLTC,CLU,COX5A,CP,CS,CTSB,CTSD,EEF1G,ENO1,ENPP2,FABP3,FKBP1B,FLNA,FN1,GDI2,GOT2,GPI,GSTM3,GSTP1,HARS1,HSP90AA1,HSP90AB1,HSPA5,HSPD1,HSPE1,IgG,KNG1,LDHA,LDHB,LRP1,LRP6,MMP2,MMP9,MT-CO2,PGAM1,PKM,PLCG1,PPIA,PRDX5,PTGDS,PVALB,QDPR,RAN,RHOA,SERPIN…	AHR,APP,ARNT,FOS,FOXO1,FOXO3,HIF1A,Hif1,JUN,MAPK14,MTOR,MYC,NFE2L2,PPARG,PSEN1,RORC,SIRT1,SP1,STAT1,STAT3,THRB,TP53,VHL
Jesiotr Full fluid - 2023-01-25 02:06 PM		sirolimus	chemical drug						1.21e-32	AGR2,ANXA5,ARF1,ARHGDIB,ASS1,ATP1A1,ATP6AP2,ATP6V1B2,C3,CFB,CLIC1,COL1A2,EEF1A1,EEF2,ENO1,FN1,FSCN1,G6PD,GLA,GPD1,GPX1,GSTP1,HSP90AA1,HSP90AB1,HSP90B1,HSPA5,HSPD1,IDH1,IgG,LDHA,LDHB,LMNA,LXN,MMP2,MMP9,MYH11,NCL,OLFM4,PGM1,PKM,PPIA,PRDX5,PSMA3,PSMA4,PSMA6,RACK1,RAN,RHOA,RPL27,RPL3,RPL30,RPL6,RPL8,RPLP0,RPS16,RPS18,RPS2,RPS20,RPS3,RPS3A,RPS4X,SOD1,TPI1,TPM3,UBA1,UBA52,UCHL1,VCAM1,VIM	Ap1,CEBPB,CTNNB1,HIF1A,Hif1,IFNG,MLXIPL,MTOR,MYC,NFKB1,NFKBIA,NFkB (complex),RELA,RICTOR,RORC,STAT1,STAT3,TP53,VHL,sirolimus
Jesiotr Full fluid - 2023-01-25 02:06 PM		beta-estradiol	chemical - endogenous mammalian						1.37e-31	ACAA2,ACTC1,ACTG1,ACTN4,ADIPOQ,AGT,ALB,ALDH2,ALDOA,ANGPT1,ANXA1,ANXA2,ANXA3,ANXA4,APOA1,APOD,APOE,ASAH1,ASS1,ATP5F1B,ATP5PD,ATP6AP2,C3,C4A/C4B,CALM1 (includes others),CALR,CAPN2,CCT2,CDC42,CDH1,CFB,CKB,CKM,CLIC4,CLSTN1,CLU,CNP,COL11A1,COL1A2,COL5A1,COX5A,CP,CSTB,CTSB,CTSD,CTSH,EGF,ENO1,ENPP2,EZR,FABP3,FBLN1,FGB,FLNA,FN1,FSCN1,G6PD,GDI2,GLA,GLUD1,GM2A,GPX1,GPX3,GSN,GSTM3,GSTP1,H2BC21,HADH,HBB,HMGB…	AR,Ap1,CREBBP,ESR1,ESR2,FOS,HDAC3,JUN,MBD2,NFKBIA,NFkB (complex),RELA,SMAD3,SMARCA4,STAT3,TNF,TP53,beta-estradiol,dihydrotestosterone,estrogen receptor
Jesiotr Full fluid - 2023-01-25 02:06 PM		MYC	transcription regulator						4.33e-31	ACTN1,ACTN4,ACTR3,AHCY,ALB,ALDOA,ANGPT1,ANXA4,ANXA5,ANXA6,ASS1,CAPN2,CAPNS1,CDH1,CLEC3B,CLIC4,CLU,CNP,COL15A1,COL1A2,COL5A1,COL6A3,COX5A,CRIP1,CSPG4,CSTB,CTBS,CTSB,CTSD,EEF2,EIF5A,ENO1,EZR,F2,FLNA,FN1,G6PD,GDI2,GLUD1,GM2A,GOT1,GOT2,GPI,HADHA,HBE1,Histone h3,HNRNPAB,HP,HSP90AA1,HSPD1,HSPE1,IDH1,IREB2,LDHA,LDHB,LUM,LXN,LYZ,MMP9,MSN,NARS1,NCL,NME2,PA2G4,PGAM1,PKM,PLS3,PPIA,PRDX4,RAB10,RHOA,RPL27,RPL…	AHR,ARNT,CTNNB1,FOXM1,FOXO1,FOXO3,HIF1A,Hif1,JUN,MLXIPL,MYC,PPARG,RELA,SP1,STAT3,TCF,TCF/LEF,THRB,TP53,YAP1
Jesiotr Full fluid - 2023-01-25 02:06 PM		NFE2L2	transcription regulator						5.82e-29	ACTG1,AGT,ALDOA,ARF1,ATP1A1,C5,CAT,CDH1,CS,CTSD,F10,FN1,G6PD,GLUD1,GOT1,GPX1,GPX3,GPX4,GSTO1,GSTP1,GSTT2/GSTT2B,HSP90AA1,HSP90AB1,HSP90B1,IDH1,LMNA,LPL,MMP9,MT-CO2,MYH10,NARS1,PDIA3,PFN2,PGD,PHGDH,PPIB,PRDX1,PSMA1,PSMA4,PSMA6,RACK1,RAN,RPLP0,RPS16,SERPIND1,SOD1,SOD3,TALDO1,TCN2,TKT,TPI1,TTR,TXN,TYR,UBB,UBC,UCHL1,UGDH,VCAM1,VCP	Akt,Ap1,CTNNB1,EP300,ESR2,HIF1A,KEAP1,NFE2L2,NFKBIA,NFkB (complex),NQO1,NR3C1,PPARGC1A,RELA,SMAD3,SMARCA4,STAT3,TNF,YAP1
Jesiotr Full fluid - 2023-01-25 02:06 PM		nitrofurantoin	chemical drug						5.75e-28	ACTG1,ALB,AMBP,ANXA2,ANXA5,APOE,ASL,ASS1,C3,C4A/C4B,C4BPA,CAPN2,CAT,CFI,CLU,CP,CST3,CTSB,EEF1A1,FETUB,FGA,FGB,GSTM3,GSTP1,HPX,HSPA5,PRDX1,RPL27,RPL6,SELENBP1,SELENOP,SERPINA1,TTR,TXN,VCAM1,YWHAZ
Jesiotr Full fluid - 2023-01-25 02:06 PM		torin1	chemical reagent						6.7e-28	ALDH1A3,ALDH9A1,ALDOA,ALDOC,ATP5F1B,ATP5PD,CDH1,COX5A,DLAT,EEF1A1,EEF1B2,EEF1D,EEF1G,EEF2,ENO1,GPI,LDHA,PDHB,PGAM1,PKM,RACK1,RPL27,RPL3,RPL30,RPL4,RPL6,RPL8,RPS16,RPS18,RPS2,RPS20,RPS25,RPS3,RPS3A,RPS4X,TPI1,TPT1,VIM	CDKN2A,SNAI1,p70 S6k,torin1
Jesiotr Full fluid - 2023-01-25 02:06 PM		dexamethasone	chemical drug						8.57e-26	ACTC1,ACTG1,ACTR3,ADAM17,ADIPOQ,AGT,ALB,ALDH2,ALPL,ANGPT1,ANXA1,ANXA3,APOA1,APOD,APOE,ATP1A1,ATP6V1B2,BLVRB,C3,C5,C8A,CALR,CAMP,CAT,CCT2,CDH1,CFB,CFHR1,CFL1,CLEC11A,CLIC1,CLIC4,CLU,COL11A1,COL15A1,COL1A2,COL5A1,CP,CPB2,CR1,CRIP1,CRISPLD2,CST3,CTSB,CTSC,CTSD,CTSE,EEF1A1,EGF,ENO1,EZR,FBLN1,FGA,FGB,FGG,FKBP2,FN1,G6PD,GOT1,GPX1,GSTM3,GSTP1,HARS1,Histone h3,HNRNPAB,HP,HPGD,HSP90B1,HSPA5,IDH1,IGFALS,IG…	Ap1,CEBPA,CEBPB,CEBPD,ESR2,FOS,HIF1A,IL1B,IL6,Insulin,JUN,JUND,NFKBIA,NFkB (complex),NR3C1,PPARG,RELA,SMAD2,SMAD3,SMARCA4,STAT3,TEAD4,TNF,dexamethasone
Jesiotr Full fluid - 2023-01-25 02:06 PM		PSEN1	peptidase						9.67e-26	ACO2,ACTG1,ALB,ALDOA,APOE,ARF4,ATP5F1A,ATP5F1B,ATP5PD,BASP1,C1R,C1S,C3,CAP1,CFL1,CKB,CLTC,CS,CTSC,CTSD,EEF1G,ENO1,ENPP2,GDI2,GOT2,GSTP1,HSP90AA1,HSPA5,HSPD1,HSPE1,LRP1,MMP9,PGAM1,PKM,PPIA,PRDX5,PVALB,QDPR,SOD1,TPI1,TPM3,TPT1,TUBB3,TUBB4B,TXN,UBC,UCHL1,YWHAE,YWHAZ	APP,FOXO1,FOXO3,HIF1A,MYC,NFKBIA,PPARG,PSEN1,THRB,TP53,TP73
Jesiotr Full fluid - 2023-01-25 02:06 PM		PPARA	ligand-dependent nuclear receptor						8.17e-25	ACAA2,ADIPOQ,AHCY,ALDH2,ALDH9A1,ANXA2,APOA1,APOE,ASL,ASS1,ATP5F1B,C1R,C1S,C3,C5,C6,C8A,C9,CAT,CFH,CFI,CS,CTSE,FABP3,FGA,FGB,FGG,G6PD,GLUD1,GOT2,GPD1,GSTM3,GSTP1,GSTT2/GSTT2B,HADH,HADHA,HPX,KRT8,LPL,MASP2,MMP9,MT-CO2,PTGR1,RBP4,SAR1A,SELENBP1,TALDO1,TPP1,TXN,VCAM1,YWHAB,YWHAQ	FOS,FOXO1,NCOR2,NR1H2,NR1H4,NRIP1,PPARA,PPARD,PPARG,RXRA,SMAD3,SP1,STAT1,STAT3,THRB,bezafibrate,fenofibrate,pirinixic acid
Jesiotr Full fluid - 2023-01-25 02:06 PM		D-glucose	chemical - endogenous mammalian						1.53e-24	ACAA2,ACO2,ACTN1,ADAM17,ADIPOQ,AGT,ALDOA,ALDOC,ANXA1,ANXA3,APOB,ARF4,ASS1,ATP6AP2,C3,CALR,CAP1,CAT,CETP,CLU,COL1A2,CTSB,CTSC,CTSD,EIF5A,ENO1,ENPP2,FKBP2,FN1,G6PD,GOT1,GPD1,GPI,GPX1,GSN,HP,HSPA5,HSPD1,IDH1,LCP1,LDHA,LPL,LRP1,MDH2,MMP2,MMP9,MYH11,PDIA3,PGAM1,PGM1,PKM,PLCG1,PPIB,PTGDS,SELENOP,SHBG,TALDO1,THBS1,TKT,TPI1,TUBB3,VCAM1,VCL,VIL1,VIM	AHR,ARNT,D-glucose,EGR1,FOXO1,HIF1A,Hif1,IL1B,MYC,NFkB (complex),NR3C1,PPARG,PPARGC1A,SIRT1,SMAD2,SMAD3,STAT3,TXNIP
Jesiotr Full fluid - 2023-01-25 02:06 PM		TNF	cytokine						2.69e-24	ADAM17,ADIPOQ,AGT,ALAD,ALB,ALDH1A3,ALDH2,ANGPT1,ANXA1,ANXA11,APOA1,APOE,ARF4,ARHGDIB,ASS1,ATP1A1,C1QTNF9,C1S,C3,C4A/C4B,C5,CALR,CAMP,CAT,CDC42,CDH1,CDH13,CDH3,CFB,CFL1,CKM,CLEC11A,CLEC4E,CLIC4,CLU,CNP,COL15A1,COL1A2,COL5A1,COTL1,CP,CRISPLD2,CTSB,CTSC,CTSD,EFHD2,EHD1,ENPP2,FGG,FN1,FSCN1,GATD3/LOC102724023,GM2A,GNAI1,GPD1,GPX1,GPX4,GSTP1,HP,HPGD,HSP90AB1,HSP90B1,HSPA5,HSPD1,HTRA1,IgG,ITGB2,KRT8,LDH…	CEBPB,CEBPD,ESR2,HIF1A,IFNG,IGF1,IL1B,IL6,NFKB1,NFkB (complex),NR3C1,RELA,RNA polymerase II,RUNX2,SMAD2,SMAD3,SP1,STAT1,STAT3,TNF
Jesiotr Full fluid - 2023-01-25 02:06 PM		methotrexate	chemical drug						1.73e-23	ACAA2,ACTG1,ALB,ALDOA,ANXA4,ASS1,C1R,C3,C4BPA,C5,C6,C7,C8A,C8B,CDH1,CFB,CFH,CFI,CLEC11A,DLAT,ENO3,FGA,FKBP3,GPI,GSN,HADHA,LPL,LRP1,MASP2,PFN2,PPIA,PRDX1,RAC1,SELENOP,SOD1,THBS1,TTR,VCAM1	FOXO1,FOXO3,HIF1A,Immunoglobulin,NR4A1,RXRA,methotrexate
Jesiotr Full fluid - 2023-01-25 02:06 PM		Insulin	group						1.9e-23	ACTC1,ADIPOQ,AGT,ALAD,ALB,ALDOA,APOA1,APOE,ARF1,ATP1A1,CCT2,CCT5,CCT8,CETP,CKM,COL1A2,COL5A1,ENPP2,FABP3,FER,FGB,FKBP2,FN1,G6PD,GDI2,GPD1,GSTP1,HP,HSP90AA1,HSP90B1,HSPA5,HSPE1,IDH1,IGFALS,LDHA,LDHB,LGALS3BP,LPL,LRP1,MDH2,MMP2,MMP9,P4HB,PDHB,PKM,PPIA,PPIB,RAC1,RBP4,RHOA,RPS16,SDHA,SELENOP,SERPINF1,SOD1,SORT1,TF,TGFBI,THBS1,VIM,VLDLR	AHR,ARNT,CEBPA,D-glucose,FOXO1,FOXO4,HIF1A,Insulin,NFKBIA,NFkB (complex),PIK3R1,PPARA,PPARG,RELA,SMAD3,SMAD4,SMAD7,SMARCA4,SP1,STAT1,STAT3,TNF,TP53
Jesiotr Full fluid - 2023-01-25 02:06 PM		MYCN	transcription regulator						1.57e-22	ACTG1,ACTN4,ALDOA,BASP1,CDC42,CLU,EEF1A1,EEF1D,EEF1G,EEF2,EIF5A,FN1,Histone h3,HSP90AB1,HSPD1,ITIH3,LDHA,MMP2,MYH9,NACA,NCL,NME2,PA2G4,PHGDH,RPL27,RPL3,RPL30,RPL4,RPL6,RPL8,RPLP0,RPLP2,RPS16,RPS2,RPS20,RPS25,RPS3,RPS3A,RPS4X,TPI1,UCHL1,VIM	Akt,Ap1,CTNNB1,ESR2,HIF1A,MYCN,YAP1
Jesiotr Full fluid - 2023-01-25 02:06 PM		MMP12	peptidase						9.89e-22	ACTN1,ACTN4,ACTR2,ACTR3,CCT5,FSCN1,MMP2,MMP9,MYH9,NPEPPS,PGM1,PKM,PLS3,PSAP,PSMA1,PSMA3,PSMA6,TLN1,TPM3,TPM4,VCL,VCP	FN1,MMP12,RELA,SMAD2,SP1,TP53,YAP1
Jesiotr Full fluid - 2023-01-25 02:06 PM		dihydrotestosterone	chemical - endogenous mammalian						2.27e-21	ACO2,ADIPOQ,AGT,ALDH1A3,ALDOA,APOD,APOE,ARF1,BASP1,C4A/C4B,CDH1,CKM,CLU,EGF,ENO1,FN1,GPD1,GPI,GPX3,GPX4,GSN,GSTP1,HPGD,HSP90AA1,LDHA,LPL,LYZ,MMP2,MMP9,MT-CO2,NPEPPS,PA2G4,PFN1,PGD,PHGDH,PROS1,RPL27,RPL3,RPL30,RPL8,RPLP2,RPS20,SELENBP1,SELENOP,SERPINB6,SOD3,SORT1,TALDO1,TF,THBS1,TKT,UGDH,VCAM1,VCL,VIM,VLDLR	AR,Akt,Ap1,CTNNB1,ESR1,ESR2,ETS1,FOS,FOXO1,FOXO3,HIF1A,JUN,MYC,NFkB (complex),PPARG,RELA,SMAD2,SMAD3,SRC,STAT6,THRB,TP53,YAP1,beta-estradiol,dihydrotestosterone
Jesiotr Full fluid - 2023-01-25 02:06 PM		1,2-dithiol-3-thione	chemical reagent						3.94e-21	ACTG1,ALDOA,ARF1,ATP1A1,C5,CTSD,F10,GSTP1,GSTT2/GSTT2B,HSP90AA1,HSP90AB1,HSP90B1,LMNA,LPL,NARS1,PDIA3,PFN2,PPIB,PRDX1,PSMA1,PSMA2,PSMA4,PSMA6,RACK1,RAN,RPLP0,RPS16,SERPIND1,SOD1,TPI1,TTR,TXN,VCP	1,2-dithiol-3-thione,KEAP1,NFE2L2
Jesiotr Full fluid - 2023-01-25 02:06 PM		pirinixic acid	chemical toxicant						7.53e-21	ACAA2,AHSG,ALDH9A1,ALDOC,ANXA2,ANXA7,APOA1,APOE,ASL,C3,C5,C9,CAT,CFH,CFI,CLU,CTSB,DLAT,FGB,G6PD,GOT1,GOT2,GPD1,GSTM3,HADH,HADHA,HPX,HSP90AA1,HSPD1,HSPE1,KRT8,LDHB,LPL,MMP9,PDHB,PGM1,PSMA1,PSMA2,PSMA3,PSMA4,TALDO1,TXN,VCAM1,YWHAB,YWHAQ,ZP2	Ap1,FOXO1,JUN,NCOR2,NFE2L2,NR1H3,NR1H4,PPARA,PPARD,PPARG,RXRA,SMAD3,SOD1,SP1,STAT1,THRB,TP53,pirinixic acid
Jesiotr Full fluid - 2023-01-25 02:06 PM		PAX3-FOXO1	fusion gene/product						1.35e-20	ACTN1,AHCY,ANXA1,ANXA5,ARHGDIB,ATP1A1,CALR,CCT5,CCT8,CKM,CLIC1,EEF2,ENO1,FLNA,GLUD1,GSTP1,HSP90AA1,HTRA1,ITIH3,MDH1,MYH10,MYH9,NME2,P4HB,PGD,PTGR1,QDPR,RPL6,SOD1,SRI,TLN1,TPM3,TUBB4B,VCP,VIM,YWHAE,YWHAZ
Jesiotr Full fluid - 2023-01-25 02:06 PM		tretinoin	chemical drug						1.91e-20	ACTC1,AGT,AHNAK,ALDH1A3,ALDH9A1,ALOXE3,ALPL,ANXA1,ANXA2,ANXA5,ANXA6,APOD,APOE,ATP6V1B2,C1S,C3,CALM1 (includes others),CALR,CAPN2,CCT5,CDC42,CDH1,CLEC11A,CLTC,COL1A2,COL6A3,COTL1,CP,CTSB,CTSC,CTSD,EEF1A1,EEF1D,EEF1G,EHD1,ENPP2,FGG,FN1,FOLR2,GM2A,GPX1,GSTP1,HADHA,HPX,HSP90AA1,HSPD1,IGHM,ITGB2,LGALS3BP,LRP6,LTF,MMP9,MST1,MYH9,NCL,NME2,OLFM4,PFN1,PGD,PLAAT4,PLS3,PTGDS,RAB11B,RAN,RBP4,RHOA,RPL3,RPL4,R…	Ap1,CTNNB1,EGF,EGR1,ETS1,FGF2,FOXM1,FOXO1,JUN,MYC,NFKBIA,NFkB (complex),PPARG,RELA,RHOA,SMAD2,SMAD3,SMARCA4,STAT1,STAT3,TCF,TNF,YAP1,ZEB1,tretinoin
Jesiotr Full fluid - 2023-01-25 02:06 PM		PLN	transporter						1.57e-19	ADAM17,AHSG,AK1,ALDOA,ANXA2,APOA1,ATP1A1,ENO1,EZR,FABP3,HSP90B1,MYL6,RAB10,RAB1A,RACK1,SOD1,TPI1,VCP,VIM,VLDLR
Jesiotr Full fluid - 2023-01-25 02:06 PM		LARP1	translation regulator						1.76e-19	EEF1A1,EEF1B2,EEF1D,EEF1G,EEF2,RACK1,RPL27,RPL3,RPL30,RPL4,RPL6,RPL8,RPS16,RPS18,RPS2,RPS20,RPS25,RPS3,RPS3A,RPS4X,TPT1,VIM
Jesiotr Full fluid - 2023-01-25 02:06 PM		Pln	other						3.17e-19	AHSG,AK1,ALDOA,ANXA2,APOA1,ATP1A1,ENO1,EZR,FABP3,HSP90B1,MYL6,RAB10,RAB1A,RACK1,SOD1,TPI1,VCP,VIM,VLDLR
Jesiotr Full fluid - 2023-01-25 02:06 PM		rosiglitazone	chemical drug						3.2e-19	ACAA2,ACO2,ADAM17,ADIPOQ,AGT,AHSG,APOC1,APOE,ASAH1,ATP1A1,C3,C4A/C4B,CAT,CDH1,CKM,COL1A2,COX5A,CS,DLD,EPHX2,FABP3,FGB,FN1,GOT1,GPD1,HADH,HP,HPGD,HSPA5,IDH1,LDHA,LPL,LRG1,LRP1,MAN1C1,MDH2,MMP9,RBP4,SDHA,SERPINF1,SHBG,SOD1,THBS1,TPM3,VLDLR,YWHAE	AHR,ARNT,CEBPA,D-glucose,EGR1,ESRRG,FOS,FOXO1,HIF1A,INS,Insulin,PPARA,PPARG,PPARGC1A,RELA,SMAD3,SP1,STAT1,TEAD4,TFAM,XBP1,rosiglitazone
Jesiotr Full fluid - 2023-01-25 02:06 PM		5-fluorouracil	chemical drug						3.73e-19	ALDOA,ANXA2,ANXA4,ATP5F1B,CAPNS1,CBLIF,CDH1,CLU,COL1A2,CSTB,CTSD,CTSE,EEF1G,EEF2,GOT2,GSN,HADHA,Histone h3,HNRNPAB,HSP90AB1,HSPE1,LDHA,MDH1,MMP9,MT-CO2,MUC6,NACA,NCL,PKM,PSMA6,QARS1,RPL30,RPL6,RPS16,RPS4X,SERPINB6,SLC25A6,TFF2,THBS1,TPI1	5-fluorouracil,Akt,Ap1,CTNNB1,EGR1,ESR2,FOS,FOXO1,FOXO3,HIF1A,JUN,MYC,NFkB (complex),PI3K (family),PPARG,RELA,SIRT1,SP1,STAT3,THRB,TP53,YAP1
Jesiotr Full fluid - 2023-01-25 02:06 PM		MYL2	other						8.54e-19	ACTN4,AHNAK,ALB,ANXA1,ANXA2,ANXA5,ANXA6,ANXA7,CALR,HPX,HSPA5,LMNA,NCL,PDIA3,PYGM,TPM3
Jesiotr Full fluid - 2023-01-25 02:06 PM		CD 437	chemical drug						2.33e-18	ALDOA,ARF1,ARHGDIB,ARPC3,ATP5F1A,ATP5F1B,CCT2,CLIC1,EEF2,EIF5A,ENO1,FSCN1,HADHA,HSP90AA1,NACA,NARS1,PDIA3,PFN1,PGAM1,PSMA4,RPL8,RPLP2,RPS16,RPS2,SLC25A6,SOD1,TXN,UBA52,VDAC2,YWHAZ
Jesiotr Full fluid - 2023-01-25 02:06 PM		ST1926	chemical drug						3.92e-18	ARF1,ARPC3,ATP5F1A,ATP5F1B,CCT2,CFL1,CLIC1,EEF2,EIF5A,ENO1,HSP90AA1,NACA,NARS1,PDIA3,PFN1,PSMA4,RPL6,RPL8,RPS2,SLC25A6,SOD1,TPT1,TXN,UBA52,VDAC2,YWHAE,YWHAZ
Jesiotr Full fluid - 2023-01-25 02:06 PM		GABA	chemical - endogenous mammalian						1.24e-17	ADIPOQ,APOE,ASAH1,ATP1A1,ATP5F1A,ATP5F1B,CLTC,COL6A3,COX5A,DLAT,EEF1A1,EGF,FN1,GM2A,HADH,HSPA5,IDH1,LDHA,LTA4H,MMP2,MMP9,MYH10,NME2,PDHB,PDIA3,PRDX1,PSAP,RAC1,RAP1B,RPL27,RPL30,RPL4,RPL6,RPLP0,RPS18,RPS2,RPS25,UBA1,VCP,YWHAB,YWHAQ	Akt,Ap1,CTNNB1,ERK1/2,ESR2,FOS,GABA,HIF1A,JUN,NCOR2,SP1,YAP1
Jesiotr Full fluid - 2023-01-25 02:06 PM		Z-LLL-CHO	chemical - protease inhibitor						1.87e-17	AGR2,ARHGDIB,ATP1A1,CAT,CCT2,CDH1,CFB,CFL1,CLIC1,CLU,CTSB,EIF5A,ENO1,GNAI1,GSTP1,HBB,Histone h3,HMGB2,HSP90AA1,HSP90B1,HSPA5,HSPD1,MMP2,MMP9,PFN1,PPIA,PSMA3,RAB10,RAC1,RPLP0,RPLP2,SOD1,SORT1,THBS1,TXN,TYR,VCAM1,YWHAZ	Ap1,CLU,EGR1,ERK1/2,ESR2,FOS,FOXO3,JUN,JUND,NCOR2,NFKB1,NFKBIA,NFkB (complex),NGF,RELA,SMAD3,SP1,STAT3,Ubiquitin,Z-LLL-CHO
Jesiotr Full fluid - 2023-01-25 02:06 PM		HNF4A	transcription regulator						1.9e-17	ACAA2,ACO2,ACTN1,ACTR3,AGT,AHNAK,AHSG,ALB,ALDH2,AMBP,ANXA5,APOA1,APOB,APOC1,APOE,APOH,ASAH1,BLVRB,BST1,C1S,C3,C4A/C4B,C6,C8G,CAP1,CAPN2,CAT,CCT8,CDH1,CP,CPB2,CRIP1,CS,CTSB,DGKD,EPPK1,F11,F13B,F9,FETUB,FGA,FGB,FKBP3,FLNA,G6PD,GATD3/LOC102724023,GLA,GOT1,GPX1,GSN,GSTO1,HADHA,HMGB2,HNRNPA0,HPX,HSP90B1,HSPA5,HSPE1,ITIH3,KNG1,KRT8,LDHA,LTA4H,LTF,MDH1,MDH2,MSN,MST1,MYL6,PEPD,PFN2,PGM1,PKM,PLG,PRDX5,PSA…	HNF1A,HNF1B,HNF4A
Jesiotr Full fluid - 2023-01-25 02:06 PM		AGT	growth factor						3.89e-17	ACTC1,ADAM17,ADIPOQ,AGT,ALDH1A3,AMBP,ANGPT1,ANXA1,ANXA3,ASL,ATP1A1,ATP6AP2,C3,C4A/C4B,CALR,CAT,CDH13,CFI,COL15A1,COL1A2,COL5A1,COL6A3,COX5A,CP,CPZ,CR1,CRISPLD2,CSPG4,FGA,FN1,GC,GPX1,GSTP1,HABP2,HGFAC,HMGB2,HP,IDH1,ITGB2,LRP1,LUM,MMP2,MMP9,MYH10,MYH11,NCL,PFN1,PTGDS,RAC1,RBP4,RHOA,SOD1,SOD3,TFF2,TGFBI,THBS1,TTR,TUBB3,VCAM1,VIM,VTN	AGT,CXCL8,IL1B,NFKB1,NFKBIA,NFkB (complex),NR3C1,RELA,RNA polymerase II,SMAD2,SMAD3,SMAD4,SMARCA4,SP1,STAT3,TNF,ZEB2
Jesiotr Full fluid - 2023-01-25 02:06 PM		PTP4A1	phosphatase						4.04e-17	ACTN1,ACTN4,ACTR2,ACTR3,AHCY,ALDOA,ANXA5,CLTC,COL15A1,COL5A1,EEF1A1,EEF2,FLNA,GDI2,GSTP1,MMP2,PKM,PRDX1,RAN,SDHA,TKT,UBA1,VIM
Jesiotr Full fluid - 2023-01-25 02:06 PM		EDN1	cytokine						4.33e-17	ADIPOQ,ANXA1,ANXA4,ANXA5,ANXA6,CAT,CDC42,CDH1,COL1A2,COL5A1,CST3,EZR,FABP3,FN1,HSPA5,MMP2,MMP9,MSN,MYL6,SOD1,THBS1,TPM3,TPM4,TPT1,TYR,VCAM1,VCL,VIM,YWHAE	Ap1,EDN1,ERK1/2,ESR1,ETS1,FOS,FOXC2,HIF1A,JUN,LEP,NCOR2,NFKBIA,P38 MAPK,PPARG,PRL,RB1,RELA,SMAD2,SMAD3,SP1,SP3,SRC,STAT3,STAT6,TP53
Jesiotr Full fluid - 2023-01-25 02:06 PM		HTT	transcription regulator						6.9e-17	AGT,ALDOA,ALDOC,APOA1,APOE,ATP1A1,ATP5F1A,ATP5F1B,BASP1,C1R,CKM,COL6A3,CTSD,EEF1A1,EEF2,ENO3,ENPP2,FABP7,FN1,GLO1,GPI,GPX3,GSN,Histone h3,HMGB2,HSP90AB1,HSPA5,HSPD1,HSPE1,LDHA,LDHB,LTF,MAN1A1,MDH2,MMP2,PFN1,PFN2,PVALB,RAB10,RBP4,SDHA,SELENOP,SERPINA1,SERPINF1,SOD1,SORT1,TAGLN3,TGFBI,TPI1,UCHL1,UCHL3,VCAM1	APP,CEBPA,ESRRG,FOXO1,FOXO3,HIF1A,HTT,Insulin,MYC,NFKBIA,PPARG,PPARGC1A,RELA,SMAD3,SNCA,TEAD4,TFAM,THRB,TP53,TP73
Jesiotr Full fluid - 2023-01-25 02:06 PM		puromycin aminonucleoside	chemical reagent						9.14e-17	ACTG1,ACTR3,ALB,ANXA1,ANXA2,C4A/C4B,CAT,CDC42,CLU,CP,FGA,FGB,GSTM3,GSTP1,HADH,HADHA,HSPA5,HSPD1,LXN,SOD3,TTR,VIM
Jesiotr Full fluid - 2023-01-25 02:06 PM		methapyrilene	chemical drug						1.26e-16	ACTG1,ALB,ALDOA,AMBP,ANXA2,ANXA5,APOE,ASS1,ATP6V1B2,C4BPA,CAT,CP,CST3,CTSB,EEF1A1,ENPP2,FETUB,FGA,HSPA5,IGFALS,RPL27,SELENOP,TTR,YWHAZ
Jesiotr Full fluid - 2023-01-25 02:06 PM		TAFAZZIN	enzyme						1.6e-16	ALDOC,ANXA1,ANXA11,ANXA2,ANXA5,BASP1,C7,CDC42,COL5A1,ENPP2,FN1,GPX1,GSTT2/GSTT2B,HADHA,Histone h3,HP,HSP90AA1,IDH1,IGHM,LCP1,LDHA,LUM,OLFM4,PGM1,PKM,PSMA4,PSMA6,THBS1,TPI1,UBA1,UGDH,VCAM1,VLDLR	CEBPA,HIF1A,Insulin,PPARG,SMAD3,TAFAZZIN,TEAD4
Jesiotr Full fluid - 2023-01-25 02:06 PM		FOS	transcription regulator						2.26e-16	ACTG1,AGT,ALDH1A3,ANXA4,ARF1,ASL,C3,C5,CAMP,CAPN2,CAT,CDH1,CLU,CTSB,CTSH,ENO1,EPHX2,EZR,FETUB,FGA,FN1,FOLR2,GM2A,GSTP1,HPGD,HSP90B1,HSPA5,KRT8,LGALS3BP,LPL,MMP2,MMP9,MYH9,PFN1,PRDX1,PSMA2,PTGDS,RPLP0,RPS18,SELENBP1,TGFBI,TPP1,TXN,VCAM1,VIM,YWHAZ	Ap1,ESR1,ESR2,FOS,JUN,JUNB,JUND,NFKB1,NFKBIA,NFkB (complex),RELA,STAT3
Jesiotr Full fluid - 2023-01-25 02:06 PM		IFNG	cytokine						1.08e-15	ADAM17,ADIPOQ,AGT,AHCY,ALDH1A3,ALPL,ASS1,ATP1A1,BST1,C1R,C3,C4A/C4B,CAT,CDH1,CDH13,CFB,CFH,CIRBP,CLEC4E,CLIC4,COL1A2,CP,CTSB,CTSC,CTSD,CTSH,EEF1A1,EGF,ENO1,ERAP2,FBLN1,FGG,FN1,GC,GLA,GSTP1,H2AC21,Histone h3,HP,HSP90AA1,HSP90AB1,HSPA5,HSPD1,HTRA1,IDH1,IgG,IGHM,IREB2,ITGB2,LDHA,LGALS3BP,LPL,MMP2,MMP9,MYH10,MYH9,PHGDH,PKM,PLAAT4,PLCG1,PPIA,PSMA2,PSMA4,PSMA6,RAB3C,RACK1,SELENOP,SERPINA1,SOD3,SORT1,TG…	AHR,ARNT,HIF1A,Hif1,IFNG,IL1B,JUN,MYC,NFKB1,NFKBIA,NFkB (complex),NR3C1,RELA,RNA polymerase II,SMAD2,SMAD3,SMARCA4,STAT1,STAT3,TNF
Jesiotr Full fluid - 2023-01-25 02:06 PM		TCR	complex						1.46e-15	ALDOA,APOD,APOE,ATP5F1B,ATP5PD,CDH1,CS,CTSB,ENO1,FLNA,GLUD1,HADH,HSP90B1,HSPA5,HSPD1,LDHB,MDH1,MDH2,P4HB,PA2G4,PGAM1,PLCG1,RPL3,RPL30,RPL4,RPL6,RPLP0,RPS16,RPS2,RPS3,RPS3A,RPS4X,SDHA,TALDO1,TPI1,UBA52	CD3,CTNNB1,FOS,FOXO3,FUS,HIF1A,IL2,IL3,JUN,MTOR,MYC,NR4A1,RELA,RORC,SMAD7,STAT1,STAT3,STAT6,TCR,TP53,VHL
Jesiotr Full fluid - 2023-01-25 02:06 PM		methylprednisolone	chemical drug						1.6e-15	ADAM17,AHCY,ALAD,ANXA1,ANXA2,ANXA3,ASAH1,ASS1,ATIC,ATP1A1,C9,CDH1,CDH13,CDH3,CNP,CST3,CTSC,CTSH,ENPP2,EPHX2,FABP7,FN1,GC,GLUD1,GOT1,GPD1,GSTP1,GSTT2/GSTT2B,HSP90B1,IDH1,IGFALS,IGHA2,IGHM,IGKV1-27,IGKV3-15,IGKV4-1,LPL,MMP9,NCL,PGAM1,PLS3,QDPR,SERPINA1,SOD3,SRI,VCAM1,VIM	Ap1,CDH1,CEBPB,CEBPD,ESR2,ETS1,FOS,FOXO3,HIF1A,IFNG,IL2,IL6,JUN,NFkB (complex),SMAD3,STAT1,STAT3,STAT6,YAP1,methylprednisolone
Jesiotr Full fluid - 2023-01-25 02:06 PM		cuprizone	chemical toxicant						6.9e-15	ACTC1,ANXA2,ANXA3,ARHGDIB,CAPG,CAT,CLSTN1,CNP,CSPG4,CSRP1,CTSB,CTSD,EML1,FLNA,GPX1,GSN,HADHA,KNG1,LCP1,MSN,MYH9,TLN1,VIM
Jesiotr Full fluid - 2023-01-25 02:06 PM		desmopressin	biologic drug						9.51e-15	AHNAK,ALB,ATP1A1,CAPG,CTSD,ENO1,FLNA,LDHB,LMNA,MYH10,PLS3,PLXDC2,PPIA,RHOA,RPS3,SORT1,YWHAB,YWHAQ,YWHAZ
Jesiotr Full fluid - 2023-01-25 02:06 PM		ANGPT2	growth factor						1.06e-14	AGT,C1R,CALR,CAT,CFB,COL1A2,EEF1B2,EPHX2,FKBP2,FN1,HSP90AA1,HSPA5,HSPD1,LMNB2,MMP2,MMP9,P4HB,PDIA3,PLG,PROS1,SOD1,SOD3,TCN2,THBS1,TUBB3,VCAM1,VIM	ANGPT2,Ap1,EGR1,ERK1/2,FOS,JUN,Jnk,NCOR2,NFKB1,NFKBIA,NFkB (complex),NR3C1,NR3C2,PPARGC1A,RELA,SIRT1,SP1,STAT1,STAT3,aldosterone
Jesiotr Full fluid - 2023-01-25 02:06 PM		uranyl nitrate	chemical toxicant						1.33e-14	ATP5F1B,CSRP1,CST3,EEF2,FKBP3,GATD3/LOC102724023,GLUD1,GPI,GPX3,HSPD1,NME2,PRDX1,RACK1,RPL27,RPS16,SELENOP,SOD1,TPT1,UBC,YWHAZ
Jesiotr Full fluid - 2023-01-25 02:06 PM		PPARGC1A	transcription regulator						1.49e-14	ACO2,ADIPOQ,AGT,AK1,APOD,ATP5F1A,ATP5F1B,ATP5PD,C3,CALM1 (includes others),CAT,COL1A2,COL6A3,COX5A,CS,CTSC,DLAT,ENO1,FABP3,FBLN1,GOT2,GPX1,LDHA,LDHB,LPL,LUM,MDH2,MMP2,MT-CO2,PGAM1,PLA2R1,PRDX5,PVALB,RBP4,SDHA,SOD1,TYR,VCAM1	AHR,AMPK,ARNT,EGR1,ESRRG,FOXO1,FOXO3,HIF1A,Hif1,MYC,PPARA,PPARG,PPARGC1A,SIRT1,SMAD3,SP1,STAT1,STAT3,TFAM,TP53
Jesiotr Full fluid - 2023-01-25 02:06 PM		CTNNB1	transcription regulator						1.67e-14	ACTC1,ACTN4,ACTR3,ADAM17,ADIPOQ,ALDH1A3,ANXA1,APOD,C6,CALM1 (includes others),CAPNS1,CDH1,CLU,COX5A,CRIP1,CYB5R3,EHD1,EIF5A,ENO3,ENPP2,FN1,HADHA,HNRNPA0,HSPE1,HTRA1,IGHM,ITGB2,LMNA,LPL,LRP6,MMP2,MMP9,MUC6,PFN1,PGM1,PKM,PLS3,PSAP,RBP4,RPL27,RPL3,RPL30,RPL4,RPL6,RPL8,RPLP0,RPLP2,RPS16,RPS18,RPS2,RPS20,RPS25,RPS3,SDHA,SERPINA1,UBA1,VCAM1,VIM,ZP3	Akt,Ap1,CDKN2B,CTNNB1,EGR1,ESR2,FOXM1,GLI1,HIF1A,Hif1,MLXIPL,MRTFA,MRTFB,MYC,SMAD2,STAT3,TCF,TEAD4,TP53,TP73,YAP1
Jesiotr Full fluid - 2023-01-25 02:06 PM		metribolone	chemical reagent						1.84e-14	ACTN1,AGR2,ALDH1A3,ALDH9A1,ALDOA,ALDOC,ATP5F1B,ATP5PD,CCT2,CLU,COX5A,DLAT,DLD,ENO1,EZR,GALE,GFUS,GLUD1,GOT1,GOT2,GPI,HADH,HSPA5,LDHA,MDH1,MDH2,MMP2,MYL12B,NPEPPS,PDHB,PGAM1,PKM,PPIA,PPIB,PROS1,SELENOP,THBS1,TPI1,UGDH	AHR,AKT1,APP,AR,ARNT,Ap1,D-glucose,ESR2,ESRRG,FOXO1,HIF1A,KLF4,NFKBIA,NFkB (complex),RB1,RELA,SP1,TP53,TP73,TWIST1,dihydrotestosterone,metribolone
Jesiotr Full fluid - 2023-01-25 02:06 PM		STK11	kinase						2.34e-14	AHCY,ALB,ALDH9A1,ALDOA,ASS1,ATIC,CDC42,CDH1,COX5A,CS,CTSD,ENO1,FGG,FN1,GOT2,GPI,LDHA,LUM,MDH2,MMP2,MMP9,NME2,NPEPL1,PGM1,PHGDH,PKM,RAB10,SORL1,TALDO1,TKT,TPI1	AKT1,CTNNB1,FOXO1,FOXO3,HIF1A,KLF4,MYC,NFKBIA,NFkB (complex),NR3C1,PAK1,PPARG,PRKAA1,PRKAA2,RB1,RELA,SIRT1,SNAI1,SP1,STK11,THRB,TP53,TWIST1,YAP1,estrogen receptor
Jesiotr Full fluid - 2023-01-25 02:06 PM		Immunoglobulin	complex						2.34e-14	ACO2,ADAM17,AGT,ALDOA,APOC1,APOE,ATP5F1A,ATP5F1B,BLVRB,C3,C6,C7,CALR,CAPG,CAT,CDH1,CLU,COL1A2,COL6A3,CRISPLD2,CST3,CTBS,CTSB,CTSD,CTSH,DLAT,DLD,ENO1,ENO3,FN1,G6PD,GPI,GPX1,GPX3,GSTP1,IgG,IL2RG,ITGB2,LGALS3BP,LPL,LRP6,MDH1,MDH2,MMP2,MMP9,PDHB,PGM1,PRDX1,PRDX5,PROS1,PYGM,RPS3,SOD1,SORL1,TALDO1,TIMP4,TXN,VCAM1,VLDLR	AHR,ARNT,EGR1,ETS1,FOS,FOXO1,HIF1A,Hif1,Immunoglobulin,JUN,MAPK14,MYC,NFE2L2,NR4A1,PPARG,PPARGC1A,RELA,SIRT1,SMAD2,SMAD7,SP1,SRC,STAT1,STAT3,STAT6,TP53
Jesiotr Full fluid - 2023-01-25 02:06 PM		HNF1A	transcription regulator						3.34e-14	AGT,AHSG,ALB,AMBP,ANXA4,APOB,APOH,C1S,C4BPA,C5,C8A,C8B,C8G,C9,CFI,CPB2,F11,F2,FGA,FGB,GC,GDI2,GLA,GOT1,HABP2,HGFAC,HPX,HSPA5,IGFALS,KNG1,PLG,RACK1,SERPINA1,SRI,TPI1,TTR,VIL1,VLDLR,VTN	HNF1A,HNF1B,HNF4A
Jesiotr Full fluid - 2023-01-25 02:06 PM		CLPP	peptidase						4.13e-14	ACO2,ALDH2,ALDOA,ATP5F1A,ATP5F1B,CS,DLAT,DLD,ENO1,HADH,HADHA,HSPD1,MDH2,PDHB,SDHA,TALDO1,TKT
Jesiotr Full fluid - 2023-01-25 02:06 PM		cyclosporin A	biologic drug						6.67e-14	AGT,AIFM1,ANXA1,ANXA2,APOB,APOD,APOE,ATP1A1,C4A/C4B,CAMP,CDH1,CLU,CP,EGF,FGA,FGB,FLNA,FN1,GSTM3,HPX,HSP90AA1,HSPA5,HSPD1,LXN,MDH2,MMP2,MMP9,MYH10,MYH11,PA2G4,PKM,PPIA,RAB11B,SOD1,VCAM1,VDAC2,VIM	AR,BHLHE40,CEBPB,CEBPD,EGFR,ESR2,FOXO3,HIF1A,IGF1,IL6,JUN,KLF11,NFkB (complex),Nr1h,RELA,RUNX2,SMAD2,SMAD3,SP1,STAT3,TP53,cholesterol,cyclosporin A,doxorubicin
Jesiotr Full fluid - 2023-01-25 02:06 PM		YAP1	transcription regulator						1.5e-13	ACTG1,CDC42,CDH1,COL5A1,CTSD,EHD1,FLNA,FN1,HP,IGHM,ITGB2,LDHA,LMNA,LPL,LRP1,MMP2,MYH9,NPEPPS,OLFM4,PKM,RPL27,RPL3,RPL30,RPL4,RPL6,RPL8,RPLP0,RPLP2,RPS16,RPS18,RPS2,RPS20,RPS25,RPS3,SCIN,THBS1,TXN,VCAM1,VCL,VIM	Akt,Ap1,CTNNB1,EGR1,ESR2,FOXM1,HIF1A,JUN,MRTFB,MYC,RELA,STAT3,TCF,TCF/LEF,TEAD4,TP63,TP73,YAP1
Jesiotr Full fluid - 2023-01-25 02:06 PM		hydrogen peroxide	chemical - endogenous mammalian						1.62e-13	ADAM17,ADH5,ADIPOQ,AGT,ANXA1,ANXA2,C4BPA,CAT,CDH1,CDH13,CLU,COL1A2,CST3,CTSB,CTSD,EEF1A1,EEF1B2,ENPP2,EZR,FN1,GLRX,GPX1,GSTM3,HSPA5,LRP6,MMP2,MMP9,MT-CO2,MYH11,PDIA3,PRDX1,RAC1,RAN,SELENOP,SOD1,TXN,TYR,VCAM1,VIM,YWHAB,YWHAQ	AHR,ARNT,D-glucose,EDN1,EPAS1,FOS,FOXO1,FOXO3,HIF1A,JUN,MAPK14,NFE2L2,NFKBIA,NFkB (complex),RELA,SIRT1,SMAD3,SMARCA4,SP1,STAT3,TNF,hydrogen peroxide
Jesiotr Full fluid - 2023-01-25 02:06 PM		HRAS	enzyme						2.01e-13	ACTG1,ALDH1A3,ANXA2,ANXA3,ANXA6,ARF1,ATP5F1B,CAPG,CAPN2,CDH1,CDH3,CFB,CFH,CLU,COL1A2,CSRP1,CTSB,CTSC,FABP3,FLNA,FN1,GPX3,GSN,HADHA,HSP90AA1,HTRA1,LXN,LYZ,MAN1A1,MMP2,MMP9,MYH10,MYH11,P4HB,PFN1,PLS3,RHOA,RPL30,RPS3,SDHA,SERPIND1,SOD1,TG,THBS1,VCL,VIM	Ap1,CTNNB1,ETS1,FOXO1,FOXO3,HIF1A,HRAS,ITGB1,JUN,MYC,NFKB1,NFkB (complex),PPARG,RAC1,RAS,RELA,SMAD2,SMAD3,SP1,SRC,STAT1,STAT3,STAT6,THRB,TP53,YAP1
Jesiotr Full fluid - 2023-01-25 02:06 PM		gentamicin	chemical drug						2.11e-13	AK1,ALAD,ALPL,APOD,ASL,ATIC,C4A/C4B,CALR,CLU,CST3,CTSB,CTSD,EEF1A1,EGF,ENPP2,EPHX2,HBB,HSP90AA1,HSP90B1,HSPA5,IDH1,MMP2,NCL,PHGDH,PTGDS,QDPR,RBP4,RHOA,S100A1,TTR,VAT1,VCAM1
Jesiotr Full fluid - 2023-01-25 02:06 PM		IL6	cytokine						3.97e-13	AGT,AHNAK,ALB,ANGPT1,ANXA1,APOA1,APOB,APOE,C3,CDH1,CFH,CLEC4E,CLU,CP,CPB2,CST3,CTSB,CTSC,ENPP2,FGA,FGB,FGG,FN1,FSCN1,GALE,GLRX,HBE1,HP,HPGD,HPX,HSPA5,IgG,IGHM,IL2RG,KRT8,LPL,LRG1,LRP6,LTF,LYZ,MMP2,MMP9,PLG,SERPINA1,TF,THBS1,TTR,VCAM1,VIM,VLDLR	CEBPA,CEBPB,IL1B,IL6,IL6ST,MYC,NFKB1,NFKBIA,NFkB (complex),NR3C1,PPARG,RELA,RNA polymerase II,SMAD2,SMAD3,SMARCA4,STAT1,STAT3,TNF
Jesiotr Full fluid - 2023-01-25 02:06 PM		PCGEM1	other						4.34e-13	ALDOA,CS,ENO1,G6PD,GLUD1,GPI,IDH1,LDHA,PDHB,PGD,PKM,SDHA,TALDO1	CTNNB1,HIF1A,Hif1,MLXIPL,MYC,PCGEM1,TP53
Jesiotr Full fluid - 2023-01-25 02:06 PM		vancomycin	biologic drug						4.45e-13	AK1,ANXA1,ANXA2,APOD,ARPC3,C3,C4A/C4B,CAT,CLU,CP,CST3,CTSB,EEF1G,FGA,FGB,GSTM3,LXN,MMP2,PA2G4,PDCD6IP,PTGDS,QDPR,RHOA,SOD3,VIM	CTNNB1,HDAC8,SMAD3,STAT3,vancomycin
Jesiotr Full fluid - 2023-01-25 02:06 PM		NR4A1	ligand-dependent nuclear receptor						4.97e-13	ACO2,ADIPOQ,ALDOA,APOB,APOD,APOE,ATP5F1A,ATP5F1B,COL1A2,DLAT,DLD,ENO1,ENO3,FN1,G6PD,GPD1,GPI,KRT8,LPL,MDH1,MDH2,MMP9,PDHB,PDIA3,PGM1,PTGDS,PYGM,TALDO1,VCAM1	AHR,ARNT,CEBPA,D-glucose,FOXO1,FOXO3,HIF1A,Hif1,Insulin,JUN,MYC,NFKB1,NFKBIA,NFkB (complex),NR4A1,PPARG,RELA,SMAD3,STAT3,TEAD4,THRB,TP53
Jesiotr Full fluid - 2023-01-25 02:06 PM		acetaminophen	chemical drug						7.75e-13	ACTG1,ALB,ASL,BLVRB,CAT,GLRX,GLUD1,GPX1,GPX4,GSTP1,HSPA5,HSPD1,IDH1,PGD,PRDX1,PTGR1,SELENOP,SERPINF1,TALDO1,TF,TKT,TTR,TXN,UGDH,VCAM1,YWHAZ	FOXO3,HIF1A,JUN,KEAP1,NFE2L2,NFKBIA,RELA,SIRT1,SMAD3,SMARCA4,SP1,STAT3,TNF,acetaminophen,hydrogen peroxide
Jesiotr Full fluid - 2023-01-25 02:06 PM		butyric acid	chemical - endogenous mammalian						9.29e-13	ALAD,ALB,ANXA1,ANXA2,ANXA5,C7,CALM1 (includes others),CAMP,CAP1,CDC42,CDH1,CLU,COL11A1,COL5A1,COL6A3,F10,GC,GSN,GSTP1,HBB,HBE1,Histone h3,HMGB2,IQGAP1,MMP9,MT-CO2,NCL,PDIA3,PLCG1,PRDX1,PSAP,PTGDS,RHOA,SELENOP,TGFBI,THBS4	ANXA1,Ap1,CDKN1A,EGR1,FOS,FOXO1,FOXO3,Jnk,MYC,NFKBIA,NFkB (complex),NPM1,PPARG,PTGS2,RB1,RELA,STAT3,THRB,TP53,butyric acid
Jesiotr Full fluid - 2023-01-25 02:06 PM		mono-(2-ethylhexyl)phthalate	chemical toxicant						9.59e-13	ACO2,ADIPOQ,ALDOC,ATP5F1B,CS,ENO1,G6PD,GPD1,GPI,HADH,HADHA,LPL,LRP1,MDH1,MDH2,PDHB,SDHA,SOD1,TALDO1,TKT,TPI1,VCL	ADIPOQ,EGR1,ESRRG,FOXO1,HIF1A,NCOR2,NR1H3,PPARA,PPARG,PPARGC1A,RELA,RXRA,SMAD3,SP1,STAT1,TFAM,mono-(2-ethylhexyl)phthalate
Jesiotr Full fluid - 2023-01-25 02:06 PM		2-amino-1-methyl-6-phenylimidazo-4-5-b-pyridine	chemical toxicant						1.18e-12	CCT2,CCT5,CCT8,HSP90AA1,HSPA5,HSPD1,HSPE1,PSMA2,PSMA6,RAB11A,RAN,RAP1B,UBA1
Jesiotr Full fluid - 2023-01-25 02:06 PM		fenofibrate	chemical drug						1.3e-12	ACAA2,ADIPOQ,APOA1,APOB,CAT,CLU,DLAT,FABP7,FGA,FGB,FGG,GOT1,GOT2,HADHA,HP,HSPA5,LDHB,LPL,MAN1A1,PDHB,PSMA4,SOD1,TPP1,TYR,VCAM1,VLDLR,ZP2	CEBPB,CEBPD,ESR2,IL6,LPL,NCOR2,NR1H3,NR1H4,PPARA,PPARG,RXRA,SMAD3,STAT1,STAT3,THRB,fenofibrate,lipid
Jesiotr Full fluid - 2023-01-25 02:06 PM		LONP1	peptidase						1.49e-12	ANXA2,ATP5F1A,COX5A,DLD,GLUD1,HSPD1,HSPE1,MDH2,MT-CO2,P4HB,PDIA3,PFN1,PGAM1,SOD1,TPM3,VDAC2
Jesiotr Full fluid - 2023-01-25 02:06 PM		FOXA2	transcription regulator						1.5e-12	ACTC1,AGR2,ALB,APOA1,APOB,C3,C5,CDH1,EFHD2,FGB,GSTM3,HADH,HPGD,LPL,LYZ,MUC6,MYH11,PKM,PROS1,PTGDS,SERPINA1,SOD3,TF,TTR,TUBB4B,VIM	CEBPB,CEBPD,ESR2,FOXA1,FOXA2,IL6,SMAD3,STAT3
Jesiotr Full fluid - 2023-01-25 02:06 PM		mibolerone	chemical drug						1.8e-12	AHNAK,ARF4,C4A/C4B,CALR,CLEC11A,CLTC,CLU,COL1A2,COL6A3,GOT2,HSP90B1,HSPA5,LPL,LRG1,NME2,P4HB,PPIA,PPIB,TF,TGFBI
Jesiotr Full fluid - 2023-01-25 02:06 PM		INSR	kinase						1.98e-12	ACAA2,ACO2,ACTN4,AGR2,ALAD,ALB,ALDH2,ALPL,APOA1,ATP1A1,ATP5F1A,ATP5F1B,ATP5PD,CA6,CFL1,COL6A3,CS,CSTB,CTSB,FBLN1,GOT2,HADHA,HPGD,HPX,HSPD1,IDH1,IQGAP1,LCP1,LYZ,MDH2,MMP2,MMP9,MT-CO2,PDHB,RPS16,SELENOP,TTR,TUBB3,VCAM1	APP,Akt,Ap1,CTNNB1,EGR1,EPAS1,ESR2,FOS,FOXO1,HIF1A,INSR,JUN,LEP,Mapk,NFKBIA,PPARG,PPARGC1A,SIRT1,SP1,SP3,TP53,TP73,YAP1
Jesiotr Full fluid - 2023-01-25 02:06 PM		PD98059	chemical - kinase inhibitor						2.37e-12	ACTR3,ADIPOQ,AGT,ALDOA,ANXA1,APOA1,C3,CAMP,CDH1,CDH3,CLU,COL1A2,CTSB,CTSH,EEF1A1,ENO1,FN1,GPI,HNRNPAB,HPGD,HSPA5,ITGB2,KRT8,LDHA,LPL,MMP2,MMP9,MYH11,RAN,RPS2,SELENBP1,SELENOP,SERPINA1,SOD1,TF,THBS1,TXN,TYR,VCAM1,VIM	AHR,ARNT,Ap1,CEBPB,CEBPD,EGR1,ESR2,FOS,HIF1A,Hif1,IL6,JUN,JUND,MYC,NFKBIA,PD98059,RELA,SIRT1,SMAD3,SMARCA4,SP1,STAT3,TNF
Jesiotr Full fluid - 2023-01-25 02:06 PM		SLC2A3	transporter						2.56e-12	ALDOA,G6PD,GPI,LDHA,LDHB,PGAM1,PHGDH,PKM,TPI1
Jesiotr Full fluid - 2023-01-25 02:06 PM		KRAS	enzyme						3.04e-12	ACTR3,AGT,AHNAK,ALDOA,ALDOC,ARHGDIB,ARPC3,CCT5,CDH1,CDH3,CFL1,CLU,COL1A2,COL5A1,CS,EEF1A1,EIF5A,ENO1,FLNA,FN1,G6PD,GSN,GSTM3,GSTP1,HSPA5,HSPE1,ITGB2,LDHA,LGALS3BP,LUM,LYZ,MMP2,MMP9,MSN,MUC6,NCL,NME2,OLFM4,PA2G4,PDIA3,PKM,PRDX4,PYGM,RHOA,SLC25A6,SOD3,SORT1,THBS1,TLN1,UBA1,VCP,VIM	AHR,AKT1,AR,CTNNB1,EGFR,ERK,HIF1A,Hif1,JUN,KLF4,KRAS,MLXIPL,MYC,NFKB1,NFkB (complex),RAC1,RB1,RELA,SMAD2,SMAD3,SP1,STAT3,TP53,TWIST1
Jesiotr Full fluid - 2023-01-25 02:06 PM		NR1H4	ligand-dependent nuclear receptor						3.24e-12	AMBP,APOA1,APOE,C3,CETP,COL15A1,COL1A2,CTSB,CTSC,FABP7,FGB,FN1,GPX1,HSPA5,KNG1,LDHA,MMP2,PGAM1,PGM1,SDHA,SERPINA1,SERPINC1,SOD3,TGFBI,TPI1	CEBPA,CEBPB,CEBPD,ESR2,FOS,GW 4064,HIF1A,IL6,Insulin,JUN,LDL,NCOR2,NFKB1,NFkB (complex),NR1H4,PPARA,PPARG,RELA,RXRA,SMAD3,STAT3,TEAD4,THRB
Jesiotr Full fluid - 2023-01-25 02:06 PM		cisplatin	chemical drug						3.72e-12	AIFM1,ALB,ALDH1A3,ANXA1,ANXA2,ANXA4,ANXA5,C3,C4A/C4B,CAPN2,CAT,CDH1,CLU,CP,CTSB,EGF,FGA,FGB,FN1,G6PD,GC,GOT2,GSTM3,GSTP1,HADHA,Histone h3,HSPA5,LDHB,LMNA,LRP6,LXN,LYZ,MMP2,OLFM4,PGM1,PHGDH,PPIA,PSMA1,PTGR1,RAB27B,RAB6A,RAC1,RBP4,RPS16,SOD1,THBS1,VCAM1,VIM,YWHAZ	Ap1,CEBPB,CEBPD,ESR2,FOS,IL1B,IL6,JUN,NFKB1,NFKBIA,NFkB (complex),NR3C1,RELA,RNA polymerase II,SMAD2,SMAD3,STAT3,TP53,cisplatin
Jesiotr Full fluid - 2023-01-25 02:06 PM		TO-901317	chemical reagent						4.29e-12	ALB,ALDH2,APOC1,APOD,APOE,ASS1,C3,C5,C9,CETP,CFH,CFHR1,ENO1,G6PD,GPD1,GPI,GSTP1,HP,KNG1,LPL,MMP9,PTGDS,TKT,TYR,VLDLR	AHR,ARNT,D-glucose,FOXO1,HIF1A,NCOR2,NFkB (complex),NR1H2,NR1H3,NR1H4,Nr1h,PPARA,PPARG,RELA,RXRA,STAT1,THRB,TO-901317
Jesiotr Full fluid - 2023-01-25 02:06 PM		EGF	growth factor						4.41e-12	ACTC1,ACTN1,ADAM17,ANGPT1,APOA1,CDH1,CLU,COL1A2,CPB2,CSPG4,CTSD,DGKD,EEF1A1,EZR,FABP7,FN1,GSTP1,Histone h3,HPGD,IDH1,IGFALS,LDHA,LTF,MMP2,MMP9,MST1,MT-CO2,NCL,PPIB,RAC1,RHOA,SERPINA1,TF,THBS1,TUBB3,VCAM1,VCL,VIL1,VIM,YWHAB,YWHAE,YWHAQ	Akt,Ap1,CTNNB1,EGF,EGR1,ESR2,FOS,HIF1A,JUN,MMP9,NFkB (complex),PTK2,RELA,SIRT1,SMAD3,SP1,STAT3,YAP1
Jesiotr Full fluid - 2023-01-25 02:06 PM		8-bromo-cAMP	chemical reagent						5e-12	ACTG1,ACTN4,ALDH2,APOA1,ASAH1,ASS1,CAMP,CAPN2,CDC42,CKB,CLEC11A,CLSTN1,CLU,COL11A1,COL5A1,CTSB,CTSD,EZR,FN1,GLA,GM2A,GNAI1,GPX3,GSN,GSTP1,HPGD,HSP90B1,KRT8,MMP9,MYH10,MYH9,MYL12B,PLCG1,THBS1,VCL,VLDLR,VTN	8-bromo-cAMP,Ap1,ERK1/2,ESR1,ESR2,FOS,HIF1A,JUN,NCOR2,NFKBIA,NFkB (complex),NR3C1,PGR,RELA,SMAD2,SMAD3,SMARCA4,SP1,STAT3,TNF,beta-estradiol
Jesiotr Full fluid - 2023-01-25 02:06 PM		Growth hormone	group						7.42e-12	ADIPOQ,AGT,ALB,APOE,C3,CAT,CDH1,CDH3,CLU,FGG,FN1,G6PD,GLUD1,GSTP1,HADH,HBB,IGFALS,LPL,MMP9,MT-CO2,SOD1,TF,TKT,UGDH,YWHAZ	EGR1,FOS,FOXO1,Growth hormone,IL1B,INS,NFKB1,NFKBIA,NFkB (complex),NR3C1,PPARA,PPARG,RELA,RNA polymerase II,SMAD2,SMAD3,SMARCA4,SP1,STAT1,STAT3,TNF,XBP1
Jesiotr Full fluid - 2023-01-25 02:06 PM		L-triiodothyronine	chemical - endogenous mammalian						1.04e-11	ACTC1,ADIPOQ,AGT,AHSG,ALB,APOA1,APOB,APOC1,ASS1,ATIC,ATP1A1,C1S,C4A/C4B,CLU,COX5A,CS,CST3,CTSH,EGF,ENPP2,F2,FGA,FOLR2,G6PD,HP,IGHM,ITIH3,LMNA,LRP1,LYZ,MMP9,MT-CO2,PDHB,PTGDS,SHBG,TF,TTR,UBA1	CEBPA,CEBPB,CEBPD,ESR2,HDAC3,HIF1A,IL6,Insulin,L-triiodothyronine,NCOR1,NCOR2,NFKB1,NFkB (complex),NR1H3,PPARG,RELA,RNA polymerase II,RXRA,SIN3A,SMAD2,SMAD3,STAT3,TEAD4,THRB,estrogen receptor
Jesiotr Full fluid - 2023-01-25 02:06 PM		GCN2iB	chemical drug						1.19e-11	ACTG1,ALDOA,APOA1,ASS1,COX5A,ENO1,ENO3,GPX1,GPX4,GSTP1,LDHA,LPL,PDHB,PGAM1,PKM,TPI1
Jesiotr Full fluid - 2023-01-25 02:06 PM		PTEN	phosphatase						1.45e-11	ACAA2,ACO2,ADIPOQ,ALDH1A3,ANGPT1,ANXA1,ARF4,ATP5F1A,C3,CDH1,CLTC,COL15A1,COL5A1,COX5A,CS,CSRP1,CTSB,DLAT,DLD,EGF,FN1,GPX3,HADH,HADHA,HGFAC,Histone h3,LDHB,MAN1C1,MDH1,MMP2,MMP9,MT-CO2,NME2,PA2G4,PDHB,PGM1,PHGDH,PKM,SDHA,SELENOP,TG,THBS1,VCAM1,VIL1,VIM	AMPK,Akt,Ap1,CTNNB1,EGR1,ESR2,ETS1,FOXO1,FOXO3,HIF1A,JUN,MYC,PPARG,PPARGC1A,PTEN,RELA,SFRP1,SIRT1,SMAD2,SMAD3,SRC,STAT6,THRB,TP53,YAP1
Jesiotr Full fluid - 2023-01-25 02:06 PM		MRTFA	transcription regulator						1.49e-11	ACTC1,ACTG1,CAMP,COL6A3,EPPK1,EZR,FABP3,FLNA,HPGD,LMNA,LTF,MMP9,MYH10,MYH11,MYH9,PFN1,PFN2,RAB27B,RAC1,SELENOP,THBS1,VCAM1,VCL	Akt,Ap1,CTNNB1,ESR2,HIF1A,MRTFA,MRTFB,SMAD2,SRF,TEAD4,TP73,YAP1
Jesiotr Full fluid - 2023-01-25 02:06 PM		PPARG	ligand-dependent nuclear receptor						1.72e-11	ACAA2,ADIPOQ,AGT,ALDH9A1,APOA1,APOE,C3,CAT,CDH1,COL1A2,CS,DLAT,FABP3,FAM20C,FN1,GPD1,HADHA,HP,IDH1,IgG,LPL,MDH1,MMP9,NPEPPS,PDHB,PEPD,RBP4,SERPINA1,SHBG,SOD1,TIMP4,TKT,VCAM1,VIM,VLDLR,YWHAE	ADIPOQ,CEBPA,CREBBP,EGR1,FOS,FOXO1,INS,NCOR1,NCOR2,Nr1h,PPARA,PPARG,PPARGC1A,RELA,SIRT1,SMAD3,SP1,STAT1,STAT3,XBP1,rosiglitazone,troglitazone
Jesiotr Full fluid - 2023-01-25 02:06 PM		PAX3	transcription regulator						2.36e-11	ANXA1,ARHGDIB,ASS1,C8G,CDH3,CLU,COL1A2,CPN2,CST3,FABP7,G6PD,GPX4,HARS1,HPX,MMP9,PHGDH,PPIB,PXDN,RAB11B,SHMT1,TCN2,YWHAE
Jesiotr Full fluid - 2023-01-25 02:06 PM		3,5-dihydroxyphenylglycine	chemical reagent						2.4e-11	ACTR3,CST3,FABP7,RACK1,RPL27,RPL3,RPL30,RPL4,RPL6,RPL8,RPLP0,RPLP2,RPS16,RPS18,RPS2,RPS20,RPS25,RPS3,TPT1
Jesiotr Full fluid - 2023-01-25 02:06 PM		trichostatin A	chemical drug						2.68e-11	AGT,ALPL,ANGPT1,ANXA6,APOE,BLVRB,CA6,CAMP,CDH1,CLEC3B,CLU,COL1A2,COL6A3,CTSB,EHD1,ENPP2,EZR,FBLN1,FN1,G6PD,GLRX,GPX4,GSN,GSTP1,HBB,HBE1,Histone h3,HSPA5,IDH1,LMNA,MMP2,MMP9,MSN,MST1,PGD,PRDX1,PTGR1,RAB6A,RAN,SDHA,SRI,TALDO1,THBS1,TKT,TUBB3,TXN,UCHL1,UGDH,VCAM1,VCL,VIM,YWHAE	Ap1,EGR1,ESR2,FOS,FOXO3,HIF1A,IL1B,JUN,NF-Y,NFkB (complex),NR3C1,PGR,RELA,SIRT1,SMAD2,SMAD3,SMAD4,SP1,STAT3,TFAP2C,TP53,decitabine,hydrogen peroxide,trichostatin A
Jesiotr Full fluid - 2023-01-25 02:06 PM		APOE	transporter						3.03e-11	ADIPOQ,ANXA11,APOA1,APOB,APOD,APOE,CALR,CAPNS1,CAT,CETP,CLU,CSRP1,CTSB,CTSD,F10,GPX3,GPX4,HABP2,HSP90AB1,HSP90B1,HSPA5,HSPD1,LPL,LRP1,MMP2,MMP9,P4HB,SOD1,VCAM1,VCP	ABCA1,APOE,Ap1,EGR1,FOS,JUN,KLF11,LDL,NF-Y,NFKB1,NFKBIA,NFkB (complex),Nr1h,RELA,SMAD3,SMAD4,SMARCA4,SP1,STAT1,STAT3,TNF,cholesterol
Jesiotr Full fluid - 2023-01-25 02:06 PM		lactacystin	chemical - protease inhibitor						3.18e-11	APOB,ARHGDIB,ATP1A1,CCT2,CFL1,CLIC1,CTSD,EIF5A,GNAI1,GSTP1,HBB,HMGB2,HSP90B1,HSPA5,MMP2,MMP9,PFN1,PPIA,RAC1,RPLP0,RPLP2,TXN	AHR,Ap1,CEBPA,ESR2,FOS,Fus,JUN,JUND,KLF11,NFkB (complex),Nr1h,RELA,SMAD3,SMAD4,SMAD7,SP1,Ubiquitin,cholesterol,lactacystin
Jesiotr Full fluid - 2023-01-25 02:06 PM		fluoride	chemical - endogenous mammalian						3.48e-11	ACTN1,ACTN4,ACTR3,CA6,EEF1A1,HSPA5,MYH10,RACK1,RPS16,RPS3,TUBB3,TUBB4B,VCAM1,VCP,YWHAQ
Jesiotr Full fluid - 2023-01-25 02:06 PM		IL20	cytokine						4.64e-11	AHSG,ALB,APOA1,APOC1,HP,MMP9,PLG,RBP4,SERPINC1,TTR,VTN	CEBPB,CEBPD,ESR2,IL20,IL6,SMAD3,STAT3
Jesiotr Full fluid - 2023-01-25 02:06 PM		IL5	cytokine						4.77e-11	ACAA2,ALDOA,ALDOC,ANXA2,ANXA6,ASS1,CRIP1,CTSC,ENO1,GSTT2/GSTT2B,HSP90B1,HSPA5,IGHM,IL2RG,LUM,MMP9,NACA,PGM1,PKM,PRDX4,QSOX1,SRI,TPI1,TPM4,UCHL3,VIM	AKT1,CSF2,HIF1A,IL5,KLF4,RB1,SP1,STAT3,TWIST1
Jesiotr Full fluid - 2023-01-25 02:06 PM		NFKBIA	transcription regulator						5.16e-11	APOA1,C3,CAMP,CDH1,CDH13,CDH3,CLU,COL1A2,CP,CTSB,ENPP2,ERAP2,FN1,FSCN1,GATD3/LOC102724023,GM2A,GPX3,HSPA5,IgG,KRT8,LYZ,MMP9,OLFM4,RAC1,RPL8,RPS18,RPS2,SOD1,SOD3,SORL1,UBA1,VCAM1,YWHAZ	CEBPB,CEBPD,CHUK,ESR1,ESR2,GLI1,HIF1A,IKBKB,IL6,JUN,NCOR2,NFKB1,NFKBIA,NFkB (complex),RELA,SMAD3,SMARCA4,STAT3,TNF
Jesiotr Full fluid - 2023-01-25 02:06 PM		IL4	cytokine						5.79e-11	ACTG1,ADAM17,AHNAK,ALDH2,ALDOC,ANXA1,ANXA2,ANXA4,ANXA6,APOE,ASS1,C3,CAPG,CAT,CKB,CLTC,COL1A2,COL6A3,CRIP1,CRISPLD2,CSTB,CTSC,EFHD2,FGB,FGG,FLNA,FN1,FSCN1,GPX4,GSTT2/GSTT2B,HP,HPGD,IgG,IL2RG,ITGB2,LDHA,LGALS3BP,LPL,LRP1,LTA4H,MMP2,MMP9,MYH9,NCL,PDS5A,PGM1,PKM,PROS1,PSMA2,PSMA6,QSOX1,RHOA,SERPINB6,TGFBI,TLN1,TPI1,UCHL3,VCAM1,VIM	CEBPB,CEBPD,ESR2,FOS,FOXO3,IL2,IL4,IL6,Interferon alpha,JUN,NFKBIA,NFkB (complex),RELA,SMAD3,SMARCA4,STAT1,STAT3,STAT6,TNF
Jesiotr Full fluid - 2023-01-25 02:06 PM		HIF1A	transcription regulator						6.97e-11	ADAM17,ADIPOQ,AGT,ALDOA,ALDOC,APOE,ATP5F1A,ATP5F1B,CDH1,COL1A2,COX5A,CTSD,EIF5A,ENO1,ENO3,FN1,FSCN1,GAPDHS,GPI,GSTM3,Histone h3,HP,HSPA5,ITGB2,LDHA,MMP2,MMP9,MYH9,PGAM1,PKM,PPIA,SDHA,THBS1,TPI1,TXN,VCAM1,VIM	AHR,ARNT,Akt,Ap1,CCND1,CTNNB1,EGR1,ESR2,HDAC3,HIF1A,Hif1,PKM,RELA,SMAD2,SMAD4,SP1,STAT3,TP53,YAP1
Jesiotr Full fluid - 2023-01-25 02:06 PM		progesterone	chemical - endogenous mammalian						7.73e-11	ADH5,ADIPOQ,ALPL,APOD,APOE,ATP5PD,ATP6V1B2,C3,CDH1,CFB,CNDP2,COL15A1,CP,CST3,CTSD,EGF,ENPP2,EZR,F2,FKBP3,FN1,G6PD,HGFAC,LDHA,LPL,LTF,LXN,MMP2,MMP9,NME2,PKM,PROS1,PTGDS,RAB27B,RACK1,RAP1B,RBP4,TGFBI,THBS1,TTR,VIM	Akt,Ap1,CREBBP,CTNNB1,ESR1,ESR2,FOS,HDAC3,HIF1A,JUN,MAPK8,MBD2,NFkB (complex),RELA,RXRA,SIRT1,SMAD2,SMAD3,SMAD4,SP1,STAT3,YAP1,ZEB2,estrogen receptor,progesterone
Jesiotr Full fluid - 2023-01-25 02:06 PM		MTOR	kinase						9.35e-11	AIFM1,ALDH1A3,CDH1,CLTC,CNP,CS,ENO1,FGB,FN1,GLUD1,HADHA,HSP90AB1,HSP90B1,IgG,LDHA,LDHB,MDH1,MDH2,MMP9,PFN1,PKM,PPIB,PRDX5,RAB11B,RHOA,RPS18,SERPINA1,SOD1,VCAM1	AMPK,EGR1,FOXO1,FOXO3,HIF1A,JUNB,MTOR,MYC,NFKB1,NFKBIA,NFkB (complex),PPARG,PPARGC1A,RELA,RHOA,RNA polymerase II,RORC,SIRT1,SMAD2,STAT1,STAT3,sirolimus
Jesiotr Full fluid - 2023-01-25 02:06 PM		IND S1	chemical - kinase inhibitor						1.01e-10	ATP5F1B,CFL1,COX5A,ENO1,PDIA3,PGAM1,PRDX1,PSMA1,VDAC2
Jesiotr Full fluid - 2023-01-25 02:06 PM		CD3	complex						1.05e-10	ACTN4,ACTR3,ANXA1,ARHGDIB,C1R,CALM1 (includes others),COX5A,CS,FKBP2,FKBP3,G6PD,GDI2,GFUS,HPX,HSP90AA1,HSP90B1,HSPA5,HSPE1,IL2RG,LCP1,LRP1,MDH2,MMP2,MST1,NCL,P4HB,PA2G4,PFN1,PGAM1,PLA2R1,PRDX4,PSAP,PSMA6,RPL30,RPL6,RPS3A,SORL1,THBS1,VDAC2	CD3,CTNNB1,FOXM1,JUN,MYC,NR4A1,TCF,TCR,YAP1
Jesiotr Full fluid - 2023-01-25 02:06 PM		ESRRG	ligand-dependent nuclear receptor						1.11e-10	ACO2,ACTC1,ALDOC,ATP5F1B,CS,DLAT,DLD,ENO1,FABP3,HADH,LDHA,LPL,MDH1,MDH2,PDHB,PKM,TPI1	AHR,ARNT,D-glucose,ESRRG,FOXO1,HIF1A,RELA
Jesiotr Full fluid - 2023-01-25 02:06 PM		E2F1	transcription regulator						1.15e-10	ACTR3,ADIPOQ,AGR2,ALPL,CALM1 (includes others),CALR,CCT2,CDH1,CKB,CLIC1,COX5A,CTSB,FKBP3,GM2A,HADHA,HMGB2,HSP90B1,HSPD1,HSPE1,LTA4H,MDH1,MMP9,NCL,PA2G4,RAB1A,RAN,RPS16,SDHA,SERPINF2,THBS1,UGDH,VCAM1,VCP,VIM,YWHAE	Akt,Ap1,CDKN1A,CTNNB1,E2F1,ERK1/2,ESR2,FOS,FOXM1,FOXO1,HIF1A,JUN,MYC,NCOR2,NPM1,PPARA,PPARG,RB1,RELA,SMAD3,SP1,STAT1,STAT3,TCF,TP53,YAP1
Jesiotr Full fluid - 2023-01-25 02:06 PM		KDM1A	enzyme						1.37e-10	AGT,ARHGDIB,C3,C4A/C4B,CAPG,CDH1,COL1A2,CTSC,CTSD,FN1,HBB,HBE1,Histone h3,ITGB2,KRT8,LCP1,LGALS3BP,LYZ,MSN,NCL,PTGR1,SELENOP,SERPINF2,TCN2,TFF2,THBS1,VCAM1,VCL,VIM	AHR,ARNT,CEBPA,CEBPB,CREBBP,Collagen(s),HIF1A,Hif1,Histone h3,JUN,KDM1A,MYC,PPARG,RNA polymerase II,SMAD2,SMAD3,SMAD4,SP1,STAT3,ZEB2
Jesiotr Full fluid - 2023-01-25 02:06 PM		MEL T1	chemical - kinase inhibitor						1.55e-10	ATP5F1B,CFL1,COX5A,ENO1,HSPD1,PGAM1,PRDX1,PSMA1
Jesiotr Full fluid - 2023-01-25 02:06 PM		KDM6A	enzyme						1.61e-10	ALB,ARHGDIB,CFI,CSPG4,ENO3,F2,GC,HABP2,IGFALS,TTR,VCAM1,VTN
Jesiotr Full fluid - 2023-01-25 02:06 PM		OSM	cytokine						2.21e-10	ADAM17,ADH5,ALB,ANXA1,ANXA2,ANXA3,ASAH1,C1R,C1S,C4A/C4B,C4BPA,CA6,CAMP,CAT,CDH1,CDH3,CFB,CKM,COL1A2,CTSH,FETUB,FGA,FGB,FN1,GFUS,HP,HSPA5,LRG1,MMP2,MMP9,MYH10,PEPD,QSOX1,SERPINA1,TCN1,VCAM1,VIM	AHR,Ap1,CEBPA,CEBPB,CEBPD,CIITA,EGR1,ESR2,FOS,IL6,IL6R,Jnk,NFKBIA,NFkB (complex),OSM,RELA,SMAD2,SMAD3,SMAD4,SMAD7,SP1,STAT1,STAT3
Jesiotr Full fluid - 2023-01-25 02:06 PM		LDLR	transporter						2.35e-10	ALDH9A1,APOB,APOE,CFB,CLEC4E,CTSC,DLAT,DLD,FABP3,FAM3C,G6PD,GPI,HSPA5,IgG,LPL,LRP1,LYZ,MINPP1,MMP2,MMP9,UBC,VCAM1,VLDLR	APOE,FOS,FOXO1,IgG,JUN,KLF11,LDL,LDLR,LPL,NFKB1,NFkB (complex),Nr1h,RELA,SP1,STAT1,STAT3,cholesterol
Jesiotr Full fluid - 2023-01-25 02:06 PM		dactolisib	chemical drug						2.82e-10	ALDH2,ALDH9A1,ALDOC,CDH1,DLD,ENO1,GPI,LDHA,PGAM1,PGM1,PKM,TPI1,VLDLR	MTOR,MYC,RORC,STAT1,STAT3,VHL,dactolisib
Jesiotr Full fluid - 2023-01-25 02:06 PM		losartan potassium	chemical drug						2.83e-10	AGT,ANGPT1,ARHGDIB,ATP1A1,ATP5PD,CST3,EGF,FN1,HSPA5,ITGB2,MMP2,MMP9,PLCG1,PYGM,RBP4,TNNC2,TUBB3,VCAM1	ACE2,AGT,Ap1,EGR1,FOS,FOXC2,FOXO1,FOXO3,Jnk,NFkB (complex),NR3C1,NR3C2,P38 MAPK,PPARGC1A,RELA,SIRT1,SMAD2,SMAD3,SP1,STAT3,aldosterone,losartan potassium
Jesiotr Full fluid - 2023-01-25 02:06 PM		sodium tungstate	chemical drug						2.9e-10	ACO2,AK1,APOA1,ATP6V1B2,CKB,ENO1,ENO3,LXN,PDHB,TPI1
Jesiotr Full fluid - 2023-01-25 02:06 PM		RICTOR	other						3e-10	ATP5F1A,ATP5F1B,ATP5PD,ATP6V1B2,CDH1,COX5A,PSMA1,PSMA2,PSMA3,PSMA4,PSMA6,PSMC5,RAC1,RPL30,RPL4,RPL6,RPL8,RPLP0,RPLP2,RPS18,RPS2,RPS3,SDHA,VCAM1,VIM	AKT2,Akt,Ap1,CTNNB1,ESR1,ESR2,FOXM1,FOXO3,HIF1A,Hif1,JUN,MLXIPL,MYC,NFkB (complex),PITX2,RICTOR,TCF,TP53,TWIST1,YAP1
Jesiotr Full fluid - 2023-01-25 02:06 PM		PC-SPES	chemical drug						3.49e-10	ANXA1,CLU,GPI,HSP90AA1,HSPA5,MST1,MYL6,P4HB,PA2G4,QSOX1,RAN,SDHA,SELENBP1,TXN,VIM
Jesiotr Full fluid - 2023-01-25 02:06 PM		MLXIPL	transcription regulator						3.55e-10	ANXA2,GPD1,PGD,RPL27,RPL3,RPL30,RPL4,RPL6,RPL8,RPLP0,RPLP2,RPS16,RPS18,RPS2,RPS20,RPS25,RPS3,TKT
Jesiotr Full fluid - 2023-01-25 02:06 PM		IL1B	cytokine						3.66e-10	ALPL,ANGPT1,ANXA1,ANXA4,APOB,APOE,ASS1,ATP1A1,C1R,C3,C4A/C4B,C5,CAT,CDH1,CFB,CLU,COL1A2,CP,CPB2,CRISPLD2,CTSB,EHD1,ENPP2,FGB,FGG,FN1,G6PD,GC,GLA,GM2A,HP,HSPA5,IDH1,IGFALS,LCP1,LDHA,MMP2,MMP9,MT-CO2,MYH11,P4HB,PGAM1,PLXDC2,PTGDS,RAB3C,RAN,SELENOP,SERPINF2,THBS1,TIMP4,TLN1,TPT1,UGDH,VCAM1,VIM	AHR,ARNT,CEBPB,CG,D-glucose,EGR1,ESR2,FOS,FOXO1,HIF1A,IFNG,IL1B,JUND,NFKB1,NFKBIA,NFkB (complex),RELA,RNA polymerase II,SMAD2,SMAD3,SMARCA4,STAT1,STAT3,TNF
Jesiotr Full fluid - 2023-01-25 02:06 PM		ethanol	chemical - endogenous mammalian						3.75e-10	ADAM17,ADIPOQ,ALDH1A3,APOA1,ARHGDIB,C9,CAT,CDH13,CETP,CFL1,CLIC4,CLU,COL1A2,ENO1,FLNA,GNAI1,GPX4,GSTP1,HSP90AB1,HSP90B1,HSPA5,IGHM,LGALS3BP,MMP2,MMP9,MT-CO2,PKM,PRDX4,SERPINA1,SLC25A6,SOD1,TLN1,TPI1,VCAM1	APOE,Ap1,CEBPB,ERK1/2,FOS,FOXO4,HIF1A,IFNG,JUN,NCOR2,NFKB1,NFKBIA,NFkB (complex),PIK3R1,RELA,SMAD3,SMARCA4,SP1,STAT1,STAT3,TNF,TP53,ethanol
Jesiotr Full fluid - 2023-01-25 02:06 PM		carbon tetrachloride	chemical toxicant						3.81e-10	APOA1,APOB,APOE,ASS1,C9,CAT,COL1A2,EGF,FGG,FN1,GC,GLUD1,GPX4,GSTP1,Histone h3,HSP90AA1,HSPD1,MMP2,MMP9,QDPR,TF,VCAM1,VIM	AHR,Ap1,CEBPA,CEBPB,ESR2,FOS,HIF1A,ID1,IFNG,JUN,NFKB1,NFKBIA,NFkB (complex),RELA,SMAD2,SMAD3,SMAD4,SMAD7,SP1,STAT1,STAT3,Tgf beta,carbon tetrachloride
Jesiotr Full fluid - 2023-01-25 02:06 PM		SRF	transcription regulator						3.91e-10	ACTC1,ACTG1,CAMP,CAP1,CFL1,CKM,CSRP1,EZR,FLNA,GSN,IGHM,LPL,LRP1,LRP4,LTF,MMP9,MYH11,MYH9,PGM1,PLA2R1,PPIA,PTGR1,RAB27B,SERPIND1,TLN1,TUBB4B,VCL,WDR1	MRTFA,MRTFB,SRF,YAP1
Jesiotr Full fluid - 2023-01-25 02:06 PM		FMR1	translation regulator						4.77e-10	ALDOA,BASP1,CFL1,EEF2,ENO1,MMP9,NPEPL1,PFN1,PPIA,RACK1,RPL3,RPL30,RPL4,RPL8,RPLP0,RPLP2,RPS16,RPS18,RPS2,RPS20,RPS25,TF
Jesiotr Full fluid - 2023-01-25 02:06 PM		hexachlorobenzene	chemical toxicant						5.06e-10	AIFM1,ANXA1,ANXA2,C4A/C4B,CLU,CP,FGA,FGB,LXN,MMP2,MMP9,VIM	AR,CTNNB1,EGFR,ETS1,HIF1A,MMP9,NFkB (complex),RELA,SMAD2,SMAD3,SP1,SRC,STAT6,hexachlorobenzene
Jesiotr Full fluid - 2023-01-25 02:06 PM		doxorubicin	chemical drug						6.75e-10	ACTC1,ALB,ANXA1,ANXA2,ATP5F1A,C4A/C4B,CAT,CDH3,CKM,CLU,CP,CPZ,CTSB,CTSD,EEF1A1,EEF1B2,EIF5A,FBLN1,FGA,FGB,GSTM3,HSP90AA1,KRT8,LGALS3BP,LXN,MMP2,P4HB,PRDX1,PSAP,PTGDS,SOD1,SYTL1,TXN,VIM	APP,FOS,FOXO1,FOXO3,HIF1A,IL1B,JUN,MAPK14,MYC,NFE2L2,NFKBIA,NFkB (complex),NR3C1,PPARG,RELA,SIRT1,SMAD2,SMAD3,SMARCA4,SP1,STAT3,THRB,TNF,TP53,TP73,doxorubicin
Jesiotr Full fluid - 2023-01-25 02:06 PM		SREBF1	transcription regulator						7.19e-10	ADIPOQ,ALDOA,ALDOC,ARF4,CFI,CSRP1,FABP3,FABP7,FN1,G6PD,GPX3,HSPA13,HSPA5,IDH1,IGHM,LPL,MT-CO2,PGD,PLS3,PTGDS,RPLP0,SELENOP,SERPINA1,TF	AHR,ARNT,CEBPA,D-glucose,FOXO1,HIF1A,Insulin,PPARA,PPARG,RELA,SMAD3,SP1,SREBF1,SREBF2,STAT1,TEAD4
Jesiotr Full fluid - 2023-01-25 02:06 PM		streptozocin	chemical drug						7.48e-10	ADIPOQ,ALB,ALPL,ATP1A1,CAT,CETP,CLU,EGF,ENO3,FABP3,FN1,GPX3,GPX4,HSPA5,HSPD1,IGFALS,LPL,MMP2,MMP9,PDHB,SOD1,SOD3,UBC,VCAM1,VIM	ADIPOQ,Ap1,CEBPA,EGR1,ERK1/2,FOS,HIF1A,Insulin,JUN,LEP,NCOR2,NF-Y,PPARA,PPARG,PPARGC1A,RELA,SMAD3,SMAD4,SP1,SP3,TEAD4,streptozocin
Jesiotr Full fluid - 2023-01-25 02:06 PM		JUN	transcription regulator						8.14e-10	ANXA1,ANXA2,APOE,C3,C5,CALM1 (includes others),CAMP,CAPN2,CAPNS1,CDH1,CLU,COL1A2,EEF2,EPHX2,EZR,FABP7,FN1,FOLR2,GOT1,GSTP1,HPGD,LMNA,MMP2,MMP9,PGLYRP2,PRDX1,PTGDS,PXDN,TF,THBS1,TXN,VCAM1,VIM	Ap1,ESR1,ESR2,FOS,HIF1A,JUN,JUND,NFKB1,NFKBIA,NFkB (complex),RELA,STAT1,STAT3
Jesiotr Full fluid - 2023-01-25 02:06 PM		resiquimod	chemical drug						9.13e-10	ACTG1,ACTR2,ACTR3,ANXA4,ATP5F1A,ATP6V1B2,C3,C4A/C4B,CAT,CLEC4E,DLD,EZR,GM2A,GPX1,HSP90AA1,HSP90AB1,HSPA5,HSPD1,IgG,LMNA,MSN,PKM,PRDX1,PSMA1,PSMA2,PSMA3,PSMA4,PSMA6,PSMC5,YWHAB	Ap1,CEBPB,ERK1/2,FOS,HIF1A,IFNG,JUN,NCOR2,NFkB (complex),SP1,STAT1,STAT3,resiquimod
Jesiotr Full fluid - 2023-01-25 02:06 PM		SP1	transcription regulator						1.22e-09	ADH5,ALPL,APOA1,APOE,ASS1,ATP5F1B,CAMP,CAT,CDH1,CETP,CIRBP,CKB,COL1A2,CTSD,DLAT,EZR,F10,FLNA,FN1,FOLR2,GOT1,GPX4,HADHA,HBB,HBE1,HSPA5,LPL,MMP2,MMP9,MYH11,PKM,SOD1,TIMP4,UBC,UGDH,VIM	AHR,Ap1,CEBPA,CEBPB,EGR1,JUN,NF-Y,NFKBIA,NFkB (complex),RELA,SIRT1,SMAD2,SMAD3,SMAD4,SMAD7,SP1,YAP1
Jesiotr Full fluid - 2023-01-25 02:06 PM		IND S7	chemical - kinase inhibitor						1.27e-09	ATP5F1B,COX5A,ENO1,GLUD1,PDIA3,PGAM1,PSMA1,VDAC2,VIM
Jesiotr Full fluid - 2023-01-25 02:06 PM		ESR2	ligand-dependent nuclear receptor						1.54e-09	ACTC1,ACTN1,AGT,ALDH1A3,ANXA1,ANXA4,APOE,ARHGDIB,C3,CAPN2,CDH1,CDH13,CLU,COL11A1,COL1A2,CTSD,CTSH,ENPP2,FBLN1,FN1,FSCN1,GLRX,GM2A,GPX3,GSTP1,HPGD,HSPD1,KRT8,LGALS3BP,LMNA,LPL,LRRC15,MMP2,MMP9,PA2G4,PSMA4,PTGDS,RBP4,THBS1,THBS4,VCAM1,VIM	Ap1,CREBBP,ESR1,ESR2,FOS,HDAC3,HIF1A,JUN,JUND,MBD2,NFKB1,NFKBIA,NFkB (complex),RELA,SP1,STAT3,TP53,beta-estradiol,estrogen receptor
Jesiotr Full fluid - 2023-01-25 02:06 PM		IL15	cytokine						1.56e-09	ACTN4,ALDOA,ALDOC,ANXA1,ARHGDIB,CALM1 (includes others),CDH1,ENO1,ENO3,G6PD,GDI2,GPI,HSPE1,IgG,IL2RG,LDHA,MST1,PA2G4,PDIA3,PFN1,PGD,PGM1,PKM,PRDX4,PSAP,RPS3A,SORL1,TALDO1,TKT,TPI1,VCAM1	CD44,FOS,FOXO1,FOXO3,HIF1A,IL15,IL2,Immunoglobulin,JUN,MTOR,MYC,NFkB (complex),NR4A1,RELA,RORC,RXRA,SMAD2,STAT1,STAT3,STAT6,TWIST1,VHL
Jesiotr Full fluid - 2023-01-25 02:06 PM		SMARCA4	transcription regulator						1.64e-09	ACTN4,ADIPOQ,AGR2,AGT,AHNAK,ALB,ALDH1A3,ALDH2,ALDOC,APOA1,ARHGDIB,CDH1,CKM,CNP,COTL1,CP,CTSB,CTSH,ENO3,FGG,FN1,GPX1,GSTO1,GSTP1,HBB,HBE1,HPGD,LMNA,LUM,MMP2,MYH11,PKM,SELENOP,SOD3,TNNC2,TTR,TYR,VIM	Ap1,CTNNB1,EGR1,GLI1,MYOD1,NF-Y,NFKB1,NFkB (complex),RB1,RELA,RNA polymerase II,SMAD2,SMAD3,SMAD4,SMARCA4,SP1,STAT3
Jesiotr Full fluid - 2023-01-25 02:06 PM		SB203580	chemical drug						1.76e-09	ADIPOQ,AGT,ALPL,ANXA1,ANXA3,ARHGDIB,C3,C4A/C4B,CAMP,CDH1,COL1A2,CTSH,EGF,ENO1,FABP3,FN1,GDI2,GLRX,GPI,GSTP1,HSPA5,MMP2,MMP9,MYH11,PLAAT4,PRDX1,PTGDS,SOD3,THBS1,TYR,VCAM1,VIM	Ap1,CEBPB,ESR2,ETS1,FOS,HIF1A,IFNG,JUN,JUND,NFKB1,NFKBIA,NFkB (complex),RELA,SB203580,SMAD2,SRC,STAT1,STAT3,STAT6
Jesiotr Full fluid - 2023-01-25 02:06 PM		ESR1	ligand-dependent nuclear receptor						1.81e-09	ACTC1,ACTR2,ADAM17,AGT,AHNAK,AK1,ANXA3,ANXA4,APOA1,APOE,ASS1,C3,C5,CAPN2,CDC42,CDH1,CKB,COTL1,CP,CTSB,CTSC,CTSD,EGF,EIF5A,EML1,ENO1,ENPP2,FBLN1,FKBP2,FLNA,G6PD,GLRX,GM2A,GSN,HPX,HSP90AA1,HSP90B1,HSPA13,HSPD1,HTRA1,IQGAP1,LGALS3BP,LPL,LTF,MAN1A1,MMP9,MST1,MYH10,MYH11,PFN2,PROS1,PTGDS,RAB6A,RBP4,SCIN,SERPINB6,TFF2,THBS4,TTR,UMODL1,VIM	4-hydroxytamoxifen,Ap1,CEBPB,CTNNB1,ESR1,ESR2,FOS,FOXO1,HIF1A,JUN,NFkB (complex),RELA,RNA polymerase II,SMAD2,TP53,beta-estradiol,estrogen,estrogen receptor,progesterone
Jesiotr Full fluid - 2023-01-25 02:06 PM		AGN194204	chemical drug						1.86e-09	ACAA2,ADIPOQ,ANXA11,ANXA2,ASS1,ATP1A1,CLIC4,COTL1,CSRP1,CST3,ENO3,GNAI1,IGHM,ITGB2,LMNA,LPL,MAN1A1,MMP9,PROS1,PTGR1,SCIN
Jesiotr Full fluid - 2023-01-25 02:06 PM		testosterone	chemical - endogenous mammalian						1.92e-09	ADIPOQ,ALDOA,ANGPT1,ANXA1,ANXA3,CAT,CDH1,CLU,COX5A,CTSD,EGF,FN1,GDI2,GPX4,HSP90AB1,HSPA5,HSPD1,MT-CO2,PSMA1,PSMA2,SHBG,TF,TG,THBS1,TUBB3,VCAM1,YWHAE,YWHAZ	Akt,Ap1,CTNNB1,EGR1,ESR1,ESR2,ETS1,FGF2,FOS,HIF1A,IGF1,JUN,MYC,NFKBIA,RELA,RUNX2,SMAD3,SMARCA4,SP1,STAT3,TNF,YAP1,ZEB1,beta-estradiol,testosterone
Jesiotr Full fluid - 2023-01-25 02:06 PM		ATP5IF1	other						2.09e-09	ACAA2,ADIPOQ,AIFM1,ASAH1,BLVRB,CAT,DLD,FABP3,HADH,HADHA,LDHB,SDHA
Jesiotr Full fluid - 2023-01-25 02:06 PM		SNAI1	transcription regulator						2.11e-09	ACTN1,ACTR2,ACTR3,ADIPOQ,CDC42,CDH1,CFL1,COL1A2,FLNA,FN1,GSN,HPGD,KRT8,MMP9,TF,TPM3,TPM4,VIM	AHR,Akt,Ap1,CDH1,CDKN2A,CEBPA,CTNNB1,ESR2,ETS1,HIF1A,JUN,NFKB1,NFkB (complex),RELA,RNA polymerase II,SMAD3,SMAD4,SMAD7,SNAI1,SP1,STAT3,TGFB1,YAP1
Jesiotr Full fluid - 2023-01-25 02:06 PM		CEBPB	transcription regulator						2.15e-09	ADIPOQ,AGT,ALB,APOB,C3,CDH3,CIRBP,CLEC4E,CLU,COL1A2,CP,CPB2,CTSC,FBLN1,FN1,HBB,HMGB2,HP,HPX,HSP90AA1,HSPD1,HSPE1,IgG,PA2G4,PLG,PRDX4,PSMA3,PSMA6,RAN,SERPINA1,SHMT1,TF,TIMP4,TUBB3,VIM,VLDLR	ATM,CEBPA,CEBPB,CEBPD,CREBBP,CTNNB1,ESR2,FOXO1,H2AX,HIF1A,Hif1,IL6,JUN,MLXIPL,MYC,NFKBIA,PPARA,PPARG,SMAD3,SP1,STAT1,STAT3,TP53
Jesiotr Full fluid - 2023-01-25 02:06 PM		PRL	cytokine						2.29e-09	ACTR3,ANXA2,ANXA3,ANXA5,ATP5PD,CAPN2,CDH1,CLU,COL1A2,COL5A1,CST3,CTSB,CTSD,CTSH,EGF,ENO1,FN1,Histone h3,HSPD1,IGFALS,MSN,P4HB,SOD1,TPM3,VIM	Ap1,ESR1,ESR2,ETS1,FOS,FOXO1,FOXO3,HIF1A,IGF1,MYC,NFkB (complex),PPARG,PRL,RELA,RUNX2,SMAD2,SMAD3,SP1,SRC,STAT6,THRB,TP53,beta-estradiol,cyclosporin A
Jesiotr Full fluid - 2023-01-25 02:06 PM		COL6A1	other						2.29e-09	AK1,ALDOA,CKM,ENO3,IDH1,PVALB,TPI1
Jesiotr Full fluid - 2023-01-25 02:06 PM		tetraethylammonium	chemical drug						2.36e-09	ATP5PD,EFHD2,GSTO1,HADHA,PDIA3,PSMA6,RHOA,RPLP0,SRI,TPI1
Jesiotr Full fluid - 2023-01-25 02:06 PM		NRG1	growth factor						2.45e-09	ACTN1,ANGPT1,CDH1,COL6A3,EEF1A1,ENO3,FLNA,FN1,FSCN1,GPI,GPX3,ITGB2,MMP9,MST1,PHGDH,PLG,PYGM,SDHA,SHBG,TF,THBS1,VCL,VIM	AHR,ARNT,Ap1,EGF,EGR1,ERBB2,ERK,FOXO3,HIF1A,Hif1,JUN,MYC,NFkB (complex),NRG1,RELA,SMAD2,STAT3,ZEB1,estrogen receptor,prostaglandin E2
Jesiotr Full fluid - 2023-01-25 02:06 PM		NEUROG1	transcription regulator						2.52e-09	ASS1,C1S,C3,CFH,FABP3,FN1,LCP1,MMP9,PXDN,RHOA,SERPINF1,THBS1	FOXO1,NEUROG1,NFkB (complex),PPARG,RELA,RHOA,STAT1
Jesiotr Full fluid - 2023-01-25 02:06 PM		mir-802	microrna						2.68e-09	ACTR2,ACTR3,ANGPT1,ARPC3,CDH3,GNAI1,GSN,HPGD,LRP6,MYH11,MYL6,PFN2,RAC1,RAN,RAP1B,RHOA,VIM
Jesiotr Full fluid - 2023-01-25 02:06 PM		CEBPA	transcription regulator						3.06e-09	ADIPOQ,AGT,ALB,ANXA1,APOB,ASL,ASS1,C3,CAMP,CDH1,CETP,COL1A2,CPB2,F9,GLRX,GSTP1,Histone h3,HP,HPGD,HSPA5,LPL,LTF,PFN2,PGD,SERPINF1,SOD1,THBS1,TIMP4,VCL,VLDLR	Ap1,CEBPA,CEBPB,CREBBP,EP300,ESR1,ESR2,FOS,FOXO1,HMGA1,JUN,MYC,NFKB1,NFkB (complex),PPARA,PPARG,RELA,RNA polymerase II,SMAD2,SMAD3,SP1,STAT1,STAT3
Jesiotr Full fluid - 2023-01-25 02:06 PM		AKT1	kinase						3.24e-09	ACTC1,ASS1,CDH1,CLU,CST3,ENO1,EZR,FN1,GOT2,HMGB2,LDHB,MDH1,MMP2,MMP9,MYH10,MYH11,PKM,PLG,RAB11A,SERPINF1,SORT1,THBS1,VCP,VIM	AHR,AKT1,AXL,Akt,Ap1,CD44,CTNNB1,ERK,ESR2,HIF1A,JUN,JUNB,MMP9,NFkB (complex),RELA,SMAD2,SP1,STAT3,TWIST1,YAP1
Jesiotr Full fluid - 2023-01-25 02:06 PM		PPARD	ligand-dependent nuclear receptor						3.24e-09	ACAA2,ALDH2,ALDH9A1,APOA1,APOB,APOE,ASS1,ENO1,FABP3,FABP7,FN1,GOT2,GPD1,IgG,LDHA,LDHB,LPL,MMP9,PKM,TFF2,THBS1,UBC,VLDLR,YWHAE	AKT1,CEBPA,FOXO1,HIF1A,Insulin,KLF4,LPL,NR1H3,PPARA,PPARD,PPARG,RB1,RXRA,SMAD3,SP1,STAT1,TEAD4,TWIST1
Jesiotr Full fluid - 2023-01-25 02:06 PM		CIP2A	other						3.62e-09	C4BPA,CFB,COL15A1,ENO3,LDHB,LRP4,LUM,LXN,NCL,PKM,PRG4,SCIN
Jesiotr Full fluid - 2023-01-25 02:06 PM		SMYD1	transcription regulator						3.9e-09	ACO2,ATP5F1A,GOT2,PDHB,PGD,PKM,PYGM,SDHA,TKT,TPI1,UBC
Jesiotr Full fluid - 2023-01-25 02:06 PM		TGFBR2	kinase						3.94e-09	ASS1,CCT5,CDH1,CFL1,CKB,CLIC4,CLU,COL1A2,CRISPLD2,FGB,FGG,FN1,GSTP1,HP,HPGD,KRT8,LDHA,MMP2,MMP9,PFN1,PGM1,PKM,PPIA,PTGDS,QSOX1,THBS1,TPI1,VCL	CEBPB,HIF1A,ID1,IFNG,JUN,NFKB1,NFkB (complex),RELA,SMAD2,SMAD3,SMAD4,SP1,STAT1,STAT3,TGFB1,TGFB3,TGFBR2,Tgf beta,ZEB2
Jesiotr Full fluid - 2023-01-25 02:06 PM		PDGF (family)	group						4.23e-09	CALR,EEF1B2,FN1,HSPD1,P4HB,PDIA3,VIM
Jesiotr Full fluid - 2023-01-25 02:06 PM		FN1	enzyme						4.44e-09	ACTN4,ACTR2,AHCY,APOE,CAPN2,CDH1,CLIC4,CTSD,EIF5A,FLNA,FN1,GDI2,GPX1,MMP2,MMP9,THBS1,TLN1,VCL,VIM,YWHAZ	Akt,Ap1,CTNNB1,ESR2,FN1,HIF1A,ITGB1,JUN,MAPK1,MMP9,NFkB (complex),RELA,SMAD2,SMAD3,SMAD4,SP1,STAT1,STAT3,TWIST1,YAP1,ZEB2
Jesiotr Full fluid - 2023-01-25 02:06 PM		SMAD3	transcription regulator						4.82e-09	ALB,ALPL,APOA1,APOB,C3,CDH1,CKM,COL1A2,COL6A3,CRISPLD2,FN1,HP,HSP90B1,HSPA5,LUM,MMP2,MMP9,RAC1,TF,THBS1,THBS4,TIMP4,TPM3,VIM,VLDLR	AHR,ARNT,Ap1,CEBPA,CEBPB,CREBBP,EGR1,HDAC3,HIF1A,JUN,NF-Y,NFKB1,NFKBIA,PPARG,RELA,SMAD2,SMAD3,SMAD4,SMAD7,SP1,STAT3,YAP1
Jesiotr Full fluid - 2023-01-25 02:06 PM		NFU1	other						5.09e-09	ATP5F1A,ATP5F1B,ATP5PD,COX5A,GPD1,MT-CO2,PRDX1,SDHA,SOD1,VDAC2
Jesiotr Full fluid - 2023-01-25 02:06 PM		IGF1	growth factor						5.13e-09	ADIPOQ,C4A/C4B,CAMP,CDH1,CLEC11A,CLU,CNP,COL1A2,CP,CTSD,EGF,FBLN1,FN1,GPD1,HBB,HSPA5,HTRA1,IL2RG,LDHA,LPL,MMP2,MYH11,OLFM4,PKM,PLXDC2,SHBG,SORT1,TF,TG,TGFBI,THBS1,TPM3,TUBB3,VCAM1,VIM	AR,Akt,Ap1,CTNNB1,EGR1,ESR2,ETS1,FGF2,FOS,FOXO3,HIF1A,HSF1,IGF1,JUN,MYC,NFKBIA,NOTCH1,RB1,RELA,RUNX2,SMAD3,SMARCA4,STAT3,TNF,YAP1,ZEB1,testosterone
Jesiotr Full fluid - 2023-01-25 02:06 PM		RORC	ligand-dependent nuclear receptor						7.06e-09	ALDH2,ALDOA,COL1A2,CS,ENO1,GLUD1,GOT1,GOT2,GPI,GSTP1,HPGD,LDHA,MDH1,MDH2,PGAM1,PKM,SELENBP1,TPI1,VLDLR	AHR,ARNT,HIF1A,Hif1,MYC,RORC,STAT3
Jesiotr Full fluid - 2023-01-25 02:06 PM		IL13	cytokine						7.07e-09	C3,CAPN2,CFI,CLEC4E,COL1A2,CP,CTSB,CTSC,CTSH,ENPP2,EZR,FGG,FN1,G6PD,GPX3,GPX4,GSN,HTRA1,LTA4H,MMP2,MMP9,QSOX1,RHOA,SERPINA1,SERPINF1,SORT1,THBS1,TIMP4,TYR,VCAM1	Ap1,CEBPB,CEBPD,ESR2,HIF1A,IFNG,IL13,IL6,NFKB1,NFKBIA,NFkB (complex),PTK2,RELA,RNA polymerase II,SMAD2,SMAD3,SMARCA4,STAT1,STAT3,TNF,YAP1
Jesiotr Full fluid - 2023-01-25 02:06 PM		CETP	enzyme						7.77e-09	APOA1,APOB,APOE,CETP,HSPA5,LPL,P4HB,PDIA3	APOE,CEBPA,CETP,FOS,HIF1A,Insulin,JUN,KLF11,LDL,NFKB1,NFkB (complex),Nr1h,PPARG,RELA,SMAD3,SP1,TEAD4,cholesterol
Jesiotr Full fluid - 2023-01-25 02:06 PM		KDM4B	enzyme						7.77e-09	ENO1,Histone h3,LDHA,MDH1,PGM1,PKM,SDHA,VIM	AKT1,HIF1A,KDM4B,KLF4,RB1,SP1,TWIST1
Jesiotr Full fluid - 2023-01-25 02:06 PM		decitabine	chemical drug						7.84e-09	ANXA2,APOE,ARHGDIB,CDH1,CDH13,CDH3,CLU,COL1A2,COL6A3,EEF1A1,EEF1B2,EEF1G,EHD1,EZR,FN1,GLRX,GPX1,GSN,GSTP1,Histone h3,HPGD,HSPA5,KRT8,LUM,LXN,MMP2,MMP9,MSN,PXDN,RAN,RPL4,RPS25,SRI,TGFBI,THBS1,TUBB3,UBA1,UCHL1,UGDH,VCL,VIM,VTN,YWHAE	EGR1,FOXO1,FOXO3,JUN,MYC,NFKB1,NFKBIA,NFkB (complex),NR3C1,PGR,PPARG,RELA,SIRT1,SMAD2,SMAD3,SMAD4,SP1,STAT3,TGFBR2,THRB,TP53,decitabine
Jesiotr Full fluid - 2023-01-25 02:06 PM		IgG	complex						8.23e-09	ADIPOQ,APOE,ASAH1,C3,C5,CALR,CKM,CTSC,EHD1,EZR,FN1,FOLR2,GPX1,HSPA5,IgG,IL2RG,ITGB2,KNG1,MMP2,MMP9,PLS3,SERPINF1,THBS1,UBC,VCAM1	Ap1,EGR1,ERK1/2,FOS,FOXC2,IgG,JUN,Jnk,NCOR2,NFKB1,NFKBIA,NFkB (complex),P38 MAPK,RELA,SMAD3,SMARCA4,SP1,STAT3,TNF,platelet activating factor
Jesiotr Full fluid - 2023-01-25 02:06 PM		cigarette smoke	chemical toxicant						8.32e-09	C3,CAT,CKB,CLU,FN1,G6PD,GPX3,GSTP1,HSPA5,LRP1,MMP2,MMP9,PGD,PRDX1,PRDX4,PRDX5,SOD3,TCN2,UBC,UGDH	Ap1,ERK1/2,FOS,FOXO1,FOXO4,IL1B,JUN,KEAP1,KL,NCOR2,NFE2L2,NFkB (complex),NR3C1,RAS,SIRT1,SMAD2,SMAD3,SP1,STAT3,cigarette smoke
Jesiotr Full fluid - 2023-01-25 02:06 PM		simvastatin	chemical drug						8.98e-09	ADIPOQ,AHSG,ANXA1,ANXA3,APOA1,APOB,APOE,ASL,CDH1,COTL1,FGA,ITGB2,LPL,MMP2,MMP9,MYH10,RAC1,SOD1,VCAM1,VIM	ABCA1,CEBPB,CEBPD,CXCL8,Collagen type I (complex),EGR1,ESR2,FOXM1,FOXO1,FOXO3,IL6,NFKBIA,NFkB (complex),RELA,RUNX2,SIRT1,SMAD2,SMAD3,STAT1,STAT3,TP53,simvastatin
Jesiotr Full fluid - 2023-01-25 02:06 PM		trans-hydroxytamoxifen	chemical drug						9.27e-09	ACTN4,ANXA3,APOE,CLU,COL15A1,COL1A2,CTSH,FN1,GSTP1,H2BC21,LDHA,LMNA,MMP2,P4HB,PVALB,PXDN,SELENBP1,SERPINF1	ESR1,ESR2,FOS,JUN,NFkB (complex),RELA,trans-hydroxytamoxifen
Jesiotr Full fluid - 2023-01-25 02:06 PM		ciglitazone	chemical drug						9.38e-09	ACTC1,AGT,APOE,CAT,CSPG4,FN1,GPD1,GSN,MMP2,MMP9,MT-CO2,SERPINA1,SOD1,TUBB3,TYR,VCAM1	Ap1,EGR1,ERK1/2,FOS,FOXO1,JUN,Jnk,NCOR2,NFKB1,NFKBIA,NFkB (complex),PPARA,PPARG,RELA,SMAD3,SP1,STAT1,STAT3,ciglitazone
Jesiotr Full fluid - 2023-01-25 02:06 PM		AHR	ligand-dependent nuclear receptor						9.71e-09	ACTN1,AHSG,ALB,ALDH2,ALDOA,CAPN2,CDH1,COL11A1,COL1A2,COL5A1,COL6A3,CTSD,EHD1,ENO1,EPHX2,FN1,GOT1,HP,HSP90AA1,HSPA5,IGHM,LDHA,MMP2,MYH11,PXDN,SOD1,TGFBI,THBS1,TXN,VCL,VIM	AHR,ARNT,EDN1,ERK,ETS1,FOXO3,HIF1A,Hif1,JUN,MYC,NFKB1,NFkB (complex),NR3C1,RELA,SMAD2,SMAD3,SP1,SRC,STAT3,STAT6,TGFB1
Jesiotr Full fluid - 2023-01-25 02:06 PM		cardiotoxin	chemical - other						9.78e-09	COL1A2,CTSB,CTSH,EGF,EZR,G6PD,GM2A,GSN,HP,HSP90AA1,HSPA5,IL2RG,ITGB2,LRG1,LTF,MMP2,MYH9,PGAM1,PLG,SERPINF1,THBS1
Jesiotr Full fluid - 2023-01-25 02:06 PM		IL3	cytokine						9.8e-09	ALDH2,ARHGDIB,CALR,CAT,CCT5,CLEC11A,EEF1A1,FKBP3,GPX1,HBE1,HSP90B1,HSPA5,NACA,NARS1,NCL,PHGDH,RAN,RPL3,RPL4,RPL6,RPS16,RPS20,RPS3,SOD1,VCAM1	Ap1,EGR1,EPAS1,ERK1/2,FOS,FOXM1,FOXO1,FOXO3,FUS,IL3,JUN,Mapk,NCOR2,NFKBIA,PPARG,SIRT1,SP1,TP53
Jesiotr Full fluid - 2023-01-25 02:06 PM		KDM8	enzyme						1e-08	ALDOA,CS,ENO1,ENO3,G6PD,IDH1,LDHA,PDHB,PGD,PKM,SDHA,TALDO1	AHR,ARNT,CCND1,HDAC3,HIF1A,Hif1,KDM8,MYC,PKM,STAT3,TP53
Jesiotr Full fluid - 2023-01-25 02:06 PM		OGA	enzyme						1.01e-08	ACO2,ACTG1,ACTN4,ADIPOQ,AIFM1,ALDOC,APOE,ASS1,CDH1,FABP3,FABP7,FBLN1,FLNA,FN1,FSCN1,G6PD,GSN,HPGD,HSP90AB1,LRP4,PDCD6IP,PLCG1,PRDX4,PTGDS,RBP4,TGFBI,THBS1,VIM	CEBPA,FOXO1,FOXO3,HIF1A,Insulin,JUN,MYC,NFKB1,NFKBIA,NFkB (complex),OGA,PPARG,RELA,SMAD3,STAT3,TEAD4,THRB,TP53
Jesiotr Full fluid - 2023-01-25 02:06 PM		LRP1	transmembrane receptor						1.05e-08	C1R,C1S,CDH1,CTSD,LRP1,MMP2,MMP9,PPIA,PRDX4,PRDX5,SERPINF1	APP,Akt,Ap1,CTNNB1,ESR2,FN1,FOXO1,HIF1A,LRP1,MMP9,NFKBIA,NFkB (complex),PPARG,RELA,RHOA,SMAD2,SP1,STAT1,TP53,TP73,YAP1
Jesiotr Full fluid - 2023-01-25 02:06 PM		interferon beta-1a	biologic drug						1.14e-08	COX5A,CS,EEF1G,ENO1,GSTP1,IGHM,LTF,MMP9,PGAM1,PPIA,RAN,RPL27,RPL3,SERPINA1,SLC25A6
Jesiotr Full fluid - 2023-01-25 02:06 PM		medroxyprogesterone acetate	chemical drug						1.19e-08	ACTG1,ACTN4,ALDH2,ASAH1,ASS1,CAPN2,CKB,CLSTN1,COL11A1,COL5A1,CTSB,ENPP2,EZR,FN1,GLA,GM2A,GPX3,GSN,HSP90B1,HTRA1,ITGB2,LMNA,MYH10,MYH9,MYL12B,PLAAT4,PLCG1,THBS1,VCL,VTN	Ap1,CREBBP,ERBB3,ESR1,ESR2,FOS,HDAC3,HIF1A,JUN,MBD2,NFkB (complex),NR3C1,PGR,RELA,SMAD2,STAT3,beta-estradiol,estrogen receptor,medroxyprogesterone acetate
Jesiotr Full fluid - 2023-01-25 02:06 PM		Lh	complex						1.23e-08	ACTN1,ACTR2,ALPL,COL15A1,EEF1A1,EEF1B2,EEF2,EZR,MMP2,MMP9,RAB1A,RPL27,RPL3,RPL30,RPL6,RPL8,RPLP2,RPS16,RPS18,RPS2,RPS20,RPS25,THBS1,TLN1,VCL	AHR,Akt,Ap1,CTNNB1,ERK,ESR2,HIF1A,JUN,Lh,MMP9,NFkB (complex),RELA,SMAD2,SP1,STAT3,YAP1
Jesiotr Full fluid - 2023-01-25 02:06 PM		GW501516	chemical drug						1.26e-08	ACAA2,ADIPOQ,APOD,CAMP,CAT,COL5A1,FABP3,GPD1,HADHA,LPL,LTF,SOD1,THBS1,VLDLR	ADIPOQ,CEBPA,EGR1,GW501516,HIF1A,Insulin,MAPK8,NCOR2,NR1H3,PPARA,PPARD,PPARG,PPARGC1A,RELA,RXRA,SIRT1,SMAD3,SP1,STAT3,TEAD4
Jesiotr Full fluid - 2023-01-25 02:06 PM		acyline	biologic drug						1.26e-08	EEF1A1,EEF1B2,EEF2,RPL27,RPL3,RPL30,RPL6,RPL8,RPLP2,RPS16,RPS18,RPS2,RPS20,RPS25
Jesiotr Full fluid - 2023-01-25 02:06 PM		HSP90B1	other						1.26e-08	ARF1,CALR,CDC42,EIF5A,HSP90B1,HSPA5,ITGB2,RAB10,RPL30,RPLP2,RPS20	HSF1,HSP90B1,geldanamycin
Jesiotr Full fluid - 2023-01-25 02:06 PM		UQCC3	other						1.27e-08	ALDOA,ALDOC,ATP1A1,ATP5F1A,ATP5F1B,ATP5PD,ATP6AP2,ATP6V1B2,COX5A,ENO1,ENO3,GPI,PGAM1,PKM,SDHA,TPI1	AHR,ARNT,HIF1A,Hif1,MYC,STAT3,UQCC3
Jesiotr Full fluid - 2023-01-25 02:06 PM		CCDC12	other						1.3e-08	CDH1,FN1,MMP2,MMP9,VIM
Jesiotr Full fluid - 2023-01-25 02:06 PM		Tcf 1/3/4	group						1.3e-08	AHSG,ALB,AMBP,APOH,TTR
Jesiotr Full fluid - 2023-01-25 02:06 PM		CSF1	cytokine						1.36e-08	APOE,CAPN2,CTSD,CTSH,ENO1,F10,FN1,FOLR2,GOT2,GPI,HPGD,HSP90B1,HSPA5,LDHA,LPL,MMP9,PKM,RHOA,THBS1,TLN1,TPI1,TPT1,VCAM1	Akt,Ap1,CSF1,CTNNB1,ERK1/2,ESR2,FN1,FOS,FOXO1,HIF1A,IgG,JUN,NCOR2,NFkB (complex),RELA,SMAD2,SP1,STAT1,STAT3,TP53,YAP1
Jesiotr Full fluid - 2023-01-25 02:06 PM		ARID1A	transcription regulator						1.39e-08	ACTN1,ALPL,ANXA1,C4A/C4B,CDH1,CKB,CKM,CSPG4,EZR,FBLN1,FN1,FSCN1,Histone h3,KRT8,LRP6,MSN,PGAM1,PKM,SERPINA1,TFF2,VIM	AHR,ARID1A,ARNT,FOS,HIF1A,Hif1,IL1B,JUN,MYC,NFkB (complex),NR3C1,NR3C2,SMAD2,SMAD3,STAT1,STAT3
Jesiotr Full fluid - 2023-01-25 02:06 PM		LEP	growth factor						1.46e-08	ADIPOQ,ALDOA,APOA1,APOH,ASAH1,ASL,ASS1,ATP5F1A,CAT,CDH1,COL6A3,ENO1,EPHX2,FABP3,FN1,GOT2,GPX1,HPX,HSPA5,IDH1,LPL,MMP2,PRDX1,RAC1,SELENOP,SOD1,TG,THBS1,TPI1,VCAM1,VIM	Akt,Ap1,CTNNB1,EDN1,EGR1,ERK1/2,ESR2,FOS,FOXO1,FOXO3,HIF1A,INS,JUN,LEP,LEPR,NCOR2,SP1,STAT1,STAT3,XBP1,YAP1
Jesiotr Full fluid - 2023-01-25 02:06 PM		VCAN	other						1.54e-08	APOE,ASS1,C1R,C1S,C3,C4A/C4B,CDH13,CLU,CRISPLD2,ENPP2,FN1,MMP9,MYH10,PRDX5,SORT1,VCAM1,VCL	AHR,CD44,Collagen type I (complex),ERK,FOXO1,FOXO3,JUN,NFKB1,NFKBIA,NFkB (complex),PPARG,RELA,RHOA,RUNX2,SMAD2,STAT1,STAT3,TWIST1,VCAN
Jesiotr Full fluid - 2023-01-25 02:06 PM		phytohemagglutinin	chemical drug						1.85e-08	ADH5,AGT,AHSG,ALDH2,C5,C6,C8B,CAT,COL1A2,EIF5A,FOLR2,GNAI1,GPD1,HPGD,HSP90AA1,IL2RG,MMP9,PDHB,PLCG1,PSMA1,RPS16,SELENOP,SLC4A1
Jesiotr Full fluid - 2023-01-25 02:06 PM		elaidic acid	chemical - endogenous mammalian						1.86e-08	APOE,APOH,ATP5F1A,ATP5F1B,DLAT,F2,GPX4,HPX,KNG1,PHGDH,SERPINC1,TTR,VCAM1
Jesiotr Full fluid - 2023-01-25 02:06 PM		cyclopropanecarboxylic acid	chemical reagent						1.97e-08	ACAA2,CAT,F10,F2,HADHA,HBB,HSPA5,P4HB,PDHB
Jesiotr Full fluid - 2023-01-25 02:06 PM		ESRRA	transcription regulator						2.09e-08	ACTC1,ALDOC,ANGPT1,ANXA1,ASAH1,ATP5F1B,CKB,CTSH,EGF,ENO1,FABP3,GOT1,HADHA,LDHA,LDHB,LPL,LRG1,LTF,MMP2,MMP9,MYH9,PKM,TPI1	ESRRA,ESRRG,FOXO1,HIF1A,MTOR,MYC,PPARG,PPARGC1A,PPARGC1B,RNA polymerase II,RORC,STAT1,STAT3,TFAM,VHL
Jesiotr Full fluid - 2023-01-25 02:06 PM		GnRH analog	biologic drug						2.16e-08	ACAA2,ACTN1,ACTN4,ANXA11,ATP5F1A,CALR,CAPNS1,EGF,FN1,GATD3/LOC102724023,GDI2,GSTO1,HSP90AB1,IGHM,NARS1,NME2,PPIA,PSMA6,RAN,SRI,TAGLN3,VAT1,VCL,VCP
Jesiotr Full fluid - 2023-01-25 02:06 PM		4-phenylbutyric acid	chemical - endogenous mammalian						3.22e-08	ADAM17,AHSG,CALR,CAMP,CAT,CNP,GSN,HSP90B1,HSPA5,MMP2,MMP9,PSMA3,SELENOP,SERPINA1	4-phenylbutyric acid,Ap1,CTNNB1,FOXC2,HIF1A,MAPK8,MMP9,NFKB1,NFKBIA,NFkB (complex),P38 MAPK,RELA,RNA polymerase II,RXRA,SIRT1,SMAD2,SMAD3,SMARCA4,SP1,STAT3,TNF
Jesiotr Full fluid - 2023-01-25 02:06 PM		ITGA3	other						3.41e-08	DAB1,FN1,MMP2,RHOA,TLN1,VCL	AR,Ap1,CALR,EGFR,FN1,FOXO1,HIF1A,ITGA3,NFkB (complex),PPARG,PTK2,RELA,RHOA,SMAD2,SMAD3,SP1,STAT1,STAT3,THBS1,TP53,YAP1
Jesiotr Full fluid - 2023-01-25 02:06 PM		XBP1	transcription regulator						3.55e-08	APOA1,CALR,CAT,CBLIF,FKBP1B,FKBP2,FN1,HSP90B1,HSPA13,HSPA5,MAN1A1,P4HB,PDIA3,PPIB,SERPINA1,SOD1,TFF2,TTR,TXN,VCAM1	Ap1,CEBPA,EGR1,ERK1/2,FOS,FOXO1,HIF1A,Insulin,JUN,KEAP1,NCOR2,NF-Y,NFE2L2,NFYA,PPARG,PPARGC1A,SIRT1,SMAD3,SP1,TEAD4,XBP1
Jesiotr Full fluid - 2023-01-25 02:06 PM		inosine	chemical - endogenous mammalian						3.61e-08	ANXA1,ANXA2,ANXA5,C1S,C3,C4A/C4B,CFB,LCP1,LGALS3BP,VIM
Jesiotr Full fluid - 2023-01-25 02:06 PM		palmitic acid	chemical - endogenous mammalian						3.77e-08	ADIPOQ,AHSG,ALDOA,CALR,CKM,CS,CTSB,CTSD,EEF1A1,EPHX2,EZR,FN1,FOLR2,G6PD,HSP90B1,HSPA5,LPL,PSMA1,SORT1,TYR,UCHL1,VCAM1,VCP	APOE,Ap1,Ccl2,ERK1/2,FOS,JUN,KEAP1,NCOR2,NFE2L2,NFKB1,NFKBIA,Pkc(s),RELA,SP1,STAT3,palmitic acid
Jesiotr Full fluid - 2023-01-25 02:06 PM		MEL S3	chemical - kinase inhibitor						4.18e-08	ATP5F1B,COX5A,ENO1,GLUD1,PGAM1,PSMA1,VDAC2,VIM
Jesiotr Full fluid - 2023-01-25 02:06 PM		CLIC4	ion channel						4.38e-08	APOE,C3,CFH,CFI,CST3,IgG,LPL,MMP2,VIM,VTN	CEBPB,CEBPD,CLIC4,ESR2,IL6,SMAD3,STAT3
Jesiotr Full fluid - 2023-01-25 02:06 PM		n-nitrosomethylbenzylamine	chemical toxicant						4.43e-08	ACTN4,ACTR2,AHNAK,AMBP,ANXA2,GATD3/LOC102724023,GSTT2/GSTT2B,HSP90AA1,IDH1,MSN,PHGDH,PLS3,PSMA6,RAB1A,TG
Jesiotr Full fluid - 2023-01-25 02:06 PM		tetradecanoylphorbol acetate	chemical drug						5.62e-08	ADAM17,AGT,ALB,ALDH1A3,ALOXE3,ANGPT1,ANXA1,ARF1,ARF4,C3,C5,CAPG,CAT,CDC42,CDH1,CKM,CTSB,CTSD,CTSH,DGKD,EEF1D,EGF,EIF5A,EZR,GSTP1,HSP90AB1,HSPA5,IL2RG,ITGB2,LDHA,LPL,LYZ,MMP2,MMP9,MYH9,NME2,PHGDH,PKM,PRDX1,PTGDS,RACK1,SERPINA1,SOD1,SORL1,TFF2,THBS1,TPM3,TYR,VCAM1,VCL,VIM,VLDLR	Ap1,CEBPB,EDN1,ESR2,FOS,FOXO3,HIF1A,IFNG,JUN,JUND,NFKB1,NFKBIA,NFkB (complex),RELA,SMAD3,SMARCA4,SP1,STAT1,STAT3,TGFB1,TNF,tetradecanoylphorbol acetate
Jesiotr Full fluid - 2023-01-25 02:06 PM		GW 4064	chemical toxicant						5.79e-08	ADIPOQ,APOA1,APOE,CETP,FGA,FGB,FGG,KNG1,MMP9,MT-CO2,SOD3	FOS,GW 4064,HIF1A,JUN,LDL,MAPK8,MAPK9,NCOR2,NFKB1,NFkB (complex),NR1H4,PPARA,PPARG,RELA,RXRA,SIRT1,SMAD3,STAT3,THRB
Jesiotr Full fluid - 2023-01-25 02:06 PM		AMPK	complex						6.19e-08	ACO2,ADIPOQ,CAT,CDH1,CS,FSCN1,LDHB,MMP9,MT-CO2,PDHB,SDHA,SOD1,VCAM1,VIM	AMPK,Akt,Ap1,CTNNB1,EGR1,ESR2,ESRRG,FOS,FOXM1,FOXO1,FOXO3,HIF1A,JUN,MAPK14,NFE2L2,PPARG,PPARGC1A,SIRT1,SP1,TFAM,TP53,YAP1
Jesiotr Full fluid - 2023-01-25 02:06 PM		AK1	kinase						6.24e-08	AK1,ENO1,ENO3,GLUD1,LDHA,PKM
Jesiotr Full fluid - 2023-01-25 02:06 PM		MFN1	enzyme						6.24e-08	ALDOA,CDH1,GPI,LDHA,LDHB,PKM	CEBPA,HIF1A,Insulin,MFN1,PPARG,SMAD3,TEAD4
Jesiotr Full fluid - 2023-01-25 02:06 PM		IGF1R	transmembrane receptor						6.98e-08	ACTN4,ALDOA,ANXA3,ATP5F1A,ATP5F1B,ATP5PD,CAPG,CDC42,CDH1,CLU,CTSD,HADHA,HSPA5,HTRA1,LPL,PKM,RAB1A,RAC1,RHOA,RPL3,TGFBI,TXN	APP,CTNNB1,FOXO1,HIF1A,HRAS,IGF1,IGF1R,IRS1,NFKBIA,PI3K (family),PPARGC1A,RELA,RUNX2,SIRT1,SMAD2,SMAD3,SP1,STAT3,TP53,TP73,TWIST1
Jesiotr Full fluid - 2023-01-25 02:06 PM		F2	peptidase						7.09e-08	ADIPOQ,ANGPT1,CALR,CLIC1,CLU,COTL1,FN1,HSP90AA1,MMP2,MMP9,MYH11,MYH9,PROS1,RAC1,RHOA,SERPINC1,TAGLN3,THBS1,TUBB3,VCAM1,VTN	ANGPT2,Ap1,ETS1,F2,F2R,FOXC2,HIF1A,JUN,NFKB1,NFkB (complex),P38 MAPK,PPARG,PROC,RAC1,RELA,SMAD3,SP1,STAT3
Jesiotr Full fluid - 2023-01-25 02:06 PM		genistein	chemical drug						7.33e-08	APOA1,APOB,ASAH1,C3,CAT,CLU,CTSB,CTSD,CTSH,GM2A,GPX1,Histone h3,HPGD,HSPA5,ITGB2,LPL,LTF,MMP2,MMP9,PSAP,SHBG,SOD1,SORT1,TPP1,TYR,VCAM1	APOE,Ap1,EPAS1,ERK1/2,ESR2,FOS,JUN,JUND,Mapk,NCOR2,NFKB1,NFKBIA,PPARD,PPARG,Ppar,RELA,SMAD3,SP1,STAT1,genistein,linoleic acid
Jesiotr Full fluid - 2023-01-25 02:06 PM		HNF1B	transcription regulator						7.63e-08	ACTN1,ALB,AMBP,ANXA4,CDH1,COL5A1,FGB,FN1,GDI2,HGFAC,LUM,MMP2,SERPINA1,TTR	CEBPA,HIF1A,HNF1A,HNF1B,HNF4A,Insulin,PPARG,SMAD3,TEAD4
Jesiotr Full fluid - 2023-01-25 02:06 PM		empagliflozin	chemical drug						7.86e-08	ALB,APOD,CCT5,CST3,EIF5A,FGA,FGG,IGFALS,LTF,RAP1B,VCP	CEBPB,CEBPD,ESR2,IL6,SMAD3,STAT3,empagliflozin
Jesiotr Full fluid - 2023-01-25 02:06 PM		indomethacin	chemical drug						7.87e-08	ANGPT1,ANXA1,ANXA2,C4A/C4B,CAPN2,CDH1,CLU,CP,CTSD,FGA,FGB,GSTM3,IgG,KRT8,LPL,LXN,MMP2,P4HB,VIM,YWHAE	Ap1,CEBPB,CEBPD,ESR2,HIF1A,IGF1,IL1B,IL6,NFKBIA,NFkB (complex),NR3C1,PTGS2,RELA,RUNX2,SMAD2,SMAD3,SMARCA4,SP1,STAT3,TNF,TP53,indomethacin
Jesiotr Full fluid - 2023-01-25 02:06 PM		APLN	other						8.72e-08	ADIPOQ,ANXA2,ANXA5,ANXA6,CAT,CFL1,FSCN1,HBE1,LRG1,SOD1,VIM,YWHAQ	APLN,FOS,JUN,LEP,PPARG,SP1,SP3
Jesiotr Full fluid - 2023-01-25 02:06 PM		estrogen receptor	group						8.95e-08	ADIPOQ,ANXA1,C3,CAPG,CDH1,CDH13,CDH3,COL5A1,FN1,HSP90AA1,KRT8,LTF,MAN1A1,MMP9,MSN,MT-CO2,PGLYRP2,TFF2,TIMP4,VIM	Ap1,ESR2,ETS1,FOS,HDAC3,HIF1A,JUN,NCOA2,NCOR1,NFKB1,NFKBIA,NFkB (complex),PPARG,RELA,SIN3A,SMAD2,SMAD3,SRC,STAT3,STAT6,THRB,bisphenol A,estrogen receptor
Jesiotr Full fluid - 2023-01-25 02:06 PM		miR-9-5p (and other miRNAs w/seed CUUUGGU)	mature microrna						9.12e-08	ALDH1A3,ALDH2,ALDH9A1,ALDOC,ATP5F1B,CDH1,FN1,HSP90AA1,PGAM1,PKM,SDHA
Jesiotr Full fluid - 2023-01-25 02:06 PM		ACOX1	enzyme						9.48e-08	ANXA2,C9,CAT,CSTB,CTBS,CTSE,GOT1,GPX4,GSTP1,HSPA5,KRT8,LGALS3BP,LPL,SELENBP1,SERPINA1	ACOX1,NR1H3,PPARA,PPARG,RXRA
Jesiotr Full fluid - 2023-01-25 02:06 PM		thioacetamide	chemical toxicant						9.53e-08	ANXA1,ANXA2,ANXA4,C4A/C4B,CKB,CLU,COL1A2,CP,DAB1,FGA,FGB,GOT1,GPD1,GPX3,GSTM3,LGALS3BP,LXN,MMP2,PKM,TAGLN3
Jesiotr Full fluid - 2023-01-25 02:06 PM		phenethyl isothiocyanate	chemical drug						1.02e-07	CAPN2,EEF2,GATD3/LOC102724023,GSTT2/GSTT2B,HSP90AA1,IDH1,MMP2,PLS3,PSMA6,QSOX1,RAB1A,RPL3,TXN
Jesiotr Full fluid - 2023-01-25 02:06 PM		CDKN1A	kinase						1.03e-07	CAP1,CDH1,CLIC4,COL5A1,CTSB,F9,FN1,GNAI1,GSTO1,Histone h3,HMGB2,HSPA5,IgG,LGALS3BP,MMP9,MSN,PHGDH,PLCG1,PSAP,TCN2,THBS1,TUBB3,VIM	CDKN1A,FOXO1,FOXO3,JUN,MYC,MYOD1,NFKB1,NFKBIA,NFkB (complex),NPM1,PPARG,RB1,RELA,RNA polymerase II,SMAD2,STAT3,THRB,TP53,YY1
Jesiotr Full fluid - 2023-01-25 02:06 PM		cycloheximide	chemical reagent						1.07e-07	ACTC1,ALB,ALDOA,APOA1,APOB,ASS1,CALR,CAT,CKM,COL1A2,COL5A1,EEF1A1,EEF1D,FN1,GNAI1,GOT1,LDHA,LPL,MMP2,MT-CO2,MYOC,PTGDS,SHBG,THBS1,VCAM1	AHR,ARNT,CEBPA,FOS,HIF1A,Insulin,JUN,LEP,LPL,NFKBIA,PPARG,RELA,SMAD2,SMAD3,SMAD4,SMARCA4,SP1,SP3,STAT1,STAT3,TEAD4,TNF,cycloheximide
Jesiotr Full fluid - 2023-01-25 02:06 PM		PTGS2	enzyme						1.1e-07	ANGPT1,ANXA1,ANXA2,CALR,CDH1,CLU,CST3,CTSD,EZR,FN1,IgG,LPL,LRP1,MMP2,MMP9,PSAP,RAC1,RHOA,RPS3A	Akt,Ap1,CEBPB,CEBPD,CTNNB1,ESR2,HIF1A,IL6,JUN,NFKBIA,NFkB (complex),NOTCH1,PTGS2,RELA,SMAD2,SMAD3,SMARCA4,STAT1,STAT3,TNF,YAP1,indomethacin,prostaglandin E2
Jesiotr Full fluid - 2023-01-25 02:06 PM		CD38	enzyme						1.13e-07	ALDOA,ALDOC,ANXA2,ANXA6,ASS1,CAT,CRIP1,FN1,GSTT2/GSTT2B,PGM1,PKM,PRDX4,TPI1,UCHL3,VCAM1,VIM	AKT1,CD38,EPAS1,HIF1A,KLF4,NFkB (complex),RB1,RELA,SIRT1,SP1,STAT3,TWIST1
Jesiotr Full fluid - 2023-01-25 02:06 PM		NR3C2	ligand-dependent nuclear receptor						1.14e-07	AGT,APOE,CAT,FKBP1B,FN1,GPX1,GPX3,PDHB,PPIB,PRDX4,PTGDS,TGFBI,TUBB3,VCAM1,VLDLR	Ap1,CEBPA,CTNNB1,FOS,HIF1A,Insulin,JUN,NFKB1,NFKBIA,NFkB (complex),NR3C1,NR3C2,PPARG,PPARGC1A,RELA,SIRT1,SMAD3,STAT1,STAT3,TEAD4,TP73,aldosterone,glucocorticoid
Jesiotr Full fluid - 2023-01-25 02:06 PM		HDAC3	transcription regulator						1.15e-07	ALDOA,CDH1,COL1A2,ENO1,ENPP2,G6PD,HBE1,HP,LDHA,MMP9,PGAM1,PKM,VIM	CUX1,ETS1,HDAC3,Histone h3,IL1B,JUN,MTOR,MYC,NFKB1,NFKBIA,NFkB (complex),NR3C1,RELA,RNA polymerase II,RORC,SIN3A,SMAD2,SMAD3,SNAI1,SP1,STAT1,STAT3,VHL
Jesiotr Full fluid - 2023-01-25 02:06 PM		BO-653	chemical drug						1.19e-07	PSMA1,PSMA2,PSMA3,PSMA4
Jesiotr Full fluid - 2023-01-25 02:06 PM		geldanamycin	chemical drug						1.22e-07	ANXA1,ANXA2,ANXA7,ARF1,CDC42,CLU,CNP,EEF1A1,GSTP1,HSP90AA1,HSP90AB1,HSP90B1,HSPA5,HSPD1,PFN1,QSOX1,RAB10,RAB11B,RAB6A,RHOA,YWHAQ	HSF1,HSF2,geldanamycin
Jesiotr Full fluid - 2023-01-25 02:06 PM		ciprofibrate	chemical drug						1.24e-07	ANXA2,APOB,C9,CAT,CSTB,FGA,FGB,GOT1,GSTP1,HADHA,KRT8,LGALS3BP,LPL,SELENBP1,SERPINA1	ACOX1,CREBBP,FOXO1,IL4,JUNB,NFkB (complex),NR1H3,PPARA,PPARG,RXRA,SP1,STAT1,STAT3,STAT6,ciprofibrate,oleic acid
Jesiotr Full fluid - 2023-01-25 02:06 PM		STAT3	transcription regulator						1.26e-07	ADIPOQ,AGT,AHSG,ALDH1A3,ALPL,ATP6AP2,C3,C5,CAT,CDH1,CFB,CFH,COL1A2,COL5A1,CP,CTSB,ENPP2,FGA,FGB,FGG,FN1,FSCN1,GPX4,HBB,HP,IgG,ITGB2,LDHA,LDHB,LTF,LYZ,MMP2,MMP9,MT-CO2,SERPINA1,THBS1,VIM	Ap1,CEBPB,CEBPD,ESR2,HDAC3,HIF1A,IFNG,IL1B,IL6,JUN,NFKB1,NFKBIA,NFkB (complex),NR3C1,RELA,SMAD2,SMAD3,SMARCA4,STAT1,STAT3,TNF
Jesiotr Full fluid - 2023-01-25 02:06 PM		N-cor	group						1.59e-07	ADIPOQ,ALDOA,CTSB,ENO1,FAM20C,G6PD,GSTP1,IDH1,LDHA,MMP2,MMP9,PGAM1,PKM	ESR1,ESR2,ESRRG,HDAC3,MYC,N-cor,NFkB (complex),NR1H3,PPARA,PPARD,PPARG,RELA,RXRA,SMAD2,SNAI1,SP1,metribolone,progesterone
Jesiotr Full fluid - 2023-01-25 02:06 PM		calcitriol	chemical drug						1.64e-07	AGR2,ALB,ALPL,ANXA2,APOA1,ATIC,C3,CAMP,CDH1,CKM,COL1A2,FGG,FN1,G6PD,GC,GLRX,GLUD1,GPX4,HPGD,HSPD1,IDH1,LDHA,LPL,LTF,PHGDH,PLCG1,PRDX5,SERPINA1,SERPINB6,SLC25A6,SOD1,TF,THBS1,TXN,VCL	AHR,CEBPA,CEBPB,CREBBP,EGR1,JUN,NFKBIA,PPARG,RELA,RNA polymerase II,RXRA,SIRT1,SMAD3,SMAD4,SMAD7,SMARCA4,SP1,STAT3,TNF,VDR,calcitriol
Jesiotr Full fluid - 2023-01-25 02:06 PM		estrogen	chemical drug						1.72e-07	AGT,ALB,APOA1,APOB,APOE,CKB,CLU,COL15A1,COL5A1,CTSD,EGF,FBLN1,FN1,G6PD,LPL,LTF,PSMA2,PTGDS,RAB11A,RAB11B,SOD1	CEBPB,CEBPD,CREBBP,ESR1,ESR2,FOS,HDAC3,IL6,JUN,MAPK3,MBD2,NFKBIA,NFkB (complex),PPARG,RELA,SMAD2,SMAD3,STAT1,STAT3,XBP1,estrogen,estrogen receptor,lipid
Jesiotr Full fluid - 2023-01-25 02:06 PM		TXNIP	other						1.77e-07	ALDOA,COL1A2,CS,ENO1,G6PD,IDH1,LDHA,LPL,MDH2,TPI1	CEBPA,FOXO1,HIF1A,Insulin,MTOR,MYC,PPARA,PPARG,RORC,SMAD3,SP1,STAT1,STAT3,TEAD4,TXNIP,VHL
Jesiotr Full fluid - 2023-01-25 02:06 PM		homocysteine	chemical - endogenous mammalian						1.96e-07	ANXA2,APOA1,CLU,EEF1A1,EEF1D,HSPA5,IgG,LPL,LTA4H,MMP2,PKM,PRDX1,VCAM1	Ap1,CCL2,Ccl2,ESR2,FOS,JUN,JUND,KLF11,NFKB1,NFkB (complex),Nr1h,RELA,SP1,STAT3,cholesterol,homocysteine
Jesiotr Full fluid - 2023-01-25 02:06 PM		cadmium chloride	chemical toxicant						2.06e-07	ALB,ANXA5,CDH1,EEF1D,HP,HSP90AA1,HSPA13,HSPA5,LDHA,PKM,TXN,VIM	AHR,ARNT,HIF1A,Hif1,IGF1R,MYC,STAT3,cadmium chloride
Jesiotr Full fluid - 2023-01-25 02:06 PM		U0126	chemical drug						2.07e-07	ADIPOQ,AGT,ALPL,ATP6AP2,C3,CAMP,CDH1,EEF1A1,EEF2,EGF,ENPP2,FN1,GSN,HPGD,HSP90AB1,HSPA5,IGHM,LPL,MMP2,MMP9,RAC1,TF,THBS1,TPM3,TXN,UBC,VCAM1,VIM,ZP1,ZP2,ZP4	AHR,Ap1,CEBPA,CEBPB,CEBPD,ESR2,FOS,HIF1A,IGF1,IL6,JUN,NFkB (complex),RELA,RUNX2,SMAD2,SMAD3,SMAD4,SMAD7,SP1,STAT3,U0126,ZEB2
Jesiotr Full fluid - 2023-01-25 02:06 PM		CCR2	g-protein coupled receptor						2.18e-07	ADIPOQ,COL1A2,COL6A3,FBLN1,FN1,IgG,ITIH3,LUM,MMP2,MMP9,TGFBI,THBS1,TIMP4	AHR,CCR2,CEBPA,CEBPB,CREBBP,CXCL12,ESR2,HIF1A,IFNG,IL4,JUN,JUNB,NFKB1,NFkB (complex),RELA,RNA polymerase II,SMAD2,SMAD3,SMAD4,SMAD7,SNAI1,SP1,STAT1,STAT3,STAT6
Jesiotr Full fluid - 2023-01-25 02:06 PM		black raspberry extract	chemical drug						2.18e-07	ACTN4,ACTR2,AHNAK,AMBP,ANXA2,GATD3/LOC102724023,HSP90AA1,MSN,PHGDH,PLS3,PSMA6,RAB1A,TG
Jesiotr Full fluid - 2023-01-25 02:06 PM		PROC	peptidase						2.21e-07	AGT,ANGPT1,CALR,CLU,F2,MMP2,MMP9,THBS1,VCAM1	Ap1,CEBPB,CEBPD,ESR2,ETS1,F2R,FOXC2,HIF1A,IL6,JUN,MYC,NFKB1,NFkB (complex),P38 MAPK,PROC,PROCR,RAC1,RELA,SMAD3,SP1,STAT3
Jesiotr Full fluid - 2023-01-25 02:06 PM		ammonium	chemical - endogenous mammalian						2.21e-07	AHCY,ARPC3,ATP1A1,CA6,CAPNS1,CLU,CTSB,CTSD,GSN,HSPE1,PSMC5,QDPR,RHOA,RPL6,TPP1,UGDH,VAT1
Jesiotr Full fluid - 2023-01-25 02:06 PM		TFAP2A	transcription regulator						2.24e-07	ADAM17,ANXA1,APOE,CDH1,GLO1,GM2A,MMP2,MMP9,PRDX1,PSAP,RAB27B,RPL6,RPLP0,TPM3	Akt,Ap1,CTNNB1,ESR2,FOXM1,HIF1A,Histone h3,JUN,MYC,RNA polymerase II,SP1,TCF,TFAP2A,YAP1
Jesiotr Full fluid - 2023-01-25 02:06 PM		chenodeoxycholic acid	chemical - endogenous mammalian						2.32e-07	AGT,APOA1,APOB,APOE,FGA,FGB,FGG,HPGD,KNG1,LDHA,MMP9,PKM	HIF1A,HNF1A,HNF1B,HNF4A,JUN,JUNB,JUND,MAPK8,NCOR1,NCOR2,NFkB (complex),NR1H4,NR5A2,RELA,RXRA,SIRT1,SMAD3,STAT3,chenodeoxycholic acid
Jesiotr Full fluid - 2023-01-25 02:06 PM		tamoxifen	chemical drug						2.36e-07	AGR2,AHNAK,AMBP,ASAH1,ASS1,ATP5F1B,C3,CAT,CDH1,CLU,COL11A1,COL1A2,CTSD,FN1,HSP90AB1,HSP90B1,HSPA5,KRT8,MMP2,PFN1,PHGDH,PKM,TXN	Ap1,EGR1,ERK1/2,FOS,HIF1A,IGF1R,JUN,MYC,NCOR2,NF-Y,NFKB1,NFKBIA,NFkB (complex),RELA,SMAD3,SMAD4,SP1,STAT3,TGFB1,tamoxifen
Jesiotr Full fluid - 2023-01-25 02:06 PM		GRN	growth factor						2.41e-07	ANGPT1,APOC1,APOE,C3,CLU,CST3,CTSB,CTSD,ITGB2,LGALS3BP,LPL,PROS1,SORL1	CEBPB,CEBPD,ESR2,GRN,HIF1A,IL6,JUN,MAPK1,NFKBIA,NFkB (complex),RELA,SMAD3,SMARCA4,STAT3,TNF,TWIST1
Jesiotr Full fluid - 2023-01-25 02:06 PM		CSF3	cytokine						2.62e-07	ACTN1,CAPG,CST3,CTSD,ENPP2,ERAP2,FGB,HBE1,HSPD1,ITGB2,LTF,LYZ,MMP2,MMP9,MYH10,NME2,SOD1,VCAM1	AHR,CEBPB,CEBPD,CSF3,CXCL8,ERK,ESR2,IL6,JUN,MAPK3,NFKB1,NFKBIA,NFkB (complex),RELA,RNA polymerase II,SMAD2,SMAD3,STAT1,STAT3,XBP1
Jesiotr Full fluid - 2023-01-25 02:06 PM		COL5A1	other						2.63e-07	APOE,CALR,COL11A1,CTSC,CTSD,FN1,PKM,TF	COL5A1,FN1,RELA,SMAD2,SP1,TP53,YAP1
Jesiotr Full fluid - 2023-01-25 02:06 PM		Esrra	transcription regulator						2.67e-07	AGT,ALDOA,ALDOC,ATP1A1,ATP5F1B,COX5A,DLAT,ENO1,ENO3,GAPDHS,GOT1,PGM1,PYGM	ESRRG,Esrra,FOXO1,HIF1A,PPARG,PPARGC1A,TFAM
Jesiotr Full fluid - 2023-01-25 02:06 PM		ciprofloxacin	chemical drug						2.67e-07	ACO2,ACTN1,ALDH2,ASAH1,ATP5F1A,ATP6V1B2,CTSD,GLUD1,HSPD1,MMP2,PSAP,RPS18,VIM
Jesiotr Full fluid - 2023-01-25 02:06 PM		SDCBP	enzyme						2.69e-07	CDC42,CDH1,MMP2,MMP9,RAC1,RHOA,VIM	AHR,CEBPA,CTNNB1,ETS1,HIF1A,ILK,ITGB1,NFkB (complex),RELA,SDCBP,SMAD2,SMAD3,SMAD4,SMAD7,SNAI2,SP1,SRC,STAT1,STAT3,STAT6,YAP1,ZEB2
Jesiotr Full fluid - 2023-01-25 02:06 PM		emodin	chemical drug						2.83e-07	ADIPOQ,CDH1,FN1,HSPA5,LPL,MMP2,MMP9,SOD1,VCAM1,VIM	AMPK,Ap1,CEBPA,CREBBP,EGR1,ERK1/2,FOS,FOXC2,FOXO1,FOXO3,JUN,Jnk,NCOR2,NFkB (complex),P38 MAPK,PPARG,PPARGC1A,RELA,SIRT1,SMAD3,SP1,STAT3,emodin,troglitazone
Jesiotr Full fluid - 2023-01-25 02:06 PM		maslinic acid	chemical - endogenous non-mammalian						2.91e-07	ACTN1,ADAM17,ADIPOQ,CDH1,CFL1,IGHM,IL2RG,MSN,NCL,THBS1,TLN1,YWHAE	AHR,ERK,JUN,NFkB (complex),SMAD2,STAT3,maslinic acid
Jesiotr Full fluid - 2023-01-25 02:06 PM		heparin	chemical - endogenous mammalian						3.15e-07	APOB,APOE,ATP5F1A,CS,FN1,LPL,MMP2,MMP9,SDHA,VCAM1,VIM	AGER,Akt,Ap1,CTNNB1,Collagen type I (complex),ESR2,ETS1,FOXO3,HIF1A,JUN,NFKB1,NFKBIA,NFkB (complex),RELA,RUNX2,SFRP1,SIRT1,SMAD2,SMAD3,SRC,STAT6,YAP1,heparin
Jesiotr Full fluid - 2023-01-25 02:06 PM		allopurinol	chemical drug						3.26e-07	ANXA1,ANXA2,ATP6AP2,C4A/C4B,CAT,CLU,CP,FGA,FGB,GSTM3,LXN,VIM	AGT,FOXO1,FOXO3,NFKB1,NFkB (complex),RELA,RNA polymerase II,SMAD2,SMAD3,STAT3,allopurinol
Jesiotr Full fluid - 2023-01-25 02:06 PM		lomustine	chemical drug						3.29e-07	ANXA1,ANXA2,C4A/C4B,CLU,CP,FGA,FGB,GSTM3,LXN,VIM
Jesiotr Full fluid - 2023-01-25 02:06 PM		RXRA	ligand-dependent nuclear receptor						3.76e-07	AHCY,APOA1,APOE,C3,C4A/C4B,CAT,CETP,CLU,CTSB,CTSH,EEF2,FABP3,FGG,GPD1,GPX1,HADHA,KNG1,LPL,LTF,LYZ,MMP2,PTGDS,TPP1,TXN,VLDLR	FOXO1,HNF4A,NCOA2,NCOR2,NFkB (complex),NR1H3,NR1H4,PPARA,PPARG,RELA,RXRA,SMAD3,SP1,STAT1,STAT3,THRB
Jesiotr Full fluid - 2023-01-25 02:06 PM		CYLD-AS1	other						3.82e-07	BLVRB,C3,CFB,G6PD,GLRX,PGD,PRDX1,TALDO1,TKT,UGDH
Jesiotr Full fluid - 2023-01-25 02:06 PM		SNCA	enzyme						3.93e-07	AGT,APOE,CAT,CDH13,CFL1,CTSB,EGF,EZR,FABP7,FAM20C,GLO1,GSN,HSP90B1,HSPA5,LDHB,LMNA,MDH2,MMP9,PSMA3,RBP4,SOD1,TPI1,TUBB3,UCHL1,YWHAE	APP,Ap1,ERK1/2,FOS,FOXO1,HIF1A,JUN,KLF11,MAPK8,NCOR2,NFKBIA,NFkB (complex),Nr1h,PRKN,RELA,RXRA,SIRT1,SMAD3,SNCA,SP1,STAT3,TP53,TP73,cholesterol
Jesiotr Full fluid - 2023-01-25 02:06 PM		PSME3	peptidase						4.22e-07	ALDOA,ENO1,LDHA,PGM1,PKM,TPI1
Jesiotr Full fluid - 2023-01-25 02:06 PM		SIX1	transcription regulator						4.38e-07	ACTC1,AK1,ALDOA,CDH1,CKM,CLU,COL6A3,FABP3,FN1,GPX3,Histone h3,PVALB,TNNC2	AHR,CEBPA,MYOD1,RB1,SIX1,SMAD3,SMAD4,SMAD7,SMARCA4,SP1
Jesiotr Full fluid - 2023-01-25 02:06 PM		mifepristone	chemical drug						4.61e-07	ADIPOQ,AGR2,ALPL,ANXA1,APOE,C3,CLEC3B,CLU,COL15A1,CTSD,FN1,HPGD,HSPA5,HSPD1,IQGAP1,LRP1,LTF,MMP9,MT-CO2,NME2,PEPD,PSMA1	AHR,AR,Ap1,CEBPA,ERK1/2,ESR1,ESR2,FOS,FOXO3,HSF1,JUN,NCOR1,NCOR2,NFkB (complex),NR3C1,RELA,SMAD2,SP1,STAT3,dexamethasone,estrogen receptor,mifepristone,progesterone,testosterone
Jesiotr Full fluid - 2023-01-25 02:06 PM		TCF3	transcription regulator						4.69e-07	ADIPOQ,ANXA6,CDH1,CKM,CTSE,GM2A,HADHA,HMGB2,HSP90B1,HSPA13,IGHM,Igk,LDHA,PPIA,PRDX4,PSAP,RPS3A,SCIN,SELENOP,TF,TUBB3,ZP1,ZP2,ZP3,ZP4
Jesiotr Full fluid - 2023-01-25 02:06 PM		BDNF	growth factor						4.85e-07	ADAM17,ANXA2,ANXA5,CP,CSPG4,EEF1D,EEF2,FLNA,FSCN1,GNAI1,HADHA,HSPA5,ITIH3,PLG,PVALB,RHOA,SORL1,THBS1,TPP1,TUBB3,VASN,VIM
Jesiotr Full fluid - 2023-01-25 02:06 PM		NKX2-1	transcription regulator						4.92e-07	AGR2,AGT,C5,CHIA,CLU,ENPP2,HMGB2,LRG1,LYZ,MMP2,MYH11,PFN2,QSOX1,TFF2,TG,THBS1
Jesiotr Full fluid - 2023-01-25 02:06 PM		F2R	g-protein coupled receptor						5.04e-07	ANGPT1,CDH1,F11,FN1,KRT8,LDHB,MMP2,MMP9,RHOA,THBS1,VCAM1,VIM	Akt,Ap1,CAV1,CTNNB1,EGR1,ESR2,ETS1,F2R,HIF1A,JUN,NFKB1,NFkB (complex),PTK2,RAC1,RELA,SIRT1,SMAD2,SMAD3,SRC,STAT3,STAT6,YAP1
Jesiotr Full fluid - 2023-01-25 02:06 PM		ZEB1	transcription regulator						5.04e-07	CDH1,COL1A2,EHD1,FN1,MMP2,MMP9,PKM,RPL30,TF,TGFBI,THBS1,VIM	CTNNB1,EPAS1,FOXO1,FOXO3,HIF1A,Hif1,MLXIPL,MYC,NFKB1,NFkB (complex),PPARG,RELA,RNA polymerase II,SERPINE1,SIRT1,SMAD2,SMAD3,STAT3,THRB,TP53,ZEB1
Jesiotr Full fluid - 2023-01-25 02:06 PM		triamterene	chemical drug						5.09e-07	ANXA1,ANXA2,C4A/C4B,CLU,CP,FGA,FGB,GSTM3,LXN,VIM
Jesiotr Full fluid - 2023-01-25 02:06 PM		RELA	transcription regulator						5.28e-07	ACTN4,AGT,APOE,ARHGDIB,ATP6AP2,C3,CAMP,CDH1,CFB,COL1A2,CTSB,ERAP2,FN1,FSCN1,HSP90B1,IGHM,KRT8,LUM,MMP2,MMP9,PKM,PTGDS,SHBG,SYTL1,TUBB3,VCAM1,VIM	Ap1,ESR2,FOS,HIF1A,JUN,JUND,NFKB1,NFKBIA,NFkB (complex),RELA,RNA polymerase II,SMAD2,SMAD3,SMARCA4,STAT1,STAT3,TNF
Jesiotr Full fluid - 2023-01-25 02:06 PM		IL10RA	transmembrane receptor						5.41e-07	ALDH2,ASS1,C3,CFB,CLEC4E,CTSE,EGF,F10,FN1,FOLR2,HGFAC,HPGD,IL2RG,LRG1,LUM,OLFM4,SCIN,SELENBP1,SERPINB6,THBS4,TTR	CIITA,FOS,IL10RA,NFKBIA,NFkB (complex),STAT1,STAT3
Jesiotr Full fluid - 2023-01-25 02:06 PM		PGR	ligand-dependent nuclear receptor						5.72e-07	ALDH1A3,CAPN2,CDH13,COL1A2,COL5A1,COL6A3,CSRP1,CTBS,CTSD,EZR,FLNA,FN1,GOT1,GSTM3,HPGD,LCP1,MMP2,MMP9,PFN2,PXDN,RAB27B,SELENOP,SERPINA1,TGFBI,VCAM1,VCL,VTN	AHR,Ap1,CEBPA,ERK1/2,ETS1,FOS,HIF1A,JUN,NCOR2,NFkB (complex),NR3C1,NR3C2,PGR,PTK2,RELA,SMAD2,SMAD3,SP1,SRC,STAT1,STAT3,STAT6,YAP1,dexamethasone
Jesiotr Full fluid - 2023-01-25 02:06 PM		GAST	other						5.84e-07	ANXA7,DLAT,Histone h3,HMGB2,MDH2,MMP9,NACA,NARS1,RAC1,RHOA,VCAM1	Focal adhesion kinase,GAST,JUN,NFKBIA,NFkB (complex),PRKCE,RELA
Jesiotr Full fluid - 2023-01-25 02:06 PM		F3	transmembrane receptor						5.85e-07	ANGPT1,CDC42,F2,LCP1,MMP2,MMP9,RAC1,RHOA,SERPINC1,VCAM1	Ap1,CXCL8,EGR1,ETS1,F2,F2R,F3,Focal adhesion kinase,JUN,NFkB (complex),PGR,PTK2,RELA,SMAD2,SMAD3,STAT3,YAP1
Jesiotr Full fluid - 2023-01-25 02:06 PM		fenamic acid	chemical reagent						5.85e-07	ANXA1,ANXA2,C4A/C4B,CLU,CP,FGA,FGB,GSTM3,LXN,VIM
Jesiotr Full fluid - 2023-01-25 02:06 PM		DCX	other						5.87e-07	ACTN1,ACTN4,ACTR3,TUBB3
Jesiotr Full fluid - 2023-01-25 02:06 PM		DLGAP1	other						5.87e-07	CDH1,MMP2,MMP9,VIM
Jesiotr Full fluid - 2023-01-25 02:06 PM		WT1	transcription regulator						5.9e-07	ACTN1,AHCY,ANXA11,CDH1,CIRBP,CKM,CLIC1,CLIC4,CSPG4,EZR,GSN,HSP90B1,LRP1,MMP2,MMP9,MYL6,PPIB,THBS1,VLDLR
Jesiotr Full fluid - 2023-01-25 02:06 PM		NOTCH1	transcription regulator						5.9e-07	ALDOA,ANGPT1,CDH1,CKM,COL1A2,DLD,FABP7,GATD3/LOC102724023,GLUD1,HSP90AB1,HSPE1,KRT8,LDHA,MMP2,MYH11,PDIA3,PKM,PTGDS,S100A1,SDHA	AHR,ARNT,CREBBP,EP300,HIF1A,Hif1,JUN,KAT2B,KLF6,MYC,NFKB1,NFKBIA,NFkB (complex),NOTCH1,RAC1,RB1,RELA,RUNX2,SMAD3,SP1,STAT3
Jesiotr Full fluid - 2023-01-25 02:06 PM		CBS/LOC102724560	enzyme						6.24e-07	APOA1,APOB,EEF1A1,EEF1D,GOT1,GOT2
Jesiotr Full fluid - 2023-01-25 02:06 PM		PLA2R1	transmembrane receptor						6.31e-07	ALDH2,ATP5F1B,ATP5PD,CTSD,CYB5R3,SDHA,TPP1
Jesiotr Full fluid - 2023-01-25 02:06 PM		ERBB2	kinase						6.54e-07	ACAA2,ADAM17,AGR2,AHNAK,ALAD,ALDOC,ANXA2,ANXA3,ATP6AP2,CDC42,CDH1,CDH3,CLEC11A,CLEC3B,CLEC4E,CLU,COL5A1,COL6A3,CRIP1,CTSB,EPHX2,FN1,FSCN1,GLO1,GNAI1,GPX3,HMGB2,HP,HTRA1,IDH1,LDHA,LUM,LXN,MAN1A1,MMP9,PFN2,PGM1,PHGDH,SHMT1,TGFBI,THBS1,THBS4,VCL,VIM	AR,CDH1,CDKN1A,ERBB2,ERBB3,ESR2,ETS1,HIF1A,JUN,NFKB1,NFkB (complex),NPM1,NRG1,RB1,RELA,RNA polymerase II,SMAD2,STAT3,TP53,YAP1
Jesiotr Full fluid - 2023-01-25 02:06 PM		CD44	other						6.77e-07	ALDOA,ALDOC,ANXA11,CALR,CDH1,CLU,ENO1,FN1,HSP90AB1,MMP2,MMP9,PGAM1,PKM,SERPINA1,THBS1,VCAM1,VCP,VIM	AKT1,CD44,CTNNB1,EGR1,ETS1,FGF2,FOXM1,HGF,HIF1A,JUN,KLF4,MMP9,MYC,NFkB (complex),RB1,RELA,SMAD2,SP1,SRC,STAT6,TWIST1,ZEB1
Jesiotr Full fluid - 2023-01-25 02:06 PM		NOX4	enzyme						7.48e-07	AGT,CDC42,CDH1,CS,FN1,LDHA,MMP2,RHOA,VIM	AHR,ARNT,Ap1,EGR1,ERK,ETS1,FOS,HIF1A,Hif1,JUN,Jnk,MYC,NFKB1,NFkB (complex),NOX4,RELA,RNA polymerase II,SMAD2,SRC,STAT3,STAT6
Jesiotr Full fluid - 2023-01-25 02:06 PM		RUNX2	transcription regulator						7.68e-07	ALPL,C4A/C4B,CDH1,COL11A1,COL1A2,FN1,HTRA1,LUM,MMP2,MYH11,PTGDS,TG,TLN1	AHR,Ap1,CEBPA,HIF1A,KAT2B,MYOD1,NFkB (complex),NOTCH1,PTK2,RB1,RELA,RUNX2,SMAD3,SMAD4,SMAD7,SP1,STAT3,TP53,YAP1,YY1
Jesiotr Full fluid - 2023-01-25 02:06 PM		CUX1	transcription regulator						7.69e-07	ADAM17,ARHGDIB,CDH1,FLNA,Histone h3,ITGB2,LTF,MMP2,THBS1,VIM	AR,CEBPA,CEBPB,CREBBP,CUX1,EGFR,HIF1A,JUN,NFKB1,NFKBIA,NFkB (complex),PPARG,RELA,SMAD2,SMAD3,STAT3
Jesiotr Full fluid - 2023-01-25 02:06 PM		CDKN2B	transcription regulator						8.18e-07	ASS1,ENO1,GLUD1,GOT1,GOT2,PHGDH,SHMT1
Jesiotr Full fluid - 2023-01-25 02:06 PM		TCL1A	transcription regulator						8.29e-07	CAMP,CLEC4E,CTSB,CTSC,CTSD,CTSE,CTSH,FABP7,ITGB2,LTF,MMP9	CEBPB,HIF1A,IFNG,NFkB (complex),STAT1,STAT3,TCL1A
Jesiotr Full fluid - 2023-01-25 02:06 PM		Brd4	kinase						8.46e-07	ALDOA,C1R,CDH1,CFB,COL1A2,COL6A3,ENO1,G6PD,GPI,PGAM1,PKM,SLC4A1	Brd4,CTNNB1,ESR1,HIF1A,Hif1,JUN,MLXIPL,MYC,NFKB1,NFKBIA,NFkB (complex),POU5F1,RELA,SNAI2,STAT3,TP53
Jesiotr Full fluid - 2023-01-25 02:06 PM		DMD	other						8.57e-07	ACTG1,CDH13,COL1A2,EEF1A1,EGF,GPD1,LYZ,PKM,PVALB,PYGM,SCIN,SELENOP,SERPINA1,SORT1,TPI1,TPM3,VIM
Jesiotr Full fluid - 2023-01-25 02:06 PM		MRTFB	transcription regulator						8.63e-07	ACTG1,CAMP,COL6A3,EPPK1,EZR,FLNA,HPGD,LMNA,LTF,MYH10,MYH11,MYH9,RAB27B,SELENOP,THBS1,VCL	CTNNB1,MRTFA,MRTFB,SMAD2,TEAD4,TP73,YAP1
Jesiotr Full fluid - 2023-01-25 02:06 PM		BIRC5	other						8.77e-07	FBLN1,FN1,Histone h3,IGHM,IL2RG,LUM,LYZ,MMP2,VIM	BIRC5,CDKN1A,CDKN2A,JUN,NPM1,RB1,RELA,SMAD2,SMAD7,SP1,STAT3,TP53
Jesiotr Full fluid - 2023-01-25 02:06 PM		cholesterol	chemical - endogenous mammalian						9.14e-07	AGT,APOB,APOE,CETP,CR1,FABP3,FN1,GNAI1,HSP90B1,HSPA5,LPL,LYZ,MMP2,MYH11,RHOA,SOD1,THBS1,VCAM1	APOE,CEBPA,CEBPB,CEBPD,ESR2,FOS,HIF1A,IL6,Insulin,JUN,LDL,LPL,NFKB1,NFkB (complex),PPARG,RELA,SMAD3,SP1,STAT1,STAT3,TEAD4,cholesterol
Jesiotr Full fluid - 2023-01-25 02:06 PM		THZ1	chemical drug						9.19e-07	ANXA1,ASS1,CAPG,CLEC11A,CLU,COL1A2,FN1,KRT8,MMP2,SERPINF1,THBS1,THBS4,TUBB3	JUN,NCOR1,RELA,THZ1,estrogen receptor
Jesiotr Full fluid - 2023-01-25 02:06 PM		PDX1	transcription regulator						9.23e-07	ACTG1,ALB,ANXA2,ATP5PD,CAT,CKB,GOT1,HSPA5,IDH1,KRT8,LTA4H,LXN,MAN1A1,MDH1,PHGDH,SDHA
Jesiotr Full fluid - 2023-01-25 02:06 PM		3,5-diiodothyronine	chemical - endogenous mammalian						9.28e-07	AK1,CKM,ENO1,ENO3,PGM1
Jesiotr Full fluid - 2023-01-25 02:06 PM		FXN	kinase						9.28e-07	ACO2,DLAT,DLD,SDHA,SOD1
Jesiotr Full fluid - 2023-01-25 02:06 PM		fluticasone propionate	chemical drug						9.44e-07	C3,CAMP,CFB,FSCN1,HPGD,HTRA1,LPL,MMP9,PLAAT4,SELENOP,SERPINA1,SERPINF1,TCN2,THBS1,TPM3
Jesiotr Full fluid - 2023-01-25 02:06 PM		halofuginone	chemical drug						9.72e-07	ANXA4,C4A/C4B,CKB,COL1A2,CP,FN1,GOT1,GPX3,LGALS3BP,MMP2,MMP9,PKM,TAGLN3,VCAM1	Ap1,EPRS1,ESR2,FOS,FOXC2,JUN,NFKB1,NFkB (complex),P38 MAPK,RELA,SMAD2,SMAD3,SMAD4,SP1,STAT1,STAT3,STAT6,ZEB2,halofuginone
Jesiotr Full fluid - 2023-01-25 02:06 PM		CLU	other						1.02e-06	CDH1,CDH13,CFH,CLU,GPX1,Histone h3,HSPA5,MMP2,MMP9	AKT1,APP,Ap1,CLU,CTNNB1,EGR1,FOXO1,HIF1A,JUN,KLF4,MMP9,NF-Y,NFKB1,NFKBIA,NFkB (complex),RB1,RELA,SMAD3,SMAD4,SP1,STAT1,STAT3,TP53,TP73,TWIST1
Jesiotr Full fluid - 2023-01-25 02:06 PM		PKM	kinase						1.04e-06	ALDOA,CDH1,ENO1,ENO3,LDHA,MMP2,MMP9,MT-CO2,PDHB,PKM,TALDO1	AHR,ARNT,Ap1,EGR1,FOS,FOXO1,FOXO3,HDAC3,HIF1A,Hif1,Jnk,MYC,NFkB (complex),PKM,PPARG,RELA,SNAI1,SNAI2,STAT3,THRB,TP53,mir-148
Jesiotr Full fluid - 2023-01-25 02:06 PM		KLF6	transcription regulator						1.16e-06	AGT,ALDOA,ALDOC,ANXA5,CDH1,CFB,EHD1,F10,HSPA5,LDHA,MMP9,PFN1,PGAM1,PKM,PSMA2,PSMA3,TALDO1,TPI1,VCAM1	HIF1A,JUN,KLF6,NFKB1,NFKBIA,NFkB (complex),RAC1,RELA,STAT1,STAT3
Jesiotr Full fluid - 2023-01-25 02:06 PM		TP73	transcription regulator						1.19e-06	ADAM17,C1R,C3,CDH1,CTSD,DAB1,FKBP1B,FN1,G6PD,GSN,IQGAP1,ITGB2,LCP1,LDHA,LRG1,LYZ,MMP2,MYH9,RAN,SERPINA1,SERPINB6,SERPINF1,THBS1,TIMP4,TPP1,TTR,YWHAB	AHR,ARNT,Akt,Ap1,CTNNB1,ESR2,HIF1A,Hif1,JUN,MYC,NFKB1,NFkB (complex),RELA,RNA polymerase II,SMAD2,SNAI1,STAT3,TP53,TP63,TP73,YAP1
Jesiotr Full fluid - 2023-01-25 02:06 PM		STAT6	transcription regulator						1.22e-06	AHNAK,ALDH2,ANXA1,APOE,ASS1,COL1A2,CRIP1,CTSB,CTSE,EFHD2,FN1,FSCN1,HBB,IgG,LGALS3BP,MMP2,MMP9,PROS1,RHOA,SELENBP1,SERPINA1,SERPINB6,SERPINF1,SLC4A1,VCAM1,VIM	CEBPB,CEBPD,CREBBP,ESR2,HIF1A,IL13,IL4,IL6,JUN,JUNB,MAPK1,NFKB1,NFKBIA,NFkB (complex),NR3C1,RELA,RNA polymerase II,SMAD2,SMAD3,SP1,STAT3,STAT6,TWIST1,YAP1
Jesiotr Full fluid - 2023-01-25 02:06 PM		CST5	other						1.29e-06	AHNAK,ANXA2,ANXA3,ANXA5,ANXA6,CDH1,CTSB,EEF1B2,EEF1D,EEF1G,EZR,FER,MSN,NCL,PLS3,PRDX1,TXN,VDAC2,VIM
Jesiotr Full fluid - 2023-01-25 02:06 PM		CX3CL1	cytokine						1.33e-06	APOD,FABP7,GLA,GSN,HSPA5,IgG,LGALS3BP,LYZ,MMP2,MMP9,OLFM4,PYGM,SERPINF1,VTN	Ap1,CX3CL1,EGR1,FOS,HIF1A,JUN,Jnk,MAPK8,NFKB1,NFkB (complex),RAC1,RELA,RXRA,SIRT1,SMAD3,STAT3
Jesiotr Full fluid - 2023-01-25 02:06 PM		Hmgn3	other						1.33e-06	AHSG,AMBP,APOA1,FGA,KNG1,SERPINA1,TTR
Jesiotr Full fluid - 2023-01-25 02:06 PM		IDH2	enzyme						1.35e-06	ADIPOQ,CDH1,FN1,PPIA,RACK1,RAN,TPT1,VIM
Jesiotr Full fluid - 2023-01-25 02:06 PM		troglitazone	chemical drug						1.4e-06	ADIPOQ,AGT,ALAD,ANXA2,ARF4,C3,CDH1,CFL1,CKM,COL15A1,COL1A2,FABP3,FN1,GLO1,GPD1,HP,HSPA5,LPL,MMP9,MYH11,TALDO1,TFF2,VCAM1	ADIPOQ,AHR,ARNT,Ap1,D-glucose,EGR1,FOS,FOXO1,HIF1A,Jnk,NCOR2,NFKBIA,NFkB (complex),PPARA,PPARG,PPARGC1A,RELA,SMAD3,SMARCA4,SP1,STAT1,STAT3,TNF,troglitazone
Jesiotr Full fluid - 2023-01-25 02:06 PM		EGFR	kinase						1.49e-06	ANXA1,ASAH1,CCT5,CDH1,CST3,EGF,EHD1,EIF5A,EPPK1,ERAP2,FABP7,FN1,HP,HSP90B1,HSPA5,HSPE1,MMP2,MMP9,MT-CO2,NCL,PA2G4,PKM,PLCG1,PPIA,THBS1,TUBB4B,UBA1,VCL,VIM	AHR,AR,ARNT,Ap1,EGFR,EGR1,FOS,HIF1A,Hif1,JUN,Jnk,KRAS,MYC,NFKBIA,NFkB (complex),PI3K (family),RELA,SIRT1,SMAD3,SP1,STAT3,TP53,TWIST1
Jesiotr Full fluid - 2023-01-25 02:06 PM		atorvastatin	chemical drug						1.5e-06	ADIPOQ,AGR2,APOA1,APOB,APOE,CAT,HBB,ITGB2,LPL,MMP2,MMP9,P4HB,RAC1,RHOA,SOD1,SOD3,VCAM1	APOE,Ap1,EPAS1,FOS,HIF1A,JUN,MAPK8,Mapk,NFKB1,NFKBIA,NFkB (complex),PPARG,PRKD1,RELA,RXRA,SIRT1,SMAD3,SMARCA4,SP1,STAT3,TNF,atorvastatin
Jesiotr Full fluid - 2023-01-25 02:06 PM		TWIST1	transcription regulator						1.56e-06	APOD,C3,CDH1,CLU,FN1,GSN,LMNA,LRG1,MMP2,MMP9,PXDN,RHOA,TF,TGFBI,VIM	CDH1,ETS1,JUN,NFkB (complex),SPZ1,STAT3,TWIST1,YAP1
Jesiotr Full fluid - 2023-01-25 02:06 PM		phenylbutazone	chemical drug						1.6e-06	ANXA1,ANXA2,C4A/C4B,CLU,CP,FGB,GSTM3,LXN,VIM	Ap1,NFKBIA,NFkB (complex),PTGS2,TP53,phenylbutazone
Jesiotr Full fluid - 2023-01-25 02:06 PM		GPX1	enzyme						1.62e-06	CAT,GLRX,GPX3,GPX4,MMP9,SOD1,TXN,VCAM1	Ap1,CAT,ESR2,FOS,FOXO1,GPX1,JUN,JUND,NFKB1,NFKBIA,NFkB (complex),NOTCH3,RELA,STAT1,STAT3,TP53
Jesiotr Full fluid - 2023-01-25 02:06 PM		SKIC2	enzyme						1.62e-06	ALDOA,ENO1,GLRX,GOT1,LDHA,PGM1,TPI1,VLDLR
Jesiotr Full fluid - 2023-01-25 02:06 PM		NOSTRIN	transcription regulator						1.68e-06	ADAM17,ANXA5,FN1,MMP2,MMP9,SOD1,THBS1	Akt,Ap1,CTNNB1,ESR2,FOSL1,HIF1A,JUN,NFKB1,NFkB (complex),NOS3,NOSTRIN,RAC1,RELA,SMAD2,TP53,YAP1,nitric oxide
Jesiotr Full fluid - 2023-01-25 02:06 PM		Pzp	other						1.74e-06	APOE,LPL,LRP1,VLDLR
Jesiotr Full fluid - 2023-01-25 02:06 PM		UDP-D-glucose	chemical - endogenous mammalian						1.74e-06	CALR,HSP90B1,HSPA5,PDIA3
Jesiotr Full fluid - 2023-01-25 02:06 PM		TP63	transcription regulator						1.75e-06	AGR2,ALDH1A3,ALOXE3,CAPN2,CAPNS1,CDC42,CDH1,CDH3,COL11A1,COL5A1,COL6A3,CTSD,FN1,FSCN1,G6PD,GNAI1,GPX3,HSP90AA1,HTRA1,MMP2,MMP9,P4HB,SELENOP,SERPINF1,TFF2,TG,THBS1,TPP1,VIL1,VIM	AR,Akt,Ap1,CTNNB1,ESR2,FN1,HIF1A,NFKB1,NFkB (complex),NRG1,RELA,RNA polymerase II,SMAD2,SP1,STAT3,TP53,TP63,TP73,YAP1
Jesiotr Full fluid - 2023-01-25 02:06 PM		mir-122	microrna						1.78e-06	ALDOA,CLIC4,CS,CSRP1,G6PD,IQGAP1,LMNB2,NPEPPS,PKM,SERPINB6,VIM
Jesiotr Full fluid - 2023-01-25 02:06 PM		PRKAA1	kinase						1.79e-06	ALB,ARHGDIB,CAT,CDH3,CLU,EGF,FN1,GPX1,H2BC21,HSPA5,LDHA,MMP9,NPEPL1,SORL1,VCAM1	Ap1,EGR1,EPAS1,ERK1/2,FOS,FOXO3,HIF1A,JUN,Jnk,NCOR2,NFKB1,NFKBIA,NFkB (complex),PRKAA1,PRKAA2,RELA,SIRT1,SP1,STAT3,TP53,YAP1
Jesiotr Full fluid - 2023-01-25 02:06 PM		diethylstilbestrol	chemical drug						1.84e-06	ADIPOQ,ALDH1A3,ALPL,AMBP,ARHGDIB,C3,CDH13,CFB,CLU,EGF,FBLN1,GLRX,GSTM3,HSP90AB1,HSP90B1,LTF,LUM,MMP2,TF,TGFBI	AR,Ap1,ERK1/2,ESR1,ESR2,FOS,FOXO3,HIF1A,HSF1,JUN,MAPK8,NCOR1,NCOR2,NFkB (complex),RELA,RXRA,SIRT1,SMAD3,SP1,STAT3,diethylstilbestrol,estrogen receptor,testosterone
Jesiotr Full fluid - 2023-01-25 02:06 PM		MGA	transcription regulator						1.85e-06	ALDH1A3,ALDOC,CP,GPD1,ITIH2,LGALS3BP,SELENOP,TCN2,TF
Jesiotr Full fluid - 2023-01-25 02:06 PM		FOXO1	transcription regulator						1.86e-06	ADIPOQ,AGT,ALB,ANGPT1,ANXA3,ATP5F1B,CAT,CS,CTSE,FN1,GPD1,GPI,GPX1,GPX3,HSP90AB1,HSPA5,HSPD1,ITGB2,LPL,MMP9,PDHB,PRG4,SOD1,THBS1,TKT,VCAM1	Akt,Ap1,CTNNB1,EPAS1,ERK1/2,ESR2,FOS,FOXO1,HIF1A,JUN,LEP,NCOR2,NFkB (complex),PPARA,PPARG,RELA,SIRT1,SMAD3,SP1,SP3,STAT1,STAT3,YAP1
Jesiotr Full fluid - 2023-01-25 02:06 PM		SOD1	enzyme						1.86e-06	ALDOC,APOE,ASL,ASS1,ATP1A1,CKB,CLU,CP,EZR,GPX3,GSTM3,GSTP1,LPL,MMP9,PTGR1,RAC1,SOD1,TLN1,VCAM1	Ap1,FOSL1,FOXO1,FOXO3,JUN,MYC,NFKBIA,NFkB (complex),PPARA,PPARG,PTGS2,SMAD2,SOD1,STAT1,THRB,TP53,nitric oxide,oleic acid
Jesiotr Full fluid - 2023-01-25 02:06 PM		ARNT2	transcription regulator						1.9e-06	APOE,BST1,CDH3,COL11A1,EGF,EIF5A,FKBP3,GPX3,HGFAC,ITIH3,LCP1,LTF,NACA,PFN1,SELENBP1,UBA1
Jesiotr Full fluid - 2023-01-25 02:06 PM		HOXA10	transcription regulator						1.92e-06	ADIPOQ,ALPL,APOE,COL15A1,ENPP2,FKBP3,FN1,HBE1,HSP90AA1,LTF,LYZ,MSN,P4HB,PHGDH,PROS1
Jesiotr Full fluid - 2023-01-25 02:06 PM		OVOL2	transcription regulator						1.92e-06	ALDOA,ENO1,GPI,LDHA,MMP2,PGAM1,PKM,VIM
Jesiotr Full fluid - 2023-01-25 02:06 PM		ERK1/2	group						1.94e-06	ADIPOQ,ALPL,ASAH1,C3,CALR,CAPN2,CAT,CLEC11A,CTSB,ENO1,EZR,FN1,HPGD,HSPA5,MMP2,MMP9,PKM,RAC1,SOD1,VCAM1	Ap1,EGR1,EPAS1,ERK1/2,ESR2,FOS,JUN,JUND,Jnk,Mapk,NFKB1,NFKBIA,NFkB (complex),PPARG,Pkc(s),RELA,SMAD3,SMARCA4,SP1,STAT3,TNF
Jesiotr Full fluid - 2023-01-25 02:06 PM		CR1L	transmembrane receptor						2.1e-06	C3,C9,COL15A1,COL1A2,COL5A1,COL6A3,LUM
Jesiotr Full fluid - 2023-01-25 02:06 PM		captopril	chemical drug						2.1e-06	AGT,ANXA1,C4A/C4B,CLU,CP,EPHX2,FGA,GSTM3,MMP9,THBS4	AGT,FOXO1,FOXO3,SMAD2,SMAD3,STAT3,captopril
Jesiotr Full fluid - 2023-01-25 02:06 PM		ADORA2A	g-protein coupled receptor						2.15e-06	ALDOC,ATP6V1B2,CCT5,CKB,EEF2,EIF5A,GPI,IgG,MMP9,P4HB,PGAM1,RAB6A,TUBB3
Jesiotr Full fluid - 2023-01-25 02:06 PM		RNA polymerase II	complex						2.18e-06	ACTC1,ADIPOQ,ALPL,C3,CDH1,CKM,COL1A2,ENO1,FGG,GOT1,HBB,HBE1,HP,MMP2,MMP9,RPS3,TLN1,TXN,UBC	Histone h3,RNA polymerase II,SP1
Jesiotr Full fluid - 2023-01-25 02:06 PM		6-hydroxydopamine	chemical toxicant						2.19e-06	C3,CALR,GPX1,HSP90AB1,HSPA5,MMP9,P4HB,PDIA3,PPIB,UBC,VCP	6-hydroxydopamine,Ap1,ERK1/2,ERN1,FOS,JUN,NCOR2,NFKB1,NFKBIA,Pkc(s),RELA,SP1,XBP1
Jesiotr Full fluid - 2023-01-25 02:06 PM		S100A4	other						2.28e-06	CDH1,CLIC4,FN1,MMP2,MMP9,THBS1,VCAM1,VIM	AHR,Akt,Ap1,CTNNB1,ERK,ESR2,FOS,HIF1A,JUN,MMP9,NFkB (complex),RELA,S100A4,SMAD2,SMAD3,SMAD4,SP1,STAT1,STAT3,YAP1,ZEB2,heparin
Jesiotr Full fluid - 2023-01-25 02:06 PM		molybdenum disulfide	chemical reagent						2.33e-06	BST1,CFB,CKB,COL11A1,COL5A1,CTSC,FN1,LXN,MYH10,MYH9,PXDN,SORT1,THBS1
Jesiotr Full fluid - 2023-01-25 02:06 PM		probucol	chemical drug						2.35e-06	CETP,PSMA1,PSMA2,PSMA3,PSMA4,VCAM1
Jesiotr Full fluid - 2023-01-25 02:06 PM		HSF1	transcription regulator						2.39e-06	ANXA11,CCT2,CCT5,CCT8,CDH1,CLU,FBLN1,HSP90AA1,HSP90AB1,HSPD1,HSPE1,LDHA,LPL,PLAAT4,TTR,UBB,UBC,VCAM1	HSF1,HSF2,Histone h3,RNA polymerase II,SP1
Jesiotr Full fluid - 2023-01-25 02:06 PM		4-hydroxycinnamyl aldehyde	chemical - endogenous non-mammalian						2.51e-06	MMP2,MMP9,RHOA,TYR,VIM	4-hydroxycinnamyl aldehyde,Ap1,EGR1,FOS,FOXC2,Jnk,NFkB (complex),P38 MAPK,RELA,SMAD3,SP1,STAT3
Jesiotr Full fluid - 2023-01-25 02:06 PM		PRR11	other						2.51e-06	ACTR2,ACTR3,CDH1,MMP9,VIM
Jesiotr Full fluid - 2023-01-25 02:06 PM		Ap1	complex						2.51e-06	ATP6AP2,CALM1 (includes others),CAMP,CLU,EZR,FN1,GSTP1,HBB,HPGD,HSP90B1,LPL,MMP2,MMP9,MT-CO2,VCAM1	Ap1,CCL2,CXCL8,ESR2,FOS,HIF1A,IGF1,JUN,JUND,NFKB1,NFkB (complex),RELA,RUNX2,SMAD3,SP1,STAT1,STAT3
Jesiotr Full fluid - 2023-01-25 02:06 PM		bleomycin	biologic drug						2.54e-06	ANGPT1,APOE,BASP1,C3,C5,CAT,COL1A2,CTSD,CTSE,F2,FN1,GLA,HSP90AA1,MMP2,MMP9,MSN,THBS1,THBS4,TIMP4	AHR,CCR2,CEBPA,HIF1A,ID1,IL1B,JUN,NFKB1,NFkB (complex),NR3C1,RELA,SMAD2,SMAD3,SMAD4,SMAD7,SP1,STAT3,TGFB1,Tgf beta,bleomycin
Jesiotr Full fluid - 2023-01-25 02:06 PM		FHIT	enzyme						2.6e-06	MMP2,MMP9,RAB11A,RAB1A,RAC1,RAN,VIM	Akt,Ap1,CTNNB1,ESR2,FHIT,HIF1A,JUN,NFKB1,NFkB (complex),RELA,STAT1,STAT3,YAP1
Jesiotr Full fluid - 2023-01-25 02:06 PM		ITGB1	transmembrane receptor						2.61e-06	ADAM17,APOE,CDH1,COL1A2,FLNA,FN1,IgG,IGHM,LRP6,MMP2,MMP9,RAC1,THBS1,VIM	AHR,CAV1,Collagen type I (complex),EGR1,ETS1,FN1,FOXO3,HIF1A,ITGAV,ITGB1,NFKBIA,NFkB (complex),RELA,RUNX2,SIRT1,SMAD2,SMAD3,SP1,SRC,STAT6,TP53,YAP1
Jesiotr Full fluid - 2023-01-25 02:06 PM		SMAD2	transcription regulator						2.61e-06	ALPL,CDH1,COL1A2,CRISPLD2,FN1,HABP2,MMP2,MMP9,RAC1,THBS1,TPM3,VIM	AHR,CDH1,CEBPA,CEBPB,CTNNB1,Collagen type I (complex),ETS1,FOXO3,JUN,NFKB1,NFKBIA,NFkB (complex),RELA,RNA polymerase II,RUNX2,SMAD2,SMAD3,SMAD4,SMAD7,SP1,STAT1,STAT3,YAP1
Jesiotr Full fluid - 2023-01-25 02:06 PM		gentamicin C	chemical drug						2.79e-06	ANXA1,ANXA2,C4A/C4B,CLU,CP,FGA,FGB,LXN,VIM
Jesiotr Full fluid - 2023-01-25 02:06 PM		PML	transcription regulator						2.8e-06	ACTG1,ADIPOQ,ANXA4,APOA1,APOE,CAT,CFL1,HBB,HBE1,LPL,LYZ,PRDX1,TXN,VIM	AMPK,Ap1,EGR1,FOXO1,FOXO3,NF-Y,NFKB1,NFkB (complex),PML,PPARGC1A,RELA,RNA polymerase II,SIRT1,SMAD2,SMAD3,SMAD4,SP1,STAT3
Jesiotr Full fluid - 2023-01-25 02:06 PM		HFE	transmembrane receptor						2.85e-06	ADIPOQ,ALPL,CTSE,GSTT2/GSTT2B,HP,HSP90AA1,HSP90AB1,HSP90B1,HSPA5,HSPD1,LYZ,TF
Jesiotr Full fluid - 2023-01-25 02:06 PM		paraquat	chemical toxicant						2.85e-06	AGT,APOA1,CAT,FN1,GPX1,GSTP1,LRP4,MMP9,MUC6,SOD1,SOD3,TXN	Ap1,CAT,EGR1,ERK1/2,FOS,FOXO1,JUN,Jnk,NCOR2,NFkB (complex),NOTCH3,PPARG,RELA,SNCA,SP1,STAT1,STAT3,lipid,paraquat
Jesiotr Full fluid - 2023-01-25 02:06 PM		NF-Y	complex						2.97e-06	ALB,APOA1,CAT,CDC42,HBB,HBE1,HSPA5,PKM,PROS1,VLDLR
Jesiotr Full fluid - 2023-01-25 02:06 PM		Alpha catenin	group						3.11e-06	COL15A1,COL1A2,COL5A1,COL6A3,CTSB,IL2RG,LUM,LYZ,MMP2,MMP9,VCAM1,VIM	Alpha catenin,CDH1,CEBPA,ETS1,HIF1A,JUN,KDM1A,NFKB1,NFKBIA,NFkB (complex),RELA,SMAD2,SMAD3,STAT1,STAT3,YAP1
Jesiotr Full fluid - 2023-01-25 02:06 PM		4-O-carboxymethylascochlorin	chemical reagent						3.13e-06	ADH5,APOB,CALR,HSPA5,PDIA3,PRDX1
Jesiotr Full fluid - 2023-01-25 02:06 PM		4-methylnitrosoamino-1-(3-pyridinyl)-1-butanone	chemical toxicant						3.17e-06	ADAM17,ANXA1,APOA1,HP,LCP1,SERPINA1,TF,TKT
Jesiotr Full fluid - 2023-01-25 02:06 PM		NCOA2	transcription regulator						3.23e-06	ADIPOQ,C1R,C3,FGB,GLO1,GPX1,GPX3,GPX4,GSTO1,LPL,LYZ,PRDX1,SOD3,TPI1	CIITA,FOS,NCOA2,NCOR2,NFKBIA,NFkB (complex),NR1H4,PPARA,PPARG,RXRA,STAT1,STAT3,THRB
Jesiotr Full fluid - 2023-01-25 02:06 PM		SIM1	transcription regulator						3.3e-06	APOE,BST1,CDH3,COL11A1,EGF,EIF5A,FKBP3,GPX3,HGFAC,ITIH3,LCP1,LTF,NACA,PFN1,SELENBP1,UBA1
Jesiotr Full fluid - 2023-01-25 02:06 PM		PDGF BB	complex						3.35e-06	ANXA11,C3,CALM1 (includes others),COL1A2,COL5A1,CP,FLNA,FN1,LMNA,MMP2,MMP9,MYH11,PFN2,QARS1,RACK1,THBS1,UGDH,VCAM1,YWHAB,YWHAE,YWHAQ	Akt,Ap1,CTNNB1,EGR1,ESR2,ETS1,FGF2,FOXC2,HIF1A,ITGB1,JUN,MYC,NFkB (complex),P38 MAPK,PDGF BB,PTK2,SMAD3,SP1,STAT1,STAT3,YAP1,ZEB1
Jesiotr Full fluid - 2023-01-25 02:06 PM		15-deoxy-delta-12,14 -PGJ 2	chemical - endogenous mammalian						3.37e-06	ACTC1,COL1A2,CSPG4,CTSB,CTSD,FN1,GSN,GSTP1,MMP9,MYH11,PLAAT4,PRDX1,SERPINA1,SOD1,TG,TUBB3,VCAM1	15-deoxy-delta-12,14 -PGJ 2,Ap1,EGR1,EPAS1,FOS,JUN,MAPK14,Mapk,NFE2L2,NFKB1,NFKBIA,NFkB (complex),PPARG,RELA,SIRT1,SP1,STAT3
Jesiotr Full fluid - 2023-01-25 02:06 PM		NR3C1	ligand-dependent nuclear receptor						3.42e-06	ACTN1,AGT,ANXA1,APOE,C1R,C4A/C4B,CAPN2,CAT,COL1A2,COL5A1,CPB2,FN1,G6PD,GPX1,GPX3,GSTP1,HSP90AB1,IDH1,IGFALS,ITGB2,MMP9,MYOC,PSMA6,PTGR1,RAB11A,SELENOP,SERPINA1,THBS1,TIMP4,TXN,VCAM1,VIM,YWHAE,YWHAZ	AHR,Ap1,CEBPA,CEBPB,ESR1,ESR2,FN1,FOS,HIF1A,IFNG,JUN,NFkB (complex),NR3C1,RELA,SMAD2,SP1,STAT1,STAT3,TP53,YAP1,beta-estradiol,dexamethasone
Jesiotr Full fluid - 2023-01-25 02:06 PM		deferoxamine	chemical drug						3.51e-06	ALDOA,ANXA2,CAMP,CDH1,CP,ENO1,FAM20C,HSPA13,IREB2,ITGB2,LDHA,LPL,MMP2,PKM,SHMT1,VCAM1	AHR,ARNT,ETS1,FOS,FOXO3,HIF1A,Hif1,IL2,JUN,LEP,MYC,PPARG,RELA,SMAD2,SP1,SP3,SRC,STAT3,STAT6,deferoxamine
Jesiotr Full fluid - 2023-01-25 02:06 PM		MBD2	transcription regulator						3.63e-06	APOE,ASS1,CDH1,G6PD,GSTP1,IGHM,MMP2,MMP9,TFF2
Jesiotr Full fluid - 2023-01-25 02:06 PM		FLT1	kinase						3.71e-06	ACTN4,ACTR2,AHCY,CAPN2,CLIC4,EIF5A,FLNA,GDI2,THBS1,YWHAZ
Jesiotr Full fluid - 2023-01-25 02:06 PM		TSC2	other						3.71e-06	ANXA1,ANXA2,ATP6AP2,ATP6V1B2,CP,CRIP1,ENPP2,GLA,GSN,HSPA5,LDHB,OLFM4,PSMA1,PVALB
Jesiotr Full fluid - 2023-01-25 02:06 PM		Ap2	group						3.91e-06	ALB,APOB,C3,CDH1,MMP2,MT-CO2,PTGDS	Ap2,JUN,NFKB1,NFkB (complex),RELA,STAT1,STAT3
Jesiotr Full fluid - 2023-01-25 02:06 PM		wortmannin	chemical drug						3.95e-06	AGT,CDH1,CKB,COL1A2,EZR,FN1,GPD1,GSTP1,MMP2,MMP9,MSN,MYH11,RHOA,TPI1,VCAM1,VIM	ABCB4,Ap1,ETS1,FOXO1,HIF1A,JUN,NFKB1,NFkB (complex),PPARG,RAC1,RAS,RELA,RHOA,SMAD2,SMAD3,SMAD7,SP1,SRC,STAT1,STAT6,wortmannin
Jesiotr Full fluid - 2023-01-25 02:06 PM		MECP2	transcription regulator						3.95e-06	ANXA1,APOE,CAPG,CDH1,GSTO1,GSTP1,Histone h3,HSPA5,IGHM,ITIH3,LMNA,PLS3,VIM,YWHAB,YWHAZ	AR,Ap1,CDH2,CLU,CTNNB1,ESR2,FOS,HIF1A,JUN,MAPK1,MECP2,NFKB1,NFKBIA,NFkB (complex),RELA,SP1,STAT3,TWIST1
Jesiotr Full fluid - 2023-01-25 02:06 PM		AR	ligand-dependent nuclear receptor						4.1e-06	ACTR3,ATP5F1A,BASP1,C3,C4A/C4B,CDH1,CLSTN1,COTL1,COX5A,EPPK1,F9,FABP7,GPD1,GSN,GSTP1,HSPA5,MMP2,MMP9,MT-CO2,MYL6,PLCG1,PLS3,PROS1,PTGDS,RAB3C,SDHA,SHBG,SOD3,TF,THBS1,TUBB3,VCL,VIM	AR,Ap1,CTNNB1,EGFR,ESR2,FOS,HIF1A,IGF1,JUN,MMP9,NFkB (complex),RELA,RUNX2,SMAD2,SMAD3,SP1,TP53,YAP1,dihydrotestosterone
Jesiotr Full fluid - 2023-01-25 02:06 PM		UBA1	enzyme						4.11e-06	ANXA2,ANXA5,APOE,HSP90B1,HSPA5,VIM	Ap1,ESR2,FOS,JUN,NFkB (complex),RELA,SMAD3,UBA1,Ubiquitin
Jesiotr Full fluid - 2023-01-25 02:06 PM		GW9662	chemical reagent						4.33e-06	ADIPOQ,AGR2,CNP,FN1,G6PD,HSPA5,LXN,SHBG,TIMP4,VCAM1,YWHAE	ADIPOQ,EGR1,FOXO1,GW9662,HIF1A,Histone h3,IGF1,NCOR2,Nr1h,PPARA,PPARG,PPARGC1A,RELA,RNA polymerase II,RUNX2,SMAD3,SP1,STAT1,STAT3,rosiglitazone
Jesiotr Full fluid - 2023-01-25 02:06 PM		FGF2	growth factor						4.46e-06	ACTC1,ALB,ANGPT1,CDH1,CNP,COL1A2,CSPG4,ENO1,ENPP2,FLNA,FN1,LMNA,LRP6,MMP2,MMP9,SERPINA1,SHBG,TF,THBS1,TUBB3,VCAM1,VIM,YWHAB,YWHAE,YWHAQ,YWHAZ	Akt,Ap1,CTNNB1,EGR1,ESR2,ETS1,FGF2,FOXM1,HGF,HIF1A,JUN,MYC,NFkB (complex),PTK2,RELA,SIRT1,SMAD2,SMAD3,SRC,STAT3,STAT6,TP53,YAP1,ZEB1
Jesiotr Full fluid - 2023-01-25 02:06 PM		RAC2	enzyme						5.03e-06	ALDOA,ANXA1,ARPC3,CAP1,LDHA,PKM,RAC1,TKT
Jesiotr Full fluid - 2023-01-25 02:06 PM		enalapril	biologic drug						5.11e-06	AGT,C4A/C4B,CLU,CP,FGA,FN1,GPX3,GSTM3,MMP2,VCAM1	ADIPOQ,EGR1,FOXM1,HGF,HIF1A,JUN,NCOR2,PPARA,PPARGC1A,RELA,SMAD2,enalapril
Jesiotr Full fluid - 2023-01-25 02:06 PM		CDKN1B	kinase						5.14e-06	C9,CA6,CAT,CDH1,GPX1,GPX4,HBE1,HSPA5,MMP9,SELENOP,SHMT1,SOD1	Ap1,CDKN1B,ERK1/2,FOS,JUN,NCOR2,NFkB (complex),NR3C1,NR3C2,SP1,STAT1
Jesiotr Full fluid - 2023-01-25 02:06 PM		Collagen type I (complex)	complex						5.29e-06	APOE,CDH1,CPB2,F11,FN1,MMP2,MMP9,RAC1,VIM	CTNNB1,Collagen type I (complex),ETS1,HIF1A,ITGB1,JUN,MAPK1,NFkB (complex),RELA,SDCBP,SMAD2,SMAD3,SMAD4,SP1,SRC,STAT1,STAT3,STAT6,TWIST1,YAP1,ZEB2
Jesiotr Full fluid - 2023-01-25 02:06 PM		DLX1	transcription regulator						5.29e-06	CDH1,EML1,FBLN1,HTRA1,PFN2,QSOX1,RAB10,TGFBI,VIM
Jesiotr Full fluid - 2023-01-25 02:06 PM		TRAPPC1	other						5.67e-06	CALR,CAPN2,HSP90AA1,HSP90AB1,HSP90B1,HSPA5,MAN1C1,P4HB,PDIA3,VCP
Jesiotr Full fluid - 2023-01-25 02:06 PM		AFAP1-AS1	other						5.67e-06	PFN1,RAB10,RAB11A,RAB11B,RHOA
Jesiotr Full fluid - 2023-01-25 02:06 PM		bromobenzene	chemical toxicant						5.98e-06	ACTN4,EGF,GC,GOT1,GSTP1,HSP90AA1,HSPA13,HSPA5,YWHAQ
Jesiotr Full fluid - 2023-01-25 02:06 PM		LY294002	chemical drug						6.23e-06	ADAM17,APOE,CDH1,COL1A2,CP,CST3,FER,FN1,GPD1,GSTM3,GSTP1,HMGB2,HSP90AB1,HSPA5,IGHM,LMNA,MMP2,MMP9,MYH11,PRDX1,RAB11A,RAB6A,TG,THBS1,TYR,VCAM1,VIM	Ap1,CTNNB1,ESR2,FOS,HIF1A,IGF1,ITGB1,JUN,LY294002,NFkB (complex),RAS,RELA,RUNX2,SMAD2,SMAD3,SP1,STAT1,STAT3,YAP1,prostaglandin E2
Jesiotr Full fluid - 2023-01-25 02:06 PM		ELOVL3	enzyme						6.73e-06	ALAD,COL1A2,COL6A3,ENO1,ITGB2,LUM,LYZ,MMP2,PVALB
Jesiotr Full fluid - 2023-01-25 02:06 PM		salirasib	chemical drug						6.74e-06	ALDOC,COL5A1,LDHA,NCL,PGAM1,PGM1,PKM,TPI1	KRAS,MYC,NFKBIA,RELA,STAT3,TWIST1,salirasib
Jesiotr Full fluid - 2023-01-25 02:06 PM		MAT1A	enzyme						6.82e-06	ALB,APOA1,LTA4H,MT-CO2,SOD1,YWHAZ
Jesiotr Full fluid - 2023-01-25 02:06 PM		PALMD	other						6.82e-06	ALDOC,ALPL,ENO1,LDHA,PKM,TPI1
Jesiotr Full fluid - 2023-01-25 02:06 PM		immethridine	chemical reagent						6.82e-06	C3,C4A/C4B,CFI,FGA,HP,VCAM1
Jesiotr Full fluid - 2023-01-25 02:06 PM		taurine	chemical - endogenous mammalian						6.86e-06	ADIPOQ,AGT,FN1,GOT1,MMP2,MMP9,VIM	AGT,AHR,Akt,Ap1,CAT,CEBPA,CTNNB1,ERK,ESR2,FOXO1,FOXO3,HIF1A,Insulin,JUN,NFkB (complex),NOTCH3,PPARG,SMAD2,SMAD3,STAT1,STAT3,TEAD4,YAP1,taurine
Jesiotr Full fluid - 2023-01-25 02:06 PM		poly rI:rC-RNA	biologic drug						7.14e-06	ACO2,ANXA1,C3,CAMP,CCT5,CDH1,CFB,CLEC4E,CNP,EEF1G,EIF5A,EZR,FN1,HSPA5,HSPD1,IL2RG,LPL,LTA4H,LTF,LYZ,MMP2,MMP9,MYOC,PDHB,PLAAT4,PLCG1,PSMA3,RPL3,RPL30,RPS2,TG,THBS1,VCAM1,VIM	Akt,Ap1,CEBPB,CEBPD,CTNNB1,ESR2,FOS,FOXO3,HIF1A,IGF1,IL2,IL6,JUN,NFkB (complex),RELA,RUNX2,SMAD3,SP1,STAT3,STAT6,YAP1,poly rI:rC-RNA
Jesiotr Full fluid - 2023-01-25 02:06 PM		IRF2BP2	transcription regulator						7.65e-06	AHSG,AMBP,APOA1,C4A/C4B,CLEC4E,FETUB,IGHM,IL2RG,KNG1,LPL,SERPINA1,VCAM1
Jesiotr Full fluid - 2023-01-25 02:06 PM		methoxychlor	chemical toxicant						7.86e-06	G6PD,HSP90AB1,HSP90B1,LTF	CREBBP,ESR1,ESR2,HDAC3,MBD2,estrogen receptor,methoxychlor
Jesiotr Full fluid - 2023-01-25 02:06 PM		mannose	chemical - endogenous mammalian						8.12e-06	GPD1,HSP90B1,HSPA5,PDIA3,THBS1	AR,CEBPA,EGFR,FOS,FOXO3,HIF1A,IL2,Insulin,JUN,PPARG,RELA,SMAD2,SMAD3,STAT3,STAT6,TEAD4,mannose
Jesiotr Full fluid - 2023-01-25 02:06 PM		PPP3CA	phosphatase						9.34e-06	C3,CKM,CSRP1,FN1,GSTP1,KRT8,PRDX5,PSAP,TF,VIM	CEBPA,GLI1,HIF1A,Insulin,MYOD1,PPARG,PPP3CA,RNA polymerase II,SMAD3,SMARCA4,SP1,STAT3,TEAD4
Jesiotr Full fluid - 2023-01-25 02:06 PM		NR1H3	ligand-dependent nuclear receptor						9.67e-06	APOA1,APOD,APOE,CAT,CETP,CFB,CLEC4E,CTSC,FAM3C,GPX1,GPX3,GSTP1,LPL,LYZ,MMP9,UBC	22(R)-hydroxycholesterol,ABCA1,APOE,NCOR2,NFKB1,NFKBIA,NR1H2,NR1H3,NR1H4,Nr1h,PPARA,PPARG,RELA,RXRA,SMAD3,SMARCA4,SP1,STAT1,STAT3,THRB,TNF
Jesiotr Full fluid - 2023-01-25 02:06 PM		HSPA9	other						9.72e-06	CDH1,FN1,KRT8,MMP2,MMP9,TIMP4,VIM	FOXO1,FOXO3,HSPA9,MYC,PPARG,THRB,TP53
Jesiotr Full fluid - 2023-01-25 02:06 PM		RCE1	peptidase						9.72e-06	ACTN4,ATP5F1B,CRIP1,GDI2,LMNA,LMNB2,TGFBI
Jesiotr Full fluid - 2023-01-25 02:06 PM		BMP10	growth factor						1.03e-05	AHSG,ALDH1A3,ANGPT1,CFI,COL1A2,FN1,HPGD,SHMT1,THBS1,VCAM1	BMP10,NFKB1,NFkB (complex),RELA,RNA polymerase II,SMAD2,STAT3
Jesiotr Full fluid - 2023-01-25 02:06 PM		bisindolylmaleimide I	chemical drug						1.05e-05	AGT,ALPL,APOA1,CLU,FN1,HSP90AB1,HSPA5,LPL,MMP2,MMP9,PTGDS	AHR,Ap1,CEBPB,CEBPD,EGR1,ERK,ESR2,FOS,IL6,JUN,Jnk,NF-Y,NFKB1,NFKBIA,NFkB (complex),Pkc(s),RELA,SMAD2,SMAD3,SMAD4,SP1,STAT3,bisindolylmaleimide I
Jesiotr Full fluid - 2023-01-25 02:06 PM		bortezomib	chemical drug						1.07e-05	AGR2,ALPL,CALR,HSP90AA1,HSP90B1,HSPA5,HSPE1,IgG,IGHM,PFN2,PSMA1,PSMA2,PSMA3,PSMA6,UCHL1,VCAM1,VIM	ATF4,ATM,CEBPA,CEBPB,FOS,FOXO4,H2AX,HIF1A,MYC,NFE2L2,NFkB (complex),PPARG,SIRT1,SMAD3,Ubiquitin,bortezomib
Jesiotr Full fluid - 2023-01-25 02:06 PM		ADAM17	peptidase						1.12e-05	ACTG1,ADAM17,AHNAK,ANXA2,CLIC1,FN1,KRT8,LRG1,MMP2,MYH9,PGD,TF	ACE2,ADAM17,Ap1,CEBPB,CEBPD,ESR2,FOS,HIF1A,IL6,JUN,JUND,MAPK1,NFkB (complex),PTK2,RELA,SMAD3,STAT3,TWIST1,YAP1
Jesiotr Full fluid - 2023-01-25 02:06 PM		ITGB6	other						1.13e-05	CDH1,COL1A2,MMP2,MMP9,RHOA	AHR,CEBPA,FBN1,ID1,ITGAV,ITGB5,ITGB6,JUN,NFkB (complex),RELA,SMAD2,SMAD3,SMAD4,SMAD7,SP1,Tgf beta
Jesiotr Full fluid - 2023-01-25 02:06 PM		THY1	other						1.13e-05	CDH1,CLU,IgG,MMP2,VIM	AHR,Ap1,FOS,FOXO3,ID1,IL2,ITGAV,JUN,NFKB1,NFkB (complex),RELA,RNA polymerase II,SMAD2,SMAD3,STAT1,STAT3,STAT6,THY1,Tgf beta,heparin
Jesiotr Full fluid - 2023-01-25 02:06 PM		thapsigargin	chemical toxicant						1.13e-05	ADIPOQ,AHSG,CALR,CAMP,CLU,CP,FN1,HSP90B1,HSPA5,ITGB2,LRP6,MMP9,SRI,THBS1,VCAM1,VCL	AHR,Ap1,EGR1,ERK,ETS1,FOS,FOXC2,JUN,MAPK14,NFE2L2,NFkB (complex),P38 MAPK,RELA,SIRT1,SMAD2,SMAD3,SP1,STAT3,sphingosine-1-phosphate,thapsigargin
Jesiotr Full fluid - 2023-01-25 02:06 PM		phenacetin	chemical drug						1.15e-05	ANXA1,ANXA2,CLU,CP,FGA,FGB,VIM	Ap1,NFKBIA,NFkB (complex),PTGS2,TP53,phenacetin
Jesiotr Full fluid - 2023-01-25 02:06 PM		FUS	transcription regulator						1.16e-05	CALM1 (includes others),FLNA,HSP90B1,HSPA5,HSPD1,NCL,RPS16,RPS3
Jesiotr Full fluid - 2023-01-25 02:06 PM		HMGA1	transcription regulator						1.19e-05	AGT,ALPL,CDH1,CNDP2,COL1A2,CTSC,CTSH,GSN,HBE1,IGFALS,MMP9,RAN,SOD3,VIM	AHR,Ap1,CTNNB1,EGR1,ERK,HMGA1,Histone h3,JUN,MMP9,NF-Y,NFKB1,NFkB (complex),RELA,RNA polymerase II,SMAD2,SMAD3,SMAD4,SP1,STAT1,STAT3
Jesiotr Full fluid - 2023-01-25 02:06 PM		DYSF	other						1.24e-05	ACTG1,ACTR3,ANXA1,ANXA2,CTSH,FN1,LCP1,LYZ,PROS1,PSAP
Jesiotr Full fluid - 2023-01-25 02:06 PM		FOLR1	transporter						1.24e-05	ACTN4,ALDOC,ARHGDIB,ATP6V1B2,BASP1,CAT,GLRX,LYZ,PFN1,TPI1
Jesiotr Full fluid - 2023-01-25 02:06 PM		camptothecin	chemical drug						1.28e-05	ALDOA,ANXA2,ANXA4,APOE,CALR,CCT8,CLU,EEF1A1,EEF1B2,EHBP1,ENO3,FKBP3,FSCN1,GPI,HSP90AA1,HSP90AB1,HSPA5,MMP9,NCL,OLFM4,PPIA,PVALB,RPL3,SORL1,TGFBI,TPM4,TPP1,VCAM1,ZP3	AHR,ARNT,ATM,H2AX,HIF1A,HSF1,HSF2,Hif1,MYC,NFKB1,NFKBIA,NFkB (complex),RELA,STAT3,TP53,camptothecin
Jesiotr Full fluid - 2023-01-25 02:06 PM		PRKAA2	kinase						1.29e-05	ALB,ARHGDIB,CDH1,FN1,HSPA5,LDHA,MMP9,NPEPL1,P4HB,SORL1,VCAM1,VIM	Akt,Ap1,CTNNB1,Collagen type I (complex),EPAS1,ESR2,FOXO3,HIF1A,JUN,NFKB1,NFKBIA,NFkB (complex),NR3C1,PRKAA1,PRKAA2,RELA,RUNX2,SIRT1,SMAD2,STAT3,TP53,YAP1
Jesiotr Full fluid - 2023-01-25 02:06 PM		Hif1	complex						1.32e-05	ALDOA,CDH1,CP,ENO1,FN1,GPI,LDHA,PKM,TF
Jesiotr Full fluid - 2023-01-25 02:06 PM		IL6ST	transmembrane receptor						1.32e-05	ALB,ENPP2,FGA,FGB,HP,HPX,IgG,LTF,VCAM1	CEBPB,CEBPD,CIITA,ESR2,FOS,IL6,IL6R,IL6ST,NFKB1,NFKBIA,NFkB (complex),RELA,RNA polymerase II,SMAD2,SMAD3,STAT1,STAT3
Jesiotr Full fluid - 2023-01-25 02:06 PM		NOTCH3	transcription regulator						1.32e-05	ACTN1,APOD,CDH1,COL15A1,COL5A1,FABP7,FN1,MMP9,MYH11	AHR,Akt,Ap1,CTNNB1,Collagen type I (complex),ERK,ESR2,FOXO3,HIF1A,JUN,NFKBIA,NFkB (complex),NOTCH3,RUNX2,SMAD2,STAT3,YAP1
Jesiotr Full fluid - 2023-01-25 02:06 PM		GABARAPL2	other						1.34e-05	BLVRB,CSPG4,CSTB,CTSB,PSAP,TPP1
Jesiotr Full fluid - 2023-01-25 02:06 PM		RYR1	ion channel						1.35e-05	ATP5F1A,ATP5PD,DLAT,DLD,HADHA,MT-CO2,SDHA
Jesiotr Full fluid - 2023-01-25 02:06 PM		Ccl6	cytokine						1.39e-05	MMP2,MMP9,SERPINA1,TIMP4
Jesiotr Full fluid - 2023-01-25 02:06 PM		HMMR	transmembrane receptor						1.39e-05	CDH1,FN1,MMP9,VIM	AR,EGFR,FN1,HIF1A,HMMR,JUN,MAPK1,NFKB1,NFkB (complex),RELA,RNA polymerase II,SMAD2,SMAD3,SMAD4,SP1,STAT3,TP53,TWIST1,YAP1,ZEB2
Jesiotr Full fluid - 2023-01-25 02:06 PM		MCAM	other						1.39e-05	CDH1,FN1,MMP2,VIM	Akt,Ap1,CEBPB,CEBPD,CTNNB1,ESR2,ETS1,FOXO1,HIF1A,ID1,IL6,MCAM,NFkB (complex),POU5F1,PPARG,RELA,RHOA,SMAD3,STAT1,STAT3,YAP1
Jesiotr Full fluid - 2023-01-25 02:06 PM		TGFB3	growth factor						1.45e-05	CDH1,COL11A1,COL1A2,COL5A1,EEF1D,FN1,HTRA1,MMP2,MMP9,RHOA,THBS1	AHR,CEBPA,EGR1,ETS1,FGF2,HRAS,JUN,MYC,RELA,SMAD2,SMAD3,SMAD4,SMAD7,SP1,STAT3,TGFB3,TGFBR2,TP53,TWIST1,ZEB1,ZEB2
Jesiotr Full fluid - 2023-01-25 02:06 PM		cerivastatin	chemical drug						1.47e-05	APOA1,ASS1,CNP,FN1,GPX1,ITGB2,MMP9,PTGDS,VCAM1	Ap1,CCL2,EPAS1,FOXC2,JUN,Mapk,NFKB1,NFKBIA,NFkB (complex),P38 MAPK,PPARG,PTK2,RELA,SMAD3,SMARCA4,SP1,STAT3,TNF,YAP1,cerivastatin
Jesiotr Full fluid - 2023-01-25 02:06 PM		forskolin	chemical toxicant						1.47e-05	ACTN1,ACTR2,ADIPOQ,ALDOA,ALDOC,ALPL,APOA1,ATP6AP2,ATP6V1B2,CALM1 (includes others),CALR,CAMP,CLU,CNP,COL15A1,COL1A2,CRISPLD2,EIF5A,EZR,FN1,GSTP1,HP,HPGD,LTF,MMP9,PRDX1,PROS1,RPS20,THBS1,TYR,VCL,VIM	Ap1,EGR1,ESR1,ESR2,FOS,FSH,HIF1A,JUN,NFkB (complex),RELA,SIRT1,SMAD2,SMAD3,SP1,forskolin,progesterone
Jesiotr Full fluid - 2023-01-25 02:06 PM		curcumin	chemical drug						1.48e-05	ADAM17,ADIPOQ,APOE,ATP6AP2,CAMP,CDH1,CLIC1,COL1A2,CR1,FER,GSTP1,HSP90B1,LPL,MMP2,MMP9,QARS1,SOD1,TPT1,TUBB3,VCAM1,VIM	Ap1,ETS1,HIF1A,JUN,NFKB1,NFKBIA,NFkB (complex),RELA,SMAD2,SRC,STAT1,STAT3,STAT6,curcumin
Jesiotr Full fluid - 2023-01-25 02:06 PM		IL9	cytokine						1.5e-05	ACTN1,CAPN2,CDC42,CFL1,IQGAP1,MYL12B,PLS3,SCIN
Jesiotr Full fluid - 2023-01-25 02:06 PM		GPI	enzyme						1.54e-05	CDH1,FN1,RAC1,RHOA,VIM	Akt,Ap1,CTNNB1,ESR2,FOXO1,GPI,HIF1A,JUN,NFKB1,NFKBIA,NFkB (complex),PPARG,RAC1,RELA,RHOA,SMAD3,SMARCA4,STAT1,STAT3,TNF,YAP1
Jesiotr Full fluid - 2023-01-25 02:06 PM		RB1	transcription regulator						1.56e-05	ACO2,ACTC1,ALPL,ATP1A1,ATP5F1A,CAP1,CDH1,CKM,CLIC4,COL5A1,DLAT,EZR,FN1,GNAI1,GSTO1,H2BC21,Histone h3,HMGB2,MDH1,MMP2,MSN,PGD,TG,TNNC2,YWHAE	AKT1,CDKN2A,FOXO1,FOXO3,GLI1,HIF1A,KLF4,MYC,MYOD1,PCGF2,PPARG,PTEN,RB1,SMARCA4,SP1,STAT3,THRB,TP53,TWIST1,YY1,estrogen receptor
Jesiotr Full fluid - 2023-01-25 02:06 PM		ADAM10	peptidase						1.6e-05	AHSG,C3,ENO1,F2,FABP7,GC,ITIH3,KNG1,LTF,PDIA3,PVALB,YWHAQ
Jesiotr Full fluid - 2023-01-25 02:06 PM		GABARAPL1	other						1.65e-05	BLVRB,CSPG4,CSTB,CTSB,PSAP,TPP1
Jesiotr Full fluid - 2023-01-25 02:06 PM		N(G)-monomethyl-D-arginine	chemical - endogenous mammalian						1.65e-05	ADIPOQ,ITGB2,MMP9,PRDX1,SOD1,VCAM1	Ap1,ERK1/2,FOS,FOSL1,FOXO1,JUN,N(G)-monomethyl-D-arginine,NCOR2,NFKBIA,NFkB (complex),NOS3,PPARA,PPARG,RELA,SMAD2,SMAD3,SMARCA4,SP1,STAT1,STAT3,TNF,TP53,nitric oxide
Jesiotr Full fluid - 2023-01-25 02:06 PM		POLG	enzyme						1.65e-05	EEF1B2,MT-CO2,RACK1,RPS16,RPS25,TPT1
Jesiotr Full fluid - 2023-01-25 02:06 PM		VCP	enzyme						1.65e-05	HSPA5,LMNA,NCL,P4HB,PPIB,VCAM1
Jesiotr Full fluid - 2023-01-25 02:06 PM		AICAR	chemical - endogenous mammalian						1.7e-05	FN1,GPX1,GPX3,GPX4,GSTO1,HSPA5,MMP2,MMP9,PRDX1,SHBG,SOD3	AICAR,Ap1,EGR1,FOS,FOXO1,FOXO3,JUN,Jnk,LEP,NFKBIA,NFkB (complex),NOS3,NR3C1,PPARG,PPARGC1A,PRKAA1,RELA,SIRT1,SP1,SP3,TP53
Jesiotr Full fluid - 2023-01-25 02:06 PM		TFE3	transcription regulator						1.7e-05	ASAH1,CDH1,CKB,ENO1,LDHA,MYH9,TPP1,TYR	AHR,ARNT,HIF1A,Hif1,MYC,STAT3,TFE3
Jesiotr Full fluid - 2023-01-25 02:06 PM		miR-1-3p (and other miRNAs w/seed GGAAUGU)	mature microrna						1.71e-05	ANXA2,ARF4,ATP6V1B2,CAP1,CSRP1,CTSC,F2,G6PD,LRP1,PPIB,THBS1,TPM3,TPM4,YWHAQ
Jesiotr Full fluid - 2023-01-25 02:06 PM		dextran sulfate	chemical drug						1.75e-05	AGT,C3,C4A/C4B,CFH,EGF,ENPP2,KNG1,LCP1,LRP6,MMP2,MMP9,OLFM4,PHGDH,RHOA,SORT1,TFF2,THBS1,THBS4,VCAM1	Ap1,CAT,CEBPB,CEBPD,CIITA,CSF2,ESR2,FOS,FOXO1,IL6,NFKBIA,NFkB (complex),NOTCH3,PROC,SMAD3,STAT1,STAT3,dextran sulfate
Jesiotr Full fluid - 2023-01-25 02:06 PM		GNA12	enzyme						1.81e-05	EZR,G6PD,GSTP1,IQGAP1,MMP2,MYH11,RHOA,VCL,VIM	AKT1,Ap1,GNA12,HIF1A,JUN,KLF4,NFkB (complex),RB1,SP1,TCF/LEF,TWIST1
Jesiotr Full fluid - 2023-01-25 02:06 PM		PLAUR	transmembrane receptor						1.84e-05	CDH1,CTSB,MMP2,MMP9,PLG,RAC1,VIM	Akt,Ap1,CTNNB1,ESR2,ETS1,HIF1A,ITGB1,JUN,MAPK1,MMP9,NFkB (complex),PLAUR,RELA,SMAD2,SP1,SRC,STAT1,STAT3,STAT6,TWIST1,YAP1
Jesiotr Full fluid - 2023-01-25 02:06 PM		ouabain	chemical drug						1.84e-05	ANXA5,ATP1A1,CDC42,Histone h3,HSPA5,VIM,YWHAQ	EDN1,ESR1,FOXO3,HIF1A,JUN,NFKBIA,PRL,RB1,SP1,STAT3,TP53,ouabain
Jesiotr Full fluid - 2023-01-25 02:06 PM		NR1I2	ligand-dependent nuclear receptor						1.92e-05	AHCY,CAT,CLEC4E,GLUD1,GOT1,GSTM3,GSTP1,HBE1,MT-CO2,PGD,SERPIND1,SORL1,TCN2,TF
Jesiotr Full fluid - 2023-01-25 02:06 PM		PTGES	enzyme						1.92e-05	ANXA1,ANXA2,CDH1,EZR,MMP9,RHOA,RPS3A,VIM	JUN,NFkB (complex),PTGES,RELA,SMAD2,STAT3,prostaglandin E2
Jesiotr Full fluid - 2023-01-25 02:06 PM		CLDN7	other						1.98e-05	AGT,ANXA3,APOE,ARHGDIB,C1S,C3,FOLR3,LTA4H,MMP2,MMP9,PHGDH	CLDN7,JUN,NFKB1,NFKBIA,NFkB (complex),RELA,STAT3
Jesiotr Full fluid - 2023-01-25 02:06 PM		GABARAP	transporter						2.01e-05	BLVRB,CSPG4,CSTB,CTSB,PSAP,TPP1
Jesiotr Full fluid - 2023-01-25 02:06 PM		VAV2	transcription regulator						2.01e-05	CDC42,CDH1,EGF,RAC1,RHOA,VIM	AR,EGFR,FOXO1,HIF1A,JUN,NFKB1,NFkB (complex),PPARG,RAC1,RELA,RHOA,SMAD2,SMAD3,STAT1,VAV2
Jesiotr Full fluid - 2023-01-25 02:06 PM		RHOJ	enzyme						2.06e-05	ACTG1,ADIPOQ,ANXA1,GSN,MYH9
Jesiotr Full fluid - 2023-01-25 02:06 PM		RRM2	enzyme						2.06e-05	ANXA1,CDH1,CDH3,MMP9,THBS1	Akt,Ap1,CTNNB1,ESR2,ETS1,FOXM1,FOXO1,FOXO3,GLI1,HIF1A,JUN,MYC,NFkB (complex),PPARG,RELA,RRM2,SNAI2,STAT3,THRB,TP53,YAP1,gemcitabine
Jesiotr Full fluid - 2023-01-25 02:06 PM		TSC1	other						2.12e-05	ATP6AP2,ATP6V1B2,CTSB,CTSD,FLNA,GLRX,LDHB,NME2,OLFM4,PSAP
Jesiotr Full fluid - 2023-01-25 02:06 PM		U73122	chemical reagent						2.13e-05	AGT,FN1,HSPA5,MMP2,PLCG1,RHOA,VCAM1	Ap1,CEBPB,ERK1/2,FOS,FOXO1,HIF1A,IFNG,JUN,NCOR2,NFKB1,NFKBIA,NFkB (complex),PPARG,PTK2,Pkc(s),RELA,RHOA,SMAD3,SP1,STAT1,STAT3,U73122,YAP1
Jesiotr Full fluid - 2023-01-25 02:06 PM		raloxifene	chemical drug						2.2e-05	ANXA3,CLU,CTSH,ENPP2,H2BC21,LUM,MMP2,PVALB,PXDN,RAC1,RHOA,SELENBP1,SOD1	Ap1,ESR1,HIF1A,IGF1R,JUN,MYC,NFKB1,NFKBIA,NFkB (complex),PRL,PTGS2,RAC1,RB1,RELA,TP53,raloxifene
Jesiotr Full fluid - 2023-01-25 02:06 PM		arsenic trioxide	chemical drug						2.24e-05	BLVRB,CALR,CDC42,CST3,FN1,GLRX,HSP90AB1,HSP90B1,HSPA5,HSPE1,MMP9,MSN,NCL,P4HB,PDIA3,RHOA,SHMT1,SLC25A6,VCP	AR,ATF4,Ap1,EGFR,EGR1,FOS,FOXO1,FOXO3,HIF1A,JUN,MYC,NFE2L2,NFKB1,NFKBIA,Pkc(s),RELA,SIRT1,SMAD2,SMAD3,SP1,VEGFA,arsenic trioxide,hydrogen peroxide
Jesiotr Full fluid - 2023-01-25 02:06 PM		VHL	transcription regulator						2.26e-05	CDH1,CFL1,CLTC,FN1,GLO1,GPX1,LDHA,LMNA,MYL12B,RAP1B,VCAM1,VIM	AHR,ARNT,CXCL12,EP300,EPAS1,ESR2,HIF1A,Hif1,JUN,MYC,RELA,SMAD2,SMAD3,SMAD4,SNAI1,SP1,STAT3,VHL,ZEB2
Jesiotr Full fluid - 2023-01-25 02:06 PM		metformin	chemical drug						2.28e-05	ADIPOQ,AHSG,ALDOA,APOB,ENO3,FN1,GLO1,GPD1,HSPA5,IgG,MMP9,MT-CO2,PKM,PYGM,SELENOP,SERPINF1,SORT1	ADIPOQ,AHR,ARNT,CEBPA,D-glucose,EGR1,FOXO1,HIF1A,IgG,Insulin,NCOR2,NFkB (complex),PPARA,PPARG,PPARGC1A,RELA,SMAD3,SREBF1,SREBF2,STAT1,STAT3,TEAD4,metformin
Jesiotr Full fluid - 2023-01-25 02:06 PM		AGRP	other						2.29e-05	PSMA1,PSMA2,PSMA4,UBC
Jesiotr Full fluid - 2023-01-25 02:06 PM		ITGB5	other						2.29e-05	COL1A2,MMP2,MMP9,VTN	Ap1,FBN1,FOS,ITGB5,JUN,NFKB1,NFkB (complex),PTK2,RELA,SMAD2,SMAD3,SP1,STAT1,STAT3,YAP1,heparin
Jesiotr Full fluid - 2023-01-25 02:06 PM		PCI-34051	chemical reagent						2.29e-05	FN1,MMP2,MMP9,VIM	AHR,Akt,Ap1,CEBPA,CTNNB1,CUX1,ESR2,ETS1,FOXM1,HIF1A,JUN,MYC,NFKB1,NFkB (complex),PCI-34051,RELA,RNA polymerase II,SIN3A,SMAD2,SMAD3,SMAD4,SMAD7,SNAI1,SP1,STAT3,TCF,YAP1
Jesiotr Full fluid - 2023-01-25 02:06 PM		EPO	cytokine						2.29e-05	ATP6V1B2,BLVRB,CKM,CLIC1,EEF1A1,HBB,Histone h3,LCP1,MMP2,NACA,RHOA,RPLP0,SLC4A1,SOD1,TF,TPI1,TPT1,WDR1	EPO,FOS,JUN,L-glutamic acid,RELA
Jesiotr Full fluid - 2023-01-25 02:06 PM		panobinostat	chemical drug						2.44e-05	CDC42,FLNA,FN1,Histone h3,RAC1,RHOA,VIM,YWHAZ	CTNNB1,NFKB1,PTPN6,RELA,STAT3,STAT6,panobinostat
Jesiotr Full fluid - 2023-01-25 02:06 PM		PCCA-DT	other						2.54e-05	CDH1,ENO1,VIM	Akt,Ap1,CTNNB1,ESR2,HIF1A,PCCA-DT,YAP1
Jesiotr Full fluid - 2023-01-25 02:06 PM		ZC3H13	other						2.54e-05	LDHA,LDHB,PKM
Jesiotr Full fluid - 2023-01-25 02:06 PM		tributyltin	chemical reagent						2.68e-05	ASS1,COL1A2,COL5A1,FN1,HSP90AA1,IDH1,LDHA,LPL,SDHA,SOD3,THBS1	FOXO1,PPARA,PPARG,SMAD3,SP1,STAT1,tributyltin
Jesiotr Full fluid - 2023-01-25 02:06 PM		Y 27632	chemical drug						2.69e-05	ACTG1,CDH1,MMP2,MMP9,MYH11,RHOA,THBS1,VCAM1,VIM	AKT1,Akt,Ap1,CD44,CTNNB1,ESR2,HIF1A,JUN,KLF4,NFKB1,NFkB (complex),RAC1,RB1,RELA,SMAD2,SMAD3,SMAD4,SP1,STAT3,TWIST1,Y 27632,YAP1,ZEB2
Jesiotr Full fluid - 2023-01-25 02:06 PM		BID	other						2.71e-05	ADAM17,CTSB,CTSD,CTSH,MT-CO2
Jesiotr Full fluid - 2023-01-25 02:06 PM		peoniflorin	chemical drug						2.71e-05	ATP5F1A,COX5A,ENO1,GLO1,PDIA3
Jesiotr Full fluid - 2023-01-25 02:06 PM		ONECUT1	transcription regulator						2.73e-05	AMBP,APOH,C1S,C8G,CCT8,CFI,F11,F9,GLA,HABP2,HMGB2,LPL,MDH1,PSMA1,SERPINA1,TTR,VCP
Jesiotr Full fluid - 2023-01-25 02:06 PM		SORL1	transporter						2.81e-05	AGT,ANGPT1,APOE,C3,COL11A1,COL1A2,COL5A1,F10,FBLN1,FGG,FN1,HSP90AB1,LPL
Jesiotr Full fluid - 2023-01-25 02:06 PM		pioglitazone	chemical drug						2.84e-05	ADIPOQ,AHSG,APOA1,APOB,APOE,CAT,CKM,FN1,HPGD,HSPA5,LPL,MMP9,RBP4,VLDLR	ADIPOQ,APOE,CEBPA,EGR1,FOS,FOXO1,HIF1A,INS,Insulin,NCOR2,NFKB1,PPARA,PPARG,PPARGC1A,RELA,SMAD3,SP1,STAT1,TEAD4,XBP1,pioglitazone
Jesiotr Full fluid - 2023-01-25 02:06 PM		D-fructose	chemical - endogenous mammalian						2.84e-05	ADIPOQ,AGT,FN1,HP,MMP2,THBS1,TKT	Akt,Ap1,CEBPA,CEBPB,CTNNB1,D-fructose,EPAS1,ESR2,FOS,HIF1A,IFNG,Insulin,JUN,LEP,NFkB (complex),PPARG,RELA,SIRT1,SMAD3,SP1,SP3,STAT1,STAT3,TEAD4,YAP1
Jesiotr Full fluid - 2023-01-25 02:06 PM		ADIPOQ	other						2.92e-05	ADIPOQ,APOA1,APOB,APOH,CDH13,FABP3,FN1,GPD1,LPL,LRP6,MMP2,MMP9,PDHB,PRDX5,SHBG,VCAM1	ADIPOQ,Akt,Ap1,CCL2,CTNNB1,ESR2,FOS,HIF1A,JUN,LEP,LPL,NFKB1,NFkB (complex),NR3C1,NR3C2,PPARG,PPARGC1A,RELA,SIRT1,SP1,SP3,STAT1,YAP1,aldosterone
Jesiotr Full fluid - 2023-01-25 02:06 PM		CFB	peptidase						2.94e-05	ACTC1,ADIPOQ,C3,C4A/C4B,C5,HSPA5	C3,CFB,JUN
Jesiotr Full fluid - 2023-01-25 02:06 PM		ICMT	enzyme						2.94e-05	ACTN4,ATP5F1B,LMNA,LMNB2,RHOA,TGFBI
Jesiotr Full fluid - 2023-01-25 02:06 PM		prostaglandin J2	chemical - endogenous mammalian						2.94e-05	MYH11,PSMA2,PSMA3,PSMA6,PSMC5,TG
Jesiotr Full fluid - 2023-01-25 02:06 PM		CSF2	cytokine						3.02e-05	ADAM17,ANXA1,C3,C4A/C4B,CDH1,CFH,CLEC4E,CTSC,FOLR2,HSPD1,IgG,LCP1,LDHA,MMP2,MMP9,NACA,PHGDH,QSOX1,SORL1,TF,TGFBI,THBS1,TPI1,TPM4,TPT1	CEBPB,CEBPD,CREBBP,CSF2,ESR2,HIF1A,IFNG,IL1B,IL4,IL6,JUNB,NFKBIA,NFkB (complex),NR3C1,RELA,SMAD2,SMAD3,SMARCA4,SP1,STAT1,STAT3,STAT6,TNF
Jesiotr Full fluid - 2023-01-25 02:06 PM		PTK2	kinase						3.06e-05	COL1A2,CSPG4,FN1,KRT8,MMP2,MMP9,THBS1,VCAM1	CTNNB1,ETS1,FOXO4,Focal adhesion kinase,HIF1A,ITGB1,JUN,NFKB1,NFKBIA,NFkB (complex),PIK3R1,PTK2,RAC1,RELA,SMAD2,SRC,STAT1,STAT3,STAT6,TP53,YAP1
Jesiotr Full fluid - 2023-01-25 02:06 PM		miR-122-5p (miRNAs w/seed GGAGUGU)	mature microrna						3.06e-05	ADAM17,ALDOA,ANXA11,CS,EEF1A1,P4HB,PKM,VIM
Jesiotr Full fluid - 2023-01-25 02:06 PM		CNR1	g-protein coupled receptor						3.15e-05	ADIPOQ,ALPL,APOE,ATP5PD,CAT,EGF,GLO1,GPX1,LRP4,NME2,RAC1,SOD1	AMPK,Ap1,CNR1,EGR1,ERK1/2,FOS,FOXO1,FOXO3,JUN,LEP,NCOR2,PPARG,PPARGC1A,SIRT1,SP1,SP3,lipid
Jesiotr Full fluid - 2023-01-25 02:06 PM		MKNK1	kinase						3.16e-05	ANXA2,ANXA5,CFH,CLU,CP,EEF1D,FLNA,GNAI1,HADHA,MMP9,TF,TPP1,VIM
Jesiotr Full fluid - 2023-01-25 02:06 PM		2-bromoethylamine	chemical reagent						3.27e-05	ANXA1,ANXA2,C4A/C4B,CLU,CP,LXN,VIM
Jesiotr Full fluid - 2023-01-25 02:06 PM		TWIST2	transcription regulator						3.27e-05	CAT,CDH1,CKM,FN1,HSPA5,MMP9,VIM	CDH1,ETS1,Histone h3,JUN,NFKB1,NFkB (complex),RELA,RNA polymerase II,SMAD2,SP1,STAT3,TWIST2,YAP1
Jesiotr Full fluid - 2023-01-25 02:06 PM		RAC1	enzyme						3.33e-05	AGT,CDH1,CKM,COL1A2,FN1,GSN,MMP2,MMP9,RAC1,RHOA,VCAM1	Ap1,CREBBP,EGR1,ETS1,FOS,FOXO1,HIF1A,ITGB2,Jnk,NFKBIA,NFkB (complex),PPARG,PRKCZ,RAC1,RELA,RHOA,RNA polymerase II,SMAD2,SRC,STAT1,STAT6
Jesiotr Full fluid - 2023-01-25 02:06 PM		vitamin E	chemical drug						3.42e-05	APOA1,CAT,CDH1,F2,LPL,MMP2,PVALB,VCAM1	Ap1,CEBPB,CEBPD,EGR1,ESR2,FOS,HIF1A,IL6,JUN,Jnk,MAPK14,MAPK8,NFE2L2,NFKB1,NFKBIA,NFkB (complex),Pkc(s),RELA,RXRA,SIRT1,SMAD3,SP1,STAT3,vitamin E
Jesiotr Full fluid - 2023-01-25 02:06 PM		THBS4	other						3.51e-05	CALR,CDH1,HSPA5,P4HB,VCAM1,VIM	Akt,Ap1,CTNNB1,ERN1,ESR2,FOS,HIF1A,NFkB (complex),PI3K (family),SIRT1,SMAD2,SP1,STAT1,STAT3,THBS4,TP53,XBP1,YAP1,heparin
Jesiotr Full fluid - 2023-01-25 02:06 PM		bisphenol A	chemical - endogenous mammalian						3.52e-05	ADIPOQ,APOB,C3,CDH1,CLU,COL1A2,COL5A1,GLO1,GPX1,HSP90AB1,HSP90B1,MMP9,SOD1,THBS1	AHR,CEBPA,FOXO1,JUN,NCOR1,NFKB1,NFkB (complex),PPARA,PPARG,RELA,RNA polymerase II,SMAD2,SMAD3,SMAD4,SMAD7,SP1,STAT1,STAT3,bisphenol A,estrogen receptor,lipid
Jesiotr Full fluid - 2023-01-25 02:06 PM		2,2',4,4',5,5'-hexabromodiphenyl ether	chemical reagent						3.55e-05	ERAP2,FGG,GSTT2/GSTT2B,PVALB
Jesiotr Full fluid - 2023-01-25 02:06 PM		MYO1B	other						3.55e-05	ALDOA,GPI,LDHA,PKM	AHR,ARNT,HIF1A,Hif1,MYC,MYO1B,STAT3
Jesiotr Full fluid - 2023-01-25 02:06 PM		S100P	other						3.55e-05	CFL1,COTL1,CTSD,KRT8
Jesiotr Full fluid - 2023-01-25 02:06 PM		NOS3	enzyme						3.74e-05	ADH5,ADIPOQ,FN1,GSTP1,MMP2,SOD3,VCAM1	Akt,Ap1,CTNNB1,ERK1/2,ESR2,FOS,FOXC2,FOXO1,HIF1A,JUN,NCOR2,NFKB1,NFkB (complex),NOS3,P38 MAPK,PRKG1,RELA,SMAD3,SP1,STAT1,STAT3,YAP1
Jesiotr Full fluid - 2023-01-25 02:06 PM		KLF11	transcription regulator						3.84e-05	AGT,CAT,COL1A2,EGF,FABP3,MMP2,MMP9,PLG,SERPINA1,THBS1,TIMP4	CEBPA,HIF1A,Insulin,KLF11,PPARG,SIN3A,SMAD3,TEAD4
Jesiotr Full fluid - 2023-01-25 02:06 PM		NR5A2	ligand-dependent nuclear receptor						3.84e-05	ANXA2,APOA1,C3,C5,CETP,FGB,GOT1,HP,HTRA1,MMP9,PTGDS	Ap1,C5AR1,ESR2,FOS,HDAC3,JUN,JUNB,JUND,NCOR1,NFKBIA,NFkB (complex),NR5A2,PPARG,RELA,SIN3A,SMAD3,THRB,estrogen receptor
Jesiotr Full fluid - 2023-01-25 02:06 PM		PIK3R1	kinase						3.91e-05	ATP1A1,COL1A2,HSP90B1,HSPA5,LDHA,MMP2,MMP9,PKM,VCAM1	Ap1,CREBBP,ERK1/2,ETS1,FOS,FOXO4,HIF1A,JUN,NCOR2,NFKBIA,NFkB (complex),PIK3R1,PRKCZ,RELA,RNA polymerase II,SIRT1,SMAD2,SMAD3,SMARCA4,SP1,SRC,STAT3,STAT6,TNF
Jesiotr Full fluid - 2023-01-25 02:06 PM		P38 MAPK	group						3.91e-05	ADAM17,ADIPOQ,ANGPT1,ANXA5,ASS1,FLNA,FN1,HP,HSPA5,HTRA1,ITGB2,MMP2,MMP9,MT-CO2,MYH11,THBS1,TNNC2,TYR,VCAM1,VLDLR	Akt,Ap1,CEBPB,CTNNB1,EGR1,ESR2,FOS,HIF1A,IFNG,JUN,Jnk,NFKBIA,NFkB (complex),P38 MAPK,RELA,SB203580,SMAD2,SMAD3,SMARCA4,STAT1,STAT3,TNF,YAP1
Jesiotr Full fluid - 2023-01-25 02:06 PM		RET	kinase						4.06e-05	ACTC1,ANXA1,ANXA4,CLU,COL1A2,CTSB,GPX1,HSP90AA1,HSPD1,MMP9,MYL6,TAGLN3	CREBBP,EGR1,ESR1,ESR2,ETS1,FOXM1,FOXO1,FOXO3,HDAC3,HIF1A,HRAS,IKBKB,MBD2,NFKB1,NFKBIA,NFkB (complex),RELA,RET,SIRT1,SMAD2,SP1,SRC,STAT3,STAT6,TP53,TWIST1,estrogen receptor
Jesiotr Full fluid - 2023-01-25 02:06 PM		quercetin	chemical drug						4.06e-05	ACAA2,C3,CAT,CRIP1,EGF,EPHX2,GSTP1,HSPA5,KRT8,LPL,MMP9,PHGDH,PRDX5,SOD1,VCAM1	Ap1,EPAS1,ERK1/2,FOS,FOSL1,FOXO3,JUN,Mapk,NCOR2,NFE2L2,NFKBIA,NR3C1,PPARG,PRKAA1,SIRT1,SMAD2,SOD1,SP1,STAT1,TP53,nitric oxide,quercetin
Jesiotr Full fluid - 2023-01-25 02:06 PM		CA9	enzyme						4.17e-05	ALDOA,ATP5F1A,ATP5F1B,ATP5PD,ENO1,LDHA
Jesiotr Full fluid - 2023-01-25 02:06 PM		IL1	group						4.21e-05	ADAM17,ALB,APOE,C3,CFB,CP,CTSB,CTSC,FN1,HP,ITGB2,LRP1,LYZ,MMP2,MMP9,RBP4,SHBG,TG,VCAM1	Ap1,CEBPB,CEBPD,ESR2,IL1,IL6,JUN,NFKB1,NFKBIA,NFkB (complex),RELA,RNA polymerase II,SMAD2,SMAD3,SMARCA4,STAT3,TNF
Jesiotr Full fluid - 2023-01-25 02:06 PM		ITGB2	transmembrane receptor						4.26e-05	CRIP1,FN1,IgG,MMP9,RAC1,RHOA,VCAM1	CIITA,FOS,FOXO1,HIF1A,ITGB2,JUN,NFKB1,NFKBIA,NFkB (complex),PPARG,RAC1,RELA,RHOA,STAT1,STAT3,STAT6,TP53
Jesiotr Full fluid - 2023-01-25 02:06 PM		NFkB (complex)	complex						4.3e-05	AGT,ALDH1A3,APOE,ATP6AP2,C1R,C3,CAMP,CAPNS1,CDH1,CETP,CFB,CLEC4E,CLU,COL1A2,ERAP2,FGG,FN1,GLA,HGFAC,MMP2,MMP9,MT-CO2,RAB3C,SAR1A,SOD3,TYR,VCAM1,VIM	Ap1,ESR2,FOS,HDAC3,HIF1A,IL1B,JUN,JUND,NFKB1,NFKBIA,NFkB (complex),NR3C1,RELA,RNA polymerase II,SMAD2,SMAD3,STAT1,STAT3
Jesiotr Full fluid - 2023-01-25 02:06 PM		FLCN	other						4.41e-05	ALDOA,ANXA3,ASAH1,CKB,CTSC,EGF,ENO1,LCP1,LDHA,MT-CO2,TPP1	ESRRG,FLCN,FOXO1,HIF1A,PPARG,PPARGC1A,TFAM,TFE3
Jesiotr Full fluid - 2023-01-25 02:06 PM		ITGB3	transmembrane receptor						4.71e-05	COL1A2,FN1,HSP90B1,IgG,MMP2,MMP9,RHOA,UBA52	AHR,Ap1,COL4A3,HIF1A,ITGAV,ITGB3,JUN,NFKB1,NFKBIA,NFkB (complex),PTK2,RAC1,RELA,SMAD3,STAT1,STAT3,STAT6,YAP1
Jesiotr Full fluid - 2023-01-25 02:06 PM		Pro-inflammatory Cytokine	group						4.71e-05	APOE,ASS1,CLU,HP,HSPA5,MMP9,S100A1,VCAM1	Ap1,EGR1,FOXC2,FOXO1,JUN,MYC,NFKB1,NFKBIA,NFkB (complex),P38 MAPK,Pro-inflammatory Cytokine,RELA,SMAD3,SP1,STAT1,STAT3,VEGFA,glutathione
Jesiotr Full fluid - 2023-01-25 02:06 PM		mir-133	microrna						4.71e-05	ATP6AP2,CDC42,FN1,FSCN1,GSTP1,MSN,RHOA,TPM4
Jesiotr Full fluid - 2023-01-25 02:06 PM		thyroid hormone	chemical - endogenous mammalian						4.72e-05	AGT,APOE,DAB1,EGF,G6PD,HSP90AB1,IGHM,LPL,PGD,PTGDS,TTR,VIM,YWHAE	CREBBP,ESR1,ESR2,HDAC3,MBD2,NCOR2,NR1H3,RELA,RXRA,STAT3,THRB,estrogen receptor,thyroid hormone
Jesiotr Full fluid - 2023-01-25 02:06 PM		VDR	transcription regulator						4.83e-05	ADIPOQ,AGR2,AGT,CDH1,FGG,GPD1,GPX3,IQGAP1,LPL,PLCG1,RAC1,SERPINA1,SERPINB6,SERPINC1,TXN,VCL	CEBPA,EGR1,ETS1,NCOR2,NR1H4,NR3C1,NR3C2,PPARA,PPARG,PPARGC1A,RELA,RNA polymerase II,RXRA,SIRT1,SMAD3,THRB,VDR,aldosterone,calcitriol
Jesiotr Full fluid - 2023-01-25 02:06 PM		sulforafan	chemical drug						4.83e-05	AGT,GPX1,GSTP1,GSTT2/GSTT2B,Histone h3,HP,MMP9,MYH10,PRDX5,SOD1,TALDO1,TKT,TYR,UCHL1,VCAM1,VIM	EP300,JUN,KEAP1,NFE2L2,NFKB1,NFKBIA,NFkB (complex),NQO1,NR3C1,PPARGC1A,RELA,SMAD3,SMARCA4,STAT1,STAT3,TNF,sulforafan
Jesiotr Full fluid - 2023-01-25 02:06 PM		CTBP1	enzyme						4.85e-05	CDH1,COL1A2,ENPP2,FSCN1,KRT8,RAC1,THBS1	CTBP1,MYC,SIN3A,SIRT1,STAT3,TP53,ZEB1
Jesiotr Full fluid - 2023-01-25 02:06 PM		CD28	transmembrane receptor						4.9e-05	ACTR3,ANXA1,ARHGDIB,CS,FKBP2,GFUS,Histone h3,IgG,LCP1,LDHA,MMP2,NCL,PGAM1,PLA2R1,PRDX4,PSMA6,RPL30,RPL6,THBS1	CD28,CD3,CTNNB1,FOS,FOXO3,IL2,JUN,KRAS,MYC,NFKBIA,RELA,STAT3,STAT6,TWIST1
Jesiotr Full fluid - 2023-01-25 02:06 PM		actinomycin D	biologic drug						4.93e-05	AGT,ALB,APOA1,ASS1,ATP1A1,CLEC11A,COL1A2,FGB,FLNA,FN1,GPI,GSTP1,LPL,MMP2,TF	Ap1,CEBPA,CEBPB,CEBPD,EGR1,ESR2,HIF1A,IL6,Insulin,JUN,NF-Y,NFKBIA,NFkB (complex),PPARG,RELA,SMAD3,SMAD4,SMARCA4,SP1,STAT3,TEAD4,TNF,actinomycin D
Jesiotr Full fluid - 2023-01-25 02:06 PM		LMNA	other						5.21e-05	ALPL,ATP5F1A,CFL1,COL11A1,FN1,GSTT2/GSTT2B,Histone h3,LMNA,LPL,LRP4,MMP9,MT-CO2,PDCD6IP,PLXDC2,SDHA,TUBB3,VCP	Akt,Ap1,CTNNB1,EGR1,ESR2,FOS,HIF1A,JUN,Jnk,LMNA,NFkB (complex),RELA,YAP1
Jesiotr Full fluid - 2023-01-25 02:06 PM		ANTXR2	transmembrane receptor						5.24e-05	CDH1,FN1,MMP2,VIM	ANTXR2,Akt,Ap1,CTNNB1,ESR2,HIF1A,PI3K (family),SIRT1,SP1,STAT3,TP53,YAP1
Jesiotr Full fluid - 2023-01-25 02:06 PM		SIRT1	transcription regulator						5.34e-05	ADIPOQ,AGT,ANXA4,CAT,CDH1,ENO1,FN1,GSTM3,HSPA5,IGHM,IL2RG,LDHA,LGALS3BP,MMP2,MMP9,MYL6,PDCD6IP,PYGM,RAC1,SOD3,VCAM1,VIM	AHR,ARNT,Ap1,CEBPB,EGR1,EP300,EPAS1,ERK1/2,FOS,HIF1A,Hif1,IFNG,JUN,Jnk,MYC,NCOR2,NFkB (complex),RELA,SIRT1,SP1,STAT1,STAT3
Jesiotr Full fluid - 2023-01-25 02:06 PM		IRF2	transcription regulator						5.4e-05	C1S,CFB,CLIC1,FGA,FGB,FGG,IDH1,IgG,MYH9,PTGR1,VCAM1	CIITA,FOS,IRF2,NFKBIA,NFkB (complex),STAT1,STAT3
Jesiotr Full fluid - 2023-01-25 02:06 PM		IPMK	kinase						5.5e-05	CAPNS1,CSRP1,FLNA,HSP90AB1,MYL6,PFN1,RHOA
Jesiotr Full fluid - 2023-01-25 02:06 PM		KLF2	transcription regulator						5.57e-05	ASS1,CNP,FBLN1,HBB,HBE1,IL2RG,ITGB2,MYH10,PROS1,PTGDS,THBS1,UGDH,VCAM1	FOXO1,IgG,KLF2,NFkB (complex),RELA,STAT1,STAT3
Jesiotr Full fluid - 2023-01-25 02:06 PM		DEF6	other						5.62e-05	CDH1,FN1,MMP2,MMP9,VIM	Ap1,DEF6,ERK1/2,FOS,FOXO1,HIF1A,JUN,NCOR2,NFKB1,NFkB (complex),PPARG,RAC1,RELA,RHOA,SP1,STAT1
Jesiotr Full fluid - 2023-01-25 02:06 PM		DOT1L	phosphatase						5.62e-05	Histone h3,PPIA,RPLP0,RPS2,UBB
Jesiotr Full fluid - 2023-01-25 02:06 PM		hydroxypropyl-beta-cyclodextrin	chemical drug						5.78e-05	APOD,APOE,C1S,CR1,CTSB,CTSD,VCAM1,VLDLR	CEBPB,CEBPD,CXCL8,ESR2,IL6,KLF11,NFkB (complex),Nr1h,RELA,SMAD3,SP1,STAT3,cholesterol,hydroxypropyl-beta-cyclodextrin
Jesiotr Full fluid - 2023-01-25 02:06 PM		PRKCZ	kinase						5.79e-05	CDH1,COL1A2,MMP2,MMP9,PHGDH,VCAM1	Ap1,EGR1,FOS,Focal adhesion kinase,HIF1A,JUN,Jnk,NFKB1,NFKBIA,NFkB (complex),PRKCZ,RAC1,RELA,STAT1,STAT3
Jesiotr Full fluid - 2023-01-25 02:06 PM		aldosterone	chemical - endogenous mammalian						5.89e-05	ADIPOQ,AGT,ATP1A1,COL1A2,FKBP1B,FN1,HSPA5,LPL,MMP2,PTGDS,VCAM1,VIM,YWHAB	Ap1,CCL2,EDN1,EPAS1,ETS1,FOXO3,HIF1A,JUN,NFKB1,NFKBIA,NFkB (complex),RELA,SIRT1,SMAD2,SP1,SRC,STAT3,STAT6,aldosterone
Jesiotr Full fluid - 2023-01-25 02:06 PM		ERBB3	kinase						5.99e-05	CDH1,CLU,EZR,FN1,HP,ITGB2,PHGDH,SLK,THBS1,TLN1	AHR,AR,Ap1,EGF,EGR1,ERBB2,ERBB3,ERK,ESR2,FOXO3,HIF1A,JUN,NFkB (complex),NRG1,RELA,SMAD2,SMAD3,SMAD4,SP1,STAT3,ZEB1,ZEB2,estrogen receptor
Jesiotr Full fluid - 2023-01-25 02:06 PM		NOS2	enzyme						6.21e-05	ACTC1,ADH5,ADIPOQ,CP,CTSC,G6PD,GPD1,HMGB2,IgG,Igk,LGALS3BP,MMP9,TKT	Ap1,CEBPA,Ccl2,EGR1,FOXO1,HIF1A,HMOX1,IL10,Insulin,NFE2L2,NFKB1,NFKBIA,NFkB (complex),NOS2,PPARG,PPARGC1A,RELA,SIRT1,SMAD3,STAT3,TEAD4
Jesiotr Full fluid - 2023-01-25 02:06 PM		LMNB1	other						6.21e-05	ACTN4,ATP5F1B,CRIP1,GDI2,LMNA,LMNB2,TGFBI
Jesiotr Full fluid - 2023-01-25 02:06 PM		NQO1	enzyme						6.21e-05	ALDOA,ENO1,LDHA,MMP9,PKM,TYR,VCAM1	Ap1,CREBBP,EP300,ERK1/2,ESRRG,FOS,FOXC2,FOXO1,HIF1A,JUN,KAT2B,NCOR2,NFKB1,NFkB (complex),NOTCH1,NQO1,P38 MAPK,PPARG,PPARGC1A,RELA,SMAD3,SP1,STAT1,STAT3,TFAM
Jesiotr Full fluid - 2023-01-25 02:06 PM		ARHGEF25	other						6.26e-05	CDC42,RAC1,RHOA	ARHGEF25,HIF1A,JUN,NFKB1,NFkB (complex),RAC1,RELA
Jesiotr Full fluid - 2023-01-25 02:06 PM		CDH4	other						6.26e-05	CDH1,CDH3,MMP2
Jesiotr Full fluid - 2023-01-25 02:06 PM		GGCT	enzyme						6.26e-05	CDH1,MMP2,MMP9	AR,GGCT,HIF1A,JUN,NFkB (complex),RELA,SMAD3
Jesiotr Full fluid - 2023-01-25 02:06 PM		LDN-193189	chemical drug						6.26e-05	Histone h3,VCAM1,VIM
Jesiotr Full fluid - 2023-01-25 02:06 PM		LRP8	transmembrane receptor						6.26e-05	CLU,DAB1,GPX4
Jesiotr Full fluid - 2023-01-25 02:06 PM		NSRP1	other						6.26e-05	CDH1,FN1,VIM	AHR,BRD7,CEBPA,NFkB (complex),NSRP1,RELA,SMAD2,SMAD3,SMAD4,SMAD7,SP1,TGFBR1
Jesiotr Full fluid - 2023-01-25 02:06 PM		mini-GAGR	chemical reagent						6.26e-05	CAT,GPX4,SOD1	KEAP1,NFE2L2,mini-GAGR
Jesiotr Full fluid - 2023-01-25 02:06 PM		SMAD4	transcription regulator						6.4e-05	AGR2,ALPL,ANGPT1,APOA1,APOB,CDH1,CDH3,COL1A2,CTSD,FN1,FSCN1,HP,PKM,RAC1,THBS1,TPM3,VIM	AHR,AR,Ap1,CEBPA,CEBPB,EGR1,HDAC3,NF-Y,NFKB1,NFKBIA,NFkB (complex),RELA,SMAD2,SMAD3,SMAD4,SMAD7,SMARCA4,SP1,STAT3,TNF,TP53,ZEB2
Jesiotr Full fluid - 2023-01-25 02:06 PM		lisinopril	biologic drug						6.76e-05	ARHGDIB,ITGB2,MMP2,MMP9,PYGM,TNNC2	FOXO1,IgG,NFkB (complex),RELA,STAT1,STAT3,lisinopril
Jesiotr Full fluid - 2023-01-25 02:06 PM		FBN1	other						6.99e-05	COL1A2,COL6A3,MMP2,MMP9,MYH11	AHR,Ap1,CEBPA,EGR1,ERK,FBN1,HIF1A,JUN,NF-Y,NFKB1,NFkB (complex),RELA,SMAD2,SMAD3,SMAD4,SMAD7,SP1,STAT3,TGFB1
Jesiotr Full fluid - 2023-01-25 02:06 PM		LCAT	enzyme						6.99e-05	APOA1,APOE,CLU,HSPA5,RHOA	KLF11,LCAT,NFkB (complex),Nr1h,PPARG,RELA,SP1,cholesterol,lipid
Jesiotr Full fluid - 2023-01-25 02:06 PM		MMP11	peptidase						6.99e-05	ATP5F1B,HSPD1,HSPE1,LDHA,LDHB
Jesiotr Full fluid - 2023-01-25 02:06 PM		DCN	other						7.01e-05	CDH1,CKM,COL1A2,MMP2,MMP9,THBS1,VCAM1	Akt,Ap1,CTNNB1,DCN,ESR2,HIF1A,ID1,JUN,MMP9,NFkB (complex),RELA,SMAD2,SMAD3,SMAD4,SP1,STAT3,TGFBR2,Tgf beta,YAP1,ZEB2
Jesiotr Full fluid - 2023-01-25 02:06 PM		FGF10	growth factor						7.01e-05	AHNAK,ANXA1,ANXA2,ANXA3,CTSB,CTSH,MMP9
Jesiotr Full fluid - 2023-01-25 02:06 PM		NR2F1	ligand-dependent nuclear receptor						7.01e-05	AGT,ALDH2,APOA1,CDH1,LPL,LTF,VTN	NR2F1,PPARα-RXRα
Jesiotr Full fluid - 2023-01-25 02:06 PM		nicotinamide-beta-riboside	chemical - endogenous mammalian						7.01e-05	AIFM1,COX5A,DLD,HADH,HADHA,HPGD,PGD
Jesiotr Full fluid - 2023-01-25 02:06 PM		linoleic acid	chemical - endogenous mammalian						7.05e-05	APOA1,APOB,CLU,HSP90B1,HSPA5,LPL,TYR,VCAM1	ABCA1,Ap1,CEBPB,CEBPD,ESR2,FOS,IL6,NFKB1,NFKBIA,NR1H3,PPARA,PPARD,PPARG,Pkc(s),Ppar,RELA,SMAD3,SMARCA4,STAT1,STAT3,TNF,fatty acid,linoleic acid
Jesiotr Full fluid - 2023-01-25 02:06 PM		isobutylmethylxanthine	chemical toxicant						7.19e-05	ADIPOQ,AGT,COL1A2,COL5A1,FN1,IDH1,IL2RG,ITGB2,LDHA,LPL,MMP2,SDHA,THBS1,TYR	Ap1,CEBPA,CTNNB1,HIF1A,Insulin,MRTFB,NFKB1,NFKBIA,NFkB (complex),PPARG,PTK2,RELA,RNA polymerase II,SMAD2,SMAD3,SMARCA4,STAT3,TEAD4,TNF,TP73,YAP1,isobutylmethylxanthine
Jesiotr Full fluid - 2023-01-25 02:06 PM		ARNT	transcription regulator						7.4e-05	ADAM17,ALDOA,ALDOC,CTSD,ENO1,G6PD,GPI,IGHM,LDHA,MYL6,TPI1,VIM	AHR,ARNT,HIF1A,Hif1,MYC,RELA,SMAD2,SMAD4,SP1,STAT3
Jesiotr Full fluid - 2023-01-25 02:06 PM		MAP4K4	kinase						7.45e-05	ACAA2,ACO2,DLAT,DLD,GOT1,HADH,HADHA,LDHB,PGAM1,PGM1
Jesiotr Full fluid - 2023-01-25 02:06 PM		MED16	transcription regulator						7.46e-05	CDH1,MMP2,MMP9,VIM	MED16,RNA polymerase II,SMAD2,SMAD3,SMAD4,SP1,STAT3,ZEB2
Jesiotr Full fluid - 2023-01-25 02:06 PM		SYNCRIP	other						7.46e-05	CDH1,FN1,RHOA,VIM	Ap1,CDH1,ETS1,FOS,JUN,NFkB (complex),SMAD2,STAT1,STAT3,SYNCRIP,YAP1,heparin
Jesiotr Full fluid - 2023-01-25 02:06 PM		THBS2	other						7.46e-05	ALDOA,LDHA,MMP2,PKM
Jesiotr Full fluid - 2023-01-25 02:06 PM		sapanisertib	chemical drug						7.46e-05	ATIC,CDH1,Histone h3,RPS3A
Jesiotr Full fluid - 2023-01-25 02:06 PM		ibrutinib	chemical drug						7.49e-05	ALDOA,COX5A,ENO1,GPI,HSPD1,HSPE1,LDHA,PA2G4,PGAM1,PLAAT4,TPI1
Jesiotr Full fluid - 2023-01-25 02:06 PM		cadmium	chemical toxicant						7.76e-05	ALB,ATP1A1,C3,DLD,GPX4,HBB,HSPA5,SERPINF1	SP1,cadmium,glutathione
Jesiotr Full fluid - 2023-01-25 02:06 PM		HSD11B1	enzyme						7.87e-05	ADIPOQ,AGT,APOA1,FGA,LDHA,SDHA	HSD11B1,PPARG,lipid
Jesiotr Full fluid - 2023-01-25 02:06 PM		HSF2	transcription regulator						7.87e-05	CCT2,CCT5,CCT8,CLU,PSMA1,TXN
Jesiotr Full fluid - 2023-01-25 02:06 PM		platelet activating factor	chemical - endogenous mammalian						7.88e-05	CDH1,FN1,ITGB2,MMP2,MMP9,THBS1,VIM	AHR,Akt,Ap1,CTNNB1,ERK,ESR2,HIF1A,JUN,MMP9,NFKB1,NFkB (complex),PTAFR,RELA,RNA polymerase II,SMAD2,SP1,STAT3,YAP1,platelet activating factor
Jesiotr Full fluid - 2023-01-25 02:06 PM		AIRE	transcription regulator						8e-05	AMBP,C1R,C4A/C4B,CLEC4E,HTRA1,ITIH3,LTF,MMP9,TG,VCAM1
Jesiotr Full fluid - 2023-01-25 02:06 PM		ALKBH5	enzyme						8.43e-05	ASAH1,BLVRB,CLU,CTSD,EEF1D,PRDX4,RPLP0,SOD1,UBA1
Jesiotr Full fluid - 2023-01-25 02:06 PM		NFKB1	transcription regulator						8.45e-05	APOE,ATP6AP2,CFB,COL1A2,CTSB,ENPP2,FGG,FN1,FSCN1,HSP90B1,IGHM,MMP2,MMP9,RACK1,SAR1A,SYTL1,VCAM1	Ap1,CEBPB,CEBPD,ESR2,HIF1A,IL6,JUN,NFKB1,NFKBIA,NFkB (complex),RELA,RNA polymerase II,SMAD2,SMAD3,STAT1,STAT3
Jesiotr Full fluid - 2023-01-25 02:06 PM		MEF2D	transcription regulator						8.54e-05	CDH1,CKM,COL1A2,FN1,Histone h3,SOD1,SOD3,VIM	Akt,Ap1,CTNNB1,ESR2,FN1,HIF1A,MEF2D,MYC,RELA,SIRT1,SMAD2,SP1,STAT3,TP53,YAP1,ZEB1
Jesiotr Full fluid - 2023-01-25 02:06 PM		cholic acid	chemical - endogenous mammalian						8.54e-05	AGT,APOA1,CIRBP,EGF,FABP7,KRT8,LPL,SOD3	NCOR2,NFkB (complex),NR1H4,RELA,RXRA,STAT3,cholic acid
Jesiotr Full fluid - 2023-01-25 02:06 PM		EP300	transcription regulator						8.57e-05	ADIPOQ,AGT,ALDOA,ANGPT1,ANXA6,CAPG,CKB,CKM,COL1A2,CRISPLD2,CTSE,FN1,GM2A,HBB,HSP90AB1,ITGB2,LDHA,LGALS3BP,LMNA,MYH11,PKM,RHOA	AHR,ARNT,CREBBP,EGR1,EP300,ESR1,ESR2,FOXO1,HIF1A,HMGA1,Hif1,KAT2B,KLF6,MYC,NOTCH1,PPARG,PPARGC1A,RELA,RNA polymerase II,RUNX2,SIRT1,SP1,STAT3
Jesiotr Full fluid - 2023-01-25 02:06 PM		LRPAP1	other						8.6e-05	CDH1,LPL,LRP1,MMP2,SORL1	Akt,Ap1,CTNNB1,EGR1,ESR2,FOS,HIF1A,Jnk,LRPAP1,MMP9,NFkB (complex),PLAUR,RELA,SMAD2,SP1,STAT1,STAT3,YAP1,heparin
Jesiotr Full fluid - 2023-01-25 02:06 PM		SSTR2	g-protein coupled receptor						8.6e-05	CDH1,LPL,MMP9,THBS1,VIM
Jesiotr Full fluid - 2023-01-25 02:06 PM		benzo(a)pyrene	chemical toxicant						8.72e-05	ANXA1,APOA1,G6PD,GNAI1,GSTP1,HP,LCP1,PGD,SELENBP1,SERPINA1,SOD3,TF,THBS1,TKT	Ap1,EGF,EGR1,JUN,SMAD2,ZEB1,benzo(a)pyrene
Jesiotr Full fluid - 2023-01-25 02:06 PM		Akt	group						8.74e-05	ADIPOQ,ANGPT1,ATP5F1A,CDH1,CP,CTSD,FN1,HPGD,LMNA,LPL,MMP2,MMP9,MT-CO2,PLG,RPL6,RPS16,RPS2,THBS1,VCAM1,VIM	Akt,Ap1,CTNNB1,EGR1,ESR1,ESR2,FOS,GLI1,HIF1A,JUN,Jnk,MMP9,MRTFB,NFkB (complex),PTEN,RELA,SMAD2,SP1,STAT3,TEAD4,TP53,TP73,YAP1,estrogen receptor
Jesiotr Full fluid - 2023-01-25 02:06 PM		ABCA1	transporter						8.84e-05	ADIPOQ,ANXA1,APOA1,APOB,APOE,HSPA5,MMP9	ABCA1,APOE,CEBPB,CEBPD,ESR2,HIF1A,IL6,LPL,MAPK8,NFKB1,NR1H3,PPARA,PPARD,PPARG,Ppar,RELA,RXRA,SIRT1,SMAD3,SP1,STAT1,STAT3,fatty acid
Jesiotr Full fluid - 2023-01-25 02:06 PM		KAT2B	transcription regulator						8.84e-05	ALDOA,CKM,COL1A2,HBB,HSPA5,LDHA,PKM	AHR,ARNT,Ap1,CREBBP,EGR1,EP300,FOXO1,HIF1A,Hif1,KAT2B,KLF6,MYC,NF-Y,NFkB (complex),NOTCH1,RELA,RUNX2,SMAD3,SMAD4,SMARCA4,SP1,STAT3
Jesiotr Full fluid - 2023-01-25 02:06 PM		THBS1	other						9.11e-05	COL1A2,FN1,LRP1,MMP2,MMP9,THBS1	Ap1,CTNNB1,CXCL12,ESR2,ETS1,HIF1A,ID1,ITGB1,JUN,NFkB (complex),PTK2,RELA,SMAD2,SMAD3,SNAI1,SRC,STAT1,STAT3,STAT6,THBS1,Tgf beta,YAP1
Jesiotr Full fluid - 2023-01-25 02:06 PM		ethionine	chemical toxicant						9.11e-05	ANXA1,C4A/C4B,CLU,CP,FGA,FGB
Jesiotr Full fluid - 2023-01-25 02:06 PM		VEGFA	growth factor						9.14e-05	ADH5,ALDH2,ANGPT1,CLIC4,CST3,CSTB,CTSB,FN1,HBE1,HSPA5,LMNA,MDH2,MMP9,NME2,SLC25A6,THBS1,VCAM1	Akt,Ap1,CEBPB,CEBPD,CTNNB1,ESR2,FOS,FOXC2,HIF1A,IL6,NFKB1,NFKBIA,NFkB (complex),P38 MAPK,PTK2,Pkc(s),RELA,SMAD3,SP1,STAT3,VEGFA,YAP1
Jesiotr Full fluid - 2023-01-25 02:06 PM		FST	other						9.38e-05	ADIPOQ,FABP3,FN1,HP,LTF,MMP2,PLG,SERPINA1	Ap1,CEBPB,CEBPD,ERK1/2,ESR1,ESR2,FOS,FOXC2,FST,IL6,JUN,NCOR2,NFkB (complex),NR3C1,NR3C2,P38 MAPK,PPARGC1A,RELA,SIRT1,SMAD2,SMAD3,SP1,STAT3,aldosterone,progesterone
Jesiotr Full fluid - 2023-01-25 02:06 PM		dinoprost	chemical - endogenous mammalian						9.38e-05	ANXA4,ATP1A1,GSTP1,LPL,MMP9,THBS1,YWHAE,YWHAZ	ATF1,Akt,Ap1,CTNNB1,EGR1,ESR2,ETS1,FGF2,HIF1A,JUN,MMP9,MYC,NFkB (complex),RAS,RELA,SMAD2,SMAD3,SP1,YAP1,ZEB1,dinoprost
Jesiotr Full fluid - 2023-01-25 02:06 PM		YY1	transcription regulator						9.87e-05	ACTC1,CALR,CAPG,CDH1,CLU,COL15A1,EEF1B2,Histone h3,HSPA5,MMP2,MYH11,PFN2,RPL30,TGFBI,TNNC2,VIM,YWHAE	Ap1,CDKN2A,EGR1,JUN,MYOD1,NF-Y,NPM1,RB1,SMAD2,SMAD3,SMAD4,SMAD7,SP1,TP53,YY1
Jesiotr Full fluid - 2023-01-25 02:06 PM		cobalt chloride	chemical reagent						9.88e-05	ALDOA,CLU,CP,GPX4,HSP90AB1,IREB2,PKM,SERPINF1,SORL1	Hif1,cobalt chloride
Jesiotr Full fluid - 2023-01-25 02:06 PM		NPC1	transporter						0.000102	ALPL,APOB,APOE,ATP6V1B2,CAMP,CTSB,CTSD,CTSH,LPL,LYZ,PRDX1	CEBPB,CEBPD,ESR2,IL6,KLF11,NFkB (complex),NPC1,Nr1h,RELA,SMAD3,SP1,STAT3,cholesterol
Jesiotr Full fluid - 2023-01-25 02:06 PM		TFAP2C	transcription regulator						0.000103	AIFM1,CDH1,GPX1,GPX4,KRT8,MMP2,MMP9,THBS1	AHR,CDKN1A,ERK,JUN,NFkB (complex),NPM1,RB1,RELA,SMAD2,STAT3,TFAP2C,TP53
Jesiotr Full fluid - 2023-01-25 02:06 PM		GLI1	transcription regulator						0.000103	AHNAK,ANXA1,ANXA6,C5,CDH1,CLU,CTSB,EFHD2,EZR,HPGD,LMNA,MAN1C1,MMP2,MMP9,NPEPL1,QSOX1,RAB27B,RPL30,SDHA,SELENBP1,SELENOP,SERPINA1,VIL1,VIM	CTNNB1,FOXM1,GLI1,JUN,MYC,NFKB1,NFkB (complex),RELA,RNA polymerase II,SMAD2,STAT3,TCF,YAP1
Jesiotr Full fluid - 2023-01-25 02:06 PM		FH	enzyme						0.000103	APOD,BLVRB,LDHA,TKT
Jesiotr Full fluid - 2023-01-25 02:06 PM		LOXL2	enzyme						0.000103	CDH1,FN1,MMP9,VIM
Jesiotr Full fluid - 2023-01-25 02:06 PM		SF3B1	other						0.000103	ATP5F1A,G6PD,MT-CO2,PHGDH	FOXO1,FOXO3,MYC,PPARG,SF3B1,THRB,TP53
Jesiotr Full fluid - 2023-01-25 02:06 PM		SMOC2	other						0.000103	CDH1,FN1,Histone h3,VIM
Jesiotr Full fluid - 2023-01-25 02:06 PM		STOX1	other						0.000103	ACTG1,AHCY,CALM1 (includes others),RAB10
Jesiotr Full fluid - 2023-01-25 02:06 PM		gallic acid	chemical - endogenous non-mammalian						0.000103	ADAM17,MMP2,MMP9,VCAM1	Akt,Ap1,CCL2,CTNNB1,ESR2,FOS,HIF1A,JUN,NFKB1,NFKBIA,NFkB (complex),PLAT,Pkc(s),RELA,STAT3,YAP1,gallic acid
Jesiotr Full fluid - 2023-01-25 02:06 PM		oleanolic acid	chemical - endogenous non-mammalian						0.000105	GLO1,MMP2,MMP9,ZP1,ZP2,ZP3	Ap1,FOSL1,JUN,SMAD2,TP53,nitric oxide,oleanolic acid
Jesiotr Full fluid - 2023-01-25 02:06 PM		resatorvid	chemical drug						0.000105	ALDOA,CAT,LDHA,MMP9,PKM,VCAM1	Ap1,CCL2,EPAS1,ERK1/2,FOS,IL1B,JUN,Mapk,NCOR2,NFKB1,NFKBIA,NFkB (complex),NR3C1,PPARG,RELA,SMAD2,SMAD3,SP1,STAT3,resatorvid
Jesiotr Full fluid - 2023-01-25 02:06 PM		EPAS1	transcription regulator						0.000106	ADIPOQ,ALDOC,CAT,CKB,CKM,EIF5A,ENO1,FN1,GPX1,HSPA5,LDHA,LPL,RAB27B,SOD1,VCAM1	Akt,Ap1,CREBBP,CTNNB1,EP300,EPAS1,ERK1/2,ESR2,FOS,FOXO1,HIF1A,Histone h3,JUN,KAT2B,NCOR2,NOTCH1,NR1H3,PPARA,PPARD,PPARG,Ppar,RNA polymerase II,SP1,YAP1,fatty acid
Jesiotr Full fluid - 2023-01-25 02:06 PM		HNRNPA2B1	other						0.000109	ANXA7,CDH1,CP,CRIP1,FN1,FSCN1,GSN,PKM,SERPINA1,SRI,VIL1
Jesiotr Full fluid - 2023-01-25 02:06 PM		FGF21	growth factor						0.000113	ADIPOQ,CDH1,CS,HSPA5,MMP2,MMP9,PHGDH,VIM	AMPK,Akt,Ap1,CTNNB1,EGR1,ESR2,FGF21,FOXO1,FOXO3,HIF1A,IGF1,JUN,NFKBIA,NFkB (complex),PPARA,PPARG,PPARGC1A,PRKCE,RELA,RUNX2,SIRT1,SMAD3,SP1,STAT1,YAP1
Jesiotr Full fluid - 2023-01-25 02:06 PM		folic acid	chemical - endogenous mammalian						0.000113	ANGPT1,CDH1,CLU,FN1,MMP2,MMP9,PLG,VCAM1	Akt,Ap1,CTNNB1,ESR2,FOXO1,HIF1A,IL1B,JUN,NFKB1,NFkB (complex),NR3C1,PPARG,RAC1,RELA,RHOA,SMAD2,SMAD3,STAT1,STAT3,YAP1,folic acid
Jesiotr Full fluid - 2023-01-25 02:06 PM		Tgf beta	group						0.000113	ALDOA,BASP1,BLVRB,BST1,CDH1,CLU,COL1A2,COL5A1,F10,FGG,FN1,FSCN1,HNRNPAB,HSP90AA1,LDHA,MMP2,MMP9,TGFBI,THBS1,VCAM1,VIM,VTN	AHR,ERK,ETS1,HIF1A,ID1,JUN,NFKB1,NFkB (complex),POU5F1,RELA,SMAD2,SMAD3,SMAD4,SP1,STAT1,STAT3,TGFBR2,Tgf beta,ZEB2
Jesiotr Full fluid - 2023-01-25 02:06 PM		bezafibrate	chemical drug						0.000115	ADIPOQ,APOA1,APOE,CAT,CS,FGB,HADHA,HSPA5,TFF2	FOXO1,NFkB (complex),NR1H3,PPARA,PPARD,PPARG,Ppar,RXRA,SMAD3,SP1,STAT1,bezafibrate,fatty acid,lipid,oleic acid
Jesiotr Full fluid - 2023-01-25 02:06 PM		SPP1	cytokine						0.000116	ADIPOQ,ANGPT1,CAPNS1,CDH1,EGF,FN1,GPX4,MMP2,MMP9,PGD,SERPINF1,VAT1,VIM	AHR,Akt,Ap1,CTNNB1,CXCL12,ESR2,ETS1,HIF1A,ITGAV,JUN,NFKB1,NFkB (complex),RELA,SMAD2,SMAD3,SNAI1,SPP1,SRC,STAT3,STAT6,TGFB1,YAP1
Jesiotr Full fluid - 2023-01-25 02:06 PM		MAP2K1	kinase						0.000121	APOE,CKM,COL1A2,CTSB,ENO1,FLNA,HSPA5,MMP2,MMP9,OLFM4,PMP2,SERPINA1,THBS1,UBC	AHR,Ap1,CEBPA,CTNNB1,EGR1,FOS,HIF1A,JUN,MAP2K1,MMP9,NF-Y,NFKB1,NFKBIA,NFkB (complex),PD98059,RELA,SMAD3,SMAD4,SMAD7,SP1,STAT3
Jesiotr Full fluid - 2023-01-25 02:06 PM		KITLG	growth factor						0.000121	ATP6V1B2,BLVRB,CLIC1,CLU,EEF1A1,HBE1,IGHM,LTF,MMP2,PKM,RPLP0,SLC4A1,TPT1,TYR,WDR1
Jesiotr Full fluid - 2023-01-25 02:06 PM		N-acetyl-L-cysteine	chemical drug						0.000121	ATP1A1,ATP6AP2,C3,CDH1,GSTP1,HSPA5,IgG,IREB2,LPL,MMP2,MMP9,MYH11,PHGDH,TXN,VCAM1	Ap1,EGR1,FOS,JUN,Jnk,MAPK14,N-acetyl-L-cysteine,NFE2L2,NFKBIA,NFkB (complex),PRKCE,RELA,SIRT1,SMAD3,SMARCA4,SP1,STAT3,TNF
Jesiotr Full fluid - 2023-01-25 02:06 PM		sphingosine-1-phosphate	chemical - endogenous mammalian						0.000122	ALDH1A3,ANGPT1,ANXA2,CDH1,ENPP2,FN1,ITGB2,MMP9,THBS1,VCAM1,VIM	Akt,Ap1,CD44,CTNNB1,CXCL12,ESR2,ETS1,HIF1A,JUN,NFKB1,NFkB (complex),RELA,RNA polymerase II,SMAD2,SNAI1,SRC,STAT3,STAT6,TWIST1,YAP1,sphingosine-1-phosphate
Jesiotr Full fluid - 2023-01-25 02:06 PM		thioctic acid	chemical drug						0.000123	CAT,LPL,MMP2,MMP9,SOD1,TYR,VCAM1	Ap1,EGR1,ERK1/2,FOS,FOXO1,JUN,KEAP1,NCOR2,NF-Y,NFE2L2,NFkB (complex),PPARA,PPARG,SMAD3,SMAD4,SP1,STAT1,thioctic acid
Jesiotr Full fluid - 2023-01-25 02:06 PM		CLDN1	other						0.000123	CDH1,MMP2,VIM	CLDN1,CTNNB1,FOXM1,JUN,MYC,TCF,YAP1
Jesiotr Full fluid - 2023-01-25 02:06 PM		FOXQ1	transcription regulator						0.000123	CDH1,FN1,VIM	FOXQ1,SPZ1,TWIST1
Jesiotr Full fluid - 2023-01-25 02:06 PM		GAC0001E5	chemical reagent						0.000123	GLUD1,GOT1,GOT2
Jesiotr Full fluid - 2023-01-25 02:06 PM		LINC00842	other						0.000123	CDH1,FN1,VIM	AHR,CDH1,CEBPA,CTNNB1,CUX1,ETS1,JUN,LINC00842,NFkB (complex),SERPINE1,SIN3A,SMAD3,SMAD4,SMAD7,SNAI1,SP1,STAT3,YAP1
Jesiotr Full fluid - 2023-01-25 02:06 PM		PDZ1i	chemical reagent						0.000123	CDC42,RAC1,RHOA
Jesiotr Full fluid - 2023-01-25 02:06 PM		ZMYND10	other						0.000123	MMP2,MMP9,THBS1	Ap1,ESR2,ETS1,FOS,HIF1A,JUN,NFkB (complex),RELA,ZMYND10,gemcitabine
Jesiotr Full fluid - 2023-01-25 02:06 PM		alpha-hydroxyglutarate	chemical - endogenous mammalian						0.000123	CDH1,FN1,VIM
Jesiotr Full fluid - 2023-01-25 02:06 PM		dec-RRLL-cmk	chemical reagent						0.000123	COL11A1,COL1A2,FN1
Jesiotr Full fluid - 2023-01-25 02:06 PM		galunisertib	chemical drug						0.000123	CDH1,FN1,VIM	AHR,BRD7,CEBPA,CEBPB,HIF1A,IFNG,NFkB (complex),RELA,SMAD2,SMAD3,SMAD4,SMAD7,SP1,STAT1,STAT3,TGFBR1,ZEB2,galunisertib
Jesiotr Full fluid - 2023-01-25 02:06 PM		miR-142-5p (and other miRNAs w/seed AUAAAGU)	mature microrna						0.000123	CDH1,SRI,VIM	Akt,Ap1,CTNNB1,ESR2,HIF1A,YAP1,miR-142-5p (and other miRNAs w/seed AUAAAGU)
Jesiotr Full fluid - 2023-01-25 02:06 PM		origanum majorana extract	chemical reagent						0.000123	CDH1,MMP2,MMP9	CTNNB1,JUN,MMP9,NFKB1,NFKBIA,NFkB (complex),RELA,SP1,STAT3,origanum majorana extract
Jesiotr Full fluid - 2023-01-25 02:06 PM		N-nitro-L-arginine methyl ester	chemical drug						0.000125	ADIPOQ,AGT,COL1A2,FN1,IREB2,MMP9,RHOA,SOD1,VCAM1	AGT,CEBPA,FOS,FOXO1,FOXO3,HIF1A,ITGB2,Insulin,JUN,MAPK14,N-nitro-L-arginine methyl ester,NFE2L2,NFKBIA,NFkB (complex),PPARG,RELA,RHOA,SIRT1,SMAD2,SMAD3,SP1,STAT1,STAT3,STAT6,TEAD4
Jesiotr Full fluid - 2023-01-25 02:06 PM		mir-29	microrna						0.000125	ARPC3,CDC42,CDH1,COL1A2,FN1,LPL,MMP2,THBS1,VIM	Akt,Ap1,CTNNB1,EDN1,ESR2,FOS,FOXO3,HIF1A,ID1,JUN,LEP,NFkB (complex),PPARG,RELA,SMAD2,SNAI2,SP1,SP3,SPARC,STAT3,Tgf beta,YAP1,mir-29
Jesiotr Full fluid - 2023-01-25 02:06 PM		CD300LF	other						0.000127	ACAA2,GPD1,GPI,IDH1,MMP9
Jesiotr Full fluid - 2023-01-25 02:06 PM		ERN1	kinase						0.00013	ARF4,CDH1,FN1,GOT1,HSP90B1,HSPA5,NARS1,P4HB,PDIA3,PROS1,TCN1	Ap1,EGR1,ERN1,FOS,FOXO1,Jnk,NFE2L2,NFYA,NFkB (complex),RELA,XBP1
Jesiotr Full fluid - 2023-01-25 02:06 PM		CpG ODN 2006	chemical reagent						0.000132	ACTG1,ACTR2,ACTR3,EZR,HSP90AA1,HSP90AB1,HSPD1,IgG,PSMA1,PSMA2,PSMA3,PSMA4,PSMA6,PSMC5,VCAM1
Jesiotr Full fluid - 2023-01-25 02:06 PM		AGER	transmembrane receptor						0.000134	CKM,FN1,IgG,LPL,MMP2,MMP9,SELENBP1,TUBB3,VCAM1	AGER,Akt,Ap1,CTNNB1,EGR1,ESR2,FOS,FOXO1,HIF1A,JUN,Jnk,NFKB1,NFKBIA,NFkB (complex),PTGS2,RELA,SIRT1,SMAD2,STAT3,TP53,YAP1,advanced glycation end-products
Jesiotr Full fluid - 2023-01-25 02:06 PM		PRNP	other						0.000134	APOE,CTSD,HSP90B1,HSPA5,LRP1,MMP2,PDCD6IP,PDIA3	APP,Ap1,FOS,FOXO1,HIF1A,JUN,KLF11,MAPK8,NFKB1,NFKBIA,NFkB (complex),Nr1h,PRNP,Pkc(s),RELA,RXRA,SIRT1,SMAD3,SP1,STAT3,TP53,TP73,cholesterol
Jesiotr Full fluid - 2023-01-25 02:06 PM		MAPK9	kinase						0.000136	ADIPOQ,EGF,LGALS3BP,LMNA,LPL,MMP9,NCL,NME2,PDIA3,RAC1,SERPINA1,SOD3	AKT2,Akt,Ap1,CEBPB,CTNNB1,EPAS1,ESR1,ESR2,FOXO3,HIF1A,IFNG,MAPK8,MAPK9,NFkB (complex),PITX2,RELA,RXRA,SIRT1,SMAD3,STAT1,STAT3,TWIST1,YAP1
Jesiotr Full fluid - 2023-01-25 02:06 PM		PTH	other						0.000136	AHNAK,ALPL,ANGPT1,CLEC11A,COL1A2,FN1,HSPA5,LMNA,MMP2,PLXDC2,SORT1,THBS4	AHR,Ap1,CEBPA,ERK1/2,FOS,JUN,NCOR2,NOTCH1,NR3C1,NR3C2,PPARGC1A,PTH,RB1,RELA,RUNX2,SIRT1,SMAD2,SMAD3,SMAD4,SMAD7,SP1,STAT3,ZEB2,aldosterone
Jesiotr Full fluid - 2023-01-25 02:06 PM		APOA1	transporter						0.000137	APOA1,APOE,ATP5F1B,CDC42,HSPA5,RAC1,VCAM1	ABCA1,APOA1,APOE,FOS,HDL,JUN,LDL,NFKB1,NFKBIA,NFkB (complex),RELA,SMAD3,SMARCA4,SP1,STAT1,STAT3,TNF
Jesiotr Full fluid - 2023-01-25 02:06 PM		FKBP10	enzyme						0.000137	CLEC11A,COL15A1,COL1A2,COL5A1,COL6A3,CRISPLD2,MMP2
Jesiotr Full fluid - 2023-01-25 02:06 PM		LPL	enzyme						0.000137	ADIPOQ,APOA1,APOB,FABP3,LPL,THBS1,VCAM1	ADIPOQ,Ap1,CEBPA,EGR1,FOS,HIF1A,Insulin,KLF11,LPL,NCOR2,NFkB (complex),NR1H3,Nr1h,PPARA,PPARD,PPARG,PPARGC1A,Ppar,RELA,SMAD2,SMAD3,SP1,STAT1,TEAD4,cholesterol,fatty acid,heparin
Jesiotr Full fluid - 2023-01-25 02:06 PM		E. coli B5 lipopolysaccharide	chemical - endogenous non-mammalian						0.000137	ADH5,AHSG,ALDH2,APOA1,CAT,EEF1A1,GPX1,MSN,PPIA,SELENBP1,SELENOP,SOD1,THBS1,TTR,VTN	E. coli B5 lipopolysaccharide,MAPK3,NFKBIA,SMAD2,STAT1,STAT3,XBP1
Jesiotr Full fluid - 2023-01-25 02:06 PM		MITF	transcription regulator						0.000137	ACO2,APOE,ASAH1,ATP1A1,ATP6V1B2,FN1,GAPDHS,GM2A,HPGD,MDH1,QDPR,SERPINF1,SORT1,TYR,VAT1	MITF,MYOD1,RB1,TP53,YY1
Jesiotr Full fluid - 2023-01-25 02:06 PM		MHC II	group						0.000138	EEF1A1,HBB,IgG,RPLP0,RPS2,TPT1
Jesiotr Full fluid - 2023-01-25 02:06 PM		paricalcitol	chemical drug						0.000138	AGT,ATP6AP2,FN1,GPX3,TF,VCAM1	HIF1A,JUN,NFKB1,NFKBIA,NFkB (complex),NOX4,RELA,STAT1,STAT3,paricalcitol
Jesiotr Full fluid - 2023-01-25 02:06 PM		SNORD22	other						0.000138	YWHAB,YWHAE,YWHAQ,YWHAZ
Jesiotr Full fluid - 2023-01-25 02:06 PM		formoterol	chemical drug						0.000138	CALR,MMP9,PSMA3,PSMA4
Jesiotr Full fluid - 2023-01-25 02:06 PM		lith-O-Asp	chemical reagent						0.000138	CFL1,MMP2,MMP9,WDR1
Jesiotr Full fluid - 2023-01-25 02:06 PM		mir-21	microrna						0.000141	ARF4,C1R,CCT8,CDH1,CLU,FAM3C,FN1,IGHM,LGALS3BP,MMP2,MMP9,PGAM1,SELENOP,SOD3,TUBB3,VCAM1,YWHAB,YWHAZ	AHR,Ap1,CEBPB,EGR1,ERK,FOS,HIF1A,IFNG,JUN,Jnk,NFKB1,NFkB (complex),NOS3,RELA,SMAD2,STAT1,STAT3,mir-21
Jesiotr Full fluid - 2023-01-25 02:06 PM		CD40	transmembrane receptor						0.000144	ATP6V1B2,CALR,COX5A,ENO1,GPI,HSP90B1,HSPA5,HSPD1,HSPE1,IgG,ITGB2,LDHA,MMP9,PA2G4,PGAM1,TPI1,VCAM1	APP,Ap1,CD40,CEBPB,ERK1/2,FOS,FOXO1,HIF1A,IFNG,IgG,JUN,MTOR,MYC,NCOR2,NFKBIA,NFkB (complex),RELA,RORC,SP1,STAT1,STAT3,TP53,TP73,VHL
Jesiotr Full fluid - 2023-01-25 02:06 PM		WNT3A	cytokine						0.000146	ALDH1A3,ALPL,ANGPT1,CALR,CDH1,CLEC11A,COL1A2,COX5A,FN1,LRP6,PMP2,RHOA,SDHA,THBS1,TUBB3,TYR,VCAM1,VIM	AHR,ARNT,Akt,Ap1,BMP2,CTNNB1,ESR2,ETS1,HIF1A,Hif1,ID1,JUNB,MYC,NFkB (complex),RB1,RELA,ROCK,RUNX2,SMAD2,SMAD3,SRC,STAT3,STAT6,WNT3A,YAP1
Jesiotr Full fluid - 2023-01-25 02:06 PM		SRC	kinase						0.000147	CDH1,CKM,COL1A2,CTSB,ENO1,FN1,MMP2,MMP9,VCAM1,VIM	Alpha catenin,CREBBP,HIF1A,JUN,NFKB1,NFKBIA,NFkB (complex),PRKCZ,RAC1,RELA,RNA polymerase II,SMAD2,SMAD3,SMAD4,SP1,SRC,STAT3,ZEB2
Jesiotr Full fluid - 2023-01-25 02:06 PM		BHLHE40	transcription regulator						0.000149	ACTN1,ANXA1,CAPG,CFB,CNP,CP,GLRX,GSTM3,HSPA5,IL2RG,KRT8,LDHA,LGALS3BP,PRDX5,PSMA2,SRI,TFF2	BHLHE40,FOS,FOXO3,IL2,JUN,STAT3,STAT6
Jesiotr Full fluid - 2023-01-25 02:06 PM		SCGB1A1	cytokine						0.000152	C3,FN1,ITGB2,MMP2,MMP9	ESR1,ESR2,FN1,JUN,NFKB1,NFKBIA,NFkB (complex),RELA,S100A9,SCGB1A1,SMAD2,SP1,STAT1,STAT3,TP53,YAP1,progesterone
Jesiotr Full fluid - 2023-01-25 02:06 PM		NAMPT	cytokine						0.000156	AIFM1,COX5A,DLD,FN1,HADH,HADHA,HPGD,MMP9,PGD	Ap1,ERK1/2,FOS,FOXO1,FOXO3,JUN,MYC,NAMPT,NCOR2,PPARG,SP1,THRB,TP53
Jesiotr Full fluid - 2023-01-25 02:06 PM		SOD2	enzyme						0.000156	ANGPT1,ATP1A1,CAT,GSN,KNG1,MMP2,MMP9,SORT1,YWHAZ	AHR,Ap1,CTNNB1,ERK,ERK1/2,FOS,FOXM1,FOXO1,FOXO3,GLI1,IL1B,JUN,MYC,NCOR2,NFkB (complex),NR3C1,PPARG,SMAD2,SMAD3,SOD2,SP1,STAT3,THRB,TP53
Jesiotr Full fluid - 2023-01-25 02:06 PM		MTDH	transcription regulator						0.000157	ANGPT1,CDH1,HTRA1,MMP2,MMP9,VIM	Akt,Ap1,CEBPB,CEBPD,CTNNB1,ESR2,HIF1A,IL1B,IL6,JUN,MTDH,NFKB1,NFKBIA,NFkB (complex),NR3C1,RELA,SMAD2,SMAD3,STAT1,STAT3,YAP1
Jesiotr Full fluid - 2023-01-25 02:06 PM		TXNRD1	enzyme						0.000157	BLVRB,GPX3,PGD,PTGR1,TKT,UGDH
Jesiotr Full fluid - 2023-01-25 02:06 PM		zinc	chemical drug						0.000159	AIFM1,ASPG,CAT,CETP,ENO1,FETUB,IREB2,SELENBP1
Jesiotr Full fluid - 2023-01-25 02:06 PM		GATA4	transcription regulator						0.000162	ACTC1,ASS1,COL1A2,F10,GPI,HSPA5,LDHA,LRG1,MYH9,PGAM1,PTGDS,TGFBI,THBS4,VCAM1,VIM
Jesiotr Full fluid - 2023-01-25 02:06 PM		SMAD7	transcription regulator						0.000164	CKM,COL1A2,COL6A3,FN1,KRT8,MMP2,MMP9,RAC1,TGFBI,TPM3,TXN	AHR,CEBPA,CEBPB,EGR1,FOXM1,HGF,HIF1A,JUN,NFKB1,NFKBIA,NFkB (complex),RAC1,RELA,SMAD2,SMAD3,SMAD4,SMAD7,SP1,STAT3,ZEB2
Jesiotr Full fluid - 2023-01-25 02:06 PM		FGF1	growth factor						0.000167	ALB,APOE,CDH1,COX5A,GPX1,GSTP1,PLG,THBS1,TTR,VCAM1	Akt,Ap1,CEBPB,CEBPD,CTNNB1,EGR1,ESR2,ETS1,FGF1,FGF2,HIF1A,IL6,ITGB1,JUN,MYC,NFKBIA,RELA,SMAD3,SMARCA4,STAT1,STAT3,TNF,YAP1,ZEB1
Jesiotr Full fluid - 2023-01-25 02:06 PM		CD36	transmembrane receptor						0.000167	ADIPOQ,APOA1,APOB,ATP5F1B,HSP90B1,HSPA5,IgG,LPL,LRP1	CD36,Ccl2,HDL,KLF11,NFKBIA,NFkB (complex),NR1H3,Nr1h,PPARA,PPARD,PPARG,Ppar,RELA,SMAD3,SP1,STAT1,STAT3,cholesterol,fatty acid,linoleic acid
Jesiotr Full fluid - 2023-01-25 02:06 PM		ceruletide	biologic drug						0.000167	ACTG1,ADAM17,AHNAK,ANXA2,CLIC1,HSPA5,KRT8,MYH9,PGD
Jesiotr Full fluid - 2023-01-25 02:06 PM		KL	enzyme						0.000168	ADAM17,FN1,HSPA5,MMP2,MMP9,TYR,VIM	AHR,Ap1,CEBPA,EGR1,EPAS1,FOS,FOXC2,HIF1A,Jnk,KL,NFkB (complex),P38 MAPK,RELA,SIRT1,SMAD2,SMAD3,SMAD4,SMAD7,SP1,STAT3,ZEB2
Jesiotr Full fluid - 2023-01-25 02:06 PM		deoxycholate	chemical - endogenous mammalian						0.000168	CDH1,ENO1,HPGD,HSPA5,LDHA,PGD,PKM	AKT1,AR,Ap1,EGFR,ERK1/2,ESR2,FOS,HIF1A,JUN,JUND,KLF4,NCOR2,RB1,RELA,SMAD2,SMAD3,SP1,TWIST1,deoxycholate
Jesiotr Full fluid - 2023-01-25 02:06 PM		PKD1	ion channel						0.00017	ATP1A1,CPN2,F13B,HSP90B1,IDH1,ITIH2,KNG1,PRDX5,PVALB,RHOA,SERPINF2,SLC4A1,TTR
Jesiotr Full fluid - 2023-01-25 02:06 PM		ROR1	kinase						0.000179	CDH1,ITGB2,RACK1,RPL27,THBS1,VIM	AHR,ERBB3,ERK,ESR2,ETS1,HIF1A,JUN,NFkB (complex),PI3K (family),RELA,ROR1,SIRT1,SMAD2,SP1,SRC,STAT3,STAT6,TP53
Jesiotr Full fluid - 2023-01-25 02:06 PM		ZNF106	other						0.000179	ACTC1,C3,C4A/C4B,GLRX,LYZ,PMP2
Jesiotr Full fluid - 2023-01-25 02:06 PM		CDH11	other						0.000181	AGT,EGF,ITGB2,RAC1,SERPINA1
Jesiotr Full fluid - 2023-01-25 02:06 PM		CLPB	transcription regulator						0.000181	ACO2,CS,DLAT,PDHB,SDHA
Jesiotr Full fluid - 2023-01-25 02:06 PM		dichlorovinylcysteine	chemical toxicant						0.000181	ENO1,MDH2,PKM,PRDX5,PSMA1
Jesiotr Full fluid - 2023-01-25 02:06 PM		Hif	complex						0.000182	CKB,CKM,LDHA,TF
Jesiotr Full fluid - 2023-01-25 02:06 PM		SRT1720	chemical drug						0.000182	FN1,MMP9,VCAM1,VIM	AMPK,EGR1,EPAS1,FOXO1,FOXO3,HIF1A,JUN,MAPK3,NFKB1,NFKBIA,NFkB (complex),NOS3,PPARGC1A,RELA,SIRT1,SMAD2,SRT1720,STAT1,STAT3,XBP1
Jesiotr Full fluid - 2023-01-25 02:06 PM		TFCP2	transcription regulator						0.000182	CFH,EGF,FGA,MMP9
Jesiotr Full fluid - 2023-01-25 02:06 PM		dantrolene	chemical drug						0.000182	ATP5F1A,ATP5PD,HSPA5,SDHA
Jesiotr Full fluid - 2023-01-25 02:06 PM		galactose	chemical - endogenous mammalian						0.000182	COX5A,CS,GPD1,THBS1
Jesiotr Full fluid - 2023-01-25 02:06 PM		CAV1	transmembrane receptor						0.000183	ADAM17,CDH1,CTSD,FGB,FN1,KRT8,LRP6,RAC1,THBS1,VCAM1,VIM	Akt,Ap1,CAV1,CEBPB,CEBPD,CTNNB1,ESR2,HIF1A,IL6,ITGB1,NFKBIA,RELA,SMAD2,SMAD3,SMAD4,SMARCA4,SP1,STAT1,STAT3,TNF,YAP1,ZEB2
Jesiotr Full fluid - 2023-01-25 02:06 PM		C3	peptidase						0.000188	APOE,C3,C5,CDH1,FN1,GSTM3,TTR,VCAM1	Ap1,C3,CEBPB,CEBPD,ESR2,FOS,FOXO1,IL1,IL1B,IL6,JUN,NFKB1,NFKBIA,NFkB (complex),NR3C1,PPARG,RELA,RHOA,SMAD2,SMAD3,STAT1,STAT3
Jesiotr Full fluid - 2023-01-25 02:06 PM		MYF6	transcription regulator						0.000193	CKM,CTSB,CTSH,EGF,GSN,LTF,MMP2,SERPINF1,THBS1
Jesiotr Full fluid - 2023-01-25 02:06 PM		THRB	ligand-dependent nuclear receptor						0.000194	APOA1,CTSB,CTSD,CTSH,EGF,GPX4,GSN,IGHM,LPL,LYZ,MMP2,MMP9,PGD,PTGDS,TGFBI,YWHAE	FOS,JUN,L-triiodothyronine,NCOA2,NCOR1,NCOR2,NFKB1,NFKBIA,NFkB (complex),NR1H3,NR1H4,PPARA,PPARG,RELA,RXRA,STAT3,THRB
Jesiotr Full fluid - 2023-01-25 02:06 PM		CDKN2A	transcription regulator						0.000199	AK1,ASS1,C3,CAPG,EEF1A1,FN1,GLUD1,GOT1,GOT2,HMGB2,IL2RG,MMP2,MMP9,PHGDH,SHMT1,TGFBI,TPP1,VIM	AHR,Ap1,CDKN2A,ERK,ESR2,FOS,JUN,NFKB1,NFkB (complex),NPM1,RELA,SMAD2,SMAD3,SMAD4,SMAD7,SP1,STAT3,ZEB2
Jesiotr Full fluid - 2023-01-25 02:06 PM		KDM5A	transcription regulator						0.000202	ACO2,ACTC1,ATP1A1,ATP5F1A,COL1A2,DLAT,Histone h3,MDH1,PGD,TNNC2
Jesiotr Full fluid - 2023-01-25 02:06 PM		Hbb-b2	other						0.000202	C8A,FN1,IL2RG,MASP2,SERPINF2,TF
Jesiotr Full fluid - 2023-01-25 02:06 PM		eflornithine	chemical drug						0.000202	APOB,C3,CDH1,FN1,LGALS3BP,PSAP	CDKN1A,HIF1A,JUN,MAPK1,MAPK3,NFKB1,NFKBIA,NFkB (complex),NPM1,RB1,RELA,SMAD2,STAT1,STAT3,TP53,TWIST1,XBP1,eflornithine
Jesiotr Full fluid - 2023-01-25 02:06 PM		Cdc42	enzyme						0.000204	CTSB,CTSD,CTSH,FLNA,HSP90AB1,MYH9,OLFM4,PHGDH	CTNNB1,Cdc42,MRTFB,SMAD2,TEAD4,TP73,YAP1
Jesiotr Full fluid - 2023-01-25 02:06 PM		RHOA	enzyme						0.000207	AGT,CDH1,CTSD,FN1,HSPD1,MMP9,RHOA,TG,VCAM1	Akt,Ap1,CTNNB1,EGR1,ESR2,FOS,FOXO1,HIF1A,ITGB2,JUN,Jnk,NFKB1,NFKBIA,NFkB (complex),PRKG1,RAC1,RELA,RHOA,STAT1,STAT6,YAP1
Jesiotr Full fluid - 2023-01-25 02:06 PM		IKBKB	kinase						0.000209	C3,CDH1,CDH13,CLU,CP,CTSB,ENPP2,FSCN1,GM2A,IgG,KRT8,MMP2,MMP9,SOD3,TLN1,VCAM1	CEBPB,CEBPD,CHUK,ESR1,ESR2,IKBKB,IKBKG,IL6,NCOR2,NFKB1,NFKBIA,NFkB (complex),RELA,SMAD3,SMARCA4,STAT3,TNF,TP53
Jesiotr Full fluid - 2023-01-25 02:06 PM		EZH2	transcription regulator						0.000213	ALPL,ANXA6,ARHGDIB,C3,CA6,CDH1,CLEC3B,COL1A2,COL5A1,CRISPLD2,EZR,FBLN1,Histone h3,MMP2,MMP9,MYL6,PLAAT4,RAB6A,SERPINA1,TGFBI	AHR,Ap1,CEBPA,EZH2,NFKB1,NFKBIA,NFkB (complex),PTGS2,RELA,RNA polymerase II,S100A9,SMAD2,SMAD3,SMAD4,SMAD7,SP1,STAT3,TP53,ZEB2
Jesiotr Full fluid - 2023-01-25 02:06 PM		FBLN5	other						0.000213	CDH1,MMP2,SERPINA1	CTNNB1,FBLN5,HIF1A,JUN,MAPK1,MMP9,NFkB (complex),RELA,SP1,STAT3,TWIST1
Jesiotr Full fluid - 2023-01-25 02:06 PM		LDHB	enzyme						0.000213	ATP5F1A,ATP5F1B,COX5A
Jesiotr Full fluid - 2023-01-25 02:06 PM		MTO1	enzyme						0.000213	CDH1,MMP2,VIM
Jesiotr Full fluid - 2023-01-25 02:06 PM		P2RY4	g-protein coupled receptor						0.000213	MMP9,TIMP4,VCAM1
Jesiotr Full fluid - 2023-01-25 02:06 PM		PDE6B	enzyme						0.000213	CAT,GPX1,SOD1
Jesiotr Full fluid - 2023-01-25 02:06 PM		PODXL	kinase						0.000213	CDH1,MMP9,VIM	HIF1A,JUN,NFKB1,NFkB (complex),PODXL,RAC1,RELA
Jesiotr Full fluid - 2023-01-25 02:06 PM		TMTC3	enzyme						0.000213	CDH1,FAM3C,VIM
Jesiotr Full fluid - 2023-01-25 02:06 PM		anethole	chemical - endogenous non-mammalian						0.000213	CDH1,MMP2,MMP9	HIF1A,JUN,MAPK8,NFKB1,NFkB (complex),RELA,RXRA,SIRT1,SMAD3,STAT1,STAT3,anethole
Jesiotr Full fluid - 2023-01-25 02:06 PM		CHUK	kinase						0.000214	C3,CDH13,CLU,CP,CTSB,EGF,ENPP2,GM2A,HSP90AA1,MMP2,MMP9,SOD3,VCAM1	CHUK,IKBKB,IKBKG,JUN,NCOR2,NFKB1,NFKBIA,NFkB (complex),RELA,SMAD3,SMARCA4,STAT1,STAT3,TNF,TP53
Jesiotr Full fluid - 2023-01-25 02:06 PM		ATG5	other						0.000221	AGR2,AGT,AIFM1,CTSC,EIF5A,HSPA5,PDIA3,VCAM1	ATG5,Ap1,CEBPB,CEBPD,EGR1,EP300,EPAS1,ESR2,FOS,FOXO1,IL6,Jnk,NFkB (complex),PPARG,PRNP,RELA,RHOA,SMAD3,STAT1,STAT3
Jesiotr Full fluid - 2023-01-25 02:06 PM		NFYA	transcription regulator						0.000221	ALB,CALR,CAT,CDC42,COL11A1,COL1A2,HSPA5,PKM	NF-Y,NFYA
Jesiotr Full fluid - 2023-01-25 02:06 PM		5-azacytidine	chemical drug						0.000226	ANXA2,ATP5F1A,ATP5F1B,CALR,CDH1,GSTP1,Histone h3,HSP90B1,HSPA5,HSPD1,LDHB,THBS1	5-azacytidine,AR,CDKN1A,HIF1A,JUN,MECP2,NFkB (complex),NPM1,RB1,RELA,SMAD3,STAT3,TP53
Jesiotr Full fluid - 2023-01-25 02:06 PM		AMBRA1	other						0.000228	ANGPT1,COL15A1,COL5A1,FN1,MMP2,VIM	AMBRA1,CTNNB1,HIF1A,Hif1,MLXIPL,MYC,NFKBIA,SMAD2,SMAD3,SMAD4,SP1,TP53,YAP1
Jesiotr Full fluid - 2023-01-25 02:06 PM		DDR1	kinase						0.000234	CDH1,MMP2,MMP9,VCAM1	Ap1,CCL2,CTNNB1,CXCL8,Collagen type I (complex),DDR1,FOXO3,JUN,MMP9,NFKB1,NFKBIA,NFkB (complex),RELA,RUNX2,SMAD2,SP1,STAT1,STAT3
Jesiotr Full fluid - 2023-01-25 02:06 PM		FANCD2	other						0.000234	CAT,GPX1,GPX4,SOD1
Jesiotr Full fluid - 2023-01-25 02:06 PM		bevacizumab	biologic drug						0.000234	ANGPT1,CDH1,FN1,VIM	AR,EGFR,EGR1,FOXO1,HIF1A,MYC,NFKB1,NFKBIA,RELA,SMAD2,SMAD3,VEGFA,bevacizumab
Jesiotr Full fluid - 2023-01-25 02:06 PM		glutamyl-Se-methylselenocysteine	chemical - endogenous mammalian						0.000234	ATP1A1,CLU,GSTP1,SOD1
Jesiotr Full fluid - 2023-01-25 02:06 PM		RBM20	other						0.000237	ATP5F1A,CALR,CLIC4,EEF2,HSPD1,MMP2,NARS1,RPL3,RPS3
Jesiotr Full fluid - 2023-01-25 02:06 PM		kanamycin A	chemical drug						0.000237	AK1,APOD,CST3,CTSB,MMP2,PTGDS,QDPR,RHOA,SORT1
Jesiotr Full fluid - 2023-01-25 02:06 PM		AKT3	kinase						0.000251	HSPD1,HSPE1,MMP9,MT-CO2,RAC1	AKT2,AKT3,ESR1,FOXO3,NFkB (complex),PITX2,TWIST1
Jesiotr Full fluid - 2023-01-25 02:06 PM		EIF2B5	translation regulator						0.000251	APOE,CNP,COL1A2,TF,VIM	EIF2B5,NFKBIA,RELA,SMAD3,SMARCA4,STAT3,TNF
Jesiotr Full fluid - 2023-01-25 02:06 PM		Focal adhesion kinase	group						0.000251	ITGB2,KRT8,MMP2,MMP9,VCAM1	Ap1,CXCL8,EGR1,ETS1,FOS,FOXC2,FOXO4,Focal adhesion kinase,HIF1A,Jnk,NFKBIA,NFkB (complex),P38 MAPK,PIK3R1,RELA,SMAD2,SMAD3,SP1,SRC,STAT3,STAT6,TP53
[truncated: 4,992 more rows]
[truncated: 9 more columns]
