# Supplementary material for: Comparative proteomic analysis of the ovarian fluid and eggs of Siberian sturgeon
Source: BMC Genomics. 2024 May 7;25:451. doi: 10.1186/s12864-024-10309-y (PMC11077782; doi:10.1186/s12864-024-10309-y)
Supplement: Supplementary file 2 — Supplementary Material 2 [file 12864_2024_10309_MOESM2_ESM.xls]

## Sheet: Ovarian fluid
Supplementary Table S7. Common proteins with higher abundance (FC >20) in ovarian fluid and eggs.
Accession number	Uniprot ID	Gene name	Protein name	Organism	OF1	OF2	OF3	OF4	OF5	Egg1	Egg2	Egg3	Egg4	Egg5	emPAI medians div ovarian fluid/eggs	emPAI medians fold change
XP_033892557.2	P01009	SERPINA1	alpha-1-antitrypsin homolog	Acipenser ruthenus	0.00307	0.00248	0.00454	0.00367	0.00395	0.00017	0.00012	0.00018	0.0001	0.0001	30.583	30.583
XP_033875867.1	P01008	SERPINC1	antithrombin-III	Acipenser ruthenus	0.00237	0.00208	0.00262	0.00193	0.00129	0.00028	0.00011	0.00023	9e-05	9e-05	18.909	18.909
XP_033848222.1	Q96KP4	CNDP2	cytosolic non-specific dipeptidase	Acipenser ruthenus	0.00293	0.00251	0.00266	0.00283	0.00253	9e-05	9e-05	9e-05			29.556	29.556
RXM29940.1	P21333	FLNA	Filamin-A	Acipenser ruthenus	0.00023			0.00016	9e-05	4e-05	2e-05		5e-05	6e-05	4.333	4.333
XP_033866453.2	P02790	HPX	hemopexin-like	Acipenser ruthenus	0.00676	0.00351	0.00351			0.0001	0.0001				51.35	51.35
RXM92011.1	sturgeon_specific_EOD39_20582	sturgeon_specific_EOD39_20582	hypothetical protein EOD39_20582	Acipenser ruthenus	0.00227	0.00151	0.00068	0.00135	0.00086		0.00042		0.00037	0.00035	3.649	3.649
AWO67248.1	P0DOX7		immunoglobulin kappa light chain	Acipenser ruthenus	0.0021	0.00117	0.00176	0.00098	0.00254		0.0002			0.00017	9.514	9.514
AWO67242.1	P0DOX7		immunoglobulin kappa light chain	Acipenser ruthenus				0.00254	0.00254	0.0006	0.0002			0.00017	12.7	12.7
AWO67244.1	P0DOX7		immunoglobulin kappa light chain	Acipenser ruthenus	0.00242	0.00133	0.00202	0.00111	0.00251		0.00022			0.00019	9.854	9.854
AWO67284.1	P0DOX7		immunoglobulin kappa light chain, partial	Acipenser ruthenus	0.00124	0.00103	0.00129	0.00126	0.00139	0.00022				0.00021	5.86	5.86
AWO67262.1	P0DOX7		immunoglobulin kappa light chain, partial	Acipenser ruthenus	0.00146	0.0008	0.00123	0.0008	0.00182		0.0002			0.00017	6.649	6.649
AWO67265.1	P0DOX7		immunoglobulin kappa light chain, partial	Acipenser ruthenus	0.0011	0.0009	0.00113	0.00135	0.00121				0.00019	0.00019	5.947	5.947
AWO67267.1	P0DOX7		immunoglobulin kappa light chain, partial	Acipenser ruthenus	0.00136	0.0011	0.00113	0.00164	0.00146				0.00019	0.00019	7.158	7.158
AWO67254.1	P0DOX7		immunoglobulin kappa light chain, partial	Acipenser ruthenus	0.00201	0.0009	0.00139	0.00089	0.00211	0.00048			0.0002	0.00019	6.95	6.95
AWO67251.1	P0DOX7		immunoglobulin kappa light chain, partial	Acipenser ruthenus			0.00251	0.00251	0.00251	0.00022	0.00022			0.00019	12.244	12.244
CAB37927.1	P0DOX8		immunoglobulin light chain	Acipenser ruthenus		0.00097	0.00101	0.0012	0.00107	0.00044				0.00017	3.41	3.41
CAB37327.1	P0DOX8		immunoglobulin light chain	Acipenser ruthenus		0.0011	0.00113	0.00111	0.00099	0.00048				0.00019	3.299	3.299
AAD22263.1	P0DOX8		immunoglobulin light chain precursor	Acipenser ruthenus	0.00079	0.00097	0.00101	0.00098	0.00088	0.00044				0.00017	3.18	3.18
XP_034769678.1	P05787	KRT8	keratin, type II cytoskeletal 8-like	Acipenser ruthenus	0.0006	0.00031	0.0005	0.00076	0.00083		9e-05	9e-05			6.667	6.667
XP_033863093.2	P21333	FLNA	LOW QUALITY PROTEIN: filamin-A	Acipenser ruthenus	0.00028	0.00023	0.00018	0.00023	0.00019	5e-05	3e-05	4e-05	8e-05	8e-05	4.6	4.6
XP_034760674.1	Q6W4X9	MUC6	mucin-6-like	Acipenser ruthenus	0.00029	0.00036	0.00038	0.00039	0.00035	2e-05	2e-05				18	18
XP_033895527.2	P22392	NME2	nucleoside diphosphate kinase A-like	Acipenser ruthenus	0.00676	0.00161	0.00721	0.00149	0.00492	0.00086	0.00094	0.00062		0.00053	6.649	6.649
XP_033885384.2	P02787	TF	serotransferrin-2	Acipenser ruthenus	0.00986	0.00692	0.01077	0.00895	0.00938	0.00038			0.00013	0.00012	72.154	72.154
XP_033869101.2	P02768	ALB	serum albumin 2-like	Acipenser ruthenus	0.0957	0.25429	0.16016	0.11701	0.13948	0.00263	0.00134	0.00085	0.00099	0.00066	140.889	140.889
QOI31302.1	P02788	LTF	transferrin a precursor, partial	Acipenser gueldenstaedtii	0.01072	0.01202	0.012	0.00825	0.01107	0.00048	0.00048				23.062	23.062
XP_034773262.1	Q9UI15	TAGLN3	transgelin isoform X1	Acipenser ruthenus	0.00232	0.00083	0.00195	0.00155	0.00139	0.00022	0.00024				6.739	6.739

## Sheet: Eggs
Accession number	Uniprot ID	Gene name	Protein name	Organism	OF1	OF2	OF3	OF4	OF5	Egg1	Egg2	Egg3	Egg4	Egg5	emPAI medians div ovarian fluid/eggs	emPAI medians fold change
XP_033911290.2	P09543	CNP	2',3'-cyclic-nucleotide 3'-phosphodiesterase	Acipenser ruthenus		8e-05	0.0001		6e-05	0.00027	0.00022	0.00036	0.00039	0.00014	0.296	4.375
XP_033911269.1	P62195	PSMC5	26S proteasome regulatory subunit 8	Acipenser ruthenus		6e-05			6e-05		0.00043	0.00043	0.00016	0.00037	0.15	6.667
XP_033871847.2	P42765	ACAA2	3-ketoacyl-CoA thiolase, mitochondrial isoform X2	Acipenser ruthenus	0.0001	6e-05	8e-05		7e-05			0.00085		0.00072	0.096	10.467
XP_033869106.1	P61247	RPS3A	40S ribosomal protein S3a	Acipenser ruthenus	0.00013		0.00011		0.00016	0.00101	0.00161	0.00161	0.00079	0.00061	0.129	7.769
XP_033906097.1	P62701	RPS4X	40S ribosomal protein S4 isoform X1	Acipenser ruthenus	0.00033	9e-05		0.00019	0.0001	0.00055	0.00122	0.0006	0.00053	0.00084	0.242	4.138
XP_033899507.1	P10809	HSPD1	60 kDa heat shock protein, mitochondrial	Acipenser ruthenus	0.00031	9e-05	0.00015	0.00011	5e-05		0.00104	0.00104	0.00124	0.00109	0.103	9.682
XP_033910006.1	P05387	RPLP2	60S acidic ribosomal protein P2-like	Acipenser ruthenus			0.0003	0.00035		0.00156	0.00259	0.00104	0.00149	0.00221	0.224	4.457
XP_033911389.1	P61353	RPL27	60S ribosomal protein L27-like	Acipenser ruthenus	0.0003	0.0002					0.0011	0.00161	0.00141	0.00061	0.199	5.02
XP_033905276.1	P36578	RPL4	60S ribosomal protein L4-B-like	Acipenser ruthenus	0.00021	6e-05	8e-05			0.00027	0.00038	0.00029	0.00043	0.00051	0.211	4.75
XP_033910969.1	P23526	AHCY	adenosylhomocysteinase A	Acipenser ruthenus	0.00045	0.0002	0.00044	0.0003	0.00052	0.00207	0.00202	0.00226	0.00178	0.00238	0.213	4.705
XP_034777205.1	P11766	ADH5	alcohol dehydrogenase class-3-like isoform X2	Acipenser ruthenus	0.00022	7e-05	0.00013	8e-05	0.00041	0.00255	0.00246	0.0019	0.00094	0.00237	0.055	18.231
XP_033854161.1	O95994	AGR2	anterior gradient protein 2 homolog	Acipenser ruthenus	0.00024	0.00016	0.0002	0.00019	0.00017	0.00075	0.00054	0.00081	0.00101	0.00069	0.253	3.947
XP_033875498.1	O95831	AIFM1	apoptosis-inducing factor 1, mitochondrial-like isoform X1	Acipenser ruthenus	5e-05	5e-05				0.00026	0.00015	0.00033	0.00013	0.00028	0.192	5.2
XP_033904623.2	P04424	ASL	argininosuccinate lyase-like	Acipenser ruthenus	8e-05		0.0001	0.0001	6e-05	0.0004	0.00062	0.00029	0.00046	0.00045	0.2	5
XP_033897525.1	P00505	GOT2	aspartate aminotransferase, mitochondrial-like	Acipenser ruthenus	0.00024	6e-05			0.0001	0.00089	0.00071	0.00084	0.00141	0.00107	0.112	8.9
XP_033890014.1	P25705	ATP5F1A	ATP synthase subunit alpha, mitochondrial-like	Acipenser ruthenus	0.0005		0.00037	0.00019	0.0002			0.00178		0.00182	0.158	6.316
XP_033894063.1	O75947	ATP5PD	ATP synthase subunit d, mitochondrial	Acipenser ruthenus	0.0004	0.00026			0.00017	0.00143	0.00081	0.00081	0.00237	0.00133	0.195	5.115
XP_034781045.1	P31939	ATIC	bifunctional purine biosynthesis protein PURH-like	Acipenser ruthenus	0.0001	0.0001				0.00129	0.00106	0.00106		0.00081	0.094	10.6
XP_033885433.1	P27797	CALR	calreticulin-like	Acipenser ruthenus	8e-05		7e-05	7e-05		0.00044	0.00048	0.00119	0.00051	0.00101	0.137	7.286
XP_033893485.1	P12277	CKB	creatine kinase, brain b	Acipenser ruthenus	0.00069	0.00061	0.00077	0.00075	0.00112	0.00417	0.00558	0.00454	0.004	0.00476	0.165	6.053
XP_033864077.1	P04080	CSTB	cystatin-B-like	Acipenser ruthenus		0.00083	0.00104	0.0023	0.00091	0.01043	0.008	0.008	0.00491	0.00969	0.122	8.205
XP_034758060.1	P20674	COX5A	cytochrome c oxidase subunit 5A, mitochondrial, partial	Acipenser ruthenus	0.00035	0.0004	0.0003			0.00263	0.00134	0.00134	0.00176	0.00344	0.199	5.029
XP_033863650.2	O43175	PHGDH	D-3-phosphoglycerate dehydrogenase-like isoform X2	Acipenser ruthenus		5e-05	5e-05	5e-05		0.00024	0.00024	9e-05	0.00018		0.278	4.6
XP_033869455.1	P09417	QDPR	dihydropteridine reductase-like	Acipenser ruthenus				0.00012	0.00012	0.00066		0.00036		0.00045	0.267	4.75
XP_033899723.1	P24534	EEF1B2	elongation factor 1-beta-like	Acipenser ruthenus		0.00012		0.00013	0.00013	0.00053	0.00058	0.00104	0.00051	0.00049	0.236	4.24
XP_034776973.1	P29692	EEF1D	elongation factor 1-delta-like isoform X2	Acipenser ruthenus		9e-05	9e-05			0.00038	0.00134	0.0011	0.00037	0.00048	0.208	4.8
XP_034772727.1	P26641	EEF1G	elongation factor 1-gamma	Acipenser ruthenus		5e-05	7e-05	7e-05	6e-05	0.00044	0.00104	0.00091	0.00051	0.00058	0.112	8.923
XP_033857964.1	P13639	EEF2	elongation factor 2	Acipenser ruthenus	9e-05	0.0002	0.00018	0.00013	0.00022	0.0006	0.00051	0.00056	0.00045	0.00035	0.353	2.833
XP_033851048.1	P11021	HSPA5	endoplasmic reticulum chaperone BiP	Acipenser ruthenus	0.0006	0.00036	0.0005	0.00015	0.00036	0.00175	0.0019	0.00177	0.00133	0.00175	0.206	4.861
RXM36522.1	P0DPI2	GATD3	ES1 protein-like, mitochondrial	Acipenser ruthenus	0.00029	0.00012	0.00015	0.00014	0.00031	0.00193	0.00134	0.00259	0.00118	0.00221	0.078	12.867
XP_033885121.1	P63241	EIF5A	eukaryotic translation initiation factor 5A-1-like	Acipenser ruthenus	0.00026	0.00026				0.00086	0.00062	0.00062	0.00082	0.00114	0.317	3.154
XP_033908412.1	Q16658	FSCN1	fascin	Acipenser ruthenus	0.0002	0.00011	0.00013	0.00017	0.00012		0.00022		0.00044	0.00036	0.361	4.769
XP_034763248.1	P09972	ALDOC	fructose-bisphosphate aldolase C	Acipenser ruthenus	0.00022	7e-05	0.00013	0.00013	0.00012	0.0007	0.00166	0.00051	0.00056	0.00123	0.186	5.385
XP_034764961.1	P06396	GSN	gelsolin-like isoform X2	Acipenser ruthenus	0.0001	7e-05		8e-05		0.00042	0.0004	0.0004	0.00027	0.00039	0.2	5
XP_033854296.1	P0CG30	GSTT2B	glutathione S-transferase A-like	Acipenser ruthenus		0.00018		0.00022		0.00207	0.0012	0.00226	0.00163	0.00158	0.123	8.15
XP_033880480.1	P78417	GSTO1	glutathione S-transferase omega-1-like	Acipenser ruthenus	0.00025		0.0003	0.00051	0.00026	0.00123	0.00164	0.00108	0.00176	0.00114	0.228	4.393
XP_034765588.1	O14556	GAPDHS	glyceraldehyde-3-phosphate dehydrogenase 2	Acipenser ruthenus	0.00025	0.00022	0.00053	0.00027	0.00038	0.00133	0.00145	0.00169	0.00128	0.00144	0.188	5.333
XP_034771058.1	P11217	PYGM	glycogen phosphorylase, muscle form-like	Acipenser ruthenus		3e-05	3e-05				0.00014	0.00018	0.0001		0.214	4.667
XP_033899624.1	P62826	RAN	GTP-binding nuclear protein Ran	Acipenser ruthenus	0.00018		0.00015		0.00013	0.00096	0.00104	0.00079	0.00092	0.00114	0.156	6.4
RXM34274.1	Q9NR31	SAR1A	GTP-binding protein SAR1a	Acipenser ruthenus				3e-05	3e-05				0.00013	0.00015	0.214	4.667
AYN74414.1	P61604	HSPE1	heat shock protein	Acipenser ruthenus		0.00046	0.00038		0.00019	0.00302	0.00329	0.00134	0.00163	0.00212	0.179	5.579
XP_034783523.1	P07900	HSP90AA1	heat shock protein HSP 90-alpha	Acipenser ruthenus			8e-05	8e-05		0.00035	0.00043	0.00054	0.00043	0.00033	0.186	5.375
XP_033873950.1	P08238	HSP90AB1	heat shock protein HSP 90-beta	Acipenser ruthenus	0.00029	0.0003	0.00021		0.00016	0.00081	0.00068		0.00065	0.00075	0.35	2.86
XP_033877774.2	P12081	HARS1	histidine--tRNA ligase isoform X1	Acipenser ruthenus		5e-05		6e-05			0.00026	0.00026			0.212	4.727
XP_033861897.2	specific_histone-binding protein_N1/N2-like_isoform_X2	specific_histone-binding protein_N1/N2-like_isoform_X2	histone-binding protein N1/N2-like isoform X2	Acipenser ruthenus	6e-05		6e-05			0.00078	0.00065	0.00085	0.00043	0.00056	0.092	10.833
XP_033891953.2	Q16836	HADH	hydroxyacyl-coenzyme A dehydrogenase, mitochondrial-like	Acipenser ruthenus			0.0001	0.0001		0.00093	0.00102	0.00066	0.00045	0.00044	0.152	6.6
XP_033859180.1	Q04760	GLO1	lactoylglutathione lyase	Acipenser ruthenus	0.00021				0.00016	0.00066	0.00071	0.00071	0.00088	0.00061	0.261	4.238
XP_033888074.2	P07195	LDHB	L-lactate dehydrogenase B-A chain	Acipenser ruthenus		0.00012		0.0002				0.00087	0.00092		0.179	5.594
XP_034771480.1	Q99798	ACO2	LOW QUALITY PROTEIN: aconitate hydratase, mitochondrial	Acipenser ruthenus	0.0001	3e-05				0.00092	0.00108	0.00048	0.00088	0.00061	0.074	13.538
XP_033869836.1	P11766	ADH5	LOW QUALITY PROTEIN: alcohol dehydrogenase class-3-like	Acipenser ruthenus				0.00012	0.00012	0.00037	0.0004	0.0003	0.00035	0.00034	0.343	2.917
XP_033875995.1	P06576	ATP5F1B	LOW QUALITY PROTEIN: ATP synthase subunit beta, mitochondrial-like,ATP synthase subunit beta, mitochondrial	Acipenser ruthenus	0.00055	0.00032	0.0004	0.00024	0.00035	0.00241	0.00403	0.00341	0.00355	0.00316	0.103	9.743
XP_033889094.1	P14625	HSP90B1	LOW QUALITY PROTEIN: endoplasmin-like	Acipenser ruthenus		4e-05		7e-05	5e-05	0.00116	0.00153	0.00117	0.0009	0.00114	0.043	23.2
XP_034761961.1	P11177	PDHB	LOW QUALITY PROTEIN: pyruvate dehydrogenase E1 component subunit beta, mitochondrial-like	Acipenser ruthenus				8e-05	8e-05	0.00105	0.00097	0.00081	0.00101	0.00098	0.082	12.25
XP_033883577.2	fish_specific_vitellogenin	VtgAB2b	LOW QUALITY PROTEIN: vitellogenin-like	Acipenser ruthenus	0.00294	0.00128	0.00229	0.00183	0.00167	0.01435	0.01819	0.01563	0.01902	0.01454	0.117	8.541
XP_033906244.2	P40926	MDH2	malate dehydrogenase, mitochondrial	Acipenser ruthenus	0.00033		0.00021	0.00014	0.00038	0.0018	0.00259	0.00196	0.00228	0.00253	0.118	8.444
XP_034767401.1	Q5VYJ5	MALRD1	MAM and LDL-receptor class A domain-containing protein 1-like	Acipenser ruthenus	4e-05	2e-05			3e-05	0.00021	0.00023	0.00023	0.0002	0.00029	0.13	7.667
XP_034769725.1	P60660	MYL6	myosin light polypeptide 6 isoform X2	Acipenser ruthenus	0.0002	0.00021	0.00027	0.00016	0.00023	0.00059	0.00088	0.00088	0.00103	0.00075	0.239	4.19
XP_034769727.1	P60660	MYL6	myosin light polypeptide 6 isoform X4	Acipenser ruthenus	0.00026	0.0003	0.00038	0.00022	0.00033	0.00086	0.00134	0.00134	0.00163	0.00114	0.224	4.467
XP_033857162.1	Q13765	NACA	nascent polypeptide-associated complex subunit alpha isoform X10	Acipenser ruthenus		0.00012	0.00012			0.00073	0.00079	0.00079	0.0007	0.00049	0.164	6.083
XP_034769704.1	Q9BZK3	NACA4P	nascent polypeptide-associated complex subunit alpha isoform X11	Acipenser ruthenus		8e-05	8e-05			0.00044	0.00048	0.00048	0.00043	0.00031	0.182	5.5
XP_034769708.1	Q9BZK3	NACA4P	nascent polypeptide-associated complex subunit alpha isoform X15	Acipenser ruthenus		0.00011	0.00011			0.00066	0.00071	0.00071	0.00063	0.00045	0.167	6
XP_034770032.1	Q9BZK3	NACA4P	nascent polypeptide-associated complex subunit alpha isoform X5	Acipenser ruthenus		7e-05	7e-05			0.00039	0.00043	0.00043	0.00038	0.00028	0.179	5.571
XP_034769701.1	Q9BZK3	NACA4P	nascent polypeptide-associated complex subunit alpha isoform X8	Acipenser ruthenus		6e-05	6e-05			0.00035	0.00038	0.00038	0.00034	0.00025	0.171	5.833
XP_033857160.2	Q9BZK3	NACA4P	nascent polypeptide-associated complex subunit alpha isoform X9	Acipenser ruthenus		9e-05	9e-05			0.00055	0.0006	0.0006	0.00053	0.00038	0.164	6.111
XP_034770029.1	E9PAV3	NACA	nascent polypeptide-associated complex subunit alpha, muscle-specific form isoform X2	Acipenser ruthenus		6e-05	6e-05			0.00032	0.00035	0.00035	0.00031	0.00023	0.188	5.333
XP_033895521.1	P22392	NME2	nucleoside diphosphate kinase A 2 isoform X1	Acipenser ruthenus	0.00073	0.00065	0.00108	0.00105	0.00153	0.0117	0.00849	0.01274	0.0137	0.0162	0.082	12.133
XP_033903305.1	P23284	PPIB	peptidyl-prolyl cis-trans isomerase B	Acipenser ruthenus	0.00042	0.00039	0.00082	0.00048	0.00056	0.00238	0.0021	0.00317	0.00149	0.00221	0.217	4.604
XP_033885460.2	Q06830	PRDX1	peroxiredoxin-1	Acipenser ruthenus	0.00047	0.00031	0.00094	0.0007	0.00082	0.0042	0.00558	0.00458	0.00491	0.00476	0.147	6.8
XP_034769423.1	Q06830	PRDX1	peroxiredoxin-1-like isoform X2	Acipenser ruthenus	0.00112	0.00043	0.00094	0.00038	0.00047	0.00178	0.00153	0.00373	0.0017	0.0013	0.276	3.617
XP_033867554.2	Q13162	PRDX4	peroxiredoxin-4-like isoform X1	Acipenser ruthenus	0.00033	9e-05		0.00012	0.0001	0.00275	0.00299	0.00411	0.00422	0.00351	0.031	31.909
XP_033858865.2	P36871	PGM1	phosphoglucomutase-1 isoform X2	Acipenser ruthenus	6e-05	4e-05	0.00015	5e-05	7e-05	0.00027	0.00014	0.00024	0.00016	0.00025	0.25	4
XP_033857493.1	Q9UQ80	PA2G4	proliferation-associated protein 2G4	Acipenser ruthenus		6e-05		7e-05	7e-05	0.00033	0.00036	0.00046	0.0004	0.00031	0.194	5.143
XP_033909429.1	P25786	PSMA1	proteasome subunit alpha type-1	Acipenser ruthenus		9e-05	0.00012	0.00012			0.00031	0.00031	0.00027	0.00038	0.387	4.583
XP_033892658.1	P25788	PSMA3	proteasome subunit alpha type-3	Acipenser ruthenus		0.00015	0.00015			0.00041	0.00019	0.0006	0.00039	0.00051	0.366	4.733
XP_033905542.2	P30101	PDIA3	protein disulfide-isomerase A3-like	Acipenser ruthenus	0.00037	0.00033	0.00026	0.00021	0.00031	0.00235	0.00192	0.0028	0.00225	0.00262	0.132	7.581
XP_033897142.1	P07237	P4HB	protein disulfide-isomerase-like	Acipenser ruthenus	0.0003	0.00027	0.00021	0.00017	0.00013	0.00161	0.00245	0.00245	0.00129	0.00226	0.093	10.762
XP_034766087.1	P23297	S100A1	protein S100-A1-like	Acipenser ruthenus	0.00042		0.00035			0.00238	0.00259	0.00259	0.00228	0.00221	0.162	6.182
XP_033852781.2	Q8NDH3	NPEPL1	putative aminopeptidase W07G4.4	Acipenser ruthenus	0.00015	0.00016	9e-05	0.00024	0.00018	0.00069	0.00075	0.00075	0.0005	0.00092	0.213	4.688
XP_034782827.1	P34896	SHMT1	serine hydroxymethyltransferase, cytosolic	Acipenser ruthenus			6e-05	8e-05	8e-05	0.00039	0.0005	0.0005	0.0006	0.00067	0.14	7.143
RXM97503.1	P00441	SOD1	Superoxide dismutase [Cu-Zn]	Acipenser ruthenus	0.00026		0.00022	0.00022	0.00019	0.00123	0.00185	0.00134	0.00118	0.00212	0.164	6.091
XP_033880330.1	P78371	CCT2	T-complex protein 1 subunit beta	Acipenser ruthenus	7e-05			9e-05	5e-05	0.00117	0.00141	0.00115	0.00112	0.0012	0.06	16.714
XP_033856916.1	P48643	CCT5	T-complex protein 1 subunit epsilon	Acipenser ruthenus	7e-05	9e-05	0.00015	0.00012		0.00136	0.00098	0.00098	0.00061	0.00104	0.107	9.333
XP_033865214.1	P50990	CCT8	T-complex protein 1 subunit theta-like isoform X1	Acipenser ruthenus	0.00018	7e-05	0.00011	8e-05	5e-05	0.00086	0.00094		0.00102	0.00099	0.083	12.062
XP_034757594.1	P55072	VCP	transitional endoplasmic reticulum ATPase	Acipenser ruthenus	4e-05	5e-05	6e-05	6e-05	3e-05	0.00028	0.0004	0.00031	0.00035	0.00034	0.147	6.8
XP_034770875.1	P29401	TKT	transketolase-like protein 2	Acipenser ruthenus	0.00012	6e-05	0.0001	5e-05	0.00011	0.00099	0.0008	0.0005	0.00063	0.00068	0.147	6.8
XP_033859991.2	P40939	HADHA	trifunctional enzyme subunit alpha, mitochondrial-like	Acipenser ruthenus	0.00015		4e-05		3e-05	0.00031	0.0003	0.00039	0.00059	0.00052	0.103	9.75
XP_033899162.1	P60174	TPI1	triosephosphate isomerase B	Acipenser ruthenus	0.00121	0.00041	0.00147	0.0012	0.00088	0.00601	0.00654	0.00558	0.00491	0.00405	0.215	4.65
XP_033897286.1	Q13509	TUBB3	tubulin beta-3 chain	Acipenser ruthenus	0.0004	0.00022	0.00019	0.00023	0.0002	0.0008	0.00127	0.00099	0.00111	0.00096	0.222	4.5
XP_033850970.1	P68371	TUBB4B	tubulin beta-4B chain	Acipenser ruthenus	0.00093	0.00055	0.00078	0.00067	0.00068	0.00245	0.00323	0.00323	0.00343	0.00206	0.211	4.75
XP_034769596.1	P68371	TUBB4B	tubulin beta-4B chain-like isoform X2	Acipenser ruthenus	0.00086				0.00055		0.00373	0.00303		0.00232	0.233	4.298
XP_033889875.1	P09936	UCHL1	ubiquitin carboxyl-terminal hydrolase isozyme L1-like	Acipenser ruthenus	0.00039	0.00018	0.00032	0.00056	0.0005	0.0117	0.00921	0.00921	0.00687	0.00666	0.042	23.615
XP_034766113.1	Q05996	ZP2	zona pellucida sperm-binding protein 2-like	Acipenser ruthenus		0.00015	7e-05	0.00022	0.0002	0.00393	0.00262	0.00243	0.00377	0.00417	0.046	21.543
XP_034773855.1	Q05996	ZP2	zona pellucida sperm-binding protein 2-like	Acipenser ruthenus	0.00015	0.0001	7e-05			0.00109	0.00082	0.00074	0.00087	0.00101	0.115	8.7
XP_034767399.1	Q05996	ZP2	zona pellucida sperm-binding protein 2-like	Acipenser ruthenus	7e-05	9e-05	5e-05	6e-05	4e-05	0.00126	0.0011	0.00086	0.00128	0.00105	0.055	18.333
XP_034765936.1	Q05996	ZP2	zona pellucida sperm-binding protein 2-like	Acipenser ruthenus	0.0003		8e-05		0.00022	0.00446	0.00292	0.00271	0.00398	0.00444	0.055	18.091
XP_033863334.2	Q05996	ZP2	zona pellucida sperm-binding protein 2-like	Acipenser ruthenus	5e-05	8e-05		3e-05	4e-05	0.00061	0.00048	0.00048	0.00055	0.00053	0.085	11.778
XP_034779146.1	Q12836	ZP4	zona pellucida sperm-binding protein 4-like	Acipenser ruthenus	4e-05				2e-05	0.00042	0.00033	0.00022	0.00048	0.00041	0.073	13.667
XP_034779172.1	Q12836	ZP4	zona pellucida sperm-binding protein 4-like	Acipenser ruthenus	0.00014	7e-05	0.00011	8e-05		0.00142	0.00084	0.0005	0.00163	0.0012	0.079	12.632
XP_033867789.2	Q12836	ZP4	zona pellucida sperm-binding protein 4-like	Acipenser ruthenus	2e-05	2e-05	4e-05		3e-05	0.00019	0.00012		0.00019	0.00016	0.143	7
XP_033876861.2	Q05996	ZP2	zona pellucida sperm-binding protein 2-like	Acipenser ruthenus	5e-05				4e-05	0.00113	0.00109	0.00102	0.00096	0.00093	0.044	22.667
XP_034773601.1	Q05996	ZP2	zona pellucida sperm-binding protein 2-like	Acipenser ruthenus				5e-05	3e-05	0.00181			0.00202		0.021	47.875
XP_033864053.2	fish_specific_vitellogenin	VtgAB2b	vitellogenin	Acipenser ruthenus	0.00243	0.00094	0.00171	0.00179	0.00156	0.009	0.01002	0.00917	0.01485	0.01135	0.171	5.86
XP_033858533.2	fish_specific_vitellogenin	VTG2	vitellogenin-like	Acipenser ruthenus	0.0083	0.00236	0.00432	0.00326	0.00313	0.04006	0.04553	0.03597	0.0552	0.04609	0.072	13.966
XP_034780761.1	fish_specific_vitellogenin	VTG1	vitellogenin-like isoform X2	Acipenser ruthenus	0.00201	0.00089	0.00144	0.00173	0.00132	0.00812	0.00926	0.00721	0.01089	0.00864	0.167	6
XP_033882650.1	P45880	VDAC2	voltage-dependent anion-selective channel protein 2 isoform X2	Acipenser ruthenus	0.00041	9e-05	0.00011	0.00011		0.00123	0.0011	0.00134		0.00163	0.086	11.682
AXF67442.1	P21754	ZP3	zona pellucida 3-4, partial	Acipenser ruthenus	0.0002	0.00018	0.00035		0.00019	0.00192	0.00185	0.00209	0.00207	0.00225	0.094	10.615
AQU42893.1	Q05996	ZP2	zona pellucida AX	Acipenser ruthenus	4e-05	4e-05				0.00127	0.00092	0.00092	0.00087	0.00085	0.043	23
XP_034772393.1	P60852	ZP1	zona pellucida sperm-binding protein 1-like, partial	Acipenser ruthenus	0.00032	0.00018	0.00022	0.00022	0.00012	0.00302	0.00226	0.003	0.0029	0.00367	0.073	13.636
XP_033886010.2	Q05996	ZP2	zona pellucida sperm-binding protein 2-like	Acipenser ruthenus		0.0001	0.00046	0.00021	0.00058	0.001	0.00082	0.00099	0.00113	0.00101	0.335	2.985
XP_034765957.1	Q05996	ZP2	zona pellucida sperm-binding protein 2-like, partial	Acipenser ruthenus				0.00013	9e-05	0.00174	0.00125	0.00125	0.00146	0.00162
RXM91107.1	P21754	ZP3	Zona pellucida sperm-binding protein 3	Acipenser ruthenus		0.00017	0.00033	0.00038	0.00019	0.00178	0.00172	0.00194	0.00192	0.00207	0.135	7.385
RXM34574.1	P21754	ZP3	Zona pellucida sperm-binding protein 3	Acipenser ruthenus	0.00013	0.00016		0.00011	0.0001	0.00256	0.00202	0.00181	0.00221	0.00214	0.056	17.833
RXM34902.1	P21754	ZP3	Zona pellucida sperm-binding protein 3	Acipenser ruthenus	0.00012	0.00014		0.0001	9e-05	0.00207	0.00205	0.00205	0.0029	0.00233	0.053	18.818
XP_034764247.1	P21754	ZP3	zona pellucida sperm-binding protein 3-like	Acipenser ruthenus				0.00013		0.00226	0.00144	0.00166	0.0019	0.00123	0.078	12.769
XP_033863269.2	P21754	ZP3	zona pellucida sperm-binding protein 3-like	Acipenser ruthenus	0.00019	0.00016	0.0002	0.00015		0.00116	0.00126	0.00126	0.00097	0.00107	0.151	6.629
XP_034772461.1	P21754	ZP3	zona pellucida sperm-binding protein 3-like	Acipenser ruthenus	0.00019	0.00025	0.00011	0.00011		0.00315	0.00279	0.00251	0.00368	0.00293	0.051	19.533
XP_034771491.1	Q12836	ZP4	zona pellucida sperm-binding protein 4-like	Acipenser ruthenus		0.00028	0.00022		5e-05	0.00033	0.00036	0.0003	0.00032	0.00025	0.688	1.455
XP_033904228.2	Q12836	ZP4	zona pellucida sperm-binding protein 4-like	Acipenser ruthenus		4e-05	5e-05		4e-05	0.00084	0.00083	0.00092	0.0009	0.00095	0.044	22.5
XP_034765947.1	Q12836	ZP4	zona pellucida sperm-binding protein 4-like, partial	Acipenser ruthenus	0.00033	0.00016	0.0001	0.00023		0.00364	0.00277	0.00256	0.00325	0.00416	0.06	16.667
XP_033853471.1	RXM93845.1;XP_033853471.1	CFLN2	cofilin-2-like	Acipenser ruthenus	0.001	0.00134	0.00143	0.00105	9.34331	0.00846	0.00930	0.00444	0.00803	0.00367
