# Supplementary material for: Comparative proteomic analysis of the ovarian fluid and eggs of Siberian sturgeon
Source: BMC Genomics. 2024 May 7;25:451. doi: 10.1186/s12864-024-10309-y (PMC11077782; doi:10.1186/s12864-024-10309-y)
Supplement: Supplementary file 3 — Supplementary Material 3 [file 12864_2024_10309_MOESM3_ESM.xlsx]

## Sheet: Gene Ontology
Supplementary Table S4. Gene Ontology (GO) analysis of biological processes, Kyoto Encyclopedia of Genes and Genomes (KEGG) pathway classification and Ingenuity Pathway Analysis (IPA) analysis of sturgeon egg proteins
Enrichment FDR	nGenes	Pathway Genes	Fold Enrichment	Pathway	URL	Genes
4.23949708691251e-45	152	2033	3.70516050386022	Small molecule metabolic process	http://amigo.geneontology.org/amigo/term/GO:0044281	AK2 NDUFAB1 MDH1 PSMA4 ALDH18A1 ACAA1 OAT PKM IDH3G ACADVL SDHA ENO1 ACAT1 MCCC1 PGM1 DCT HSP90AA1 GSTP1 HADHA PSMC5 DLD FH PHGDH COMT CYB5R3 ACO2 PSMA3 MTHFD1 PSMC1 PSMA6 AHCY PSMD10 NME3 ETFB GAPDHS IMPDH1 ENO3 ALDOC UGDH ATP5F1B TPI1 LDHB TARS1 GNPDA1 PCCB PSMD14 ACADL SCP2 PARK7 ACADM SDHB GALE NPC2 ALDH6A1 GOT1 CAT FABP3 PLCG1 PEPD GLO1 GOT2 ASL ECHS1 PAICS IVD DUT ARPP19 PSMA1 ASS1 PPT1 PDH…
5.69853173283974e-44	48	132	18.0205533596838	Establishment of protein localization to endoplasmic reticulum	http://amigo.geneontology.org/amigo/term/GO:0072599	RPS20 HSPA5 RPL18 RPL31 RPS5 RAB10 RPL6 RPLP0 RPL3 SGTA RPS16 RPS19 RPL19 RPL34 RPS12 RPL24 RPL22 RPL21 RPL5 RPS10 RPL36 RPL27 RPL35 RPS6 RPS2 RPL11 RPS8 RPL32 RPS3A RPL10 RPS3 RPL30 RPL8 RPL26 RPL9 RPL13 RPS21 RPS7 RPL4 RPL15 RPLP2 RPL14 RPS4X RPS28 RPL17 RPS9 RPS25 RPL7A
9.54124409375536e-44	45	112	19.911102484472	SRP-dependent cotranslational protein targeting to membrane	http://amigo.geneontology.org/amigo/term/GO:0006614	RPS20 RPL18 RPL31 RPS5 RPL6 RPLP0 RPL3 RPS16 RPS19 RPL19 RPL34 RPS12 RPL24 RPL22 RPL21 RPL5 RPS10 RPL36 RPL27 RPL35 RPS6 RPS2 RPL11 RPS8 RPL32 RPS3A RPL10 RPS3 RPL30 RPL8 RPL26 RPL9 RPL13 RPS21 RPS7 RPL4 RPL15 RPLP2 RPL14 RPS4X RPS28 RPL17 RPS9 RPS25 RPL7A
9.54124409375536e-44	182	2987	3.01951354419877	Catabolic process	http://amigo.geneontology.org/amigo/term/GO:0009056	LAMP2 RPS20 PIK3C2A PSMA4 HSPA5 HEXB ACAA1 RPL18 OAT PKM PYGM PABPC1 RPL31 ACADVL ENO1 ACAT1 MCCC1 PGM1 HSP90AA1 RPS5 HADHA PSMC5 DNM1L NSFL1C RPL6 RPLP0 DLD COMT HSP90AB1 CIRBP RPL3 PYGL PSMA3 PSMC1 PSMA6 CST3 AHCY PSMD10 GLA SGTA RPS16 RPS19 ETFB PPP2R1A GAPDHS RPL19 ENO3 RNF167 ALDOC RPL34 ZPR1 TPI1 RPS12 NNT GNPDA1 KPNA1 PCCB RPL24 PSMD14 ACADL SCP2 RPL22 PARK7 UCHL5 ACADM GALE PRDX1 CTSD UCH…
9.54124409375536e-44	165	2477	3.301100559934	Organic substance catabolic process	http://amigo.geneontology.org/amigo/term/GO:1901575	LAMP2 RPS20 PSMA4 HSPA5 HEXB ACAA1 RPL18 OAT PKM PYGM PABPC1 RPL31 ACADVL ENO1 ACAT1 MCCC1 PGM1 HSP90AA1 RPS5 HADHA PSMC5 NSFL1C RPL6 RPLP0 DLD COMT HSP90AB1 CIRBP RPL3 PYGL PSMA3 PSMC1 PSMA6 CST3 AHCY PSMD10 GLA SGTA RPS16 RPS19 ETFB PPP2R1A GAPDHS RPL19 ENO3 RNF167 ALDOC RPL34 ZPR1 TPI1 RPS12 GNPDA1 KPNA1 PCCB RPL24 PSMD14 ACADL SCP2 RPL22 PARK7 UCHL5 ACADM GALE CTSD UCHL3 SET ALDH6A1 GOT1 CLU …
1.04195565471047e-43	47	128	18.196535326087	Protein targeting to ER	http://amigo.geneontology.org/amigo/term/GO:0045047	RPS20 HSPA5 RPL18 RPL31 RPS5 RPL6 RPLP0 RPL3 SGTA RPS16 RPS19 RPL19 RPL34 RPS12 RPL24 RPL22 RPL21 RPL5 RPS10 RPL36 RPL27 RPL35 RPS6 RPS2 RPL11 RPS8 RPL32 RPS3A RPL10 RPS3 RPL30 RPL8 RPL26 RPL9 RPL13 RPS21 RPS7 RPL4 RPL15 RPLP2 RPL14 RPS4X RPS28 RPL17 RPS9 RPS25 RPL7A
1.05292126999882e-42	45	118	18.8986735445836	Cotranslational protein targeting to membrane	http://amigo.geneontology.org/amigo/term/GO:0006613	RPS20 RPL18 RPL31 RPS5 RPL6 RPLP0 RPL3 RPS16 RPS19 RPL19 RPL34 RPS12 RPL24 RPL22 RPL21 RPL5 RPS10 RPL36 RPL27 RPL35 RPS6 RPS2 RPL11 RPS8 RPL32 RPS3A RPL10 RPS3 RPL30 RPL8 RPL26 RPL9 RPL13 RPS21 RPS7 RPL4 RPL15 RPLP2 RPL14 RPS4X RPS28 RPL17 RPS9 RPS25 RPL7A
1.44116485693621e-42	166	2566	3.2059168389305	Cellular catabolic process	http://amigo.geneontology.org/amigo/term/GO:0044248	LAMP2 RPS20 PIK3C2A PSMA4 HSPA5 HEXB ACAA1 RPL18 OAT PYGM PABPC1 RPL31 ACADVL ACAT1 MCCC1 HSP90AA1 RPS5 HADHA PSMC5 DNM1L NSFL1C RPL6 RPLP0 DLD COMT HSP90AB1 CIRBP RPL3 PYGL PSMA3 PSMC1 PSMA6 CST3 AHCY PSMD10 GLA SGTA RPS16 RPS19 ETFB PPP2R1A GAPDHS RPL19 RNF167 RPL34 ZPR1 TPI1 RPS12 NNT GNPDA1 KPNA1 PCCB RPL24 PSMD14 ACADL SCP2 RPL22 PARK7 UCHL5 ACADM PRDX1 UCHL3 SET ALDH6A1 GOT1 CLU CAT FABP3 R…
1.67556772874906e-41	143	1961	3.61375961687693	Organonitrogen compound biosynthetic process	http://amigo.geneontology.org/amigo/term/GO:1901566	AK2 RPS20 ALDH18A1 RPL18 OAT PKM PABPC1 RPL31 ENO1 EIF4G3 ACAT1 DDX1 RPS5 GSTP1 RPL6 RPLP0 DLD PHGDH CIRBP RPL3 EIF5 MTHFD1 NME3 RPS16 RPS19 MTPN IMPDH1 RPL19 C1QBP RPL34 UGDH ATP5F1B RPS12 HBEGF TARS1 RPL24 ABCC5 NCL RPL22 PARK7 ACADM RPN2 GOT1 FABP3 RPL21 RPL5 RPS10 GOT2 UROD CCR7 ASL PAICS DUT RPL36 ASS1 HABP4 PPT1 RPL27 PDHA1 PCBD2 CNDP2 GSTM3 NARS1 STT3A PSAT1 SUCLA2 IGF2BP3 IREB2 RPL35 RPS6…
1.85798797272804e-41	50	169	14.6616928222279	Cytoplasmic translation	http://amigo.geneontology.org/amigo/term/GO:0002181	RPS20 RPL18 PKM RPL31 RPS5 RPL6 RPLP0 RPL3 EIF5 RPS16 RPS19 RPL19 RPL34 RPS12 RPL24 RPL22 RPL21 RPL5 RPS10 RPL36 RPL27 RPL35 RPS6 RPS2 RPL11 RPS8 RPL32 RPS3A RPL10 RPS3 RPL30 EIF4A2 RPL8 EIF4A1 RPL26 RPL9 RPL13 EEF2 RPS21 RPS7 RPL4 RPL15 RPLP2 RPL14 RPS4X RPS28 RPL17 RPS9 RPS25 RPL7A
7.03516514441441e-41	107	1102	4.81174938846366	Carboxylic acid metabolic process	http://amigo.geneontology.org/amigo/term/GO:0019752	NDUFAB1 MDH1 PSMA4 ALDH18A1 ACAA1 OAT PKM IDH3G ACADVL SDHA ENO1 ACAT1 MCCC1 PGM1 DCT GSTP1 HADHA PSMC5 DLD FH PHGDH COMT CYB5R3 ACO2 PSMA3 MTHFD1 PSMC1 PSMA6 AHCY PSMD10 ETFB GAPDHS ENO3 ALDOC UGDH TPI1 LDHB TARS1 GNPDA1 PCCB PSMD14 ACADL SCP2 PARK7 ACADM SDHB ALDH6A1 GOT1 FABP3 PEPD GLO1 GOT2 ASL ECHS1 IVD PSMA1 ASS1 PDHA1 HSD17B4 NARS1 ANXA1 PSAT1 SUCLA2 IREB2 HADHB ATIC HADH ETFA GCSH PFKL PG…
1.02979000590424e-40	47	147	15.8446021887016	Nuclear-transcribed mRNA catabolic process, nonsense-mediated decay	http://amigo.geneontology.org/amigo/term/GO:0000184	RPS20 RPL18 PABPC1 RPL31 RPS5 RPL6 RPLP0 RPL3 RPS16 RPS19 PPP2R1A RPL19 RPL34 RPS12 RPL24 RPL22 RPL21 RPL5 RPS10 RPL36 RPL27 RPL35 RPS6 RPS2 RPL11 RPS8 RPL32 RPS3A RPL10 RPS3 RPL30 RPL8 RPL26 RPL9 RPL13 RPS21 RPS7 RPL4 RPL15 RPLP2 RPL14 RPS4X RPS28 RPL17 RPS9 RPS25 RPL7A
7.32824276393996e-40	48	162	14.6834138486312	Protein localization to endoplasmic reticulum	http://amigo.geneontology.org/amigo/term/GO:0070972	RPS20 HSPA5 RPL18 RPL31 RPS5 RAB10 RPL6 RPLP0 RPL3 SGTA RPS16 RPS19 RPL19 RPL34 RPS12 RPL24 RPL22 RPL21 RPL5 RPS10 RPL36 RPL27 RPL35 RPS6 RPS2 RPL11 RPS8 RPL32 RPS3A RPL10 RPS3 RPL30 RPL8 RPL26 RPL9 RPL13 RPS21 RPS7 RPL4 RPL15 RPLP2 RPL14 RPS4X RPS28 RPL17 RPS9 RPS25 RPL7A
8.92283643674686e-40	107	1135	4.67184830492243	Oxoacid metabolic process	http://amigo.geneontology.org/amigo/term/GO:0043436	NDUFAB1 MDH1 PSMA4 ALDH18A1 ACAA1 OAT PKM IDH3G ACADVL SDHA ENO1 ACAT1 MCCC1 PGM1 DCT GSTP1 HADHA PSMC5 DLD FH PHGDH COMT CYB5R3 ACO2 PSMA3 MTHFD1 PSMC1 PSMA6 AHCY PSMD10 ETFB GAPDHS ENO3 ALDOC UGDH TPI1 LDHB TARS1 GNPDA1 PCCB PSMD14 ACADL SCP2 PARK7 ACADM SDHB ALDH6A1 GOT1 FABP3 PEPD GLO1 GOT2 ASL ECHS1 IVD PSMA1 ASS1 PDHA1 HSD17B4 NARS1 ANXA1 PSAT1 SUCLA2 IREB2 HADHB ATIC HADH ETFA GCSH PFKL PG…
9.3469498885216e-40	176	3018	2.88997608551589	Establishment of localization in cell	http://amigo.geneontology.org/amigo/term/GO:0051649	LAMP2 RPS20 LTF RAB27B HSPA5 HEXB PHPT1 GDI2 ACAA1 RPL18 IPO5 PKM PFN2 RPL31 WDR1 ACTN1 CAPZB SAR1A PGM1 HSP90AA1 RPS5 GSTP1 RAB10 DNM1L NSFL1C RPL6 RPLP0 TF HSP90AB1 RANBP1 CYB5R3 RPL3 MYH9 PYGL CST3 GLA RAB11A SGTA PDCD5 RPS16 RPS19 IMPDH1 RPL19 VAT1 ALDOC RPL34 ZPR1 FOLR3 ATP5F1B RPS12 HSPA9 KPNA1 RPL24 PSMD14 SCP2 RPL22 PARK7 CTSD NPC2 FKBP1B CLU CAT FABP3 RPL21 RPL5 PRDX4 PLCG1 RPS10 CCR7 RA…
5.53911757914184e-39	107	1159	4.57510597591627	Organic acid metabolic process	http://amigo.geneontology.org/amigo/term/GO:0006082	NDUFAB1 MDH1 PSMA4 ALDH18A1 ACAA1 OAT PKM IDH3G ACADVL SDHA ENO1 ACAT1 MCCC1 PGM1 DCT GSTP1 HADHA PSMC5 DLD FH PHGDH COMT CYB5R3 ACO2 PSMA3 MTHFD1 PSMC1 PSMA6 AHCY PSMD10 ETFB GAPDHS ENO3 ALDOC UGDH TPI1 LDHB TARS1 GNPDA1 PCCB PSMD14 ACADL SCP2 PARK7 ACADM SDHB ALDH6A1 GOT1 FABP3 PEPD GLO1 GOT2 ASL ECHS1 IVD PSMA1 ASS1 PDHA1 HSD17B4 NARS1 ANXA1 PSAT1 SUCLA2 IREB2 HADHB ATIC HADH ETFA GCSH PFKL PG…
1.68343251763886e-38	77	571	6.68275336937486	Generation of precursor metabolites and energy	http://amigo.geneontology.org/amigo/term/GO:0006091	NDUFAB1 UQCRC1 MDH1 PDIA5 PKM IDH3G PYGM ACADVL SDHA ENO1 ACAT1 PGM1 DLD FH PHGDH NDUFB7 ACO2 PYGL ETFB GAPDHS ENO3 ALDOC ATP5F1B TPI1 NNT GNPDA1 PARK7 ACADM SDHB CAT CISD1 COX6B1 NDUFA10 NDUFA2 PDHA1 COX5B SUCLA2 IREB2 NDUFA9 ETFA PFKL PGD MDH2 ALDOA DLAT QDPR ATP5F1A RPIA ATP5PF UQCRB G6PD GYG1 TKT NDUFS4 FBP1 VCP ATP5F1C IDH3A ATP5MG ATP5PD PDHB NDUFS5 ATP5ME PGAM1 GLRX TALDO1 COX5A CYC1 ADH5 …
2.12262648760602e-37	69	458	7.46593886462882	MRNA catabolic process	http://amigo.geneontology.org/amigo/term/GO:0006402	RPS20 PSMA4 RPL18 PABPC1 RPL31 RPS5 PSMC5 RPL6 RPLP0 CIRBP RPL3 PSMA3 PSMC1 PSMA6 PSMD10 RPS16 RPS19 PPP2R1A RPL19 RPL34 RPS12 RPL24 PSMD14 RPL22 SET RPL21 RPL5 RPS10 PSMA1 RPL36 RPL27 IGF2BP3 RPL35 RPS6 SSB RPS2 RPL11 RPS8 PSMA5 RPL32 RPS3A RPL10 RPS3 PSMA8 RPL30 PSMB4 RPL8 PSMC2 RPL26 RPL9 YWHAZ PSMC3 YWHAB RPL13 RPS21 RPS7 PSMD1 RPL4 RPL15 LSM1 RPLP2 PSMD13 RPL14 RPS4X RPS28 RPL17 RPS9 RPS25 R…
6.83120338157869e-37	52	230	11.2040831758034	Translational initiation	http://amigo.geneontology.org/amigo/term/GO:0006413	RPS20 RPL18 PABPC1 RPL31 EIF4G3 DDX1 RPS5 RPL6 RPLP0 RPL3 EIF5 RPS16 RPS19 RPL19 RPL34 RPS12 RPL24 RPL22 RPL21 RPL5 RPS10 RPL36 HABP4 RPL27 RPL35 RPS6 RPS2 RPL11 RPS8 RPL32 RPS3A RPL10 RPS3 RPL30 EIF4A2 RPL8 EIF4A1 RPL26 RPL9 RPL13 RPS21 RPS7 RPL4 RPL15 RPLP2 RPL14 RPS4X RPS28 RPL17 RPS9 RPS25 RPL7A
2.54050272460881e-36	111	1337	4.11426620272511	Cellular amide metabolic process	http://amigo.geneontology.org/amigo/term/GO:0043603	RPS20 HEXB RPL18 PKM PABPC1 RPL31 EIF4G3 ACAT1 MCCC1 DDX1 RPS5 GSTP1 RPL6 RPLP0 DLD CIRBP RPL3 EIF5 MTHFD1 GLA RPS16 RPS19 PPP2R1A MTPN RPL19 C1QBP RPL34 RPS12 TARS1 GNPDA1 PCCB RPL24 NCL RPL22 PARK7 CLU RPL21 RPL5 RPS10 GLO1 ASL PIN1 RPL36 ASS1 HABP4 PPT1 RPL27 PDHA1 CNDP2 HSD17B4 GSTM3 NARS1 SUCLA2 IGF2BP3 IREB2 RPL35 RPS6 RPS2 SOD1 RPL11 RPS8 RPL32 ARL6IP5 RPS3A RPL10 GSTO1 RPS3 DLAT MRPL39 RP…
3.62194325497429e-36	82	710	5.72342927127985	Aromatic compound catabolic process	http://amigo.geneontology.org/amigo/term/GO:0019439	RPS20 PSMA4 ACAA1 RPL18 PABPC1 RPL31 ACAT1 RPS5 PSMC5 RPL6 RPLP0 COMT CIRBP RPL3 PSMA3 PSMC1 PSMA6 AHCY PSMD10 RPS16 RPS19 PPP2R1A RPL19 RPL34 ZPR1 RPS12 KPNA1 RPL24 PSMD14 RPL22 SET RPL21 RPL5 RPS10 DUT PSMA1 RPL36 RPL27 IGF2BP3 RPL35 RPS6 SSB RPS2 RPL11 RPS8 PSMA5 RPL32 RPS3A RPL10 RPS3 QDPR PSMA8 RPL30 AIFM1 PSMB4 RPL8 PSMC2 RPL26 ALB RPL9 YWHAZ VCP PSMC3 YWHAB RPL13 ENTPD3 RPS21 RPS7 PSMD1 CN…
7.01423943246416e-36	70	501	6.92406491365096	RNA catabolic process	http://amigo.geneontology.org/amigo/term/GO:0006401	RPS20 PSMA4 RPL18 PABPC1 RPL31 RPS5 PSMC5 RPL6 RPLP0 CIRBP RPL3 PSMA3 PSMC1 PSMA6 PSMD10 RPS16 RPS19 PPP2R1A RPL19 RPL34 ZPR1 RPS12 RPL24 PSMD14 RPL22 SET RPL21 RPL5 RPS10 PSMA1 RPL36 RPL27 IGF2BP3 RPL35 RPS6 SSB RPS2 RPL11 RPS8 PSMA5 RPL32 RPS3A RPL10 RPS3 PSMA8 RPL30 PSMB4 RPL8 PSMC2 RPL26 RPL9 YWHAZ PSMC3 YWHAB RPL13 RPS21 RPS7 PSMD1 RPL4 RPL15 LSM1 RPLP2 PSMD13 RPL14 RPS4X RPS28 RPL17 RPS9 RP…
7.01423943246416e-36	81	698	5.75082845396786	Cellular nitrogen compound catabolic process	http://amigo.geneontology.org/amigo/term/GO:0044270	RPS20 PSMA4 RPL18 PABPC1 RPL31 ACAT1 RPS5 PSMC5 RPL6 RPLP0 CIRBP RPL3 PSMA3 PSMC1 PSMA6 AHCY PSMD10 RPS16 RPS19 PPP2R1A RPL19 RPL34 ZPR1 RPS12 KPNA1 RPL24 PSMD14 ACADL RPL22 SET ALDH6A1 RPL21 RPL5 RPS10 DUT PSMA1 RPL36 RPL27 IGF2BP3 RPL35 RPS6 SSB RPS2 RPL11 RPS8 PSMA5 RPL32 RPS3A RPL10 RPS3 PSMA8 RPL30 AIFM1 PSMB4 RPL8 PSMC2 RPL26 ALB RPL9 YWHAZ VCP PSMC3 YWHAB RPL13 ENTPD3 RPS21 RPS7 PSMD1 CNP …
8.31215982294498e-36	78	644	6.00218741560897	Nucleobase-containing compound catabolic process	http://amigo.geneontology.org/amigo/term/GO:0034655	RPS20 PSMA4 RPL18 PABPC1 RPL31 ACAT1 RPS5 PSMC5 RPL6 RPLP0 CIRBP RPL3 PSMA3 PSMC1 PSMA6 AHCY PSMD10 RPS16 RPS19 PPP2R1A RPL19 RPL34 ZPR1 RPS12 KPNA1 RPL24 PSMD14 RPL22 SET RPL21 RPL5 RPS10 DUT PSMA1 RPL36 RPL27 IGF2BP3 RPL35 RPS6 SSB RPS2 RPL11 RPS8 PSMA5 RPL32 RPS3A RPL10 RPS3 PSMA8 RPL30 AIFM1 PSMB4 RPL8 PSMC2 RPL26 RPL9 YWHAZ VCP PSMC3 YWHAB RPL13 ENTPD3 RPS21 RPS7 PSMD1 CNP RPL4 RPL15 LSM1 RP…
8.31215982294498e-36	83	739	5.56588809789963	Organic cyclic compound catabolic process	http://amigo.geneontology.org/amigo/term/GO:1901361	RPS20 PSMA4 ACAA1 RPL18 PABPC1 RPL31 ACAT1 RPS5 PSMC5 RPL6 RPLP0 COMT CIRBP RPL3 PSMA3 PSMC1 PSMA6 AHCY PSMD10 RPS16 RPS19 PPP2R1A RPL19 RPL34 ZPR1 RPS12 KPNA1 RPL24 PSMD14 RPL22 SET ALDH6A1 RPL21 RPL5 RPS10 DUT PSMA1 RPL36 RPL27 IGF2BP3 RPL35 RPS6 SSB RPS2 RPL11 RPS8 PSMA5 RPL32 RPS3A RPL10 RPS3 QDPR PSMA8 RPL30 AIFM1 PSMB4 RPL8 PSMC2 RPL26 ALB RPL9 YWHAZ VCP PSMC3 YWHAB RPL13 ENTPD3 RPS21 RPS7 …
2.23128615149901e-35	80	691	5.73736865286604	Heterocycle catabolic process	http://amigo.geneontology.org/amigo/term/GO:0046700	RPS20 PSMA4 RPL18 PABPC1 RPL31 ACAT1 RPS5 PSMC5 RPL6 RPLP0 CIRBP RPL3 PSMA3 PSMC1 PSMA6 AHCY PSMD10 RPS16 RPS19 PPP2R1A RPL19 RPL34 ZPR1 RPS12 KPNA1 RPL24 PSMD14 RPL22 SET ALDH6A1 RPL21 RPL5 RPS10 DUT PSMA1 RPL36 RPL27 IGF2BP3 RPL35 RPS6 SSB RPS2 RPL11 RPS8 PSMA5 RPL32 RPS3A RPL10 RPS3 PSMA8 RPL30 AIFM1 PSMB4 RPL8 PSMC2 RPL26 ALB RPL9 YWHAZ VCP PSMC3 YWHAB RPL13 ENTPD3 RPS21 RPS7 PSMD1 CNP RPL4 R…
3.23259726316619e-35	73	566	6.39156552465817	Establishment of protein localization to organelle	http://amigo.geneontology.org/amigo/term/GO:0072594	LAMP2 RPS20 HSPA5 RPL18 IPO5 RPL31 HSP90AA1 RPS5 RAB10 RPL6 RPLP0 HSP90AB1 RPL3 RAB11A SGTA PDCD5 RPS16 RPS19 RPL19 RPL34 ZPR1 RPS12 KPNA1 RPL24 RPL22 CLU RPL21 RPL5 RPS10 RPL36 RPL27 RAN YWHAQ RPL35 RPS6 RPS2 RPL11 RPS8 HSPD1 RPL32 RPS3A RPL10 RPS3 CCT5 CCT8 RPL30 AIFM1 RPL8 RPL26 RPL9 YWHAZ CCT2 YWHAB RPL13 SLC25A6 HSPA4 RPS21 RPS7 RPL4 RPL15 RPLP2 RPL14 FLNA RPS4X CALM1 PHB2 RPS28 RPL17 YWHAE …
9.34899818520986e-34	53	278	9.44782608695652	Viral gene expression	http://amigo.geneontology.org/amigo/term/GO:0019080	RPS20 RPL18 RPL31 RPS5 RPL6 RPLP0 GANAB RPL3 RPS16 RPS19 RPL19 RPL34 RPS12 RPL24 RPL22 RPN2 RPL21 RPL5 RPS10 PRKCSH RPL36 RPL27 STT3A RPL35 RPS6 SSB RPS2 RPL11 RPS8 RPL32 RPS3A RPL10 RPS3 RPL30 RPL8 RPL26 RPL9 RPN1 PSMC3 RPL13 RPS21 RPS7 RPL4 RPL15 RPLP2 RPL14 RPS4X RPS28 DDOST RPL17 RPS9 RPS25 RPL7A
1.16827662498382e-32	187	3806	2.43485800452375	Cellular localization	http://amigo.geneontology.org/amigo/term/GO:0051641	LAMP2 RPS20 LTF RAB27B HSPA5 HEXB PHPT1 GDI2 ACAA1 RPL18 IPO5 PKM PFN2 RPL31 WDR1 ACTN1 CAPZB SAR1A PGM1 DDX1 HSP90AA1 RPS5 GSTP1 RAB10 DNM1L NSFL1C RPL6 RPLP0 TF HSP90AB1 RANBP1 CYB5R3 RPL3 MYH9 PYGL CST3 GLA RAB11A SGTA PDCD5 RPS16 RPS19 PPP2R1A KXD1 IMPDH1 AGR2 RPL19 VAT1 ALDOC RPL34 ZPR1 FOLR3 ATP5F1B RPS12 HSPA9 KPNA1 RPL24 PSMD14 SCP2 RPL22 PARK7 CTSD NPC2 FKBP1B CLU CAT FABP3 RPL21 RPL5 PR…
1.90571901703041e-32	92	1018	4.47858546168959	Peptide metabolic process	http://amigo.geneontology.org/amigo/term/GO:0006518	RPS20 RPL18 PKM PABPC1 RPL31 EIF4G3 DDX1 RPS5 GSTP1 RPL6 RPLP0 CIRBP RPL3 EIF5 RPS16 RPS19 MTPN RPL19 C1QBP RPL34 RPS12 TARS1 RPL24 NCL RPL22 PARK7 CLU RPL21 RPL5 RPS10 GLO1 PIN1 RPL36 HABP4 RPL27 CNDP2 GSTM3 NARS1 IGF2BP3 IREB2 RPL35 RPS6 RPS2 SOD1 RPL11 RPS8 RPL32 ARL6IP5 RPS3A RPL10 GSTO1 RPS3 MRPL39 RPL30 EIF4A2 G6PD RPL8 EIF4A1 RPL26 NCSTN RPL9 RPL13 EEF2 HARS1 PA2G4 RPS21 RPS7 THOP1 QARS1 R…
1.08459691461438e-31	97	1158	4.15110760681835	Viral process	http://amigo.geneontology.org/amigo/term/GO:0016032	RPS20 LTF PSMA4 RPL18 IPO5 PABPC1 RPL31 DDX1 HSP90AA1 RPS5 RTRAF RPL6 RPLP0 GANAB HSP90AB1 RANBP1 RPL3 PSMA3 RBBP7 SGTA RPS16 RPS19 RPL19 C1QBP RPL34 HPX RPS12 KPNA1 RPL24 RPL22 RPN2 SET RPL21 RPL5 PLCG1 RPS10 PRKCSH RPL36 RPL27 RAN PCNA STT3A RPL35 RPS6 RAB1A SSB RPS2 RPL11 RPS8 ARF1 HSPD1 RPL32 RPS3A RPL10 GSN RPS3 RPL30 EIF4A2 PSMB4 RPL8 EIF4A1 RPL26 RBBP4 RPL9 RPN1 VCP PSMC3 PPIB YWHAB RPL13 …
2.12581738329324e-31	48	241	9.87017860364423	Protein targeting to membrane	http://amigo.geneontology.org/amigo/term/GO:0006612	RPS20 HSPA5 RPL18 RPL31 RPS5 RPL6 RPLP0 RPL3 SGTA RPS16 RPS19 RPL19 RPL34 RPS12 RPL24 RPL22 RPL21 RPL5 RPS10 RPL36 RPL27 RPL35 RPS6 RPS2 RPL11 RPS8 RPL32 RPS3A RPL10 RPS3 RPL30 RPL8 RPL26 RPL9 RPL13 RPS21 RPS7 RPL4 RPL15 RPLP2 RPL14 NACA RPS4X RPS28 RPL17 RPS9 RPS25 RPL7A
2.53204781820943e-31	46	217	10.505069124424	Viral transcription	http://amigo.geneontology.org/amigo/term/GO:0019083	RPS20 RPL18 RPL31 RPS5 RPL6 RPLP0 RPL3 RPS16 RPS19 RPL19 RPL34 RPS12 RPL24 RPL22 RPL21 RPL5 RPS10 RPL36 RPL27 RPL35 RPS6 RPS2 RPL11 RPS8 RPL32 RPS3A RPL10 RPS3 RPL30 RPL8 RPL26 RPL9 PSMC3 RPL13 RPS21 RPS7 RPL4 RPL15 RPLP2 RPL14 RPS4X RPS28 RPL17 RPS9 RPS25 RPL7A
2.9931436358461e-31	49	256	9.48542798913043	Nuclear-transcribed mRNA catabolic process	http://amigo.geneontology.org/amigo/term/GO:0000956	RPS20 RPL18 PABPC1 RPL31 RPS5 RPL6 RPLP0 RPL3 RPS16 RPS19 PPP2R1A RPL19 RPL34 RPS12 RPL24 RPL22 RPL21 RPL5 RPS10 RPL36 RPL27 RPL35 RPS6 SSB RPS2 RPL11 RPS8 RPL32 RPS3A RPL10 RPS3 RPL30 RPL8 RPL26 RPL9 RPL13 RPS21 RPS7 RPL4 RPL15 LSM1 RPLP2 RPL14 RPS4X RPS28 RPL17 RPS9 RPS25 RPL7A
4.18058404252981e-31	60	421	7.06268718372405	Establishment of protein localization to membrane	http://amigo.geneontology.org/amigo/term/GO:0090150	RPS20 HSPA5 RPL18 RPL31 HSP90AA1 RPS5 RAB10 RPL6 RPLP0 RPL3 RAB11A SGTA PDCD5 RPS16 RPS19 RPL19 RPL34 RPS12 RPL24 RPL22 RPL21 RPL5 RPS10 RPL36 RPL27 YWHAQ RPL35 RPS6 RPS2 RPL11 RPS8 RPL32 RPS3A RPL10 RPS3 RPL30 RPL8 RPL26 RPL9 YWHAZ YWHAB RPL13 HSPA4 RPS21 RPS7 RPL4 RPL15 RPLP2 RAB11B RPL14 NACA RPS4X CALM1 RACK1 RPS28 RPL17 YWHAE RPS9 RPS25 RPL7A
2.01809151836095e-30	60	433	6.86695451350537	Protein targeting	http://amigo.geneontology.org/amigo/term/GO:0006605	LAMP2 RPS20 HSPA5 RPL18 RPL31 HSP90AA1 RPS5 RPL6 RPLP0 RPL3 SGTA PDCD5 RPS16 RPS19 RPL19 RPL34 RPS12 RPL24 RPL22 CLU RPL21 RPL5 RPS10 RPL36 RPL27 YWHAQ RPL35 RPS6 RPS2 RPL11 RPS8 HSPD1 RPL32 RPS3A RPL10 RPS3 RPL30 AIFM1 RPL8 RPL26 RPL9 YWHAZ YWHAB RPL13 SLC25A6 HSPA4 RPS21 RPS7 RPL4 RPL15 RPLP2 RPL14 NACA RPS4X RPS28 RPL17 RPS9 RPS25 RPL7A ATP5IF1
3.57485525451535e-29	87	1006	4.28570317227072	Amide biosynthetic process	http://amigo.geneontology.org/amigo/term/GO:0043604	RPS20 RPL18 PKM PABPC1 RPL31 EIF4G3 ACAT1 DDX1 RPS5 RPL6 RPLP0 DLD CIRBP RPL3 EIF5 RPS16 RPS19 MTPN RPL19 C1QBP RPL34 RPS12 TARS1 RPL24 NCL RPL22 RPL21 RPL5 RPS10 ASL RPL36 ASS1 HABP4 PPT1 RPL27 PDHA1 CNDP2 NARS1 IGF2BP3 IREB2 RPL35 RPS6 RPS2 RPL11 RPS8 RPL32 RPS3A RPL10 RPS3 DLAT MRPL39 RPL30 EIF4A2 RPL8 EIF4A1 RPL26 RPL9 RPL13 EEF2 PDHB HARS1 PA2G4 RPS21 RPS7 QARS1 RPL4 RPL15 LSM1 RPLP2 TUFM CA…
4.38142261348733e-29	78	808	4.78392165303487	Translation	http://amigo.geneontology.org/amigo/term/GO:0006412	RPS20 RPL18 PKM PABPC1 RPL31 EIF4G3 DDX1 RPS5 RPL6 RPLP0 CIRBP RPL3 EIF5 RPS16 RPS19 MTPN RPL19 C1QBP RPL34 RPS12 TARS1 RPL24 NCL RPL22 RPL21 RPL5 RPS10 RPL36 HABP4 RPL27 NARS1 IGF2BP3 IREB2 RPL35 RPS6 RPS2 RPL11 RPS8 RPL32 RPS3A RPL10 RPS3 MRPL39 RPL30 EIF4A2 RPL8 EIF4A1 RPL26 RPL9 RPL13 EEF2 HARS1 PA2G4 RPS21 RPS7 QARS1 RPL4 RPL15 LSM1 RPLP2 TUFM CALR PPA1 RPL14 NACA RPS4X RACK1 RPS28 EEF1G RPL…
9.27577193412866e-29	79	839	4.66622791107426	Peptide biosynthetic process	http://amigo.geneontology.org/amigo/term/GO:0043043	RPS20 RPL18 PKM PABPC1 RPL31 EIF4G3 DDX1 RPS5 RPL6 RPLP0 CIRBP RPL3 EIF5 RPS16 RPS19 MTPN RPL19 C1QBP RPL34 RPS12 TARS1 RPL24 NCL RPL22 RPL21 RPL5 RPS10 RPL36 HABP4 RPL27 CNDP2 NARS1 IGF2BP3 IREB2 RPL35 RPS6 RPS2 RPL11 RPS8 RPL32 RPS3A RPL10 RPS3 MRPL39 RPL30 EIF4A2 RPL8 EIF4A1 RPL26 RPL9 RPL13 EEF2 HARS1 PA2G4 RPS21 RPS7 QARS1 RPL4 RPL15 LSM1 RPLP2 TUFM CALR PPA1 RPL14 NACA RPS4X RACK1 RPS28 EEF…
2.30310949803933e-28	110	1620	3.36494900697799	Macromolecule catabolic process	http://amigo.geneontology.org/amigo/term/GO:0009057	LAMP2 RPS20 PSMA4 HSPA5 HEXB RPL18 PYGM PABPC1 RPL31 HSP90AA1 RPS5 PSMC5 NSFL1C RPL6 RPLP0 HSP90AB1 CIRBP RPL3 PYGL PSMA3 PSMC1 PSMA6 CST3 PSMD10 SGTA RPS16 RPS19 PPP2R1A RPL19 RNF167 RPL34 ZPR1 RPS12 KPNA1 RPL24 PSMD14 RPL22 PARK7 UCHL5 CTSD UCHL3 SET CLU RPL21 RPL5 RPS10 CLPP PIN1 PSMA1 RPL36 UBA1 PPT1 RPL27 GNS IGF2BP3 RPL35 RPS6 SSB RPS2 CLTC RPL11 RPS8 PSMA5 RPL32 ABHD10 RPS3A PCYOX1L RPL10 …
5.15797836310418e-28	100	1368	3.62255275870836	Cellular macromolecule catabolic process	http://amigo.geneontology.org/amigo/term/GO:0044265	LAMP2 RPS20 PSMA4 HSPA5 RPL18 PABPC1 RPL31 HSP90AA1 RPS5 PSMC5 NSFL1C RPL6 RPLP0 HSP90AB1 CIRBP RPL3 PSMA3 PSMC1 PSMA6 CST3 PSMD10 SGTA RPS16 RPS19 PPP2R1A RPL19 RNF167 RPL34 ZPR1 RPS12 KPNA1 RPL24 PSMD14 RPL22 PARK7 UCHL5 UCHL3 SET CLU RPL21 RPL5 RPS10 CLPP PSMA1 RPL36 UBA1 PPT1 RPL27 IGF2BP3 RPL35 RPS6 SSB RPS2 CLTC RPL11 RPS8 PSMA5 RPL32 RPS3A PCYOX1L RPL10 ALAD RPS3 UCHL1 PSMA8 RPL30 AIFM1 PS…
1.60474038668093e-27	52	353	7.30011085109004	Energy derivation by oxidation of organic compounds	http://amigo.geneontology.org/amigo/term/GO:0015980	NDUFAB1 UQCRC1 MDH1 IDH3G PYGM ACADVL SDHA PGM1 DLD FH NDUFB7 ACO2 PYGL ETFB ATP5F1B NNT PARK7 ACADM SDHB CAT CISD1 COX6B1 NDUFA10 NDUFA2 PDHA1 COX5B SUCLA2 IREB2 NDUFA9 ETFA MDH2 DLAT ATP5F1A ATP5PF UQCRB GYG1 NDUFS4 VCP ATP5F1C IDH3A ATP5MG ATP5PD PDHB NDUFS5 ATP5ME COX5A CYC1 CALM1 MT-CO2 ADSL NDUFS1 NDUFS3
6.15985999051116e-27	45	257	8.67721197766875	Cellular respiration	http://amigo.geneontology.org/amigo/term/GO:0045333	NDUFAB1 UQCRC1 MDH1 IDH3G SDHA DLD FH NDUFB7 ACO2 ETFB ATP5F1B NNT PARK7 SDHB CAT CISD1 COX6B1 NDUFA10 NDUFA2 PDHA1 COX5B SUCLA2 IREB2 NDUFA9 ETFA MDH2 DLAT ATP5F1A ATP5PF UQCRB NDUFS4 VCP ATP5F1C IDH3A ATP5MG ATP5PD PDHB NDUFS5 ATP5ME COX5A CYC1 MT-CO2 ADSL NDUFS1 NDUFS3
6.6444747814078e-27	42	217	9.59158485273492	Aerobic respiration	http://amigo.geneontology.org/amigo/term/GO:0009060	NDUFAB1 UQCRC1 MDH1 IDH3G SDHA DLD FH NDUFB7 ACO2 ATP5F1B NNT PARK7 SDHB CAT COX6B1 NDUFA10 NDUFA2 PDHA1 COX5B SUCLA2 IREB2 NDUFA9 MDH2 DLAT ATP5F1A ATP5PF UQCRB NDUFS4 VCP ATP5F1C IDH3A ATP5MG ATP5PD PDHB NDUFS5 ATP5ME COX5A CYC1 MT-CO2 ADSL NDUFS1 NDUFS3
9.1088927594554e-27	85	1040	4.05029264214047	Protein localization to organelle	http://amigo.geneontology.org/amigo/term/GO:0033365	LAMP2 RPS20 HSPA5 RPL18 IPO5 RPL31 DDX1 HSP90AA1 RPS5 RAB10 DNM1L NSFL1C RPL6 RPLP0 HSP90AB1 RPL3 RAB11A SGTA PDCD5 RPS16 RPS19 RPL19 RPL34 ZPR1 RPS12 KPNA1 RPL24 RPL22 PARK7 CLU RPL21 RPL5 RPS10 PIN1 RPL36 RPL27 RAN YWHAQ TXN RPL35 RPS6 SSB RPS2 RPL11 RPS8 HSPD1 RPL32 RPS3A RPL10 RPS3 CCT5 CCT8 RPL30 AIFM1 RPL8 RPL26 RPL9 IFT122 YWHAZ VCP TAF3 CCT2 YWHAB RPL13 SLC25A6 HSPA4 RPS21 RPS7 RPL4 RPL15…
1.14432025505158e-26	79	903	4.33550965381097	Regulated exocytosis	http://amigo.geneontology.org/amigo/term/GO:0045055	LAMP2 LTF RAB27B HEXB GDI2 ACAA1 PKM PFN2 WDR1 ACTN1 PGM1 HSP90AA1 GSTP1 RAB10 DNM1L TF HSP90AB1 CYB5R3 MYH9 PYGL CST3 GLA IMPDH1 VAT1 ALDOC FOLR3 PSMD14 ZP4 CTSD NPC2 CLU CAT PRDX4 RAP1B HABP4 CAP1 GNS ANXA3 PFKL SOD1 PSMA5 ARF1 MANF PCYOX1L GSN ALAD LAMTOR1 ALDOA CCT8 CSTB PSMC2 NCSTN ALB GYG1 ANXA5 VCP PSMC3 CCT2 EEF2 FTH1 PA2G4 PGAM1 PSMD1 RAB6A DPP7 FUCA1 ANXA2 RAB11B PSMD13 TUBB4B ZP3 PPIA …
9.31971524716901e-26	83	1027	4.0050548240972	Exocytosis	http://amigo.geneontology.org/amigo/term/GO:0006887	LAMP2 PIK3C2A LTF RAB27B HEXB GDI2 ACAA1 PKM PFN2 WDR1 ACTN1 PGM1 HSP90AA1 GSTP1 RAB10 DNM1L TF HSP90AB1 CYB5R3 MYH9 PYGL CST3 GLA RAB11A IMPDH1 VAT1 ALDOC FOLR3 PSMD14 ZP4 CTSD NPC2 CLU CAT PRDX4 RAP1B HABP4 CAP1 ANXA1 GNS ANXA3 PFKL SOD1 PSMA5 ARF1 MANF PCYOX1L GSN ALAD LAMTOR1 ALDOA CCT8 CSTB PSMC2 NCSTN ALB GYG1 ANXA5 VCP PSMC3 CCT2 EEF2 FTH1 PDCD6IP PA2G4 PGAM1 PSMD1 RAB6A DPP7 FUCA1 ANXA2 R…
1.41305158766396e-24	93	1325	3.47830680885972	Negative regulation of gene expression	http://amigo.geneontology.org/amigo/term/GO:0010629	RPS20 LTF PSMA4 RPL18 PABPC1 RPL31 RPS5 GSTP1 PSMC5 RPL6 RPLP0 GLG1 HSP90AB1 CIRBP RPL3 PSMA3 PSMC1 PSMA6 PSMD10 RBBP7 RPS16 RPS19 PPP2R1A RPL19 C1QBP RPL34 RPS12 RPL24 NCL PSMD14 RPL22 PARK7 SET RPL21 RPL5 RPS10 CCR7 PIN1 PSMA1 RPL36 RPL27 RAN ANXA1 IGF2BP3 GPNMB IREB2 RPL35 RPS6 ANXA7 SSB RPS2 RPL11 RPS8 PSMA5 RPL32 RPS3A RPL10 RPS3 CAST PSMA8 RPL30 PSMB4 RPL8 PSMC2 RPL26 RBBP4 RPL9 YWHAZ PSMC3…
5.47867580725242e-24	82	1066	3.81204013377926	Intracellular protein transport	http://amigo.geneontology.org/amigo/term/GO:0006886	LAMP2 RPS20 RAB27B HSPA5 RPL18 IPO5 RPL31 SAR1A HSP90AA1 RPS5 RPL6 RPLP0 HSP90AB1 RPL3 RAB11A SGTA PDCD5 RPS16 RPS19 RPL19 RPL34 ZPR1 RPS12 HSPA9 KPNA1 RPL24 RPL22 PARK7 CLU RPL21 RPL5 RPS10 RPL36 RPL27 RAN YWHAQ TXN RPL35 RPS6 RAB1A RPS2 CLTC RPL11 RPS8 ARF1 HSPD1 RPL32 RPS3A RPL10 RPS3 RPL30 AIFM1 RPL8 RPL26 RPL9 YWHAZ VCP HSP90B1 YWHAB RPL13 SLC25A6 HSPA4 RPS21 RPS7 RPL4 RPL15 RAB6A RPLP2 CALR…
7.01495511252458e-24	61	593	5.09771977417699	Neutrophil mediated immunity	http://amigo.geneontology.org/amigo/term/GO:0002446	LAMP2 LTF HEXB GDI2 ACAA1 PKM WDR1 PGM1 HSP90AA1 GSTP1 RAB10 HSP90AB1 CYB5R3 PYGL CST3 GLA IMPDH1 VAT1 ALDOC FOLR3 PSMD14 CTSD NPC2 CAT PRDX4 RAP1B CAP1 GNS ANXA3 PFKL PSMA5 GSN ALAD LAMTOR1 ALDOA ADAM17 CCT8 CSTB PSMC2 NCSTN GYG1 VCP PSMC3 CCT2 EEF2 FTH1 PA2G4 PGAM1 PSMD1 RAB6A DPP7 FUCA1 ANXA2 PSMD13 TUBB4B PPIA PSAP TXNDC5 NME2 DDOST MIF
5.8710293052344e-23	59	576	5.0761020531401	Neutrophil degranulation	http://amigo.geneontology.org/amigo/term/GO:0043312	LAMP2 LTF HEXB GDI2 ACAA1 PKM PGM1 HSP90AA1 GSTP1 RAB10 HSP90AB1 CYB5R3 PYGL CST3 GLA IMPDH1 VAT1 ALDOC FOLR3 PSMD14 CTSD NPC2 CAT PRDX4 RAP1B CAP1 GNS ANXA3 PFKL PSMA5 GSN ALAD LAMTOR1 ALDOA CCT8 CSTB PSMC2 NCSTN GYG1 VCP PSMC3 CCT2 EEF2 FTH1 PA2G4 PGAM1 PSMD1 RAB6A DPP7 FUCA1 ANXA2 PSMD13 TUBB4B PPIA PSAP TXNDC5 NME2 DDOST MIF
7.28778337923329e-23	67	750	4.42704927536232	Protein localization to membrane	http://amigo.geneontology.org/amigo/term/GO:0072657	RPS20 HSPA5 RPL18 RPL31 HSP90AA1 RPS5 RAB10 RPL6 RPLP0 RPL3 RAB11A SGTA PDCD5 RPS16 RPS19 AGR2 RPL19 RPL34 RPS12 RPL24 SCP2 RPL22 RPL21 RPL5 RPS10 RPL36 RPL27 YWHAQ RPL35 RPS6 RPS2 CLTC RPL11 RPS8 RPL32 ARL6IP5 RPS3A RPL10 GSN RPS3 RPL30 RPL8 RPL26 RPL9 YWHAZ YWHAB RPL13 HSPA4 RPS21 RPS7 RPL4 RPL15 RPLP2 ANXA2 RAB11B RPL14 NACA FLNA RPS4X CALM1 RACK1 RPS28 RPL17 YWHAE RPS9 RPS25 RPL7A
1.15451578425993e-22	59	584	5.00656640857653	Neutrophil activation involved in immune response	http://amigo.geneontology.org/amigo/term/GO:0002283	LAMP2 LTF HEXB GDI2 ACAA1 PKM PGM1 HSP90AA1 GSTP1 RAB10 HSP90AB1 CYB5R3 PYGL CST3 GLA IMPDH1 VAT1 ALDOC FOLR3 PSMD14 CTSD NPC2 CAT PRDX4 RAP1B CAP1 GNS ANXA3 PFKL PSMA5 GSN ALAD LAMTOR1 ALDOA CCT8 CSTB PSMC2 NCSTN GYG1 VCP PSMC3 CCT2 EEF2 FTH1 PA2G4 PGAM1 PSMD1 RAB6A DPP7 FUCA1 ANXA2 PSMD13 TUBB4B PPIA PSAP TXNDC5 NME2 DDOST MIF
1.38857982193265e-22	78	1020	3.78961636828644	MRNA metabolic process	http://amigo.geneontology.org/amigo/term/GO:0016071	RPS20 PSMA4 RPL18 PABPC1 RPL31 CLNS1A DDX1 RPS5 PSMC5 RPL6 RPLP0 CIRBP RPL3 PSMA3 PSMC1 PSMA6 PSMD10 RPS16 RPS19 PPP2R1A RPL19 C1QBP RPL34 ZPR1 RPS12 RPL24 NCL PSMD14 RPL22 SET RPL21 RPL5 RPS10 PSMA1 RPL36 HABP4 RPL27 IGF2BP3 RPL35 RPS6 SSB RPS2 RPL11 RPS8 PSMA5 RPL32 RPS3A RPL10 RPS3 PSMA8 RPL30 PSMB4 RPL8 PSMC2 SRSF2 RPL26 RPL9 YWHAZ PSMC3 YWHAB RPL13 RPS21 RPS7 PSMD1 RPL4 RPL15 LSM1 RPLP2 PSMD…
3.27338377052278e-22	62	660	4.65530961791831	Myeloid leukocyte mediated immunity	http://amigo.geneontology.org/amigo/term/GO:0002444	LAMP2 LTF HEXB GDI2 ACAA1 PKM WDR1 PGM1 DDX1 HSP90AA1 GSTP1 RAB10 HSP90AB1 CYB5R3 PYGL CST3 GLA IMPDH1 VAT1 ALDOC FOLR3 PSMD14 CTSD NPC2 CAT PRDX4 RAP1B CAP1 GNS ANXA3 PFKL PSMA5 GSN ALAD LAMTOR1 ALDOA ADAM17 CCT8 CSTB PSMC2 NCSTN GYG1 VCP PSMC3 CCT2 EEF2 FTH1 PA2G4 PGAM1 PSMD1 RAB6A DPP7 FUCA1 ANXA2 PSMD13 TUBB4B PPIA PSAP TXNDC5 NME2 DDOST MIF
3.40027027420483e-22	59	597	4.89754569951205	Neutrophil activation	http://amigo.geneontology.org/amigo/term/GO:0042119	LAMP2 LTF HEXB GDI2 ACAA1 PKM PGM1 HSP90AA1 GSTP1 RAB10 HSP90AB1 CYB5R3 PYGL CST3 GLA IMPDH1 VAT1 ALDOC FOLR3 PSMD14 CTSD NPC2 CAT PRDX4 RAP1B CAP1 GNS ANXA3 PFKL PSMA5 GSN ALAD LAMTOR1 ALDOA CCT8 CSTB PSMC2 NCSTN GYG1 VCP PSMC3 CCT2 EEF2 FTH1 PA2G4 PGAM1 PSMD1 RAB6A DPP7 FUCA1 ANXA2 PSMD13 TUBB4B PPIA PSAP TXNDC5 NME2 DDOST MIF
7.19781730118672e-22	59	606	4.82480987229158	Granulocyte activation	http://amigo.geneontology.org/amigo/term/GO:0036230	LAMP2 LTF HEXB GDI2 ACAA1 PKM PGM1 HSP90AA1 GSTP1 RAB10 HSP90AB1 CYB5R3 PYGL CST3 GLA IMPDH1 VAT1 ALDOC FOLR3 PSMD14 CTSD NPC2 CAT PRDX4 RAP1B CAP1 GNS ANXA3 PFKL PSMA5 GSN ALAD LAMTOR1 ALDOA CCT8 CSTB PSMC2 NCSTN GYG1 VCP PSMC3 CCT2 EEF2 FTH1 PA2G4 PGAM1 PSMD1 RAB6A DPP7 FUCA1 ANXA2 PSMD13 TUBB4B PPIA PSAP TXNDC5 NME2 DDOST MIF
8.43488672027968e-22	107	1857	2.85543770925523	Intracellular transport	http://amigo.geneontology.org/amigo/term/GO:0046907	LAMP2 RPS20 RAB27B HSPA5 RPL18 IPO5 RPL31 CAPZB SAR1A HSP90AA1 RPS5 RAB10 DNM1L RPL6 RPLP0 HSP90AB1 RANBP1 RPL3 RAB11A SGTA PDCD5 RPS16 RPS19 RPL19 RPL34 ZPR1 ATP5F1B RPS12 HSPA9 KPNA1 RPL24 SCP2 RPL22 PARK7 NPC2 CLU FABP3 RPL21 RPL5 RPS10 RPL36 RPL27 RAN YWHAQ TXN RPL35 RPS6 RAB1A SSB RPS2 CLTC SOD1 RPL11 RPS8 ARF1 HSPD1 RPL32 RPS3A RPL10 RPS3 LAMTOR1 ATP5F1A UCHL1 ATP5PF RPL30 AIFM1 RPL8 SRSF2 …
1.31509813783091e-21	96	1545	3.07924018573238	Export from cell	http://amigo.geneontology.org/amigo/term/GO:0140352	LAMP2 PIK3C2A LTF RAB27B HEXB PHPT1 GDI2 ACAA1 PKM PFN2 WDR1 ACTN1 PGM1 HSP90AA1 GSTP1 RAB10 DNM1L TF HSP90AB1 CYB5R3 MYH9 PYGL CST3 GLA RAB11A IMPDH1 VAT1 ALDOC FOLR3 ABCC5 PSMD14 PARK7 ZP4 CTSD NPC2 FKBP1B CLU CAT PRDX4 RAP1B HABP4 CAP1 PPT1 MYH10 ANXA1 GNS RAB1A RBP4 ANXA3 HADH PFKL SOD1 PSMA5 ARF1 MANF PCYOX1L GSN ALAD GLUD1 LAMTOR1 ALDOA ATP5PF PDIA4 CCT8 CSTB PSMC2 NCSTN ALB GYG1 ANXA5 VCP …
1.33967972309056e-21	94	1489	3.12848424679534	Secretion by cell	http://amigo.geneontology.org/amigo/term/GO:0032940	LAMP2 PIK3C2A LTF RAB27B HEXB PHPT1 GDI2 ACAA1 PKM PFN2 WDR1 ACTN1 PGM1 HSP90AA1 GSTP1 RAB10 DNM1L TF HSP90AB1 CYB5R3 MYH9 PYGL CST3 GLA RAB11A IMPDH1 VAT1 ALDOC FOLR3 PSMD14 PARK7 ZP4 CTSD NPC2 FKBP1B CLU CAT PRDX4 RAP1B HABP4 CAP1 PPT1 MYH10 ANXA1 GNS RAB1A RBP4 ANXA3 HADH PFKL SOD1 PSMA5 ARF1 MANF PCYOX1L GSN ALAD GLUD1 LAMTOR1 ALDOA ATP5PF PDIA4 CCT8 CSTB PSMC2 NCSTN ALB GYG1 ANXA5 VCP PSMC3 …
1.57787049132683e-21	99	1636	2.99883597321144	Secretion	http://amigo.geneontology.org/amigo/term/GO:0046903	LAMP2 PIK3C2A LTF RAB27B HEXB PHPT1 GDI2 ACAA1 PKM PFN2 WDR1 ACTN1 PGM1 HSP90AA1 GSTP1 RAB10 DNM1L TF COMT HSP90AB1 CYB5R3 MYH9 PYGL CST3 GLA RAB11A IMPDH1 AGR2 VAT1 ALDOC FOLR3 PSMD14 PARK7 ZP4 SERPINC1 CTSD NPC2 FKBP1B CLU CAT PRDX4 GOT2 RAP1B HABP4 CAP1 PPT1 MYH10 ANXA1 GNS RAB1A RBP4 ANXA3 HADH PFKL SOD1 PSMA5 ARF1 MANF PCYOX1L GSN ALAD GLUD1 LAMTOR1 ALDOA ATP5PF PDIA4 CCT8 CSTB PSMC2 NCSTN A…
5.44555756757798e-21	68	836	4.03091325150822	Localization within membrane	http://amigo.geneontology.org/amigo/term/GO:0051668	RPS20 HSPA5 RPL18 RPL31 HSP90AA1 RPS5 RAB10 RPL6 RPLP0 RPL3 RAB11A SGTA PDCD5 RPS16 RPS19 AGR2 RPL19 RPL34 RPS12 RPL24 SCP2 RPL22 RPL21 RPL5 RPS10 RPL36 RPL27 YWHAQ RPL35 RPS6 RPS2 CLTC RPL11 RPS8 RPL32 ARL6IP5 RPS3A RPL10 GSN RPS3 RPL30 RPL8 RPL26 RPL9 YWHAZ YWHAB RPL13 HSPA4 RPS21 RPS7 RPL4 RPL15 RPLP2 ANXA2 RAB11B RPL14 NACA FLNA PSAP RPS4X CALM1 RACK1 RPS28 RPL17 YWHAE RPS9 RPS25 RPL7A
9.63500105270788e-21	59	639	4.57564128733755	Leukocyte degranulation	http://amigo.geneontology.org/amigo/term/GO:0043299	LAMP2 LTF HEXB GDI2 ACAA1 PKM PGM1 HSP90AA1 GSTP1 RAB10 HSP90AB1 CYB5R3 PYGL CST3 GLA IMPDH1 VAT1 ALDOC FOLR3 PSMD14 CTSD NPC2 CAT PRDX4 RAP1B CAP1 GNS ANXA3 PFKL PSMA5 GSN ALAD LAMTOR1 ALDOA CCT8 CSTB PSMC2 NCSTN GYG1 VCP PSMC3 CCT2 EEF2 FTH1 PA2G4 PGAM1 PSMD1 RAB6A DPP7 FUCA1 ANXA2 PSMD13 TUBB4B PPIA PSAP TXNDC5 NME2 DDOST MIF
2.61076308377833e-20	59	652	4.48440917578021	Myeloid cell activation involved in immune response	http://amigo.geneontology.org/amigo/term/GO:0002275	LAMP2 LTF HEXB GDI2 ACAA1 PKM PGM1 HSP90AA1 GSTP1 RAB10 HSP90AB1 CYB5R3 PYGL CST3 GLA IMPDH1 VAT1 ALDOC FOLR3 PSMD14 CTSD NPC2 CAT PRDX4 RAP1B CAP1 GNS ANXA3 PFKL PSMA5 GSN ALAD LAMTOR1 ALDOA CCT8 CSTB PSMC2 NCSTN GYG1 VCP PSMC3 CCT2 EEF2 FTH1 PA2G4 PGAM1 PSMD1 RAB6A DPP7 FUCA1 ANXA2 PSMD13 TUBB4B PPIA PSAP TXNDC5 NME2 DDOST MIF
4.68758932267657e-20	108	1989	2.6908518591383	Establishment of protein localization	http://amigo.geneontology.org/amigo/term/GO:0045184	LAMP2 RPS20 RAB27B HSPA5 PHPT1 GDI2 RPL18 IPO5 RPL31 SAR1A HSP90AA1 RPS5 RAB10 DNM1L RPL6 RPLP0 TF HSP90AB1 RPL3 MYH9 RAB11A SGTA PDCD5 RPS16 RPS19 RPL19 RPL34 ZPR1 RPS12 HSPA9 KPNA1 RPL24 RPL22 PARK7 CTSD FKBP1B CLU RPL21 RPL5 RPS10 RPL36 PPT1 RPL27 RAN MYH10 YWHAQ ANXA1 TXN RPL35 RPS6 RAB1A RBP4 HADH RPS2 CLTC PFKL RPL11 RPS8 ARF1 HSPD1 RPL32 ARL6IP5 RPS3A RPL10 ATP6V1B2 GLUD1 RPS3 CCT5 PDIA4 C…
8.78093730070775e-20	46	400	5.699	Cellular amino acid metabolic process	http://amigo.geneontology.org/amigo/term/GO:0006520	PSMA4 ALDH18A1 OAT ACAT1 MCCC1 DCT PSMC5 DLD PHGDH COMT PSMA3 MTHFD1 PSMC1 PSMA6 AHCY PSMD10 TARS1 PSMD14 PARK7 ALDH6A1 GOT1 PEPD GOT2 ASL ECHS1 IVD PSMA1 ASS1 NARS1 PSAT1 GCSH PSMA5 GLUD1 QDPR PSMA8 PSMB4 PSMC2 ALDH7A1 PSMC3 HARS1 QARS1 PSMD1 THAP4 PPA1 PSMD13 SHMT1
9.36083859428407e-20	43	346	6.15875848203066	ATP metabolic process	http://amigo.geneontology.org/amigo/term/GO:0046034	AK2 NDUFAB1 UQCRC1 PKM SDHA ENO1 PGM1 DNM1L DLD NDUFB7 GAPDHS ENO3 ALDOC ATP5F1B TPI1 PARK7 COX6B1 NDUFA10 NDUFA2 COX5B NDUFA9 PFKL ATP6V1B2 ALDOA ATP5F1A ATP5PF UQCRB NDUFS4 FBP1 VCP ATP5F1C ATP5MG ATP5PD NDUFS5 ATP5ME PGAM1 COX5A CYC1 MT-CO2 GPI NDUFS1 NDUFS3 ATP5IF1
1.61559903824719e-19	103	1867	2.73396986562958	Protein transport	http://amigo.geneontology.org/amigo/term/GO:0015031	LAMP2 RPS20 RAB27B HSPA5 PHPT1 GDI2 RPL18 IPO5 RPL31 SAR1A HSP90AA1 RPS5 RAB10 DNM1L RPL6 RPLP0 TF HSP90AB1 RPL3 MYH9 RAB11A SGTA PDCD5 RPS16 RPS19 RPL19 RPL34 ZPR1 RPS12 HSPA9 KPNA1 RPL24 RPL22 PARK7 FKBP1B CLU RPL21 RPL5 RPS10 RPL36 PPT1 RPL27 RAN MYH10 YWHAQ ANXA1 TXN RPL35 RPS6 RAB1A RBP4 HADH RPS2 CLTC PFKL RPL11 RPS8 ARF1 HSPD1 RPL32 ARL6IP5 RPS3A RPL10 ATP6V1B2 GLUD1 RPS3 PDIA4 RPL30 AIFM1…
8.12930310182337e-19	39	295	6.55154016212233	RRNA processing	http://amigo.geneontology.org/amigo/term/GO:0006364	RPL18 RPL31 RPL6 RPLP0 RPL3 RPS16 RPS19 RPL19 RPL34 RPL24 RPL22 RPL21 RPL5 RPL36 RPL27 RPL35 RPS6 RPS2 RPL11 RPS8 RPL32 RPL10 RPL30 RPL8 RPL26 RPL9 RPL13 PA2G4 RPS21 RPS7 RPL4 RPL15 RPLP2 RPL14 RPS28 RPL17 RPS9 RPS25 RPL7A
9.05045371730362e-19	43	367	5.80634995853572	Ribosome biogenesis	http://amigo.geneontology.org/amigo/term/GO:0042254	RPL18 RPL31 RPS5 RPL6 RPLP0 RPL3 RPS16 RPS19 RPL19 C1QBP RPL34 RPL24 RPL22 RPL21 RPL5 RPS10 RPL36 RPL27 RAN RPL35 RPS6 RPS2 RPL11 RPS8 RPL32 RPL10 RPL30 RPL8 RPL26 RPL9 RPL13 PA2G4 RPS21 RPS7 RPL4 RPL15 RPLP2 RPL14 RPS28 RPL17 RPS9 RPS25 RPL7A
2.07388124888676e-18	62	785	3.91401827748546	Myeloid leukocyte activation	http://amigo.geneontology.org/amigo/term/GO:0002274	LAMP2 LTF LCP2 HEXB GDI2 ACAA1 PKM PGM1 HSP90AA1 GSTP1 RAB10 HSP90AB1 CYB5R3 PYGL CST3 GLA IMPDH1 VAT1 ALDOC FOLR3 PSMD14 CTSD NPC2 CLU CAT PRDX4 RAP1B CAP1 GNS ANXA3 PFKL PSMA5 HSPD1 GSN ALAD LAMTOR1 ALDOA CCT8 CSTB PSMC2 NCSTN GYG1 VCP PSMC3 CCT2 EEF2 FTH1 PA2G4 PGAM1 PSMD1 RAB6A DPP7 FUCA1 ANXA2 PSMD13 TUBB4B PPIA PSAP TXNDC5 NME2 DDOST MIF
2.13936367036223e-18	55	623	4.37497382929723	Small molecule biosynthetic process	http://amigo.geneontology.org/amigo/term/GO:0044283	NDUFAB1 MDH1 ALDH18A1 OAT ACADVL ENO1 ACAT1 PGM1 GSTP1 PHGDH CYB5R3 MTHFD1 GAPDHS ENO3 ALDOC UGDH TPI1 PCCB ACADL SCP2 PARK7 ACADM GOT1 GOT2 ASL ARPP19 ASS1 RAN PCBD2 HSD17B4 ANXA1 PSAT1 SUCLA2 RBP4 NDUFA9 SOD1 PGD MGST3 MDH2 GLUD1 ALDOA QDPR G6PD COQ8A TKT FBP1 ACAA2 PGAM1 PC TALDO1 MALRD1 MIF GPI SHMT1 PCK2
3.25068008422447e-18	39	307	6.29545390171364	RRNA metabolic process	http://amigo.geneontology.org/amigo/term/GO:0016072	RPL18 RPL31 RPL6 RPLP0 RPL3 RPS16 RPS19 RPL19 RPL34 RPL24 RPL22 RPL21 RPL5 RPL36 RPL27 RPL35 RPS6 RPS2 RPL11 RPS8 RPL32 RPL10 RPL30 RPL8 RPL26 RPL9 RPL13 PA2G4 RPS21 RPS7 RPL4 RPL15 RPLP2 RPL14 RPS28 RPL17 RPS9 RPS25 RPL7A
5.25054309324512e-18	103	1960	2.60424578527063	Cellular protein localization	http://amigo.geneontology.org/amigo/term/GO:0034613	LAMP2 RPS20 RAB27B HSPA5 RPL18 IPO5 RPL31 SAR1A DDX1 HSP90AA1 RPS5 RAB10 DNM1L NSFL1C RPL6 RPLP0 HSP90AB1 RPL3 RAB11A SGTA PDCD5 RPS16 RPS19 AGR2 RPL19 RPL34 ZPR1 RPS12 HSPA9 KPNA1 RPL24 SCP2 RPL22 PARK7 CLU RPL21 RPL5 RPS10 PIN1 RPL36 RPL27 RAN YWHAQ TXN RPL35 RPS6 RAB1A SSB RPS2 CLTC RPL11 RPS8 ARF1 HSPD1 RPL32 ARL6IP5 RPS3A RPL10 GSN RPS3 LAMTOR1 CCT5 CCT8 RPL30 AIFM1 TMSB15A RPL8 RPL26 RPL9 I…
8.66541575199905e-18	103	1974	2.5857759570063	Cellular macromolecule localization	http://amigo.geneontology.org/amigo/term/GO:0070727	LAMP2 RPS20 RAB27B HSPA5 RPL18 IPO5 RPL31 SAR1A DDX1 HSP90AA1 RPS5 RAB10 DNM1L NSFL1C RPL6 RPLP0 HSP90AB1 RPL3 RAB11A SGTA PDCD5 RPS16 RPS19 AGR2 RPL19 RPL34 ZPR1 RPS12 HSPA9 KPNA1 RPL24 SCP2 RPL22 PARK7 CLU RPL21 RPL5 RPS10 PIN1 RPL36 RPL27 RAN YWHAQ TXN RPL35 RPS6 RAB1A SSB RPS2 CLTC RPL11 RPS8 ARF1 HSPD1 RPL32 ARL6IP5 RPS3A RPL10 GSN RPS3 LAMTOR1 CCT5 CCT8 RPL30 AIFM1 TMSB15A RPL8 RPL26 RPL9 I…
1.23229279516825e-17	46	453	5.03222958057395	Small molecule catabolic process	http://amigo.geneontology.org/amigo/term/GO:0044282	ACAA1 OAT PKM ACADVL ENO1 ACAT1 MCCC1 HADHA DLD AHCY ETFB GAPDHS ENO3 ALDOC TPI1 GNPDA1 PCCB ACADL SCP2 PARK7 ACADM GALE ALDH6A1 GOT1 GOT2 ECHS1 IVD HSD17B4 HADHB HADH ETFA GCSH PFKL PGD GLUD1 ALDOA QDPR ALDH7A1 ACAA2 ECI1 ENTPD3 PGAM1 ADH5 ECI2 SHMT1 PCK2
1.95938879418537e-17	68	975	3.4562497212932	Leukocyte mediated immunity	http://amigo.geneontology.org/amigo/term/GO:0002443	LAMP2 LTF HEXB GDI2 ACAA1 PKM WDR1 PGM1 DDX1 HSP90AA1 GSTP1 RAB10 HSP90AB1 CYB5R3 PYGL CST3 GLA IMPDH1 C1QBP VAT1 ALDOC HPX FOLR3 PSMD14 PRDX1 CTSD NPC2 CLU CAT PRDX4 RAP1B CAP1 GNS ANXA3 PFKL PSMA5 HSPD1 GSN ALAD LAMTOR1 ALDOA ADAM17 CCT8 CSTB PSMC2 NCSTN GYG1 VCP PSMC3 CCT2 EEF2 FTH1 PA2G4 PGAM1 PSMD1 RAB6A DPP7 FUCA1 ANXA2 PSMD13 TUBB4B ZP3 PPIA PSAP TXNDC5 NME2 DDOST MIF
5.888329620855e-17	127	2837	2.21842730379611	Protein localization	http://amigo.geneontology.org/amigo/term/GO:0008104	LAMP2 RPS20 RAB27B HSPA5 PHPT1 GDI2 ACAA1 RPL18 IPO5 RPL31 SAR1A DDX1 HSP90AA1 RPS5 RAB10 DNM1L NSFL1C RPL6 RPLP0 TF HSP90AB1 RPL3 MYH9 PSMD10 RAB11A SGTA PDCD5 RPS16 RPS19 AGR2 RPL19 RPL34 ZPR1 RPS12 HSPA9 KPNA1 RPL24 SCP2 RPL22 PARK7 CTSD FKBP1B CLU CAT RPL21 RPL5 RPS10 PIN1 RPL36 PPT1 RPL27 RAN MYH10 HSD17B4 YWHAQ ANXA1 TXN RPL35 RPS6 RAB1A RBP4 SSB HADH RPS2 CLTC ARHGDIA PFKL RPL11 RPS8 ARF1 …
6.53209208949192e-17	62	843	3.64472639125277	Leukocyte activation involved in immune response	http://amigo.geneontology.org/amigo/term/GO:0002366	LAMP2 LTF HEXB GDI2 ACAA1 PKM PGM1 HSP90AA1 GSTP1 RAB10 HSP90AB1 CYB5R3 PYGL CST3 GLA IMPDH1 VAT1 ALDOC FOLR3 PSMD14 CTSD NPC2 CAT PRDX4 RAP1B CAP1 ANXA1 GNS RPS6 ANXA3 PFKL PSMA5 HSPD1 GSN ALAD LAMTOR1 ALDOA CCT8 CSTB PSMC2 NCSTN GYG1 VCP PSMC3 CCT2 EEF2 FTH1 PA2G4 PGAM1 PSMD1 RAB6A DPP7 FUCA1 ANXA2 PSMD13 TUBB4B PPIA PSAP TXNDC5 NME2 DDOST MIF
7.91486454398277e-17	145	3498	2.05422974619037	Negative regulation of metabolic process	http://amigo.geneontology.org/amigo/term/GO:0009892	RPS20 LTF PSMA4 RPL18 IPO5 PABPC1 RPL31 ACADVL ENO1 CIC RPS5 GSTP1 PSMC5 RTRAF RPL6 RPLP0 GLG1 COMT HSP90AB1 CIRBP RPL3 PSMA3 PSMC1 PSMA6 CST3 PSMD10 RBBP7 GLA SGTA RPS16 RPS19 PPP2R1A RPL19 C1QBP VTN RPL34 RPS12 NNT HBEGF SUB1 RPL24 NCL PSMD14 ACADL RPL22 PARK7 UCHL5 SERPINC1 SET FKBP1B GOT1 CLU PDS5A RPL21 RPL5 RPS10 CCR7 PIN1 ARPP19 PSMA1 RPL36 RPL27 RAN PCNA YWHAQ ANXA1 IGF2BP3 GPNMB IREB2 TX…
8.04234408186758e-17	62	847	3.6275139879883	Cell activation involved in immune response	http://amigo.geneontology.org/amigo/term/GO:0002263	LAMP2 LTF HEXB GDI2 ACAA1 PKM PGM1 HSP90AA1 GSTP1 RAB10 HSP90AB1 CYB5R3 PYGL CST3 GLA IMPDH1 VAT1 ALDOC FOLR3 PSMD14 CTSD NPC2 CAT PRDX4 RAP1B CAP1 ANXA1 GNS RPS6 ANXA3 PFKL PSMA5 HSPD1 GSN ALAD LAMTOR1 ALDOA CCT8 CSTB PSMC2 NCSTN GYG1 VCP PSMC3 CCT2 EEF2 FTH1 PA2G4 PGAM1 PSMD1 RAB6A DPP7 FUCA1 ANXA2 PSMD13 TUBB4B PPIA PSAP TXNDC5 NME2 DDOST MIF
2.17980716421242e-16	112	2366	2.34587085155647	Nitrogen compound transport	http://amigo.geneontology.org/amigo/term/GO:0071705	LAMP2 RPS20 RAB27B HSPA5 PHPT1 GDI2 RPL18 IPO5 RPL31 SAR1A HSP90AA1 RPS5 RAB10 RTRAF DNM1L RPL6 RPLP0 TF HSP90AB1 RPL3 MYH9 RAB11A SGTA PDCD5 RPS16 RPS19 RPL19 RPL34 ZPR1 HPX FOLR3 RPS12 HSPA9 KPNA1 RPL24 ABCC5 RPL22 PARK7 FKBP1B CLU RPL21 RPL5 RPS10 RPL36 PPT1 RPL27 RAN MYH10 YWHAQ ANXA1 IGF2BP3 TXN RPL35 RPS6 RAB1A RBP4 SSB HADH RPS2 CLTC PFKL RPL11 RPS8 ARF1 HSPD1 RPL32 ARL6IP5 RPS3A RPL10 ATP…
2.37029757462023e-16	76	1245	3.02513707001921	Immune effector process	http://amigo.geneontology.org/amigo/term/GO:0002252	LAMP2 LTF HEXB GDI2 ACAA1 PKM WDR1 PGM1 DDX1 HSP90AA1 GSTP1 RAB10 HSP90AB1 CYB5R3 PYGL CST3 GLA RPS19 IMPDH1 C1QBP VAT1 VTN ALDOC HPX FOLR3 PSMD14 PRDX1 CTSD NPC2 CLU CAT PRDX4 PLCG1 RAP1B CAP1 ANXA1 GNS RPS6 RBP4 ANXA3 PFKL PSMA5 HSPD1 GSN ALAD LAMTOR1 ALDOA ADAM17 CCT8 CSTB PSMC2 NCSTN GYG1 VCP PSMC3 CCT2 EEF2 FTH1 PA2G4 PGAM1 PSMD1 RAB6A DPP7 FUCA1 ANXA2 ACTG1 PSMD13 TUBB4B ZP3 PPIA PSAP PHB2 …
2.82974558409395e-16	48	535	4.44619260463226	Ribonucleoprotein complex biogenesis	http://amigo.geneontology.org/amigo/term/GO:0022613	RPL18 RPL31 CLNS1A DDX1 HSP90AA1 RPS5 RPL6 RPLP0 HSP90AB1 RPL3 EIF5 RPS16 RPS19 RPL19 C1QBP RPL34 RPL24 RPL22 RPL21 RPL5 RPS10 RPL36 RPL27 RAN RPL35 RPS6 RPS2 RPL11 RPS8 RPL32 RPL10 RPL30 RPL8 RPL26 RPL9 RPL13 PA2G4 RPS21 RPS7 RPL4 RPL15 RPLP2 RPL14 RPS28 RPL17 RPS9 RPS25 RPL7A
2.82974558409395e-16	23	101	11.2851485148515	Monosaccharide biosynthetic process	http://amigo.geneontology.org/amigo/term/GO:0046364	MDH1 ENO1 PGM1 GAPDHS ENO3 ALDOC TPI1 ACADM GOT1 GOT2 ARPP19 RBP4 PGD MDH2 ALDOA G6PD TKT FBP1 PGAM1 PC TALDO1 GPI PCK2
7.03939561094043e-16	136	3253	2.0718373675136	Negative regulation of macromolecule metabolic process	http://amigo.geneontology.org/amigo/term/GO:0010605	RPS20 LTF PSMA4 RPL18 IPO5 PABPC1 RPL31 ENO1 CIC RPS5 GSTP1 PSMC5 RTRAF RPL6 RPLP0 GLG1 HSP90AB1 CIRBP RPL3 PSMA3 PSMC1 PSMA6 CST3 PSMD10 RBBP7 SGTA RPS16 RPS19 PPP2R1A RPL19 C1QBP VTN RPL34 RPS12 NNT HBEGF SUB1 RPL24 NCL PSMD14 RPL22 PARK7 UCHL5 SERPINC1 SET FKBP1B CLU PDS5A RPL21 RPL5 RPS10 CCR7 PIN1 ARPP19 PSMA1 RPL36 RPL27 RAN PCNA YWHAQ ANXA1 IGF2BP3 GPNMB IREB2 TXN RPL35 RPS6 ANXA7 SSB RPS2…
9.88166969831937e-16	138	3340	2.04754491017964	Macromolecule localization	http://amigo.geneontology.org/amigo/term/GO:0033036	LAMP2 RPS20 RAB27B HSPA5 HEXB PHPT1 GDI2 ACAA1 RPL18 IPO5 RPL31 SAR1A DDX1 HSP90AA1 RPS5 RAB10 RTRAF DNM1L NSFL1C RPL6 RPLP0 TF HSP90AB1 RPL3 MYH9 PSMD10 RAB11A SGTA PDCD5 RPS16 PLIN3 RPS19 AGR2 RPL19 RPL34 ZPR1 RPS12 HSPA9 KPNA1 RPL24 SCP2 RPL22 PARK7 CTSD NPC2 FKBP1B CLU CAT FABP3 RPL21 RPL5 RPS10 GOT2 PIN1 RPL36 PPT1 RPL27 RAN MYH10 HSD17B4 YWHAQ ANXA1 IGF2BP3 TXN RPL35 RPS6 RAB1A RBP4 SSB HAD…
1.51919698116882e-15	53	675	3.89110466988728	Monocarboxylic acid metabolic process	http://amigo.geneontology.org/amigo/term/GO:0032787	NDUFAB1 ACAA1 PKM ACADVL ENO1 ACAT1 MCCC1 PGM1 GSTP1 HADHA DLD PHGDH ETFB GAPDHS ENO3 ALDOC TPI1 LDHB PCCB ACADL SCP2 PARK7 ACADM FABP3 GLO1 GOT2 ECHS1 IVD PDHA1 HSD17B4 ANXA1 HADHB HADH ETFA PFKL PGD ABHD10 ALDOA DLAT FBP1 CKB ACAA2 ECI1 PDHB PGAM1 PC ACAD9 ADH5 ECI2 MALRD1 MIF GPI PCK2
4.24225104244245e-15	27	168	7.96444099378882	Oxidative phosphorylation	http://amigo.geneontology.org/amigo/term/GO:0006119	NDUFAB1 UQCRC1 SDHA DLD NDUFB7 ATP5F1B PARK7 COX6B1 NDUFA10 NDUFA2 COX5B NDUFA9 ATP5F1A ATP5PF UQCRB NDUFS4 VCP ATP5F1C ATP5MG ATP5PD NDUFS5 ATP5ME COX5A CYC1 MT-CO2 NDUFS1 NDUFS3
4.45117199189441e-15	33	266	6.14798953906505	Carboxylic acid catabolic process	http://amigo.geneontology.org/amigo/term/GO:0046395	ACAA1 OAT ACADVL ACAT1 MCCC1 HADHA DLD AHCY ETFB GNPDA1 PCCB ACADL SCP2 ACADM ALDH6A1 GOT1 GOT2 ECHS1 IVD HSD17B4 HADHB HADH ETFA GCSH PGD GLUD1 QDPR ALDH7A1 ACAA2 ECI1 ECI2 SHMT1 PCK2
6.22660895344924e-15	43	467	4.56302020296062	Ribose phosphate metabolic process	http://amigo.geneontology.org/amigo/term/GO:0019693	AK2 PKM ENO1 ACAT1 PGM1 DLD PYGL NME3 GAPDHS IMPDH1 ENO3 ALDOC ATP5F1B TPI1 PAICS PPT1 PDHA1 RAN HSD17B4 SUCLA2 ATIC PFKL ALDOA DLAT ATP5F1A RPIA ATP5PF G6PD PRPSAP1 TKT FBP1 VCP ATP5F1C ATP5MG ATP5PD PDHB ATP5ME PGAM1 MT-CO2 ADSL NME2 GART GPI
6.48977357087449e-15	15	36	20.6485507246377	Tricarboxylic acid cycle	http://amigo.geneontology.org/amigo/term/GO:0006099	MDH1 IDH3G SDHA DLD FH ACO2 NNT SDHB PDHA1 SUCLA2 IREB2 MDH2 DLAT IDH3A PDHB
9.65262054277349e-15	51	657	3.84685328568592	Nucleobase-containing small molecule metabolic process	http://amigo.geneontology.org/amigo/term/GO:0055086	AK2 PKM ENO1 ACAT1 PGM1 DLD MTHFD1 AHCY NME3 GAPDHS IMPDH1 ENO3 ALDOC UGDH ATP5F1B TPI1 GNPDA1 PARK7 ALDH6A1 PAICS DUT PPT1 PDHA1 RAN HSD17B4 SUCLA2 ATIC PFKL ALDOA DLAT ATP5F1A ATP5PF PRPSAP1 FBP1 VCP ATP5F1C ATP5MG RRM1 ATP5PD ENTPD3 PDHB ATP5ME PGAM1 GLRX CNP MT-CO2 ADSL NME2 GART GPI SHMT1
1.04098532013459e-14	33	274	5.96848619485878	Organic acid catabolic process	http://amigo.geneontology.org/amigo/term/GO:0016054	ACAA1 OAT ACADVL ACAT1 MCCC1 HADHA DLD AHCY ETFB GNPDA1 PCCB ACADL SCP2 ACADM ALDH6A1 GOT1 GOT2 ECHS1 IVD HSD17B4 HADHB HADH ETFA GCSH PGD GLUD1 QDPR ALDH7A1 ACAA2 ECI1 ECI2 SHMT1 PCK2
1.07775914334789e-14	121	2817	2.12862588939822	Organic substance transport	http://amigo.geneontology.org/amigo/term/GO:0071702	LAMP2 RPS20 RAB27B HSPA5 PHPT1 GDI2 RPL18 IPO5 RPL31 SAR1A HSP90AA1 RPS5 RAB10 RTRAF DNM1L RPL6 RPLP0 TF HSP90AB1 RPL3 MYH9 RAB11A SGTA PDCD5 RPS16 RPS19 RPL19 RPL34 ZPR1 HPX FOLR3 RPS12 HSPA9 KPNA1 RPL24 ABCC5 SCP2 RPL22 PARK7 NPC2 FKBP1B CLU FABP3 RPL21 RPL5 RPS10 GOT2 ARPP19 RPL36 PPT1 RPL27 RAN MYH10 YWHAQ ANXA1 IGF2BP3 TXN RPL35 RPS6 RAB1A RBP4 SSB HADH RPS2 CLTC PFKL RPL11 RPS8 ARF1 HSPD1 R…
2.21472303129111e-14	71	1208	2.91267636049525	Carbohydrate derivative metabolic process	http://amigo.geneontology.org/amigo/term/GO:1901135	AK2 HEXB PKM ENO1 ACAT1 PGM1 GANAB DLD PYGL CST3 AHCY GLA NME3 GAPDHS IMPDH1 ENO3 ALDOC UGDH ATP5F1B TPI1 HBEGF GNPDA1 ABCC5 PARK7 RPN2 CCR7 PAICS DUT PRKCSH PPT1 PDHA1 RAN HSD17B4 STT3A GNS SUCLA2 RAB1A ATIC CLTC PFKL PGD ABHD10 ALDOA DLAT ATP5F1A RPIA ATP5PF G6PD PRPSAP1 NCSTN RPN1 TKT FBP1 VCP ATP5F1C ATP5MG RRM1 ATP5PD PDHB ATP5ME PGAM1 TALDO1 FUCA1 NCCRP1 PSAP MT-CO2 ADSL NME2 DDOST GART GPI
2.6522847619712e-14	33	283	5.77867567982793	Monosaccharide metabolic process	http://amigo.geneontology.org/amigo/term/GO:0005996	MDH1 PKM ENO1 PGM1 CYB5R3 GAPDHS ENO3 ALDOC TPI1 ACADM GALE GOT1 GOT2 ARPP19 PDHA1 RBP4 PFKL PGD MDH2 GSTO1 ALDOA DLAT RPIA G6PD TKT FBP1 PDHB PGAM1 PC TALDO1 FUCA1 GPI PCK2
2.99402790507903e-14	29	214	6.71560341324665	Ribose phosphate biosynthetic process	http://amigo.geneontology.org/amigo/term/GO:0046390	AK2 ENO1 ACAT1 DLD PYGL NME3 IMPDH1 ATP5F1B PAICS PPT1 PDHA1 ATIC ALDOA DLAT ATP5F1A ATP5PF G6PD PRPSAP1 TKT VCP ATP5F1C ATP5MG ATP5PD PDHB ATP5ME MT-CO2 ADSL NME2 GART
3.01356549607106e-14	48	604	3.93826662827527	NcRNA metabolic process	http://amigo.geneontology.org/amigo/term/GO:0034660	RPL18 RPL31 DDX1 RTRAF RPL6 RPLP0 RPL3 RPS16 RPS19 RPL19 RPL34 TARS1 RPL24 RPL22 RPL21 RPL5 RPL36 RPL27 RAN NARS1 RPL35 RPS6 SSB RPS2 RPL11 RPS8 RPL32 RPL10 RPL30 RPL8 RPL26 RPL9 RPL13 HARS1 PA2G4 RPS21 RPS7 QARS1 RPL4 RPL15 RPLP2 PPA1 RPL14 RPS28 RPL17 RPS9 RPS25 RPL7A
1.63714759877885e-13	42	490	4.24770186335404	NcRNA processing	http://amigo.geneontology.org/amigo/term/GO:0034470	RPL18 RPL31 DDX1 RTRAF RPL6 RPLP0 RPL3 RPS16 RPS19 RPL19 RPL34 RPL24 RPL22 RPL21 RPL5 RPL36 RPL27 RPL35 RPS6 SSB RPS2 RPL11 RPS8 RPL32 RPL10 RPL30 RPL8 RPL26 RPL9 RPL13 PA2G4 RPS21 RPS7 RPL4 RPL15 RPLP2 RPL14 RPS28 RPL17 RPS9 RPS25 RPL7A
1.86812776948836e-13	42	492	4.2304347826087	Purine-containing compound metabolic process	http://amigo.geneontology.org/amigo/term/GO:0072521	AK2 PKM ENO1 ACAT1 PGM1 DLD MTHFD1 AHCY NME3 GAPDHS IMPDH1 ENO3 ALDOC ATP5F1B TPI1 PAICS PPT1 PDHA1 RAN HSD17B4 SUCLA2 ATIC PFKL ALDOA DLAT ATP5F1A ATP5PF PRPSAP1 FBP1 VCP ATP5F1C ATP5MG ATP5PD PDHB ATP5ME PGAM1 MT-CO2 ADSL NME2 GART GPI SHMT1
3.28054865582175e-13	27	200	6.69013043478261	Electron transport chain	http://amigo.geneontology.org/amigo/term/GO:0022900	NDUFAB1 UQCRC1 PDIA5 SDHA DLD PHGDH NDUFB7 ETFB PARK7 SDHB COX6B1 NDUFA10 NDUFA2 COX5B NDUFA9 ETFA QDPR UQCRB NDUFS4 NDUFS5 GLRX COX5A CYC1 ADH5 MT-CO2 NDUFS1 NDUFS3
3.65488123648915e-13	49	670	3.62428293316029	Carbohydrate metabolic process	http://amigo.geneontology.org/amigo/term/GO:0005975	MDH1 HEXB PKM IDH3G PYGM ENO1 PGM1 GANAB CYB5R3 PYGL TPD52L2 GLA GAPDHS ENO3 ALDOC UGDH TPI1 LDHB GNPDA1 ACADM GALE GOT1 GLO1 GOT2 ARPP19 PDHA1 RBP4 CLTC PFKL PGD ABHD10 MDH2 GSTO1 ALDOA DLAT RPIA G6PD GYG1 TKT FBP1 IDH3A PDHB PGAM1 PC TALDO1 FUCA1 CALM1 GPI PCK2
5.58143687758597e-13	45	579	3.85154314034693	Nucleoside phosphate metabolic process	http://amigo.geneontology.org/amigo/term/GO:0006753	AK2 PKM ENO1 ACAT1 PGM1 DLD MTHFD1 NME3 GAPDHS IMPDH1 ENO3 ALDOC ATP5F1B TPI1 PARK7 PAICS DUT PPT1 PDHA1 RAN HSD17B4 SUCLA2 ATIC PFKL ALDOA DLAT ATP5F1A ATP5PF PRPSAP1 FBP1 VCP ATP5F1C ATP5MG RRM1 ATP5PD ENTPD3 PDHB ATP5ME PGAM1 CNP MT-CO2 ADSL NME2 GART GPI
8.6860720241691e-13	40	469	4.22656901826272	Purine nucleotide metabolic process	http://amigo.geneontology.org/amigo/term/GO:0006163	AK2 PKM ENO1 ACAT1 PGM1 DLD MTHFD1 NME3 GAPDHS IMPDH1 ENO3 ALDOC ATP5F1B TPI1 PAICS PPT1 PDHA1 RAN HSD17B4 SUCLA2 ATIC PFKL ALDOA DLAT ATP5F1A ATP5PF PRPSAP1 FBP1 VCP ATP5F1C ATP5MG ATP5PD PDHB ATP5ME PGAM1 MT-CO2 ADSL NME2 GART GPI
1.0650057952595e-12	22	131	8.32246929970129	Respiratory electron transport chain	http://amigo.geneontology.org/amigo/term/GO:0022904	NDUFAB1 UQCRC1 SDHA DLD NDUFB7 ETFB PARK7 SDHB COX6B1 NDUFA10 NDUFA2 COX5B NDUFA9 ETFA UQCRB NDUFS4 NDUFS5 COX5A CYC1 MT-CO2 NDUFS1 NDUFS3
1.15203547030272e-12	44	567	3.84565600797485	Nucleotide metabolic process	http://amigo.geneontology.org/amigo/term/GO:0009117	AK2 PKM ENO1 ACAT1 PGM1 DLD MTHFD1 NME3 GAPDHS IMPDH1 ENO3 ALDOC ATP5F1B TPI1 PARK7 PAICS DUT PPT1 PDHA1 RAN HSD17B4 SUCLA2 ATIC PFKL ALDOA DLAT ATP5F1A ATP5PF PRPSAP1 FBP1 VCP ATP5F1C ATP5MG RRM1 ATP5PD PDHB ATP5ME PGAM1 CNP MT-CO2 ADSL NME2 GART GPI
1.23918159998436e-12	19	92	10.2344990548204	Gluconeogenesis	http://amigo.geneontology.org/amigo/term/GO:0006094	MDH1 ENO1 PGM1 GAPDHS ENO3 ALDOC TPI1 ACADM GOT1 GOT2 ARPP19 RBP4 MDH2 ALDOA FBP1 PGAM1 PC GPI PCK2
1.23918159998436e-12	28	229	6.05931270172774	Purine-containing compound biosynthetic process	http://amigo.geneontology.org/amigo/term/GO:0072522	AK2 ENO1 ACAT1 DLD MTHFD1 NME3 IMPDH1 ATP5F1B PAICS PPT1 PDHA1 ATIC ALDOA DLAT ATP5F1A ATP5PF PRPSAP1 VCP ATP5F1C ATP5MG ATP5PD PDHB ATP5ME MT-CO2 ADSL NME2 GART SHMT1
1.34124592160583e-12	82	1658	2.45092568311743	Cell activation	http://amigo.geneontology.org/amigo/term/GO:0001775	LAMP2 LTF LCP2 HEXB GDI2 ACAA1 PKM PGM1 HSP90AA1 GSTP1 RAB10 HSP90AB1 CYB5R3 MYH9 PYGL CST3 GLA IMPDH1 VAT1 ALDOC FOLR3 KPNA1 PSMD14 RPL22 ZP4 PRDX1 CTSD NPC2 FKBP1B CLU CAT PRDX4 CCR7 RAP1B CAP1 ANXA1 GNS GPNMB RPS6 ANXA3 PFKL SOD1 PSMA5 HSPD1 GSN ALAD RPS3 LAMTOR1 ALDOA ADAM17 CCT8 CSTB PSMC2 NCSTN GYG1 YWHAZ VCP PSMC3 CCT2 EEF2 FTH1 PA2G4 PGAM1 PSMD1 RAB6A DPP7 FUCA1 ANXA2 ACTG1 PSMD13 TUBB4B …
1.71706649312499e-12	76	1475	2.55342078113486	Leukocyte activation	http://amigo.geneontology.org/amigo/term/GO:0045321	LAMP2 LTF LCP2 HEXB GDI2 ACAA1 PKM PGM1 HSP90AA1 GSTP1 RAB10 HSP90AB1 CYB5R3 MYH9 PYGL CST3 GLA IMPDH1 VAT1 ALDOC FOLR3 PSMD14 RPL22 ZP4 PRDX1 CTSD NPC2 FKBP1B CLU CAT PRDX4 CCR7 RAP1B CAP1 ANXA1 GNS GPNMB RPS6 ANXA3 PFKL SOD1 PSMA5 HSPD1 GSN ALAD RPS3 LAMTOR1 ALDOA ADAM17 CCT8 CSTB PSMC2 NCSTN GYG1 VCP PSMC3 CCT2 EEF2 FTH1 PA2G4 PGAM1 PSMD1 RAB6A DPP7 FUCA1 ANXA2 PSMD13 TUBB4B ZP3 PPIA PSAP PHB2…
1.78845399540097e-12	153	4258	1.78068290889783	Regulation of biological quality	http://amigo.geneontology.org/amigo/term/GO:0065008	LAMP2 PIK3C2A LTF PSMA4 LCP2 HEXB PHPT1 PFN2 PABPC1 WDR1 ACADVL CLNS1A SLC12A1 CAPZB HSP90AA1 RPS5 GSTP1 PSMC5 DNM1L DLD FH TF COMT HSP90AB1 CIRBP MYH9 PYGL PSMA3 MTHFD1 PSMC1 PSMA6 PSMD10 RAB11A RPS19 MTPN AGR2 GLRX3 PFN1 C1QBP VTN HPX ATP5F1B NNT HSPA9 LOX PSMD14 ACADL SCP2 PARK7 PRDX1 SERPINC1 NENF MYL12B SET NPC2 FKBP1B GOT1 CLU FABP3 RPL5 PRDX4 PLCG1 MT2A GOT2 CCR7 RAP1B PIN1 PSMA1 PPT1 IMMT…
2.20872523841695e-12	19	95	9.91130434782609	Hexose biosynthetic process	http://amigo.geneontology.org/amigo/term/GO:0019319	MDH1 ENO1 PGM1 GAPDHS ENO3 ALDOC TPI1 ACADM GOT1 GOT2 ARPP19 RBP4 MDH2 ALDOA FBP1 PGAM1 PC GPI PCK2
2.25181736152699e-12	27	217	6.16601883390102	Purine nucleotide biosynthetic process	http://amigo.geneontology.org/amigo/term/GO:0006164	AK2 ENO1 ACAT1 DLD MTHFD1 NME3 IMPDH1 ATP5F1B PAICS PPT1 PDHA1 ATIC ALDOA DLAT ATP5F1A ATP5PF PRPSAP1 VCP ATP5F1C ATP5MG ATP5PD PDHB ATP5ME MT-CO2 ADSL NME2 GART
2.31710497153649e-12	38	439	4.28963058334159	Purine ribonucleotide metabolic process	http://amigo.geneontology.org/amigo/term/GO:0009150	AK2 PKM ENO1 ACAT1 PGM1 DLD NME3 GAPDHS IMPDH1 ENO3 ALDOC ATP5F1B TPI1 PAICS PPT1 PDHA1 RAN HSD17B4 SUCLA2 ATIC PFKL ALDOA DLAT ATP5F1A ATP5PF FBP1 VCP ATP5F1C ATP5MG ATP5PD PDHB ATP5ME PGAM1 MT-CO2 ADSL NME2 GART GPI
3.30971478930563e-12	137	3660	1.85498455690188	Cellular component biogenesis	http://amigo.geneontology.org/amigo/term/GO:0044085	NDUFAB1 LAMP2 PIK3C2A PSMA4 HSPA5 RPL18 PFN2 RPL31 WDR1 ACTN1 CLNS1A FSCN1 CAPZB SAR1A DDX1 HSP90AA1 RPS5 PSMC5 DNM1L NSFL1C RPL6 RPLP0 HSP90AB1 CIRBP NDUFB7 RPL3 PSMA3 EIF5 PSMC1 PSMA6 PSMD10 RBBP7 RAB11A MCM4 RPS16 RPS19 PPP2R1A MTPN GLRX3 RPL19 PFN1 C1QBP RPL34 UGDH HSPA9 LOX SUB1 RPL24 PSMD14 RPL22 PARK7 SET CLU RPL21 RPL5 RPS10 CCR7 RAP1B PSMA1 RPL36 NDUFA10 RPL27 NDUFA2 RAN RPL35 RPS6 RAB1A…
7.51230525195336e-12	38	456	4.12971014492754	Ribonucleotide metabolic process	http://amigo.geneontology.org/amigo/term/GO:0009259	AK2 PKM ENO1 ACAT1 PGM1 DLD NME3 GAPDHS IMPDH1 ENO3 ALDOC ATP5F1B TPI1 PAICS PPT1 PDHA1 RAN HSD17B4 SUCLA2 ATIC PFKL ALDOA DLAT ATP5F1A ATP5PF FBP1 VCP ATP5F1C ATP5MG ATP5PD PDHB ATP5ME PGAM1 MT-CO2 ADSL NME2 GART GPI
7.58745399317173e-12	25	193	6.41923856724488	Purine ribonucleotide biosynthetic process	http://amigo.geneontology.org/amigo/term/GO:0009152	AK2 ENO1 ACAT1 DLD NME3 IMPDH1 ATP5F1B PAICS PPT1 PDHA1 ATIC ALDOA DLAT ATP5F1A ATP5PF VCP ATP5F1C ATP5MG ATP5PD PDHB ATP5ME MT-CO2 ADSL NME2 GART
8.1618131859591e-12	17	77	10.9410502540937	Fatty acid beta-oxidation	http://amigo.geneontology.org/amigo/term/GO:0006635	ACAA1 ACADVL ACAT1 HADHA ETFB ACADL SCP2 ACADM ECHS1 IVD HSD17B4 HADHB HADH ETFA ACAA2 ECI1 ECI2
1.51750304875125e-11	99	2318	2.11652098885846	Vesicle-mediated transport	http://amigo.geneontology.org/amigo/term/GO:0016192	LAMP2 PIK3C2A LTF RAB27B HEXB GDI2 ACAA1 PKM PFN2 WDR1 ACTN1 CAPZB SAR1A PGM1 HSP90AA1 GSTP1 RAB10 DNM1L TF HSP90AB1 CYB5R3 MYH9 PYGL CST3 GLA RAB11A PLIN3 KXD1 IMPDH1 VAT1 VTN ALDOC HPX FOLR3 PSMD14 ZP4 CTSD NPC2 CLU CAT ANXA11 PRDX4 PLCG1 RAP1B HABP4 CAP1 PPT1 ANXA1 GNS RAB1A ANXA3 CLTC PFKL SOD1 PSMA5 ARF1 MANF PCYOX1L GSN ALAD LAMTOR1 ALDOA CCT8 CSTB PSMC2 NCSTN ALB GYG1 ANXA5 VCP PSMC3 CCT2 …
1.66957505548468e-11	19	106	8.88277276456112	Aerobic electron transport chain	http://amigo.geneontology.org/amigo/term/GO:0019646	NDUFAB1 UQCRC1 SDHA DLD NDUFB7 PARK7 COX6B1 NDUFA10 NDUFA2 COX5B NDUFA9 UQCRB NDUFS4 NDUFS5 COX5A CYC1 MT-CO2 NDUFS1 NDUFS3
2.01937608133203e-11	85	1847	2.28061957110237	Regulation of cell death	http://amigo.geneontology.org/amigo/term/GO:0010941	LTF HSPA5 ACTN1 ENO1 MYDGF HSP90AA1 GSTP1 PSMC5 DNM1L HSP90AB1 PSMC1 PSMD10 PDCD5 CEACAM5 AGR2 C1QBP ZPR1 NNT HSPA9 LOX KPNA1 PARK7 NENF TXNDC12 CTSD SET CLU CAT PLCG1 GLO1 CCR7 PIN1 PPT1 TPT1 ANXA1 GPNMB TXN RPS6 ARHGDIA SOD1 RPL11 HSPD1 ARL6IP5 RPS3A RPL10 GSN RPS3 ADAM17 CAST AIFM1 G6PD RPL26 NCSTN ALB ANXA5 YWHAZ VCP VDAC2 PRDX3 HSP90B1 PDIA3 ACAA2 PDCD6IP NPAS2 PA2G4 RPS7 QARS1 UMODL1 ATOX1 …
2.20869589069111e-11	28	258	5.37822716548702	Protein folding	http://amigo.geneontology.org/amigo/term/GO:0006457	HSPA5 PDIA5 HSP90AA1 GANAB HSP90AB1 PSMC1 SGTA PDCD5 HSPA9 HSPE1 FKBP1B CLU PRDX4 PRKCSH PDIA6 HSPD1 CCT5 PDIA4 CCT8 VCP CCT2 HSP90B1 PPIB PDIA3 FKBP2 CALR P4HB PPIA
2.35984629317866e-11	62	1121	2.74086025675833	Organophosphate metabolic process	http://amigo.geneontology.org/amigo/term/GO:0019637	AK2 PIK3C2A HEXB PKM ENO1 ACAT1 PGM1 HADHA DLD PYGL MTHFD1 NME3 GAPDHS IMPDH1 ENO3 ALDOC ATP5F1B TPI1 SCP2 PARK7 FABP3 PLCG1 PAICS DUT PPT1 PDHA1 RAN HSD17B4 SUCLA2 HADHB ATIC PFKL PGD ARF1 ALDOA DLAT ATP5F1A RPIA ATP5PF G6PD PRPSAP1 TKT FBP1 VCP ATP5F1C CKB ATP5MG RRM1 ATP5PD ENTPD3 PDHB ATP5ME PGAM1 CNP TALDO1 CALM1 MT-CO2 PHB2 ADSL NME2 GART GPI
2.73169297364872e-11	19	109	8.6382927802154	Fatty acid catabolic process	http://amigo.geneontology.org/amigo/term/GO:0009062	ACAA1 ACADVL ACAT1 HADHA ETFB PCCB ACADL SCP2 ACADM ECHS1 IVD HSD17B4 HADHB HADH ETFA ACAA2 ECI1 ECI2 PCK2
2.86554662601297e-11	17	83	10.1501309586171	Regulation of cellular amino acid metabolic process	http://amigo.geneontology.org/amigo/term/GO:0006521	PSMA4 PSMC5 COMT PSMA3 PSMC1 PSMA6 PSMD10 PSMD14 PARK7 PSMA1 PSMA5 PSMA8 PSMB4 PSMC2 PSMC3 PSMD1 PSMD13
2.99332569381092e-11	74	1500	2.4447884057971	Organonitrogen compound catabolic process	http://amigo.geneontology.org/amigo/term/GO:1901565	LAMP2 PSMA4 HSPA5 HEXB OAT ACAT1 MCCC1 HSP90AA1 PSMC5 NSFL1C DLD COMT HSP90AB1 PSMA3 PSMC1 PSMA6 CST3 AHCY PSMD10 GLA SGTA RNF167 GNPDA1 PSMD14 ACADL PARK7 UCHL5 CTSD UCHL3 ALDH6A1 GOT1 CLU RPL5 GOT2 CLPP PIN1 ECHS1 IVD DUT PSMA1 UBA1 PPT1 GNS GCSH CLTC RPL11 PSMA5 ABHD10 PCYOX1L ALAD GLUD1 QDPR UCHL1 PSMA8 PSMB4 PSMC2 ALB ALDH7A1 VCP PSMC3 HSP90B1 PDCD6IP RPS7 PSMD1 FUCA1 ANXA2 PSMD13 NCCRP1 FLN…
3.11960176430081e-11	25	206	6.01414098775855	Ribonucleotide biosynthetic process	http://amigo.geneontology.org/amigo/term/GO:0009260	AK2 ENO1 ACAT1 DLD NME3 IMPDH1 ATP5F1B PAICS PPT1 PDHA1 ATIC ALDOA DLAT ATP5F1A ATP5PF VCP ATP5F1C ATP5MG ATP5PD PDHB ATP5ME MT-CO2 ADSL NME2 GART
3.14085300976346e-11	19	110	8.5597628458498	Fatty acid oxidation	http://amigo.geneontology.org/amigo/term/GO:0019395	ACAA1 ACADVL ACAT1 HADHA ETFB ACADL SCP2 ACADM FABP3 ECHS1 IVD HSD17B4 HADHB HADH ETFA ACAA2 ECI1 ADH5 ECI2
4.10167335993679e-11	29	285	5.04259344012204	Nucleotide biosynthetic process	http://amigo.geneontology.org/amigo/term/GO:0009165	AK2 ENO1 ACAT1 DLD MTHFD1 NME3 IMPDH1 ATP5F1B PAICS DUT PPT1 PDHA1 ATIC ALDOA DLAT ATP5F1A ATP5PF PRPSAP1 VCP ATP5F1C ATP5MG RRM1 ATP5PD PDHB ATP5ME MT-CO2 ADSL NME2 GART
5.1099882565732e-11	19	113	8.33251250480954	Mitochondrial ATP synthesis coupled electron transport	http://amigo.geneontology.org/amigo/term/GO:0042775	NDUFAB1 UQCRC1 SDHA DLD NDUFB7 PARK7 COX6B1 NDUFA10 NDUFA2 COX5B NDUFA9 UQCRB NDUFS4 NDUFS5 COX5A CYC1 MT-CO2 NDUFS1 NDUFS3
5.97369563266923e-11	19	114	8.25942028985507	ATP synthesis coupled electron transport	http://amigo.geneontology.org/amigo/term/GO:0042773	NDUFAB1 UQCRC1 SDHA DLD NDUFB7 PARK7 COX6B1 NDUFA10 NDUFA2 COX5B NDUFA9 UQCRB NDUFS4 NDUFS5 COX5A CYC1 MT-CO2 NDUFS1 NDUFS3
6.21197300102892e-11	29	290	4.95565217391304	Nucleoside phosphate biosynthetic process	http://amigo.geneontology.org/amigo/term/GO:1901293	AK2 ENO1 ACAT1 DLD MTHFD1 NME3 IMPDH1 ATP5F1B PAICS DUT PPT1 PDHA1 ATIC ALDOA DLAT ATP5F1A ATP5PF PRPSAP1 VCP ATP5F1C ATP5MG RRM1 ATP5PD PDHB ATP5ME MT-CO2 ADSL NME2 GART
7.32847518427268e-11	134	3700	1.79474970622797	Response to organic substance	http://amigo.geneontology.org/amigo/term/GO:0010033	UQCRC1 PIK3C2A LTF PSMA4 HSPA5 PHPT1 IPO5 PDIA5 PKM ACADVL MYDGF ACAT1 FSCN1 DDX1 HSP90AA1 GSTP1 RAB10 HADHA PSMC5 DNM1L RPLP0 GLG1 COMT HSP90AB1 RANBP1 RPL3 PSMA3 PSMC1 PSMA6 PSMD10 RBBP7 SGTA PDCD5 RPS16 PPP2R1A AGR2 VTN ZPR1 HPX HSPA9 LOX NCL PSMD14 HSPE1 PARK7 FKBP1B GOT1 CLU CAT FABP3 PLCG1 MT2A GOT2 CCR7 RAP1B PIN1 ARPP19 PSMA1 ASS1 RPL27 PCNA GSTM3 ANXA1 RBP4 ANXA7 ATIC ANXA3 HADH NDUFA9 A…
8.06279495880572e-11	19	116	8.11701649175412	Lipid oxidation	http://amigo.geneontology.org/amigo/term/GO:0034440	ACAA1 ACADVL ACAT1 HADHA ETFB ACADL SCP2 ACADM FABP3 ECHS1 IVD HSD17B4 HADHB HADH ETFA ACAA2 ECI1 ADH5 ECI2
9.51959815361166e-11	25	217	5.7092766980565	Glucose metabolic process	http://amigo.geneontology.org/amigo/term/GO:0006006	MDH1 PKM ENO1 PGM1 GAPDHS ENO3 ALDOC TPI1 ACADM GOT1 GOT2 ARPP19 PDHA1 RBP4 PFKL MDH2 ALDOA DLAT G6PD FBP1 PDHB PGAM1 PC GPI PCK2
1.24501538032171e-10	20	134	7.39649578195977	Monocarboxylic acid catabolic process	http://amigo.geneontology.org/amigo/term/GO:0072329	ACAA1 ACADVL ACAT1 HADHA ETFB PCCB ACADL SCP2 ACADM ECHS1 IVD HSD17B4 HADHB HADH ETFA PGD ACAA2 ECI1 ECI2 PCK2
1.34528580415088e-10	27	259	5.16612388786302	Hexose metabolic process	http://amigo.geneontology.org/amigo/term/GO:0019318	MDH1 PKM ENO1 PGM1 GAPDHS ENO3 ALDOC TPI1 ACADM GALE GOT1 GOT2 ARPP19 PDHA1 RBP4 PFKL MDH2 ALDOA DLAT G6PD FBP1 PDHB PGAM1 PC FUCA1 GPI PCK2
2.12948569229965e-10	85	1935	2.17690147174475	Protein-containing complex assembly	http://amigo.geneontology.org/amigo/term/GO:0065003	NDUFAB1 LAMP2 PIK3C2A PSMA4 HSPA5 PFN2 CLNS1A FSCN1 CAPZB SAR1A DDX1 HSP90AA1 RPS5 PSMC5 DNM1L RPL6 RPLP0 HSP90AB1 NDUFB7 RPL3 PSMA3 EIF5 PSMC1 PSMA6 PSMD10 RBBP7 MCM4 RPS19 PPP2R1A MTPN PFN1 UGDH SUB1 RPL24 PSMD14 PARK7 SET CLU RPL5 RPS10 CCR7 RAP1B PSMA1 NDUFA10 NDUFA2 RAB1A NDUFA9 CLTC RPL11 PSMA5 ARF1 HSPD1 RPL10 GSN ALAD RPS3 ALDOA PSMA8 CCT8 AIFM1 TMSB15A PSMB4 PSMC2 RBBP4 NDUFS4 VCP VDAC2 …
3.36534540383513e-10	28	290	4.7847676161919	Cellular ketone metabolic process	http://amigo.geneontology.org/amigo/term/GO:0042180	PSMA4 ACADVL PSMC5 COMT PSMA3 PSMC1 PSMA6 PSMD10 TPI1 PSMD14 ACADL SCP2 PARK7 FABP3 GLO1 GOT2 PSMA1 ANXA1 NDUFA9 PSMA5 PSMA8 PSMB4 PSMC2 COQ8A PSMC3 PSMD1 PSMD13 MALRD1
3.69894918892159e-10	25	231	5.36325992847732	Carbohydrate biosynthetic process	http://amigo.geneontology.org/amigo/term/GO:0016051	MDH1 ENO1 PGM1 GAPDHS ENO3 ALDOC TPI1 ACADM GOT1 GOT2 ARPP19 RBP4 CLTC PGD MDH2 ALDOA G6PD GYG1 TKT FBP1 PGAM1 PC TALDO1 GPI PCK2
3.71697562549792e-10	77	1684	2.2659454714448	Regulation of programmed cell death	http://amigo.geneontology.org/amigo/term/GO:0043067	LTF HSPA5 ACTN1 ENO1 MYDGF HSP90AA1 GSTP1 PSMC5 DNM1L HSP90AB1 PSMD10 PDCD5 CEACAM5 C1QBP ZPR1 NNT HSPA9 LOX KPNA1 PARK7 TXNDC12 CTSD SET CLU CAT PLCG1 GLO1 CCR7 PIN1 PPT1 TPT1 ANXA1 RPS6 ARHGDIA SOD1 RPL11 HSPD1 ARL6IP5 RPS3A RPL10 GSN RPS3 ADAM17 CAST AIFM1 G6PD RPL26 NCSTN ALB ANXA5 YWHAZ VCP VDAC2 PRDX3 HSP90B1 PDIA3 ACAA2 PDCD6IP PA2G4 RPS7 QARS1 UMODL1 ATOX1 CALR P4HB PPIA NACA FLNA ANXA4 R…
3.92020901238569e-10	16	84	9.43933747412008	Pre-replicative complex assembly	http://amigo.geneontology.org/amigo/term/GO:0036388	PSMA4 PSMC5 PSMA3 PSMC1 PSMA6 PSMD10 MCM4 PSMD14 PSMA1 PSMA5 PSMA8 PSMB4 PSMC2 PSMC3 PSMD1 PSMD13
4.6902831031048e-10	47	764	3.04863419075802	Posttranscriptional regulation of gene expression	http://amigo.geneontology.org/amigo/term/GO:0010608	PSMA4 PKM PABPC1 EIF4G3 DDX1 PSMC5 CIRBP PSMA3 EIF5 PSMC1 PSMA6 PSMD10 MTPN C1QBP NCL PSMD14 RPL22 SET RPL5 PSMA1 HABP4 RAN IGF2BP3 IREB2 PSMA5 RPL10 RPS3 PSMA8 EIF4A2 PSMB4 PSMC2 RPL26 YWHAZ PSMC3 YWHAB EEF2 PA2G4 PSMD1 LSM1 CALR PSMD13 RPS4X RACK1 RPS9 SHMT1 EIF5A YBX2
5.30138151670879e-10	41	605	3.35837585339562	Mitochondrion organization	http://amigo.geneontology.org/amigo/term/GO:0007005	NDUFAB1 HSP90AA1 DNM1L NDUFB7 PSMD10 PDCD5 VAT1 ATP5F1B HSPA9 PARK7 CLU NDUFA10 NDUFA2 IMMT YWHAQ NDUFA9 HSPD1 ATP5F1A ATP5PF AIFM1 NDUFS4 YWHAZ ATP5F1C VDAC2 PRDX3 YWHAB ATP5MG ACAA2 ATP5PD NDUFS5 ATP5ME SLC25A6 HSPA4 CNP ACAD9 CALM1 PHB2 YWHAE NDUFS1 NDUFS3 ATP5IF1
6.67997417365853e-10	13	51	12.6320545609548	Substantia nigra development	http://amigo.geneontology.org/amigo/term/GO:0021762	HSPA5 ENO3 COX6B1 YWHAQ GLUD1 ATP5PF G6PD S100A1 CKB CNP CALM1 YWHAE NDUFS3
6.76438566446877e-10	75	1639	2.26768708385283	Regulation of apoptotic process	http://amigo.geneontology.org/amigo/term/GO:0042981	LTF HSPA5 ACTN1 ENO1 MYDGF HSP90AA1 GSTP1 DNM1L HSP90AB1 PSMD10 PDCD5 CEACAM5 C1QBP ZPR1 NNT HSPA9 LOX KPNA1 PARK7 TXNDC12 CTSD SET CLU CAT PLCG1 GLO1 CCR7 PIN1 PPT1 TPT1 ANXA1 RPS6 ARHGDIA SOD1 RPL11 HSPD1 ARL6IP5 RPS3A RPL10 GSN RPS3 ADAM17 CAST AIFM1 G6PD RPL26 NCSTN ALB ANXA5 YWHAZ VCP VDAC2 PRDX3 HSP90B1 PDIA3 ACAA2 PA2G4 RPS7 QARS1 UMODL1 ATOX1 CALR P4HB PPIA NACA FLNA ANXA4 RACK1 PHB2 TXND…
6.86018493598881e-10	17	101	8.34119672836849	Regulation of cellular amine metabolic process	http://amigo.geneontology.org/amigo/term/GO:0033238	PSMA4 PSMC5 COMT PSMA3 PSMC1 PSMA6 PSMD10 PSMD14 PARK7 PSMA1 PSMA5 PSMA8 PSMB4 PSMC2 PSMC3 PSMD1 PSMD13
7.96634374697438e-10	65	1318	2.44398627696774	Cellular protein-containing complex assembly	http://amigo.geneontology.org/amigo/term/GO:0034622	NDUFAB1 PIK3C2A PSMA4 PFN2 CLNS1A CAPZB DDX1 HSP90AA1 RPS5 PSMC5 DNM1L RPL6 RPLP0 HSP90AB1 NDUFB7 RPL3 PSMA3 EIF5 PSMC1 PSMA6 PSMD10 RBBP7 MCM4 RPS19 MTPN PFN1 RPL24 PSMD14 SET CLU RPL5 RPS10 CCR7 PSMA1 NDUFA10 NDUFA2 NDUFA9 CLTC RPL11 PSMA5 ARF1 HSPD1 RPL10 GSN RPS3 PSMA8 AIFM1 TMSB15A PSMB4 PSMC2 RBBP4 NDUFS4 VDAC2 PSMC3 CCT2 NDUFS5 HSPA4 PSMD1 ACAD9 CALR PSMD13 RPS28 MYH11 NDUFS1 NDUFS3
8.20707750634683e-10	102	2600	1.94414046822742	Regulation of cellular protein metabolic process	http://amigo.geneontology.org/amigo/term/GO:0032268	RPS20 LTF LCP2 HSPA5 IPO5 PKM PFN2 PABPC1 ENO1 MYDGF EIF4G3 DDX1 HSP90AA1 GSTP1 PSMC5 RTRAF GLG1 HSP90AB1 CIRBP MYH9 EIF5 PSMC1 CST3 PSMD10 SGTA PDCD5 PPP2R1A MTPN C1QBP VTN HPX NNT HBEGF LOX NCL PSMD14 HSPE1 RPL22 PARK7 UCHL5 SERPINC1 CTSD SET FKBP1B CLU RPL5 CCR7 PIN1 ARPP19 HABP4 IGF2BP3 GPNMB IREB2 TXN RAB1A RPS2 SOD1 RPL11 HSPD1 ARL6IP5 RPL10 GSN ALAD RPS3 ADAM17 CAST UCHL1 AIFM1 EIF4A2 G6PD…
9.0673704385798e-10	33	416	3.93116638795987	Sulfur compound metabolic process	http://amigo.geneontology.org/amigo/term/GO:0006790	HEXB ACAT1 MCCC1 GSTP1 DLD PHGDH COMT MTHFD1 AHCY GLRX3 UGDH HSPA9 PCCB PARK7 GLO1 PPT1 PDHA1 CNDP2 HSD17B4 GSTM3 GNS SUCLA2 SOD1 MGST3 ARL6IP5 GSTO1 DLAT AHCYL2 G6PD PDHB PC EEF1G GSTT2B
9.0673704385798e-10	107	2791	1.89987381801754	Regulation of protein metabolic process	http://amigo.geneontology.org/amigo/term/GO:0051246	RPS20 LTF LCP2 HSPA5 IPO5 PKM PFN2 PABPC1 ENO1 MYDGF EIF4G3 DDX1 HSP90AA1 GSTP1 PSMC5 RTRAF GLG1 HSP90AB1 CIRBP MYH9 PSMA3 EIF5 PSMC1 CST3 PSMD10 SGTA PDCD5 PPP2R1A MTPN C1QBP VTN HPX NNT HBEGF LOX NCL PSMD14 HSPE1 RPL22 PARK7 UCHL5 SERPINC1 CTSD SET FKBP1B CLU RPL5 CCR7 PIN1 ARPP19 HABP4 IGF2BP3 GPNMB IREB2 TXN RAB1A RPS2 SOD1 RPL11 HSPD1 ARL6IP5 RPL10 GSN ALAD RPS3 ADAM17 CAST UCHL1 AIFM1 EIF4A…
1.18989153430174e-09	12	43	13.8297269969666	NADH metabolic process	http://amigo.geneontology.org/amigo/term/GO:0006734	MDH1 PKM ENO1 GAPDHS ENO3 ALDOC TPI1 PFKL MDH2 ALDOA VCP PGAM1
1.34262032635925e-09	58	1115	2.57782803665432	Negative regulation of cell death	http://amigo.geneontology.org/amigo/term/GO:0060548	LTF HSPA5 ENO1 MYDGF GSTP1 PSMC5 HSP90AB1 PSMC1 PSMD10 CEACAM5 AGR2 ZPR1 NNT HSPA9 PARK7 NENF TXNDC12 SET CLU CAT GLO1 CCR7 PIN1 PPT1 TPT1 ANXA1 GPNMB TXN RPS6 ARHGDIA SOD1 HSPD1 RPS3A RPL10 CAST ALB ANXA5 YWHAZ VDAC2 PRDX3 HSP90B1 ACAA2 NPAS2 PA2G4 QARS1 ATOX1 PPIA NACA FLNA ANXA4 RACK1 PHB2 TXNDC5 NME2 YWHAE MIF HYOU1 NDUFS3
1.54004266204828e-09	16	92	8.61852551984877	Regulation of hematopoietic stem cell differentiation	http://amigo.geneontology.org/amigo/term/GO:1902036	PSMA4 PSMC5 PSMA3 PSMC1 PSMA6 PSMD10 HSPA9 PSMD14 PSMA1 PSMA5 PSMA8 PSMB4 PSMC2 PSMC3 PSMD1 PSMD13
1.90821338114445e-09	14	67	10.3550940947437	Purine ribonucleoside triphosphate biosynthetic process	http://amigo.geneontology.org/amigo/term/GO:0009206	ENO1 NME3 IMPDH1 ATP5F1B ALDOA ATP5F1A ATP5PF VCP ATP5F1C ATP5MG ATP5PD ATP5ME MT-CO2 NME2
2.0408887302145e-09	25	251	4.93590853975403	Cellular lipid catabolic process	http://amigo.geneontology.org/amigo/term/GO:0044242	HEXB ACAA1 ACADVL ACAT1 HADHA GLA ETFB PCCB ACADL SCP2 ACADM FABP3 PLCG1 ECHS1 IVD PPT1 HSD17B4 HADHB HADH ETFA ACAA2 ECI1 FUCA1 ECI2 PCK2
2.32927650219952e-09	14	68	10.2028132992327	Purine nucleoside triphosphate biosynthetic process	http://amigo.geneontology.org/amigo/term/GO:0009145	ENO1 NME3 IMPDH1 ATP5F1B ALDOA ATP5F1A ATP5PF VCP ATP5F1C ATP5MG ATP5PD ATP5ME MT-CO2 NME2
2.3496423630258e-09	20	158	6.27297743533297	Pyruvate metabolic process	http://amigo.geneontology.org/amigo/term/GO:0006090	PKM ENO1 PGM1 DLD GAPDHS ENO3 ALDOC TPI1 LDHB GLO1 PDHA1 PFKL ALDOA DLAT FBP1 PDHB PGAM1 PC GPI PCK2
2.37897939386174e-09	15	81	9.17713365539453	Purine ribonucleoside triphosphate metabolic process	http://amigo.geneontology.org/amigo/term/GO:0009205	ENO1 NME3 IMPDH1 ATP5F1B RAN ALDOA ATP5F1A ATP5PF VCP ATP5F1C ATP5MG ATP5PD ATP5ME MT-CO2 NME2
2.57739386053695e-09	17	110	7.65873517786561	Nucleoside triphosphate metabolic process	http://amigo.geneontology.org/amigo/term/GO:0009141	ENO1 NME3 IMPDH1 ATP5F1B DUT RAN ALDOA ATP5F1A ATP5PF VCP ATP5F1C ATP5MG ATP5PD ENTPD3 ATP5ME MT-CO2 NME2
4.07995386245319e-09	20	163	6.08055481461723	Mitochondrial membrane organization	http://amigo.geneontology.org/amigo/term/GO:0007006	HSP90AA1 PDCD5 ATP5F1B HSPA9 IMMT YWHAQ ATP5F1A ATP5PF YWHAZ ATP5F1C VDAC2 YWHAB ATP5MG ACAA2 ATP5PD ATP5ME HSPA4 CNP CALM1 YWHAE
4.2857582165631e-09	132	3847	1.70040573682486	Immune system process	http://amigo.geneontology.org/amigo/term/GO:0002376	LAMP2 LTF HMGB3 PSMA4 LCP2 HEXB PHPT1 GDI2 ACAA1 EML1 PKM WDR1 ACTN1 CAPZB PGM1 DDX1 HSP90AA1 GSTP1 RAB10 PSMC5 DNM1L GLG1 TF HSP90AB1 CYB5R3 MYH9 PYGL PSMA3 MTHFD1 PSMC1 PSMA6 CST3 AHCY PSMD10 GLA RPS19 CEACAM5 IMPDH1 C1QBP VAT1 VTN ALDOC HPX FOLR3 HSPA9 LOX PSMD14 RPL22 PARK7 ZP4 PRDX1 SERPINC1 CTSD NPC2 FKBP1B CLU CAT PRDX4 PLCG1 GLO1 MT2A CCR7 RAP1B PSMA1 ASS1 CAP1 ANXA1 GNS GPNMB IREB2 RPS6 …
4.60676234945052e-09	96	2460	1.93391304347826	Cell death	http://amigo.geneontology.org/amigo/term/GO:0008219	LTF HSPA5 PKM ACTN1 ENO1 MYDGF HSP90AA1 GSTP1 PSMC5 DNM1L HSP90AB1 PYGL PSMC1 PSMD10 NME3 PDCD5 CEACAM5 PPP2R1A AGR2 C1QBP ZPR1 NNT HSPA9 LOX KPNA1 PARK7 NENF TXNDC12 CTSD SET CLU CAT PLCG1 GLO1 CCR7 PIN1 PPT1 TPT1 YWHAQ ANXA1 GPNMB TXN RPS6 ARHGDIA SOD1 RPL11 HSPD1 ARL6IP5 RPS3A RPL10 GSN RPS3 ADAM17 CAST AIFM1 G6PD RPL26 NCSTN ALB ANXA5 YWHAZ VCP VDAC2 PRDX3 HSP90B1 YWHAB PDIA3 ACAA2 SLC25A6 PD…
5.05499178416249e-09	90	2245	1.98667570446403	Protein-containing complex subunit organization	http://amigo.geneontology.org/amigo/term/GO:0043933	NDUFAB1 LAMP2 PIK3C2A PSMA4 HSPA5 PFN2 WDR1 CLNS1A FSCN1 CAPZB SAR1A DDX1 HSP90AA1 RPS5 PSMC5 DNM1L RPL6 RPLP0 HSP90AB1 NDUFB7 RPL3 PSMA3 EIF5 PSMC1 PSMA6 PSMD10 RBBP7 MCM4 RPS19 PPP2R1A MTPN PFN1 UGDH SUB1 RPL24 PSMD14 PARK7 SET CLU RPL5 RPS10 CCR7 RAP1B PSMA1 NDUFA10 NDUFA2 RAB1A NDUFA9 CLTC RPL11 PSMA5 ARF1 HSPD1 RPL10 GSN ALAD RPS3 ALDOA PSMA8 MRPL39 CCT8 AIFM1 TMSB15A PSMB4 PSMC2 RBBP4 ALB N…
5.97909857189729e-09	43	713	2.98868223672175	Carbohydrate derivative biosynthetic process	http://amigo.geneontology.org/amigo/term/GO:1901137	AK2 ENO1 ACAT1 DLD PYGL NME3 IMPDH1 UGDH ATP5F1B TPI1 HBEGF GNPDA1 ABCC5 RPN2 CCR7 PAICS DUT PPT1 PDHA1 STT3A ATIC CLTC ALDOA DLAT ATP5F1A ATP5PF G6PD PRPSAP1 NCSTN RPN1 TKT VCP ATP5F1C ATP5MG RRM1 ATP5PD PDHB ATP5ME MT-CO2 ADSL NME2 DDOST GART
6.03087804490904e-09	14	73	9.50399047051817	Ribonucleoside triphosphate biosynthetic process	http://amigo.geneontology.org/amigo/term/GO:0009201	ENO1 NME3 IMPDH1 ATP5F1B ALDOA ATP5F1A ATP5PF VCP ATP5F1C ATP5MG ATP5PD ATP5ME MT-CO2 NME2
6.10295600528759e-09	16	101	7.85053809728799	Dicarboxylic acid metabolic process	http://amigo.geneontology.org/amigo/term/GO:0043648	MDH1 ALDH18A1 OAT SDHA DLD FH MTHFD1 SDHB GOT1 GOT2 ASS1 SUCLA2 ATIC MDH2 GLUD1 SHMT1
6.44633759997145e-09	15	87	8.54422788605697	Purine nucleoside triphosphate metabolic process	http://amigo.geneontology.org/amigo/term/GO:0009144	ENO1 NME3 IMPDH1 ATP5F1B RAN ALDOA ATP5F1A ATP5PF VCP ATP5F1C ATP5MG ATP5PD ATP5ME MT-CO2 NME2
6.44633759997145e-09	22	205	5.31826086956522	Regulation of cellular ketone metabolic process	http://amigo.geneontology.org/amigo/term/GO:0010565	PSMA4 ACADVL PSMC5 COMT PSMA3 PSMC1 PSMA6 PSMD10 PSMD14 ACADL PARK7 FABP3 PSMA1 ANXA1 PSMA5 PSMA8 PSMB4 PSMC2 PSMC3 PSMD1 PSMD13 MALRD1
6.44633759997145e-09	18	133	6.70689767898006	Fc-epsilon receptor signaling pathway	http://amigo.geneontology.org/amigo/term/GO:0038095	PSMA4 LCP2 PSMC5 PSMA3 PSMC1 PSMA6 PSMD10 PSMD14 PLCG1 PSMA1 PSMA5 PSMA8 PSMB4 PSMC2 PSMC3 PSMD1 PSMD13 CALM1
7.57855468282215e-09	15	88	8.44713438735178	Ribonucleoside triphosphate metabolic process	http://amigo.geneontology.org/amigo/term/GO:0009199	ENO1 NME3 IMPDH1 ATP5F1B RAN ALDOA ATP5F1A ATP5PF VCP ATP5F1C ATP5MG ATP5PD ATP5ME MT-CO2 NME2
9.11057055170492e-09	20	171	5.79608441393338	Morphogenesis of a polarized epithelium	http://amigo.geneontology.org/amigo/term/GO:0001738	PSMA4 WDR1 RAB10 PSMC5 PSMA3 PSMC1 PSMA6 PSMD10 PFN1 PSMD14 PSMA1 CLTC PSMA5 PSMA8 PSMB4 PSMC2 PSMC3 PSMD1 ACTG1 PSMD13
1.43006940607814e-08	16	107	7.41032100772044	Hematopoietic stem cell differentiation	http://amigo.geneontology.org/amigo/term/GO:0060218	PSMA4 PSMC5 PSMA3 PSMC1 PSMA6 PSMD10 HSPA9 PSMD14 PSMA1 PSMA5 PSMA8 PSMB4 PSMC2 PSMC3 PSMD1 PSMD13
1.43444301320113e-08	85	2112	1.9944622859025	Apoptotic process	http://amigo.geneontology.org/amigo/term/GO:0006915	LTF HSPA5 ACTN1 ENO1 MYDGF HSP90AA1 GSTP1 DNM1L HSP90AB1 PSMD10 NME3 PDCD5 CEACAM5 PPP2R1A C1QBP ZPR1 NNT HSPA9 LOX KPNA1 PARK7 TXNDC12 CTSD SET CLU CAT PLCG1 GLO1 CCR7 PIN1 PPT1 TPT1 YWHAQ ANXA1 RPS6 ARHGDIA SOD1 RPL11 HSPD1 ARL6IP5 RPS3A RPL10 GSN RPS3 ADAM17 CAST AIFM1 G6PD RPL26 NCSTN ALB ANXA5 YWHAZ VCP VDAC2 PRDX3 HSP90B1 YWHAB PDIA3 ACAA2 SLC25A6 PDCD6IP KRT8 PA2G4 RPS7 QARS1 UMODL1 ATOX1 …
1.43444301320113e-08	30	391	3.80229067052152	Response to decreased oxygen levels	http://amigo.geneontology.org/amigo/term/GO:0036293	PSMA4 ENO1 PSMC5 DNM1L PSMA3 PSMC1 PSMA6 AHCY PSMD10 PSMD14 CAT PIN1 PSMA1 PSMA5 HSPD1 ALAD ADAM17 PSMA8 AIFM1 PSMB4 PSMC2 PSMC3 HSP90B1 ACAA2 PSMD1 P4HB PSMD13 PHB2 ADSL HYOU1
1.51612865340763e-08	30	392	3.79259094942325	Post-translational protein modification	http://amigo.geneontology.org/amigo/term/GO:0043687	PSMA4 PSMC5 TF PSMA3 PSMC1 PSMA6 CST3 PSMD10 RBBP7 RAB11A PSMD14 SERPINC1 UCHL3 PSMA1 PRKCSH STT3A RAB1A PSMA5 PDIA6 PSMA8 PSMB4 PSMC2 ALB PSMC3 HSP90B1 PSMD1 RAB11B P4HB PSMD13 NEDD8
1.68623901160606e-08	32	443	3.57970360192364	Regulation of small molecule metabolic process	http://amigo.geneontology.org/amigo/term/GO:0062012	PSMA4 ACADVL ENO1 PSMC5 COMT PSMA3 PSMC1 PSMA6 PSMD10 GAPDHS PSMD14 ACADL PARK7 ACADM FABP3 ARPP19 PSMA1 RAN ANXA1 SOD1 PSMA5 PSMA8 PSMB4 PSMC2 FBP1 VCP PSMC3 PGAM1 PSMD1 PSMD13 MT-CO2 MALRD1
2.1175924680169e-08	16	110	7.20822134387352	Regulation of hematopoietic progenitor cell differentiation	http://amigo.geneontology.org/amigo/term/GO:1901532	PSMA4 PSMC5 PSMA3 PSMC1 PSMA6 PSMD10 HSPA9 PSMD14 PSMA1 PSMA5 PSMA8 PSMB4 PSMC2 PSMC3 PSMD1 PSMD13
2.28852003702222e-08	9	25	17.840347826087	NADH regeneration	http://amigo.geneontology.org/amigo/term/GO:0006735	PKM ENO1 GAPDHS ENO3 ALDOC TPI1 PFKL ALDOA PGAM1
2.28852003702222e-08	9	25	17.840347826087	Canonical glycolysis	http://amigo.geneontology.org/amigo/term/GO:0061621	PKM ENO1 GAPDHS ENO3 ALDOC TPI1 PFKL ALDOA PGAM1
2.28852003702222e-08	9	25	17.840347826087	Glucose catabolic process to pyruvate	http://amigo.geneontology.org/amigo/term/GO:0061718	PKM ENO1 GAPDHS ENO3 ALDOC TPI1 PFKL ALDOA PGAM1
2.39782830934565e-08	29	376	3.82217853839038	Response to hypoxia	http://amigo.geneontology.org/amigo/term/GO:0001666	PSMA4 ENO1 PSMC5 DNM1L PSMA3 PSMC1 PSMA6 AHCY PSMD10 PSMD14 CAT PIN1 PSMA1 PSMA5 HSPD1 ALAD ADAM17 PSMA8 PSMB4 PSMC2 PSMC3 HSP90B1 ACAA2 PSMD1 P4HB PSMD13 PHB2 ADSL HYOU1
2.91102867679861e-08	17	129	6.53070441523424	Wnt signaling pathway, planar cell polarity pathway	http://amigo.geneontology.org/amigo/term/GO:0060071	PSMA4 PSMC5 PSMA3 PSMC1 PSMA6 PSMD10 PFN1 PSMD14 PSMA1 CLTC PSMA5 PSMA8 PSMB4 PSMC2 PSMC3 PSMD1 PSMD13
2.91102867679861e-08	15	97	7.66337965038099	Regulation of transcription from RNA polymerase II promoter in response to hypoxia	http://amigo.geneontology.org/amigo/term/GO:0061418	PSMA4 PSMC5 PSMA3 PSMC1 PSMA6 PSMD10 PSMD14 PSMA1 PSMA5 PSMA8 PSMB4 PSMC2 PSMC3 PSMD1 PSMD13
3.21458939690401e-08	22	224	4.86715838509317	Cellular modified amino acid metabolic process	http://amigo.geneontology.org/amigo/term/GO:0006575	GSTP1 MTHFD1 AHCY ACADL PARK7 ACADM GLO1 GOT2 ASS1 CNDP2 GSTM3 ATIC SOD1 ARL6IP5 PCYOX1L GSTO1 G6PD ALDH7A1 CKB EEF1G GSTT2B SHMT1
3.23600165258175e-08	17	130	6.48046822742475	Antigen processing and presentation of exogenous peptide antigen via MHC class I, TAP-dependent	http://amigo.geneontology.org/amigo/term/GO:0002479	PSMA4 PSMC5 PSMA3 PSMC1 PSMA6 PSMD10 PSMD14 PSMA1 PSMA5 PSMA8 PSMB4 PSMC2 PSMC3 PDIA3 PSMD1 CALR PSMD13
3.45939204943065e-08	16	114	6.95530129672006	SCF-dependent proteasomal ubiquitin-dependent protein catabolic process	http://amigo.geneontology.org/amigo/term/GO:0031146	PSMA4 PSMC5 PSMA3 PSMC1 PSMA6 PSMD10 PSMD14 PSMA1 PSMA5 PSMA8 PSMB4 PSMC2 PSMC3 PSMD1 PSMD13 NCCRP1
3.63006533225394e-08	13	70	9.20335403726708	Neural nucleus development	http://amigo.geneontology.org/amigo/term/GO:0048857	HSPA5 ENO3 COX6B1 YWHAQ GLUD1 ATP5PF G6PD S100A1 CKB CNP CALM1 YWHAE NDUFS3
3.71711195066964e-08	14	84	8.25942028985507	Nucleoside triphosphate biosynthetic process	http://amigo.geneontology.org/amigo/term/GO:0009142	ENO1 NME3 IMPDH1 ATP5F1B ALDOA ATP5F1A ATP5PF VCP ATP5F1C ATP5MG ATP5PD ATP5ME MT-CO2 NME2
3.71867466487718e-08	51	1001	2.52485775094471	Negative regulation of programmed cell death	http://amigo.geneontology.org/amigo/term/GO:0043069	LTF HSPA5 ENO1 MYDGF GSTP1 PSMC5 HSP90AB1 PSMD10 CEACAM5 ZPR1 NNT HSPA9 PARK7 TXNDC12 SET CLU CAT GLO1 CCR7 PIN1 PPT1 TPT1 ANXA1 RPS6 ARHGDIA SOD1 HSPD1 RPS3A RPL10 CAST ALB ANXA5 YWHAZ VDAC2 PRDX3 HSP90B1 ACAA2 PA2G4 QARS1 ATOX1 PPIA NACA FLNA ANXA4 PHB2 TXNDC5 NME2 YWHAE MIF HYOU1 NDUFS3
3.75559419148996e-08	18	149	5.98669390137146	Establishment of planar polarity	http://amigo.geneontology.org/amigo/term/GO:0001736	PSMA4 WDR1 PSMC5 PSMA3 PSMC1 PSMA6 PSMD10 PFN1 PSMD14 PSMA1 CLTC PSMA5 PSMA8 PSMB4 PSMC2 PSMC3 PSMD1 PSMD13
3.75559419148996e-08	18	149	5.98669390137146	Establishment of tissue polarity	http://amigo.geneontology.org/amigo/term/GO:0007164	PSMA4 WDR1 PSMC5 PSMA3 PSMC1 PSMA6 PSMD10 PFN1 PSMD14 PSMA1 CLTC PSMA5 PSMA8 PSMB4 PSMC2 PSMC3 PSMD1 PSMD13
3.86257334709824e-08	111	3145	1.7490537084399	Phosphorus metabolic process	http://amigo.geneontology.org/amigo/term/GO:0006793	AK2 PIK3C2A LTF LCP2 HEXB PHPT1 ALDH18A1 IPO5 PKM PFN2 ENO1 MYDGF ACAT1 PGM1 HSP90AA1 GSTP1 HADHA RTRAF DLD TF HSP90AB1 PYGL MTHFD1 PSMD10 NME3 PPP2R1A GAPDHS IMPDH1 ENO3 VTN ALDOC UGDH HPX ATP5F1B TPI1 NNT HBEGF LOX GNPDA1 SCP2 PARK7 SET FKBP1B CLU FABP3 PRDX4 PLCG1 CCR7 PIN1 PAICS DUT ARPP19 PPT1 PDHA1 RAN HSD17B4 SUCLA2 GPNMB TXN HADHB ATIC PFKL SOD1 PGD ARF1 RPS3 ALDOA DLAT ADAM17 ATP5F1A RPI…
4.43980558574228e-08	17	133	6.33429225237006	Regulation of establishment of planar polarity	http://amigo.geneontology.org/amigo/term/GO:0090175	PSMA4 PSMC5 PSMA3 PSMC1 PSMA6 PSMD10 PFN1 PSMD14 PSMA1 CLTC PSMA5 PSMA8 PSMB4 PSMC2 PSMC3 PSMD1 PSMD13
4.70340763083223e-08	9	27	16.5188405797101	Glycolytic process through glucose-6-phosphate	http://amigo.geneontology.org/amigo/term/GO:0061620	PKM ENO1 GAPDHS ENO3 ALDOC TPI1 PFKL ALDOA PGAM1
4.73108292894238e-08	50	978	2.53356450609051	Negative regulation of apoptotic process	http://amigo.geneontology.org/amigo/term/GO:0043066	LTF HSPA5 ENO1 MYDGF GSTP1 HSP90AB1 PSMD10 CEACAM5 ZPR1 NNT HSPA9 PARK7 TXNDC12 SET CLU CAT GLO1 CCR7 PIN1 PPT1 TPT1 ANXA1 RPS6 ARHGDIA SOD1 HSPD1 RPS3A RPL10 CAST ALB ANXA5 YWHAZ VDAC2 PRDX3 HSP90B1 ACAA2 PA2G4 QARS1 ATOX1 PPIA NACA FLNA ANXA4 PHB2 TXNDC5 NME2 YWHAE MIF HYOU1 NDUFS3
5.33199136391573e-08	88	2286	1.90768762600327	Programmed cell death	http://amigo.geneontology.org/amigo/term/GO:0012501	LTF HSPA5 PKM ACTN1 ENO1 MYDGF HSP90AA1 GSTP1 PSMC5 DNM1L HSP90AB1 PYGL PSMD10 NME3 PDCD5 CEACAM5 PPP2R1A C1QBP ZPR1 NNT HSPA9 LOX KPNA1 PARK7 TXNDC12 CTSD SET CLU CAT PLCG1 GLO1 CCR7 PIN1 PPT1 TPT1 YWHAQ ANXA1 RPS6 ARHGDIA SOD1 RPL11 HSPD1 ARL6IP5 RPS3A RPL10 GSN RPS3 ADAM17 CAST AIFM1 G6PD RPL26 NCSTN ALB ANXA5 YWHAZ VCP VDAC2 PRDX3 HSP90B1 YWHAB PDIA3 ACAA2 SLC25A6 PDCD6IP KRT8 PA2G4 RPS7 QARS…
5.4936225555847e-08	17	135	6.24045088566828	Antigen processing and presentation of exogenous peptide antigen via MHC class I	http://amigo.geneontology.org/amigo/term/GO:0042590	PSMA4 PSMC5 PSMA3 PSMC1 PSMA6 PSMD10 PSMD14 PSMA1 PSMA5 PSMA8 PSMB4 PSMC2 PSMC3 PDIA3 PSMD1 CALR PSMD13
5.79253375061423e-08	22	232	4.69932533733133	Cellular response to decreased oxygen levels	http://amigo.geneontology.org/amigo/term/GO:0036294	PSMA4 ENO1 PSMC5 DNM1L PSMA3 PSMC1 PSMA6 PSMD10 PSMD14 PSMA1 PSMA5 PSMA8 AIFM1 PSMB4 PSMC2 PSMC3 ACAA2 PSMD1 P4HB PSMD13 PHB2 HYOU1
6.43039145132176e-08	30	419	3.54819964719311	Response to oxygen levels	http://amigo.geneontology.org/amigo/term/GO:0070482	PSMA4 ENO1 PSMC5 DNM1L PSMA3 PSMC1 PSMA6 AHCY PSMD10 PSMD14 CAT PIN1 PSMA1 PSMA5 HSPD1 ALAD ADAM17 PSMA8 AIFM1 PSMB4 PSMC2 PSMC3 HSP90B1 ACAA2 PSMD1 P4HB PSMD13 PHB2 ADSL HYOU1
6.60597614821479e-08	9	28	15.9288819875776	Glycolytic process through fructose-6-phosphate	http://amigo.geneontology.org/amigo/term/GO:0061615	PKM ENO1 GAPDHS ENO3 ALDOC TPI1 PFKL ALDOA PGAM1
7.63424683913866e-08	11	49	11.1249334516415	Interleukin-12-mediated signaling pathway	http://amigo.geneontology.org/amigo/term/GO:0035722	RPLP0 HSPA9 RAP1B SOD1 ARF1 GSTO1 TALDO1 ANXA2 P4HB PPIA MIF
8.1944917634096e-08	15	105	7.07950310559006	Anaphase-promoting complex-dependent catabolic process	http://amigo.geneontology.org/amigo/term/GO:0031145	PSMA4 PSMC5 PSMA3 PSMC1 PSMA6 PSMD10 PSMD14 PSMA1 PSMA5 PSMA8 PSMB4 PSMC2 PSMC3 PSMD1 PSMD13
8.39130085495741e-08	21	216	4.81799516908212	Fc receptor signaling pathway	http://amigo.geneontology.org/amigo/term/GO:0038093	PSMA4 LCP2 HSP90AA1 PSMC5 HSP90AB1 PSMA3 PSMC1 PSMA6 PSMD10 PSMD14 PLCG1 PSMA1 PSMA5 PSMA8 PSMB4 PSMC2 PSMC3 PSMD1 ACTG1 PSMD13 CALM1
9.09052925852051e-08	109	3117	1.73296787602349	Phosphate-containing compound metabolic process	http://amigo.geneontology.org/amigo/term/GO:0006796	AK2 PIK3C2A LTF LCP2 HEXB PHPT1 ALDH18A1 IPO5 PKM PFN2 ENO1 MYDGF ACAT1 PGM1 HSP90AA1 GSTP1 HADHA RTRAF DLD TF HSP90AB1 PYGL MTHFD1 PSMD10 NME3 PPP2R1A GAPDHS IMPDH1 ENO3 VTN ALDOC HPX ATP5F1B TPI1 NNT HBEGF LOX SCP2 PARK7 SET FKBP1B CLU FABP3 PRDX4 PLCG1 CCR7 PIN1 PAICS DUT ARPP19 PPT1 PDHA1 RAN HSD17B4 SUCLA2 GPNMB TXN HADHB ATIC PFKL SOD1 PGD ARF1 RPS3 ALDOA DLAT ADAM17 ATP5F1A RPIA UCHL1 ATP5…
1.18013658062597e-07	11	51	10.6886615515772	Cellular response to interleukin-12	http://amigo.geneontology.org/amigo/term/GO:0071349	RPLP0 HSPA9 RAP1B SOD1 ARF1 GSTO1 TALDO1 ANXA2 P4HB PPIA MIF
1.27715203761032e-07	12	64	9.29184782608696	Ribosome assembly	http://amigo.geneontology.org/amigo/term/GO:0042255	RPS5 RPL6 RPLP0 RPL3 RPS19 C1QBP RPL24 RPL5 RPS10 RPL11 RPL10 RPS28
1.40030800807227e-07	104	2946	1.7494495114968	Immune response	http://amigo.geneontology.org/amigo/term/GO:0006955	LAMP2 LTF HMGB3 PSMA4 LCP2 HEXB PHPT1 GDI2 ACAA1 PKM PGM1 DDX1 HSP90AA1 GSTP1 RAB10 PSMC5 TF HSP90AB1 CYB5R3 MYH9 PYGL PSMA3 PSMC1 PSMA6 CST3 AHCY PSMD10 GLA RPS19 IMPDH1 C1QBP VAT1 VTN ALDOC HPX FOLR3 PSMD14 PARK7 ZP4 PRDX1 SERPINC1 CTSD NPC2 CLU CAT PRDX4 PLCG1 MT2A CCR7 RAP1B PSMA1 ASS1 CAP1 ANXA1 GNS RPS6 RAB1A ANXA3 PFKL PSMA5 HSPD1 GSN ALAD RPS3 LAMTOR1 ALDOA ADAM17 PSMA8 CCT8 RPL30 PSMB4 C…
1.44440407768926e-07	50	1014	2.44361547037132	Membrane organization	http://amigo.geneontology.org/amigo/term/GO:0061024	PIK3C2A SAR1A HSP90AA1 DNM1L NSFL1C TF MYH9 SGTA PDCD5 PPP2R1A FOLR3 ATP5F1B HSPA9 HBEGF SCP2 NPC2 CLU PPT1 IMMT RAN YWHAQ ANXA1 RAB1A ANXA7 CLTC SOD1 ARF1 GSN ATP5F1A ATP5PF YWHAZ ATP5F1C VDAC2 YWHAB ATP5MG ACAA2 ATP5PD ATP5ME PDCD6IP HSPA4 TMEM43 CNP BANF1 CALR ANXA2 ACTG1 PPIA ANXA6 CALM1 YWHAE
1.44440407768926e-07	11	52	10.483110367893	Response to interleukin-12	http://amigo.geneontology.org/amigo/term/GO:0070671	RPLP0 HSPA9 RAP1B SOD1 ARF1 GSTO1 TALDO1 ANXA2 P4HB PPIA MIF
1.44440407768926e-07	39	681	2.83803868990615	Organophosphate biosynthetic process	http://amigo.geneontology.org/amigo/term/GO:0090407	AK2 PIK3C2A HEXB ENO1 ACAT1 DLD PYGL MTHFD1 NME3 IMPDH1 ATP5F1B TPI1 SCP2 FABP3 PAICS DUT PPT1 PDHA1 ATIC ARF1 ALDOA DLAT ATP5F1A ATP5PF G6PD PRPSAP1 TKT VCP ATP5F1C CKB ATP5MG RRM1 ATP5PD PDHB ATP5ME MT-CO2 ADSL NME2 GART
1.44440407768926e-07	21	223	4.66675765256385	Alpha-amino acid metabolic process	http://amigo.geneontology.org/amigo/term/GO:1901605	ALDH18A1 OAT ACAT1 DCT DLD PHGDH COMT MTHFD1 AHCY PARK7 GOT1 GOT2 ASL ASS1 PSAT1 GCSH GLUD1 QDPR ALDH7A1 THAP4 SHMT1
1.51164845189372e-07	44	830	2.62709271870089	Regulation of proteolysis	http://amigo.geneontology.org/amigo/term/GO:0030162	LTF ENO1 PSMC5 GLG1 HSP90AB1 MYH9 PSMA3 PSMC1 CST3 PSMD10 SGTA PDCD5 VTN PSMD14 HSPE1 PARK7 UCHL5 SERPINC1 CTSD CLU RPL5 RPL11 HSPD1 ARL6IP5 GSN ALAD RPS3 CAST AIFM1 CSTB PSMC2 NCSTN SERPINI1 VCP PRDX3 PSMC3 RPS7 UMODL1 ANXA2 ASTL RACK1 YWHAE NEDD8 ATP5IF1
1.99957985432287e-07	19	186	5.06222533894343	Cellular amine metabolic process	http://amigo.geneontology.org/amigo/term/GO:0044106	PSMA4 PSMC5 COMT PSMA3 PSMC1 PSMA6 PSMD10 MTPN PSMD14 PARK7 PSMA1 PSMA5 PSMA8 PSMB4 PSMC2 ALDH7A1 PSMC3 PSMD1 PSMD13
2.30760347478734e-07	22	251	4.34359951498354	Cellular response to oxygen levels	http://amigo.geneontology.org/amigo/term/GO:0071453	PSMA4 ENO1 PSMC5 DNM1L PSMA3 PSMC1 PSMA6 PSMD10 PSMD14 PSMA1 PSMA5 PSMA8 AIFM1 PSMB4 PSMC2 PSMC3 ACAA2 PSMD1 P4HB PSMD13 PHB2 HYOU1
2.53892421690783e-07	18	169	5.27820941600206	Regulation of intrinsic apoptotic signaling pathway	http://amigo.geneontology.org/amigo/term/GO:2001242	ENO1 DNM1L PARK7 TXNDC12 CLU TPT1 SOD1 RPL11 RPS3 RPL26 VDAC2 RPS7 P4HB PPIA RACK1 MIF HYOU1 NDUFS3
2.91724685192363e-07	16	133	5.96168682576005	Regulation of stem cell differentiation	http://amigo.geneontology.org/amigo/term/GO:2000736	PSMA4 PSMC5 PSMA3 PSMC1 PSMA6 PSMD10 HSPA9 PSMD14 PSMA1 PSMA5 PSMA8 PSMB4 PSMC2 PSMC3 PSMD1 PSMD13
3.03941589976523e-07	19	191	4.92970635101297	Amine metabolic process	http://amigo.geneontology.org/amigo/term/GO:0009308	PSMA4 PSMC5 COMT PSMA3 PSMC1 PSMA6 PSMD10 MTPN PSMD14 PARK7 PSMA1 PSMA5 PSMA8 PSMB4 PSMC2 ALDH7A1 PSMC3 PSMD1 PSMD13
3.09666293174992e-07	9	33	13.5154150197628	Glucose catabolic process	http://amigo.geneontology.org/amigo/term/GO:0006007	PKM ENO1 GAPDHS ENO3 ALDOC TPI1 PFKL ALDOA PGAM1
3.15604763612839e-07	11	56	9.73431677018634	ATP biosynthetic process	http://amigo.geneontology.org/amigo/term/GO:0006754	ENO1 ATP5F1B ALDOA ATP5F1A ATP5PF VCP ATP5F1C ATP5MG ATP5PD ATP5ME MT-CO2
3.27769944293305e-07	18	172	5.18614762386249	Non-canonical Wnt signaling pathway	http://amigo.geneontology.org/amigo/term/GO:0035567	PSMA4 PSMC5 PSMA3 PSMC1 PSMA6 PSMD10 PFN1 PSMD14 PSMA1 CLTC PSMA5 PSMA8 PSMB4 PSMC2 PSMC3 PSMD1 PSMD13 CALM1
3.74597034054802e-07	14	101	6.86922083512699	Midbrain development	http://amigo.geneontology.org/amigo/term/GO:0030901	HSPA5 ENO3 UCHL5 COX6B1 YWHAQ GLUD1 ATP5PF G6PD S100A1 CKB CNP CALM1 YWHAE NDUFS3
4.06514664646407e-07	17	155	5.43523141654979	Antigen processing and presentation of peptide antigen via MHC class I	http://amigo.geneontology.org/amigo/term/GO:0002474	PSMA4 PSMC5 PSMA3 PSMC1 PSMA6 PSMD10 PSMD14 PSMA1 PSMA5 PSMA8 PSMB4 PSMC2 PSMC3 PDIA3 PSMD1 CALR PSMD13
4.26970515246639e-07	15	119	6.24662038728535	Interleukin-1-mediated signaling pathway	http://amigo.geneontology.org/amigo/term/GO:0070498	PSMA4 PSMC5 PSMA3 PSMC1 PSMA6 PSMD10 PSMD14 PSMA1 PSMA5 PSMA8 PSMB4 PSMC2 PSMC3 PSMD1 PSMD13
4.32099604545628e-07	16	137	5.78762297683275	Platelet degranulation	http://amigo.geneontology.org/amigo/term/GO:0002576	LAMP2 RAB27B WDR1 ACTN1 TF CLU HABP4 SOD1 MANF PCYOX1L ALDOA ALB ANXA5 FLNA PSAP CALM1
4.37666264116444e-07	25	331	3.74293970839354	Carboxylic acid biosynthetic process	http://amigo.geneontology.org/amigo/term/GO:0046394	NDUFAB1 ALDH18A1 OAT ACADVL GSTP1 PHGDH MTHFD1 UGDH PCCB ACADL SCP2 PARK7 GOT1 GOT2 ASL ASS1 HSD17B4 ANXA1 PSAT1 SUCLA2 MGST3 GLUD1 MALRD1 MIF SHMT1
4.71040584870422e-07	12	72	8.25942028985507	Alpha-amino acid biosynthetic process	http://amigo.geneontology.org/amigo/term/GO:1901607	ALDH18A1 OAT PHGDH MTHFD1 PARK7 GOT1 GOT2 ASL ASS1 PSAT1 GLUD1 SHMT1
4.88751798068763e-07	25	333	3.72045959002481	Organic acid biosynthetic process	http://amigo.geneontology.org/amigo/term/GO:0016053	NDUFAB1 ALDH18A1 OAT ACADVL GSTP1 PHGDH MTHFD1 UGDH PCCB ACADL SCP2 PARK7 GOT1 GOT2 ASL ASS1 HSD17B4 ANXA1 PSAT1 SUCLA2 MGST3 GLUD1 MALRD1 MIF SHMT1
5.20824496492827e-07	21	241	4.31820313909435	Regulation of G2/M transition of mitotic cell cycle	http://amigo.geneontology.org/amigo/term/GO:0010389	PSMA4 HSP90AA1 PSMC5 PSMA3 PSMC1 PSMA6 PSMD10 RAB11A PPP2R1A PSMD14 PSMA1 PSMA5 PSMA8 PSMB4 PSMC2 PSMC3 TUBA1A PSMD1 PSMD13 TUBB4B YWHAE
5.20824496492827e-07	16	139	5.70434782608696	Regulation of transcription from RNA polymerase II promoter in response to stress	http://amigo.geneontology.org/amigo/term/GO:0043618	PSMA4 HSPA5 PSMC5 PSMA3 PSMC1 PSMA6 PSMD10 PSMD14 PSMA1 PSMA5 PSMA8 PSMB4 PSMC2 PSMC3 PSMD1 PSMD13
5.62406713099554e-07	52	1126	2.28857826859217	RNA processing	http://amigo.geneontology.org/amigo/term/GO:0006396	RPL18 PABPC1 RPL31 CLNS1A DDX1 RTRAF RPL6 RPLP0 CIRBP RPL3 RPS16 RPS19 PPP2R1A RPL19 C1QBP RPL34 ZPR1 RPL24 NCL RPL22 RPL21 RPL5 RPL36 HABP4 RPL27 RPL35 RPS6 SSB RPS2 RPL11 RPS8 RPL32 RPL10 RPL30 RPL8 SRSF2 RPL26 RPL9 RPL13 PA2G4 RPS21 RPS7 RPL4 RPL15 LSM1 RPLP2 RPL14 RPS28 RPL17 RPS9 RPS25 RPL7A
5.89412029933579e-07	45	903	2.46959410660118	Cellular protein catabolic process	http://amigo.geneontology.org/amigo/term/GO:0044257	LAMP2 PSMA4 HSPA5 HSP90AA1 PSMC5 NSFL1C HSP90AB1 PSMA3 PSMC1 PSMA6 PSMD10 SGTA RNF167 PSMD14 PARK7 UCHL5 UCHL3 CLU RPL5 CLPP PSMA1 UBA1 PPT1 CLTC RPL11 PSMA5 PCYOX1L ALAD UCHL1 PSMA8 PSMB4 PSMC2 VCP PSMC3 HSP90B1 PDCD6IP RPS7 PSMD1 ANXA2 PSMD13 NCCRP1 RACK1 NEDD8 ATP5IF1
6.26689304415671e-07	6	11	27.0308300395257	Fatty acid beta-oxidation using acyl-CoA dehydrogenase	http://amigo.geneontology.org/amigo/term/GO:0033539	ACADVL ETFB ACADL ACADM IVD ETFA
6.33697269936858e-07	20	222	4.46455150802977	Cellular response to hypoxia	http://amigo.geneontology.org/amigo/term/GO:0071456	PSMA4 ENO1 PSMC5 PSMA3 PSMC1 PSMA6 PSMD10 PSMD14 PSMA1 PSMA5 PSMA8 PSMB4 PSMC2 PSMC3 ACAA2 PSMD1 P4HB PSMD13 PHB2 HYOU1
6.40662160550753e-07	15	123	6.04347826086956	Negative regulation of G2/M transition of mitotic cell cycle	http://amigo.geneontology.org/amigo/term/GO:0010972	PSMA4 PSMC5 PSMA3 PSMC1 PSMA6 PSMD10 PSMD14 PSMA1 PSMA5 PSMA8 PSMB4 PSMC2 PSMC3 PSMD1 PSMD13
6.75103391593183e-07	48	1003	2.37159824873206	Regulation of cellular catabolic process	http://amigo.geneontology.org/amigo/term/GO:0031329	PIK3C2A PSMA4 PABPC1 HSP90AA1 PSMC5 DNM1L HSP90AB1 CIRBP PSMA3 PSMC1 PSMA6 CST3 PSMD10 SGTA GAPDHS NNT PSMD14 PARK7 UCHL5 SET CLU RPL5 PSMA1 IGF2BP3 RPL11 PSMA5 ATP6V1B2 ALAD LAMTOR1 UCHL1 PSMA8 AIFM1 PSMB4 PSMC2 YWHAZ VCP PSMC3 YWHAB PGAM1 RPS7 PSMD1 LSM1 ANXA2 PSMD13 PSAP RACK1 PHB2 ATP5IF1
7.59923834317798e-07	7	18	19.2719806763285	NADPH regeneration	http://amigo.geneontology.org/amigo/term/GO:0006740	NNT PGD RPIA G6PD TKT PGAM1 TALDO1
7.8826832882864e-07	15	125	5.94678260869565	Negative regulation of cell cycle G2/M phase transition	http://amigo.geneontology.org/amigo/term/GO:1902750	PSMA4 PSMC5 PSMA3 PSMC1 PSMA6 PSMD10 PSMD14 PSMA1 PSMA5 PSMA8 PSMB4 PSMC2 PSMC3 PSMD1 PSMD13
8.24830804701702e-07	77	2019	1.88997135904559	Proteolysis	http://amigo.geneontology.org/amigo/term/GO:0006508	LAP3 LTF PSMA4 HSPA5 ENO1 PSMC5 NSFL1C GLG1 DLD HSP90AB1 MYH9 PSMA3 PSMC1 PSMA6 CST3 PSMD10 SGTA PDCD5 CPVL RNF167 VTN PSMD14 HSPE1 PARK7 UCHL5 SERPINC1 CTSD UCHL3 CLU RPL5 PEPD CLPP PSMA1 UBA1 CNDP2 RPL11 PSMA5 HSPD1 ARL6IP5 PCYOX1L GSN ALAD RPS3 ADAM17 CAST UCHL1 PSMA8 AIFM1 PSMB4 CSTB PSMC2 NCSTN SERPINI1 VCP PRDX3 PSMC3 HSP90B1 PDIA3 PDCD6IP RPS7 THOP1 PSMD1 DPP7 UMODL1 ANXA2 OVCH2 PSMD13 NCC…
8.44343156483805e-07	34	584	2.88513996426444	Response to inorganic substance	http://amigo.geneontology.org/amigo/term/GO:0010035	HSPA5 TF RANBP1 PARK7 PRDX1 FKBP1B GOT1 CAT ANXA11 MT2A CCR7 ASS1 PCNA ANXA1 TXN ANXA7 ATIC SOD1 HSPD1 GSN ALAD RPS3 QDPR AIFM1 G6PD NCSTN FBP1 VCP PRDX3 EEF2 KRT8 CALR CALM1 RACK1
9.0237456306379e-07	10	49	10.1135758651287	NAD metabolic process	http://amigo.geneontology.org/amigo/term/GO:0019674	MDH1 PKM ENO1 GAPDHS ENO3 ALDOC TPI1 PFKL ALDOA PGAM1
9.17982202082955e-07	50	1079	2.29640971914414	Protein catabolic process	http://amigo.geneontology.org/amigo/term/GO:0030163	LAMP2 PSMA4 HSPA5 HSP90AA1 PSMC5 NSFL1C HSP90AB1 PSMA3 PSMC1 PSMA6 CST3 PSMD10 SGTA RNF167 PSMD14 PARK7 UCHL5 CTSD UCHL3 CLU RPL5 CLPP PIN1 PSMA1 UBA1 PPT1 CLTC RPL11 PSMA5 ABHD10 PCYOX1L ALAD UCHL1 PSMA8 PSMB4 PSMC2 VCP PSMC3 HSP90B1 PDCD6IP RPS7 PSMD1 ANXA2 PSMD13 NCCRP1 FLNA RACK1 NEDD8 ATP5IF1
9.30082970250075e-07	21	250	4.16274782608696	Regulation of cell cycle G2/M phase transition	http://amigo.geneontology.org/amigo/term/GO:1902749	PSMA4 HSP90AA1 PSMC5 PSMA3 PSMC1 PSMA6 PSMD10 RAB11A PPP2R1A PSMD14 PSMA1 PSMA5 PSMA8 PSMB4 PSMC2 PSMC3 TUBA1A PSMD1 PSMD13 TUBB4B YWHAE
9.90584563804965e-07	16	146	5.43085169743895	Regulation of DNA-templated transcription in response to stress	http://amigo.geneontology.org/amigo/term/GO:0043620	PSMA4 HSPA5 PSMC5 PSMA3 PSMC1 PSMA6 PSMD10 PSMD14 PSMA1 PSMA5 PSMA8 PSMB4 PSMC2 PSMC3 PSMD1 PSMD13
1.08979900090279e-06	10	50	9.91130434782609	Binding of sperm to zona pellucida	http://amigo.geneontology.org/amigo/term/GO:0007339	ZP4 ZP1 ALDOA CCT5 CCT8 VDAC2 CCT2 ZP3 ASTL ZP2
1.09022453525272e-06	119	3680	1.60250708884688	Cellular response to chemical stimulus	http://amigo.geneontology.org/amigo/term/GO:0070887	PIK3C2A LTF PSMA4 HSPA5 PHPT1 ACAA1 IPO5 PDIA5 PKM ACADVL ENO1 MYDGF FSCN1 HSP90AA1 GSTP1 RAB10 PSMC5 DNM1L RPLP0 GLG1 TF HSP90AB1 RANBP1 CYB5R3 RPL3 PSMA3 PSMC1 PSMA6 PSMD10 PDCD5 RPS16 RPS19 AGR2 C1QBP VTN ZPR1 HPX NNT HSPA9 HBEGF LOX NCL PSMD14 PARK7 PRDX1 FKBP1B GOT1 CLU CAT PRDX4 PLCG1 MT2A CCR7 RAP1B PIN1 ARPP19 PSMA1 ASS1 PCNA GSTM3 ANXA1 TXN ATIC ARHGDIA SOD1 PSMA5 MGST3 ARF1 PDIA6 HSPD1 …
1.10798907808819e-06	131	4179	1.55345880541423	Organelle organization	http://amigo.geneontology.org/amigo/term/GO:0006996	NDUFAB1 HMGB3 HEXB PHPT1 EML1 PFN2 WDR1 ACTN1 ENO1 FSCN1 CAPZB SAR1A DDX1 HSP90AA1 RPS5 RAB10 DNM1L NSFL1C RPL6 RPLP0 TF HSP90AB1 CIRBP NDUFB7 RANBP1 RPL3 MYH9 PSMD10 RBBP7 RAB11A MCM4 SGTA PDCD5 RPS19 PPP2R1A MTPN ENO3 PFN1 C1QBP VAT1 ZPR1 ATP5F1B ARHGDIB HSPA9 SUB1 RPL24 SCP2 PARK7 SET CLU PDS5A RPL5 RPS10 CCR7 PIN1 NDUFA10 HABP4 CAP1 PPT1 NDUFA2 IMMT RAN PCNA MYH10 YWHAQ ANXA1 RAB1A NDUFA9 CLT…
1.13059772822131e-06	23	300	3.79933333333333	G2/M transition of mitotic cell cycle	http://amigo.geneontology.org/amigo/term/GO:0000086	PSMA4 HSP90AA1 PSMC5 PSMA3 PSMC1 PSMA6 PSMD10 RAB11A PPP2R1A PSMD14 ARPP19 PSMA1 PSMA5 PSMA8 PSMB4 PSMC2 PSMC3 TUBA1A PSMD1 PSMD13 TUBB4B CALM1 YWHAE
1.15511020770803e-06	15	129	5.7623862487361	Cellular amino acid catabolic process	http://amigo.geneontology.org/amigo/term/GO:0009063	OAT ACAT1 MCCC1 DLD AHCY ALDH6A1 GOT1 GOT2 ECHS1 IVD GCSH GLUD1 QDPR ALDH7A1 SHMT1
1.23734691069698e-06	20	232	4.27211394302849	Lipid modification	http://amigo.geneontology.org/amigo/term/GO:0030258	ACAA1 ACADVL ACAT1 HADHA ETFB ACADL SCP2 ACADM FABP3 ECHS1 IVD HSD17B4 HADHB HADH ETFA LAMTOR1 ACAA2 ECI1 ADH5 ECI2
1.44451052941264e-06	12	80	7.43347826086956	Cellular amino acid biosynthetic process	http://amigo.geneontology.org/amigo/term/GO:0008652	ALDH18A1 OAT PHGDH MTHFD1 PARK7 GOT1 GOT2 ASL ASS1 PSAT1 GLUD1 SHMT1
1.65164021530741e-06	19	214	4.39987809833401	NIK/NF-kappaB signaling	http://amigo.geneontology.org/amigo/term/GO:0038061	PSMA4 PSMC5 PSMA3 PSMC1 PSMA6 PSMD10 PSMD14 PRDX1 PSMA1 PSMA5 RPS3 PSMA8 PSMB4 PSMC2 PSMC3 PSMD1 CALR PSMD13 PHB2
1.99726128442319e-06	17	174	4.84172913543228	Positive regulation of canonical Wnt signaling pathway	http://amigo.geneontology.org/amigo/term/GO:0090263	PSMA4 PSMC5 PSMA3 PSMC1 PSMA6 PSMD10 PSMD14 PIN1 PSMA1 PSMA5 PSMA8 PSMB4 PSMC2 VCP PSMC3 PSMD1 PSMD13
1.99737280673413e-06	18	195	4.57444816053512	Hematopoietic progenitor cell differentiation	http://amigo.geneontology.org/amigo/term/GO:0002244	PSMA4 EML1 PSMC5 PSMA3 PSMC1 PSMA6 PSMD10 HSPA9 PSMD14 PSMA1 PSMA5 PSMA8 PSMB4 PSMC2 PSMC3 EEF2 PSMD1 PSMD13
2.1178835565661e-06	23	311	3.66495176848875	Cell cycle G2/M phase transition	http://amigo.geneontology.org/amigo/term/GO:0044839	PSMA4 HSP90AA1 PSMC5 PSMA3 PSMC1 PSMA6 PSMD10 RAB11A PPP2R1A PSMD14 ARPP19 PSMA1 PSMA5 PSMA8 PSMB4 PSMC2 PSMC3 TUBA1A PSMD1 PSMD13 TUBB4B CALM1 YWHAE
2.19474048322006e-06	27	414	3.23194706994329	Fatty acid metabolic process	http://amigo.geneontology.org/amigo/term/GO:0006631	NDUFAB1 ACAA1 ACADVL ACAT1 GSTP1 HADHA DLD ETFB PCCB ACADL SCP2 ACADM FABP3 ECHS1 IVD HSD17B4 ANXA1 HADHB HADH ETFA ACAA2 ECI1 ACAD9 ADH5 ECI2 MIF PCK2
2.23893796243473e-06	11	68	8.01649616368286	Sperm-egg recognition	http://amigo.geneontology.org/amigo/term/GO:0035036	FOLR3 ZP4 ZP1 ALDOA CCT5 CCT8 VDAC2 CCT2 ZP3 ASTL ZP2
2.24366538610197e-06	10	54	9.17713365539452	Hexose catabolic process	http://amigo.geneontology.org/amigo/term/GO:0019320	PKM ENO1 GAPDHS ENO3 ALDOC TPI1 GALE PFKL ALDOA PGAM1
2.31659816838502e-06	19	219	4.2994242604725	Carbohydrate catabolic process	http://amigo.geneontology.org/amigo/term/GO:0016052	HEXB PKM PYGM ENO1 PGM1 PYGL GAPDHS ENO3 ALDOC TPI1 GALE PFKL PGD ABHD10 ALDOA FBP1 PGAM1 CALM1 GPI
2.41854887148977e-06	25	364	3.40360726230291	DNA replication	http://amigo.geneontology.org/amigo/term/GO:0006260	PSMA4 PSMC5 PSMA3 PSMC1 PSMA6 PSMD10 RBBP7 MCM4 PPP2R1A ZPR1 PSMD14 SET PDS5A DUT PSMA1 PCNA PSMA5 PSMA8 PSMB4 PSMC2 RBBP4 PSMC3 RRM1 PSMD1 PSMD13
2.47008132798498e-06	19	220	4.2798814229249	Tumor necrosis factor-mediated signaling pathway	http://amigo.geneontology.org/amigo/term/GO:0033209	PSMA4 GSTP1 PSMC5 PSMA3 PSMC1 PSMA6 PSMD10 PSMD14 PSMA1 PSMA5 ADAM17 PSMA8 PSMB4 PSMC2 PSMC3 KRT8 PSMD1 PSMD13 RACK1
2.5121770019255e-06	22	290	3.75946026986507	Regulation of mRNA stability	http://amigo.geneontology.org/amigo/term/GO:0043488	PSMA4 PABPC1 PSMC5 CIRBP PSMA3 PSMC1 PSMA6 PSMD10 PSMD14 SET PSMA1 IGF2BP3 PSMA5 PSMA8 PSMB4 PSMC2 YWHAZ PSMC3 YWHAB PSMD1 LSM1 PSMD13
2.68937743680784e-06	15	138	5.38657844990548	Stimulatory C-type lectin receptor signaling pathway	http://amigo.geneontology.org/amigo/term/GO:0002223	PSMA4 PSMC5 PSMA3 PSMC1 PSMA6 PSMD10 PSMD14 PSMA1 PSMA5 PSMA8 PSMB4 PSMC2 PSMC3 PSMD1 PSMD13
2.68937743680784e-06	47	1021	2.28125026614998	Mitotic cell cycle process	http://amigo.geneontology.org/amigo/term/GO:1903047	PSMA4 EML1 HSP90AA1 PSMC5 NSFL1C RANBP1 PSMA3 PSMC1 PSMA6 PSMD10 RAB11A MCM4 PPP2R1A ZPR1 RPL24 PSMD14 SET PDS5A PIN1 ARPP19 PSMA1 RAN PCNA MYH10 ANXA1 GPNMB RPS6 CLTC PSMA5 ARF1 ADAM17 PSMA8 PSMB4 PSMC2 RPL26 VCP PSMC3 TUBA1A PDCD6IP PSMD1 BANF1 PSMD13 TUBB4B FLNA CALM1 PHB2 YWHAE
2.92303054918357e-06	11	70	7.78745341614907	Mitochondrial electron transport, NADH to ubiquinone	http://amigo.geneontology.org/amigo/term/GO:0006120	NDUFAB1 DLD NDUFB7 PARK7 NDUFA10 NDUFA2 NDUFA9 NDUFS4 NDUFS5 NDUFS1 NDUFS3
2.92303054918357e-06	15	139	5.34782608695652	Nucleoside diphosphate phosphorylation	http://amigo.geneontology.org/amigo/term/GO:0006165	AK2 PKM ENO1 PGM1 NME3 GAPDHS ENO3 ALDOC TPI1 PFKL ALDOA FBP1 PGAM1 NME2 GPI
2.92303054918357e-06	15	139	5.34782608695652	Response to lectin	http://amigo.geneontology.org/amigo/term/GO:1990840	PSMA4 PSMC5 PSMA3 PSMC1 PSMA6 PSMD10 PSMD14 PSMA1 PSMA5 PSMA8 PSMB4 PSMC2 PSMC3 PSMD1 PSMD13
2.92303054918357e-06	15	139	5.34782608695652	Cellular response to lectin	http://amigo.geneontology.org/amigo/term/GO:1990858	PSMA4 PSMC5 PSMA3 PSMC1 PSMA6 PSMD10 PSMD14 PSMA1 PSMA5 PSMA8 PSMB4 PSMC2 PSMC3 PSMD1 PSMD13
2.96473266572946e-06	56	1329	2.08816043445546	Response to abiotic stimulus	http://amigo.geneontology.org/amigo/term/GO:0009628	PSMA4 HSPA5 ACADVL ENO1 DCT HSP90AA1 PSMC5 DNM1L HSP90AB1 CIRBP PSMA3 PSMC1 PSMA6 AHCY PSMD10 RBBP7 MTPN PSMD14 ACADM GOT1 CAT PIN1 PSMA1 HABP4 PCNA ANXA1 TXN ARHGDIA SOD1 PSMA5 HSPD1 GSN ALAD ADAM17 PSMA8 AIFM1 PSMB4 PSMC2 RPL26 VCP PSMC3 HSP90B1 ACAA2 RRM1 KRT8 PSMD1 RAB11B P4HB PSMD13 CALM1 MT-CO2 PHB2 ADSL EEF1D YWHAE HYOU1
3.19595302029426e-06	4	4	49.5565217391304	Pentose biosynthetic process	http://amigo.geneontology.org/amigo/term/GO:0019322	PGD G6PD TKT TALDO1
3.32826504556795e-06	6	14	21.2385093167702	Tricarboxylic acid metabolic process	http://amigo.geneontology.org/amigo/term/GO:0072350	IDH3G ACO2 ASS1 IREB2 GLUD1 IDH3A
3.37321868379272e-06	19	225	4.1847729468599	Protein stabilization	http://amigo.geneontology.org/amigo/term/GO:0050821	LAMP2 PFN2 HSP90AA1 HSP90AB1 PFN1 PARK7 CLU RPL5 PIN1 RPL11 HSPD1 CCT5 CCT8 CCT2 PPIB RPS7 CALR FLNA PHB2
3.45823360785584e-06	15	141	5.27197039777983	Nucleotide phosphorylation	http://amigo.geneontology.org/amigo/term/GO:0046939	AK2 PKM ENO1 PGM1 NME3 GAPDHS ENO3 ALDOC TPI1 PFKL ALDOA FBP1 PGAM1 NME2 GPI
3.81643756948594e-06	14	123	5.64057971014493	Cellular detoxification	http://amigo.geneontology.org/amigo/term/GO:1990748	GSTP1 NNT PARK7 PRDX1 CAT PRDX4 GSTM3 SOD1 MGST3 GSTO1 ALB PRDX3 TXNRD3 ADH5
3.82678319316266e-06	22	298	3.65853516194923	Antigen processing and presentation of exogenous peptide antigen	http://amigo.geneontology.org/amigo/term/GO:0002478	PSMA4 CAPZB PSMC5 PSMA3 PSMC1 PSMA6 PSMD10 PSMD14 CTSD PSMA1 CLTC PSMA5 ARF1 PSMA8 PSMB4 PSMC2 PSMC3 PDIA3 PSMD1 CALR PSMD13 CTSE
3.82678319316266e-06	22	298	3.65853516194923	Regulation of mRNA catabolic process	http://amigo.geneontology.org/amigo/term/GO:0061013	PSMA4 PABPC1 PSMC5 CIRBP PSMA3 PSMC1 PSMA6 PSMD10 PSMD14 SET PSMA1 IGF2BP3 PSMA5 PSMA8 PSMB4 PSMC2 YWHAZ PSMC3 YWHAB PSMD1 LSM1 PSMD13
3.85842274047481e-06	12	88	6.75770750988142	Cell-cell recognition	http://amigo.geneontology.org/amigo/term/GO:0009988	FOLR3 ZP4 CCR7 ZP1 ALDOA CCT5 CCT8 VDAC2 CCT2 ZP3 ASTL ZP2
4.00267293332025e-06	31	540	2.8449114331723	Regulation of cellular amide metabolic process	http://amigo.geneontology.org/amigo/term/GO:0034248	PKM PABPC1 EIF4G3 DDX1 CIRBP EIF5 MTPN C1QBP NCL RPL22 CLU RPL5 PIN1 HABP4 IGF2BP3 IREB2 RPL10 RPS3 EIF4A2 RPL26 EEF2 PA2G4 PGAM1 LSM1 CALR RPS4X RACK1 RPS9 SHMT1 EIF5A YBX2
4.00267293332025e-06	55	1308	2.08379869698178	Cellular response to cytokine stimulus	http://amigo.geneontology.org/amigo/term/GO:0071345	PSMA4 HSPA5 FSCN1 HSP90AA1 GSTP1 PSMC5 RPLP0 HSP90AB1 RPL3 PSMA3 PSMC1 PSMA6 PSMD10 RPS16 HPX HSPA9 LOX NCL PSMD14 MT2A CCR7 RAP1B PSMA1 ASS1 ANXA1 ATIC SOD1 PSMA5 ARF1 HSPD1 GSN ALAD GSTO1 RPS3 ADAM17 PSMA8 EIF4A2 PSMB4 PSMC2 YWHAZ PSMC3 HSP90B1 PDIA3 STIP1 KRT8 PSMD1 TALDO1 ANXA2 ACTG1 P4HB PSMD13 PPIA RACK1 MIF SHMT1
4.15246316122175e-06	18	206	4.33018151118615	Response to unfolded protein	http://amigo.geneontology.org/amigo/term/GO:0006986	HSPA5 PDIA5 ACADVL MYDGF HSP90AA1 HSP90AB1 AGR2 HSPA9 HSPE1 PDIA6 HSPD1 MANF VCP HSP90B1 HSPA4 CALR RACK1 HYOU1
4.37145336445226e-06	16	164	4.83478260869565	Nucleoside diphosphate metabolic process	http://amigo.geneontology.org/amigo/term/GO:0009132	AK2 PKM ENO1 PGM1 NME3 GAPDHS ENO3 ALDOC TPI1 PFKL ALDOA FBP1 ENTPD3 PGAM1 NME2 GPI
4.51099716439435e-06	7	23	15.0824196597353	Mitochondrial ATP synthesis coupled proton transport	http://amigo.geneontology.org/amigo/term/GO:0042776	ATP5F1B ATP5F1A ATP5PF ATP5F1C ATP5MG ATP5PD ATP5ME
4.54524553953165e-06	25	378	3.27754773406947	Lipid catabolic process	http://amigo.geneontology.org/amigo/term/GO:0016042	HEXB ACAA1 ACADVL ACAT1 HADHA GLA ETFB PCCB ACADL SCP2 ACADM FABP3 PLCG1 ECHS1 IVD PPT1 HSD17B4 HADHB HADH ETFA ACAA2 ECI1 FUCA1 ECI2 PCK2
4.95674828595091e-06	11	74	7.36650998824912	Glutathione metabolic process	http://amigo.geneontology.org/amigo/term/GO:0006749	GSTP1 PARK7 GLO1 CNDP2 GSTM3 SOD1 ARL6IP5 GSTO1 G6PD EEF1G GSTT2B
5.06804658597398e-06	51	1181	2.14003607848912	Regulation of catabolic process	http://amigo.geneontology.org/amigo/term/GO:0009894	PIK3C2A PSMA4 PABPC1 HSP90AA1 PSMC5 DNM1L HSP90AB1 CIRBP PSMA3 PSMC1 PSMA6 CST3 PSMD10 SGTA GAPDHS NNT PSMD14 PARK7 UCHL5 SET CLU RPL5 PIN1 PSMA1 IGF2BP3 RPL11 PSMA5 ATP6V1B2 ALAD LAMTOR1 UCHL1 PSMA8 AIFM1 PSMB4 PSMC2 YWHAZ FBP1 VCP PSMC3 YWHAB PGAM1 RPS7 PSMD1 LSM1 ANXA2 PSMD13 FLNA PSAP RACK1 PHB2 ATP5IF1
5.47539549046719e-06	33	607	2.69417663491154	Organic hydroxy compound metabolic process	http://amigo.geneontology.org/amigo/term/GO:1901615	ACAA1 IDH3G ACADVL DCT HSP90AA1 COMT CYB5R3 ACO2 MTPN TPI1 ACADL SCP2 PARK7 NPC2 GOT1 CAT PLCG1 RAN PCBD2 HSD17B4 PSAT1 RBP4 SOD1 QDPR G6PD IDH3A ACAA2 SDR16C5 ADH5 CALM1 MALRD1 DDT PCK2
5.66635417368347e-06	15	147	5.05678793256433	Innate immune response activating cell surface receptor signaling pathway	http://amigo.geneontology.org/amigo/term/GO:0002220	PSMA4 PSMC5 PSMA3 PSMC1 PSMA6 PSMD10 PSMD14 PSMA1 PSMA5 PSMA8 PSMB4 PSMC2 PSMC3 PSMD1 PSMD13
5.66635417368347e-06	10	60	8.25942028985507	Monosaccharide catabolic process	http://amigo.geneontology.org/amigo/term/GO:0046365	PKM ENO1 GAPDHS ENO3 ALDOC TPI1 GALE PFKL ALDOA PGAM1
5.66635417368347e-06	15	147	5.05678793256433	Detoxification	http://amigo.geneontology.org/amigo/term/GO:0098754	GSTP1 NNT PARK7 PRDX1 CAT PRDX4 MT2A GSTM3 SOD1 MGST3 GSTO1 ALB PRDX3 TXNRD3 ADH5
5.70623606895868e-06	22	306	3.56288718385905	Mitochondrial transport	http://amigo.geneontology.org/amigo/term/GO:0006839	SLC25A3 HSP90AA1 PDCD5 ATP5F1B YWHAQ HSPD1 ATP5F1A ATP5PF AIFM1 YWHAZ ATP5F1C VDAC2 YWHAB ATP5MG ACAA2 ATP5PD ATP5ME SLC25A6 HSPA4 CNP YWHAE ATP5IF1
5.70623606895868e-06	22	306	3.56288718385905	Antigen processing and presentation of exogenous antigen	http://amigo.geneontology.org/amigo/term/GO:0019884	PSMA4 CAPZB PSMC5 PSMA3 PSMC1 PSMA6 PSMD10 PSMD14 CTSD PSMA1 CLTC PSMA5 ARF1 PSMA8 PSMB4 PSMC2 PSMC3 PDIA3 PSMD1 CALR PSMD13 CTSE
5.70623606895868e-06	18	211	4.22757057490212	Regulation of animal organ morphogenesis	http://amigo.geneontology.org/amigo/term/GO:2000027	PSMA4 PSMC5 PSMA3 PSMC1 PSMA6 PSMD10 PFN1 PSMD14 PSMA1 CLTC PSMA5 PSMA8 PSMB4 PSMC2 PSMC3 PSMD1 PSMD13 PHB2
6.01322601193017e-06	22	307	3.55128168814616	Regulation of RNA stability	http://amigo.geneontology.org/amigo/term/GO:0043487	PSMA4 PABPC1 PSMC5 CIRBP PSMA3 PSMC1 PSMA6 PSMD10 PSMD14 SET PSMA1 IGF2BP3 PSMA5 PSMA8 PSMB4 PSMC2 YWHAZ PSMC3 YWHAB PSMD1 LSM1 PSMD13
6.0667021701684e-06	15	148	5.02262044653349	Innate immune response-activating signal transduction	http://amigo.geneontology.org/amigo/term/GO:0002758	PSMA4 PSMC5 PSMA3 PSMC1 PSMA6 PSMD10 PSMD14 PSMA1 PSMA5 PSMA8 PSMB4 PSMC2 PSMC3 PSMD1 PSMD13
6.1378610173513e-06	69	1832	1.86648471615721	Response to oxygen-containing compound	http://amigo.geneontology.org/amigo/term/GO:1901700	PIK3C2A LTF HSPA5 PHPT1 IPO5 PKM GSTP1 RAB10 HADHA DNM1L COMT HSP90AB1 RANBP1 PSMD14 PARK7 PRDX1 FKBP1B GOT1 CLU CAT FABP3 GOT2 CCR7 RAP1B ARPP19 ASS1 RPL27 PCNA ANXA1 TXN RBP4 HADH NDUFA9 PFKL SOD1 HSPD1 ATP6V1B2 GSN ALAD RPS3 LAMTOR1 QDPR ADAM17 AIFM1 ACTC1 G6PD SRSF2 NCSTN NDUFS4 VCP PRDX3 HSP90B1 EEF2 KRT8 CNP RPL15 UMODL1 TUFM CYC1 CALR RAB11B FLNA ADH5 CALM1 RACK1 PHB2 NME2 SHMT1 PCK2
6.28541705235087e-06	11	76	7.17265446224256	Chaperone-mediated protein folding	http://amigo.geneontology.org/amigo/term/GO:0061077	HSPA5 SGTA PDCD5 HSPA9 HSPE1 FKBP1B CLU PDIA4 CCT2 PPIB FKBP2
7.02533445919518e-06	28	470	2.95230342275671	Regulation of translation	http://amigo.geneontology.org/amigo/term/GO:0006417	PKM PABPC1 EIF4G3 DDX1 CIRBP EIF5 MTPN C1QBP NCL RPL22 RPL5 HABP4 IGF2BP3 IREB2 RPL10 RPS3 EIF4A2 RPL26 EEF2 PA2G4 LSM1 CALR RPS4X RACK1 RPS9 SHMT1 EIF5A YBX2
7.68954360118818e-06	14	131	5.29611682708264	Cellular response to toxic substance	http://amigo.geneontology.org/amigo/term/GO:0097237	GSTP1 NNT PARK7 PRDX1 CAT PRDX4 GSTM3 SOD1 MGST3 GSTO1 ALB PRDX3 TXNRD3 ADH5
7.77529746525333e-06	6	16	18.5836956521739	Pentose-phosphate shunt	http://amigo.geneontology.org/amigo/term/GO:0006098	PGD RPIA G6PD TKT PGAM1 TALDO1
7.8369849204478e-06	50	1166	2.12506525467969	Mitotic cell cycle	http://amigo.geneontology.org/amigo/term/GO:0000278	PSMA4 EML1 HSP90AA1 PSMC5 NSFL1C RANBP1 PSMA3 PSMC1 PSMA6 PSMD10 RAB11A MCM4 PPP2R1A ZPR1 RPL24 PSMD14 SET PDS5A PIN1 ARPP19 PSMA1 RAN PCNA MYH10 ANXA1 GPNMB RPS6 CLTC PSMA5 ARF1 ADAM17 PSMA8 PSMB4 PSMC2 SRSF2 RPL26 VCP PSMC3 RRM1 TUBA1A PDCD6IP PSMD1 BANF1 PSMD13 TUBB4B FLNA CALM1 PHB2 TUBB3 YWHAE
8.0969426668808e-06	11	78	6.98874024526198	Ribosomal large subunit biogenesis	http://amigo.geneontology.org/amigo/term/GO:0042273	RPL6 RPLP0 RPL3 RPL24 RPL5 RPL35 RPL11 RPL10 RPL26 RPL14 RPL7A
8.32467422059578e-06	8	36	11.0125603864734	Cristae formation	http://amigo.geneontology.org/amigo/term/GO:0042407	ATP5F1B IMMT ATP5F1A ATP5PF ATP5F1C ATP5MG ATP5PD ATP5ME
9.09443395532474e-06	16	174	4.55692153923038	Proton transmembrane transport	http://amigo.geneontology.org/amigo/term/GO:1902600	SLC25A3 ATP5F1B NNT PARK7 COX6B1 COX5B ATP6V1B2 ATP5F1A ATP5PF ATP5F1C ATP5MG ATP5PD ATP5ME COX5A MT-CO2 PHB2
9.27696321162884e-06	19	242	3.89080129356809	Response to topologically incorrect protein	http://amigo.geneontology.org/amigo/term/GO:0035966	HSPA5 PDIA5 ACADVL MYDGF HSP90AA1 HSP90AB1 AGR2 HSPA9 HSPE1 CLU PDIA6 HSPD1 MANF VCP HSP90B1 HSPA4 CALR RACK1 HYOU1
9.27696321162884e-06	40	841	2.35702838236054	Proteolysis involved in cellular protein catabolic process	http://amigo.geneontology.org/amigo/term/GO:0051603	PSMA4 HSPA5 PSMC5 NSFL1C HSP90AB1 PSMA3 PSMC1 PSMA6 PSMD10 SGTA RNF167 PSMD14 PARK7 UCHL5 UCHL3 CLU RPL5 CLPP PSMA1 UBA1 RPL11 PSMA5 PCYOX1L ALAD UCHL1 PSMA8 PSMB4 PSMC2 VCP PSMC3 HSP90B1 PDCD6IP RPS7 PSMD1 PSMD13 NCCRP1 RACK1 NEDD8 ATP5IF1
9.39045436826316e-06	107	3347	1.58426884555929	Cellular component assembly	http://amigo.geneontology.org/amigo/term/GO:0022607	NDUFAB1 LAMP2 PIK3C2A PSMA4 HSPA5 PFN2 WDR1 ACTN1 CLNS1A FSCN1 CAPZB SAR1A DDX1 HSP90AA1 RPS5 PSMC5 DNM1L NSFL1C RPL6 RPLP0 HSP90AB1 CIRBP NDUFB7 RPL3 PSMA3 EIF5 PSMC1 PSMA6 PSMD10 RBBP7 RAB11A MCM4 RPS19 PPP2R1A MTPN GLRX3 PFN1 C1QBP UGDH HSPA9 LOX SUB1 RPL24 PSMD14 PARK7 SET CLU RPL5 RPS10 CCR7 RAP1B PSMA1 NDUFA10 NDUFA2 RAN RAB1A NDUFA9 CLTC RPL11 PSMA5 ARF1 HSPD1 RPL10 GSN ALAD RPS3 ALDOA PSM…
9.89507136790624e-06	22	317	3.43925387463997	Antigen processing and presentation of peptide antigen	http://amigo.geneontology.org/amigo/term/GO:0048002	PSMA4 CAPZB PSMC5 PSMA3 PSMC1 PSMA6 PSMD10 PSMD14 CTSD PSMA1 CLTC PSMA5 ARF1 PSMA8 PSMB4 PSMC2 PSMC3 PDIA3 PSMD1 CALR PSMD13 CTSE
1.09004227965489e-05	25	398	3.1128468429102	Antigen processing and presentation	http://amigo.geneontology.org/amigo/term/GO:0019882	PSMA4 CAPZB RAB10 PSMC5 PSMA3 PSMC1 PSMA6 PSMD10 PSMD14 CTSD CCR7 PSMA1 CLTC PSMA5 ARF1 PSMA8 PSMB4 PSMC2 PSMC3 PDIA3 PSMD1 RAB6A CALR PSMD13 CTSE
1.12326836407909e-05	16	177	4.47968558093834	Activation of innate immune response	http://amigo.geneontology.org/amigo/term/GO:0002218	PSMA4 HSP90AA1 PSMC5 PSMA3 PSMC1 PSMA6 PSMD10 PSMD14 PSMA1 PSMA5 PSMA8 PSMB4 PSMC2 PSMC3 PSMD1 PSMD13
1.12880109239655e-05	44	979	2.22725940400586	Cellular homeostasis	http://amigo.geneontology.org/amigo/term/GO:0019725	LTF HEXB PHPT1 CLNS1A SLC12A1 DLD TF GLRX3 HPX ATP5F1B NNT LOX PRDX1 FKBP1B GOT1 PRDX4 PLCG1 MT2A CCR7 PPT1 IMMT TPT1 IREB2 TXN SOD1 ARF1 ATP6V1B2 GSTO1 ALDOA PRDX3 CKB HSP90B1 FTH1 ATOX1 CALR RAB11B ANXA6 TXNRD3 CALM1 RACK1 NME2 YWHAE PCK2 NEDD8
1.20393047451872e-05	16	178	4.45451880801172	Single fertilization	http://amigo.geneontology.org/amigo/term/GO:0007338	HEXB MYH9 FOLR3 GNPDA1 PARK7 ZP4 ZP1 ALDOA CCT5 CCT8 VDAC2 CCT2 UMODL1 ZP3 ASTL ZP2
1.28290335136592e-05	58	1469	1.95662236955042	Positive regulation of cellular protein metabolic process	http://amigo.geneontology.org/amigo/term/GO:0032270	LTF LCP2 HSPA5 PKM PFN2 PABPC1 ENO1 MYDGF HSP90AA1 PSMC5 HSP90AB1 CIRBP MYH9 PSMC1 PSMD10 SGTA PDCD5 C1QBP VTN HPX HBEGF PSMD14 HSPE1 PARK7 CTSD CLU RPL5 CCR7 PIN1 HABP4 GPNMB TXN RAB1A RPS2 HSPD1 ARL6IP5 GSN RPS3 ADAM17 AIFM1 PSMC2 RPL26 NCSTN VCP PSMC3 EEF2 SDR16C5 ANXA2 ASTL PPIA RPS4X CALM1 RACK1 PHB2 RPS9 MIF ATP5IF1 EIF5A
1.29935762423388e-05	11	82	6.64782608695652	NADH dehydrogenase complex assembly	http://amigo.geneontology.org/amigo/term/GO:0010257	NDUFAB1 NDUFB7 NDUFA10 NDUFA2 NDUFA9 AIFM1 NDUFS4 NDUFS5 ACAD9 NDUFS1 NDUFS3
1.29935762423388e-05	11	82	6.64782608695652	Mitochondrial respiratory chain complex I assembly	http://amigo.geneontology.org/amigo/term/GO:0032981	NDUFAB1 NDUFB7 NDUFA10 NDUFA2 NDUFA9 AIFM1 NDUFS4 NDUFS5 ACAD9 NDUFS1 NDUFS3
1.29935762423388e-05	70	1911	1.81525720656155	Homeostatic process	http://amigo.geneontology.org/amigo/term/GO:0042592	LTF HEXB PHPT1 ACADVL CLNS1A SLC12A1 GSTP1 DLD FH TF COMT PYGL MTHFD1 RAB11A RPS19 GLRX3 HPX ATP5F1B NNT HSPA9 LOX ACADL PARK7 PRDX1 NPC2 FKBP1B GOT1 FABP3 PRDX4 PLCG1 MT2A CCR7 PPT1 IMMT TPT1 ANXA1 IREB2 TXN RPS6 RBP4 HADH SOD1 ARF1 ATP6V1B2 GSTO1 LAMTOR1 ALDOA ADAM17 G6PD NCSTN ALB PRDX3 CKB HSP90B1 FTH1 ATOX1 CALR ACTG1 RAB11B ANXA6 TXNRD3 CALM1 RACK1 MALRD1 NME2 YWHAE PCK2 NEDD8 ATP5IF1 YBX2
1.31533576132425e-05	81	2332	1.72130285629055	Cellular response to stress	http://amigo.geneontology.org/amigo/term/GO:0033554	LAMP2 PSMA4 HSPA5 PDIA5 ACADVL ENO1 MYDGF DDX1 HSP90AA1 GSTP1 PSMC5 FH COMT HSP90AB1 PSMA3 PSMC1 PSMA6 PSMD10 RBBP7 MCM4 SGTA AGR2 HSPA9 PSMD14 PARK7 UCHL5 PRDX1 TXNDC12 FKBP1B CLU CAT PDS5A CCR7 PSMA1 ASS1 UBA1 PCNA TPT1 GSTM3 ANXA1 TXN SOD1 PSMA5 PDIA6 HSPD1 ARL6IP5 MANF ATP6V1B2 RPS3 LAMTOR1 PSMA8 PDIA4 AIFM1 PSMB4 G6PD PSMC2 RPL26 ALB VCP PRDX3 PSMC3 HSP90B1 PDIA3 ACAA2 EEF2 NPAS2 QARS1 PSMD1…
1.33176408817178e-05	25	403	3.07422591433812	Alcohol metabolic process	http://amigo.geneontology.org/amigo/term/GO:0006066	IDH3G ACADVL HSP90AA1 CYB5R3 ACO2 TPI1 ACADL SCP2 PARK7 NPC2 GOT1 CAT PLCG1 RAN PCBD2 RBP4 SOD1 QDPR G6PD IDH3A ACAA2 SDR16C5 ADH5 CALM1 PCK2
1.45306037359417e-05	56	1404	1.97661340270036	Response to cytokine	http://amigo.geneontology.org/amigo/term/GO:0034097	PSMA4 HSPA5 FSCN1 HSP90AA1 GSTP1 PSMC5 RPLP0 HSP90AB1 RPL3 PSMA3 PSMC1 PSMA6 PSMD10 RPS16 HPX HSPA9 LOX NCL PSMD14 MT2A CCR7 RAP1B PSMA1 ASS1 ANXA1 ATIC SOD1 PSMA5 ARF1 HSPD1 GSN ALAD GSTO1 RPS3 ADAM17 PSMA8 EIF4A2 PSMB4 PSMC2 YWHAZ PSMC3 HSP90B1 PDIA3 STIP1 KRT8 PSMD1 TALDO1 ANXA2 ACTG1 P4HB PSMD13 PPIA RACK1 DDOST MIF SHMT1
1.58969033270617e-05	20	276	3.59105229993699	T cell receptor signaling pathway	http://amigo.geneontology.org/amigo/term/GO:0050852	PSMA4 LCP2 PHPT1 PSMC5 PSMA3 PSMC1 PSMA6 PSMD10 PSMD14 PLCG1 CCR7 PSMA1 PSMA5 RPS3 PSMA8 PSMB4 PSMC2 PSMC3 PSMD1 PSMD13
1.7546755441229e-05	7	28	12.3891304347826	Energy coupled proton transport, down electrochemical gradient	http://amigo.geneontology.org/amigo/term/GO:0015985	ATP5F1B ATP5F1A ATP5PF ATP5F1C ATP5MG ATP5PD ATP5ME
1.7546755441229e-05	7	28	12.3891304347826	ATP synthesis coupled proton transport	http://amigo.geneontology.org/amigo/term/GO:0015986	ATP5F1B ATP5F1A ATP5PF ATP5F1C ATP5MG ATP5PD ATP5ME
1.86772079307478e-05	17	207	4.06985927326192	Positive regulation of Wnt signaling pathway	http://amigo.geneontology.org/amigo/term/GO:0030177	PSMA4 PSMC5 PSMA3 PSMC1 PSMA6 PSMD10 PSMD14 PIN1 PSMA1 PSMA5 PSMA8 PSMB4 PSMC2 VCP PSMC3 PSMD1 PSMD13
1.9058817112574e-05	32	615	2.57855072463768	Mitotic cell cycle phase transition	http://amigo.geneontology.org/amigo/term/GO:0044772	PSMA4 HSP90AA1 PSMC5 PSMA3 PSMC1 PSMA6 PSMD10 RAB11A PPP2R1A ZPR1 RPL24 PSMD14 ARPP19 PSMA1 PCNA ANXA1 GPNMB RPS6 PSMA5 ADAM17 PSMA8 PSMB4 PSMC2 RPL26 PSMC3 TUBA1A PSMD1 PSMD13 TUBB4B CALM1 PHB2 YWHAE
1.93311101241183e-05	22	331	3.29378694338631	Response to endoplasmic reticulum stress	http://amigo.geneontology.org/amigo/term/GO:0034976	HSPA5 PDIA5 ACADVL MYDGF SGTA AGR2 PARK7 TXNDC12 CLU PDIA6 MANF PDIA4 AIFM1 VCP HSP90B1 PDIA3 EEF2 CALR P4HB NCCRP1 RACK1 HYOU1
1.94395154351309e-05	28	497	2.79191671769749	Proteasome-mediated ubiquitin-dependent protein catabolic process	http://amigo.geneontology.org/amigo/term/GO:0043161	PSMA4 HSPA5 PSMC5 NSFL1C HSP90AB1 PSMA3 PSMC1 PSMA6 PSMD10 SGTA PSMD14 PARK7 UCHL5 CLU PSMA1 RPL11 PSMA5 UCHL1 PSMA8 PSMB4 PSMC2 VCP PSMC3 HSP90B1 PSMD1 PSMD13 NCCRP1 RACK1
2.23138484013362e-05	7	29	11.9619190404798	Ribosomal large subunit assembly	http://amigo.geneontology.org/amigo/term/GO:0000027	RPL6 RPLP0 RPL3 RPL24 RPL5 RPL11 RPL10
2.23138484013362e-05	21	308	3.37885375494071	Intrinsic apoptotic signaling pathway	http://amigo.geneontology.org/amigo/term/GO:0097193	ENO1 DNM1L C1QBP PARK7 TXNDC12 CLU TPT1 SOD1 RPL11 ARL6IP5 RPS3 AIFM1 RPL26 VDAC2 RPS7 P4HB PPIA RACK1 MIF HYOU1 NDUFS3
2.26431868876806e-05	36	745	2.39467756054858	Modification-dependent protein catabolic process	http://amigo.geneontology.org/amigo/term/GO:0019941	PSMA4 HSPA5 PSMC5 NSFL1C HSP90AB1 PSMA3 PSMC1 PSMA6 PSMD10 SGTA RNF167 PSMD14 PARK7 UCHL5 UCHL3 CLU RPL5 PSMA1 UBA1 RPL11 PSMA5 PCYOX1L UCHL1 PSMA8 PSMB4 PSMC2 VCP PSMC3 HSP90B1 RPS7 PSMD1 PSMD13 NCCRP1 RACK1 NEDD8
2.32257420445662e-05	22	335	3.2544581440623	Regulation of protein stability	http://amigo.geneontology.org/amigo/term/GO:0031647	LAMP2 PFN2 HSP90AA1 TF HSP90AB1 PFN1 PARK7 CLU RPL5 PIN1 RPL11 HSPD1 GSN CCT5 CCT8 CCT2 PPIB RPS7 CALR FLNA PHB2 DDOST
2.43339171308924e-05	18	235	3.79581868640148	DNA-dependent DNA replication	http://amigo.geneontology.org/amigo/term/GO:0006261	PSMA4 PSMC5 PSMA3 PSMC1 PSMA6 PSMD10 MCM4 ZPR1 PSMD14 PSMA1 PCNA PSMA5 PSMA8 PSMB4 PSMC2 PSMC3 PSMD1 PSMD13
2.4869703940445e-05	10	71	6.97979179424372	Pigment biosynthetic process	http://amigo.geneontology.org/amigo/term/GO:0046148	DCT UROD PAICS IREB2 ALAD ALB GART DDT SHMT1 ATP5IF1
2.54569590794584e-05	33	655	2.49674078991039	Apoptotic signaling pathway	http://amigo.geneontology.org/amigo/term/GO:0097190	ENO1 GSTP1 DNM1L PSMD10 PDCD5 C1QBP PARK7 TXNDC12 CLU TPT1 YWHAQ SOD1 RPL11 ARL6IP5 RPS3 AIFM1 RPL26 YWHAZ VDAC2 YWHAB PDIA3 ACAA2 KRT8 RPS7 QARS1 P4HB PPIA ANXA6 RACK1 YWHAE MIF HYOU1 NDUFS3
2.91782465818053e-05	27	479	2.79337387673595	Regulation of mitotic cell cycle phase transition	http://amigo.geneontology.org/amigo/term/GO:1901990	PSMA4 HSP90AA1 PSMC5 PSMA3 PSMC1 PSMA6 PSMD10 RAB11A PPP2R1A PSMD14 PSMA1 PCNA ANXA1 GPNMB PSMA5 ADAM17 PSMA8 PSMB4 PSMC2 RPL26 PSMC3 TUBA1A PSMD1 PSMD13 TUBB4B PHB2 YWHAE
2.93555642822262e-05	20	288	3.44142512077295	Regulation of cellular protein catabolic process	http://amigo.geneontology.org/amigo/term/GO:1903362	HSP90AA1 PSMC5 HSP90AB1 PSMC1 PSMD10 SGTA PSMD14 PARK7 UCHL5 CLU RPL5 RPL11 ALAD PSMC2 VCP PSMC3 RPS7 ANXA2 RACK1 ATP5IF1
3.10237417507339e-05	36	756	2.35983436853002	Modification-dependent macromolecule catabolic process	http://amigo.geneontology.org/amigo/term/GO:0043632	PSMA4 HSPA5 PSMC5 NSFL1C HSP90AB1 PSMA3 PSMC1 PSMA6 PSMD10 SGTA RNF167 PSMD14 PARK7 UCHL5 UCHL3 CLU RPL5 PSMA1 UBA1 RPL11 PSMA5 PCYOX1L UCHL1 PSMA8 PSMB4 PSMC2 VCP PSMC3 HSP90B1 RPS7 PSMD1 PSMD13 NCCRP1 RACK1 NEDD8
3.1168135215516e-05	19	264	3.56656785243742	Response to toxic substance	http://amigo.geneontology.org/amigo/term/GO:0009636	GSTP1 NNT PARK7 PRDX1 CAT PRDX4 MT2A ASS1 GSTM3 SOD1 MGST3 ALAD GSTO1 AIFM1 ALB PRDX3 CNP TXNRD3 ADH5
3.30502579797401e-05	12	109	5.45576386118867	Cellular oxidant detoxification	http://amigo.geneontology.org/amigo/term/GO:0098869	GSTP1 NNT PARK7 PRDX1 CAT PRDX4 SOD1 MGST3 GSTO1 ALB PRDX3 TXNRD3
3.41351268032618e-05	13	129	4.99406808223795	ADP metabolic process	http://amigo.geneontology.org/amigo/term/GO:0046031	AK2 PKM ENO1 PGM1 GAPDHS ENO3 ALDOC TPI1 PFKL ALDOA FBP1 PGAM1 GPI
3.53890296255361e-05	9	58	7.68980509745128	Regulation of ubiquitin-protein transferase activity	http://amigo.geneontology.org/amigo/term/GO:0051438	RPS20 DNM1L PARK7 RPL5 PIN1 RAB1A RPS2 RPL11 RPS7
3.57923447834873e-05	5	12	20.6485507246377	Protein folding in endoplasmic reticulum	http://amigo.geneontology.org/amigo/term/GO:0034975	HSPA5 HSP90B1 PDIA3 CALR P4HB
3.92454758429617e-05	59	1563	1.87065565106123	Positive regulation of protein metabolic process	http://amigo.geneontology.org/amigo/term/GO:0051247	LTF LCP2 HSPA5 PKM PFN2 PABPC1 ENO1 MYDGF HSP90AA1 PSMC5 HSP90AB1 CIRBP MYH9 PSMC1 PSMD10 SGTA PDCD5 MTPN C1QBP VTN HPX HBEGF PSMD14 HSPE1 PARK7 CTSD CLU RPL5 CCR7 PIN1 HABP4 GPNMB TXN RAB1A RPS2 HSPD1 ARL6IP5 GSN RPS3 ADAM17 AIFM1 PSMC2 RPL26 NCSTN VCP PSMC3 EEF2 SDR16C5 ANXA2 ASTL PPIA RPS4X CALM1 RACK1 PHB2 RPS9 MIF ATP5IF1 EIF5A
4.16896301305522e-05	31	609	2.52258156635968	Regulation of establishment of protein localization	http://amigo.geneontology.org/amigo/term/GO:0070201	PHPT1 IPO5 SAR1A DNM1L HSP90AB1 RAB11A PDCD5 ZPR1 PARK7 CTSD FKBP1B RAN MYH10 YWHAQ ANXA1 TXN RBP4 HADH PFKL ARF1 GLUD1 CCT5 CCT8 YWHAZ CCT2 YWHAB PPIA FLNA RACK1 YWHAE ATP5IF1
4.21714719672576e-05	6	21	14.1590062111801	Branched-chain amino acid catabolic process	http://amigo.geneontology.org/amigo/term/GO:0009083	ACAT1 MCCC1 DLD ALDH6A1 ECHS1 IVD
4.34177672448035e-05	22	349	3.12390681450106	Maintenance of location	http://amigo.geneontology.org/amigo/term/GO:0051235	HSPA5 HEXB PSMD10 PLIN3 PARK7 FKBP1B PLCG1 CCR7 TXN PLIN2 GSN GSTO1 TMSB15A ALB TAF3 HSP90B1 YWHAB FTH1 CALR FLNA ANXA6 CALM1
4.59363327082387e-05	35	738	2.35024154589372	Ubiquitin-dependent protein catabolic process	http://amigo.geneontology.org/amigo/term/GO:0006511	PSMA4 HSPA5 PSMC5 NSFL1C HSP90AB1 PSMA3 PSMC1 PSMA6 PSMD10 SGTA RNF167 PSMD14 PARK7 UCHL5 UCHL3 CLU RPL5 PSMA1 UBA1 RPL11 PSMA5 UCHL1 PSMA8 PSMB4 PSMC2 VCP PSMC3 HSP90B1 RPS7 PSMD1 PSMD13 NCCRP1 RACK1 NEDD8
4.81728965678688e-05	25	435	2.84807596201899	Regulation of mRNA metabolic process	http://amigo.geneontology.org/amigo/term/GO:1903311	PSMA4 PABPC1 PSMC5 CIRBP PSMA3 PSMC1 PSMA6 PSMD10 C1QBP NCL PSMD14 SET PSMA1 IGF2BP3 PSMA5 PSMA8 PSMB4 PSMC2 SRSF2 YWHAZ PSMC3 YWHAB PSMD1 LSM1 PSMD13
5.06070759067365e-05	10	77	6.43591191417278	Regulation of mitochondrial membrane potential	http://amigo.geneontology.org/amigo/term/GO:0051881	NNT PARK7 GOT1 SOD1 ARL6IP5 VCP PRDX3 RACK1 NDUFS1 ATP5IF1
5.09355488243185e-05	85	2579	1.63330916937809	Regulation of catalytic activity	http://amigo.geneontology.org/amigo/term/GO:0050790	RPS20 LTF LCP2 PHPT1 GDI2 IPO5 PFN2 HSP90AA1 GSTP1 RTRAF DNM1L HSP90AB1 RANBP1 PSMA3 EIF5 CST3 PSMD10 GLA PDCD5 PPP2R1A PFN1 VTN ARHGDIB HBEGF PSMD14 HSPE1 PARK7 UCHL5 SERPINC1 CTSD SET FKBP1B CLU RPL5 PLCG1 CCR7 PIN1 ARPP19 CAP1 PPT1 PCNA ANXA1 TXN RAB1A ANXA3 RPS2 ARHGDIA SOD1 RPL11 HSPD1 ARL6IP5 GSN RPS3 LAMTOR1 ADAM17 CAST UCHL1 AIFM1 EIF4A2 CSTB S100A1 PRPSAP1 NCSTN SERPINI1 ANXA5 VCP PRDX3 …
5.26782603794412e-05	23	381	2.99160104986877	Regulation of apoptotic signaling pathway	http://amigo.geneontology.org/amigo/term/GO:2001233	ENO1 GSTP1 DNM1L PSMD10 PARK7 TXNDC12 CLU TPT1 SOD1 RPL11 RPS3 RPL26 VDAC2 PDIA3 ACAA2 RPS7 QARS1 P4HB PPIA RACK1 MIF HYOU1 NDUFS3
5.63091270085361e-05	21	328	3.17282608695652	Protein deubiquitination	http://amigo.geneontology.org/amigo/term/GO:0016579	PSMA4 PSMC5 PSMA3 PSMC1 PSMA6 PSMD10 PSMD14 PARK7 UCHL5 UCHL3 PSMA1 PSMA5 UCHL1 PSMA8 PSMB4 PSMC2 VCP PSMC3 PSMD1 PSMD13 NEDD8
5.68714437356223e-05	11	96	5.67835144927536	Pigment metabolic process	http://amigo.geneontology.org/amigo/term/GO:0042440	DCT HPX UROD PAICS IREB2 ALAD ALB GART DDT SHMT1 ATP5IF1
5.71787284213097e-05	29	558	2.57551815490104	Proteasomal protein catabolic process	http://amigo.geneontology.org/amigo/term/GO:0010498	PSMA4 HSPA5 PSMC5 NSFL1C HSP90AB1 PSMA3 PSMC1 PSMA6 PSMD10 SGTA PSMD14 PARK7 UCHL5 CLU PSMA1 RPL11 PSMA5 ALAD UCHL1 PSMA8 PSMB4 PSMC2 VCP PSMC3 HSP90B1 PSMD1 PSMD13 NCCRP1 RACK1
6.0294384250927e-05	9	62	7.19368863955119	Inner mitochondrial membrane organization	http://amigo.geneontology.org/amigo/term/GO:0007007	ATP5F1B HSPA9 IMMT ATP5F1A ATP5PF ATP5F1C ATP5MG ATP5PD ATP5ME
6.32027893102435e-05	49	1226	1.98064401730619	Negative regulation of protein metabolic process	http://amigo.geneontology.org/amigo/term/GO:0051248	RPS20 LTF IPO5 PABPC1 GSTP1 RTRAF GLG1 HSP90AB1 CIRBP CST3 SGTA PPP2R1A VTN NNT HBEGF NCL PARK7 UCHL5 SERPINC1 SET FKBP1B CLU RPL5 PIN1 ARPP19 IGF2BP3 IREB2 RPL11 ALAD RPS3 CAST UCHL1 G6PD CSTB SERPINI1 PRDX3 YWHAB SDR16C5 RPS7 QARS1 LSM1 CALR ANXA2 PPIA FLNA CALM1 RACK1 YWHAE SHMT1
6.7584306458159e-05	96	3045	1.5623730991647	Cellular response to organic substance	http://amigo.geneontology.org/amigo/term/GO:0071310	PIK3C2A LTF PSMA4 HSPA5 PHPT1 IPO5 PDIA5 PKM ACADVL MYDGF FSCN1 HSP90AA1 GSTP1 RAB10 PSMC5 DNM1L RPLP0 GLG1 HSP90AB1 RANBP1 RPL3 PSMA3 PSMC1 PSMA6 PSMD10 PDCD5 RPS16 AGR2 VTN ZPR1 HPX HSPA9 LOX NCL PSMD14 PARK7 FKBP1B GOT1 CLU CAT PLCG1 MT2A CCR7 RAP1B PIN1 ARPP19 PSMA1 ASS1 ANXA1 ATIC ARHGDIA SOD1 PSMA5 ARF1 PDIA6 HSPD1 ARL6IP5 ATP6V1B2 GSN ALAD GSTO1 RPS3 LAMTOR1 ADAM17 PSMA8 AIFM1 EIF4A2 PSMB4…
6.77792801324926e-05	18	254	3.5118794933242	Regulation of proteolysis involved in cellular protein catabolic process	http://amigo.geneontology.org/amigo/term/GO:1903050	PSMC5 HSP90AB1 PSMC1 PSMD10 SGTA PSMD14 PARK7 UCHL5 CLU RPL5 RPL11 ALAD PSMC2 VCP PSMC3 RPS7 RACK1 ATP5IF1
7.21070442600433e-05	22	361	3.02006503673371	Positive regulation of establishment of protein localization	http://amigo.geneontology.org/amigo/term/GO:1904951	PHPT1 IPO5 SAR1A DNM1L HSP90AB1 PDCD5 ZPR1 RAN MYH10 YWHAQ RBP4 ARF1 GLUD1 CCT5 CCT8 YWHAZ CCT2 YWHAB PPIA FLNA RACK1 YWHAE
8.0228133652219e-05	4	7	28.3180124223602	de novo IMP biosynthetic process	http://amigo.geneontology.org/amigo/term/GO:0006189	PAICS ATIC ADSL GART
8.0228133652219e-05	13	140	4.60167701863354	Response to hydrogen peroxide	http://amigo.geneontology.org/amigo/term/GO:0042542	PARK7 FKBP1B CAT PCNA ANXA1 TXN SOD1 HSPD1 RPS3 AIFM1 PRDX3 EEF2 RACK1
8.1719405983898e-05	23	392	2.90765306122449	Non-membrane-bounded organelle assembly	http://amigo.geneontology.org/amigo/term/GO:0140694	WDR1 FSCN1 RPS5 RPL6 RPLP0 CIRBP RPL3 RAB11A RPS19 C1QBP RPL24 RPL5 RPS10 RPL11 RPL10 GSN RPS3 ACTC1 KRT8 ACTG1 FLNA RPS28 MYH11
8.50259474366857e-05	12	120	4.95565217391304	Glycolytic process	http://amigo.geneontology.org/amigo/term/GO:0006096	PKM ENO1 PGM1 GAPDHS ENO3 ALDOC TPI1 PFKL ALDOA FBP1 PGAM1 GPI
9.21969019579732e-05	12	121	4.91469637082285	ATP generation from ADP	http://amigo.geneontology.org/amigo/term/GO:0006757	PKM ENO1 PGM1 GAPDHS ENO3 ALDOC TPI1 PFKL ALDOA FBP1 PGAM1 GPI
9.21969019579732e-05	13	142	4.53686466625842	Purine nucleoside diphosphate metabolic process	http://amigo.geneontology.org/amigo/term/GO:0009135	AK2 PKM ENO1 PGM1 GAPDHS ENO3 ALDOC TPI1 PFKL ALDOA FBP1 PGAM1 GPI
9.21969019579732e-05	13	142	4.53686466625842	Purine ribonucleoside diphosphate metabolic process	http://amigo.geneontology.org/amigo/term/GO:0009179	AK2 PKM ENO1 PGM1 GAPDHS ENO3 ALDOC TPI1 PFKL ALDOA FBP1 PGAM1 GPI
9.21969019579732e-05	13	142	4.53686466625842	Response to ethanol	http://amigo.geneontology.org/amigo/term/GO:0045471	GSTP1 PSMD14 CAT GOT2 RBP4 SOD1 GSN ALAD ACTC1 G6PD EEF2 RPL15 TUFM
9.27881748012742e-05	6	24	12.3891304347826	Branched-chain amino acid metabolic process	http://amigo.geneontology.org/amigo/term/GO:0009081	ACAT1 MCCC1 DLD ALDH6A1 ECHS1 IVD
9.27881748012742e-05	43	1034	2.06086115549575	Response to organic cyclic compound	http://amigo.geneontology.org/amigo/term/GO:0014070	HSPA5 ACAT1 DDX1 GSTP1 DNM1L COMT HSP90AB1 RANBP1 RBBP7 LOX PARK7 FKBP1B GOT1 CLU CAT GOT2 RAP1B ARPP19 ASS1 RPL27 PCNA ANXA1 ANXA7 ANXA3 ARHGDIA SOD1 HSPD1 ARL6IP5 PLIN2 GSN ALAD AIFM1 G6PD SRSF2 NCSTN NDUFS4 HSP90B1 EEF2 CALR FLNA CALM1 PHB2 PCK2
9.27881748012742e-05	43	1034	2.06086115549575	Regulation of anatomical structure morphogenesis	http://amigo.geneontology.org/amigo/term/GO:0022603	PSMA4 HEXB PKM WDR1 MYDGF CAPZB PSMC5 DNM1L MYH9 PSMA3 PSMC1 PSMA6 CST3 PSMD10 RAB11A PFN1 C1QBP VAT1 PSMD14 MYL12B PLCG1 PSMA1 MYH10 ANXA1 GPNMB ANXA3 CLTC ARHGDIA PSMA5 ALDOA PSMA8 PSMB4 S100A1 PSMC2 PSMC3 PTPRM PSMD1 CALR P4HB PSMD13 FLNA RACK1 PHB2
9.36417724350241e-05	7	36	9.63599033816425	NADP metabolic process	http://amigo.geneontology.org/amigo/term/GO:0006739	NNT PGD RPIA G6PD TKT PGAM1 TALDO1
9.41942376509212e-05	8	50	7.92904347826087	Cellular modified amino acid biosynthetic process	http://amigo.geneontology.org/amigo/term/GO:0042398	MTHFD1 PARK7 ACADM CNDP2 ATIC ALDH7A1 CKB SHMT1
9.61309830642554e-05	17	236	3.56974944731024	Ribonucleoprotein complex subunit organization	http://amigo.geneontology.org/amigo/term/GO:0071826	CLNS1A DDX1 HSP90AA1 RPS5 RPL6 RPLP0 HSP90AB1 RPL3 EIF5 RPS19 RPL24 RPL5 RPS10 RPL11 RPL10 VCP RPS28
9.64024523081908e-05	93	2951	1.56176093586551	Regulation of localization	http://amigo.geneontology.org/amigo/term/GO:0032879	PIK3C2A RAB27B HSPA5 PHPT1 IPO5 PFN2 WDR1 ACTN1 SAR1A HSP90AA1 GSTP1 RAB10 DNM1L NSFL1C TF COMT HSP90AB1 RAB11A PDCD5 PLIN3 RPS19 AGR2 PFN1 C1QBP VTN ZPR1 ATP5F1B ARHGDIB HBEGF SCP2 PARK7 CTSD FKBP1B CLU FABP3 PLCG1 CCR7 RAP1B PIN1 ARPP19 PPT1 RAN MYH10 YWHAQ ANXA1 GPNMB TXN RBP4 ANXA3 HADH CLTC ARHGDIA PFKL SOD1 ARF1 ARL6IP5 PLIN2 GSN GLUD1 GSTO1 LAMTOR1 CCT5 ADAM17 ATP5F1A ATP5PF CCT8 TMSB15A G…
9.70244692718257e-05	11	102	5.34433077578858	Alpha-amino acid catabolic process	http://amigo.geneontology.org/amigo/term/GO:1901606	OAT ACAT1 DLD AHCY GOT1 GOT2 GCSH GLUD1 QDPR ALDH7A1 SHMT1
0.000104242856138934	10	84	5.89958592132505	Ribosomal small subunit biogenesis	http://amigo.geneontology.org/amigo/term/GO:0042274	RPS5 RPS16 RPS19 RPS10 RPS6 RPS8 RPS21 RPS7 RPS28 RPS25
0.000105590908970059	40	937	2.11553988214004	Regulation of protein localization	http://amigo.geneontology.org/amigo/term/GO:0032880	PHPT1 IPO5 SAR1A HSP90AA1 DNM1L NSFL1C HSP90AB1 RAB11A PDCD5 AGR2 ZPR1 PARK7 CTSD FKBP1B PIN1 RAN MYH10 YWHAQ ANXA1 TXN RBP4 HADH CLTC ARHGDIA PFKL ARF1 GSN GLUD1 CCT5 CCT8 YWHAZ VCP CCT2 YWHAB RAB11B PPIA FLNA RACK1 YWHAE ATP5IF1
0.000112564210665884	13	145	4.44299850074963	Ribonucleoside diphosphate metabolic process	http://amigo.geneontology.org/amigo/term/GO:0009185	AK2 PKM ENO1 PGM1 GAPDHS ENO3 ALDOC TPI1 PFKL ALDOA FBP1 PGAM1 GPI
0.000114278141311027	3	3	49.5565217391304	Fumarate metabolic process	http://amigo.geneontology.org/amigo/term/GO:0006106	FH GOT1 GOT2
0.000118810833251089	21	346	3.00776577029404	Protein modification by small protein removal	http://amigo.geneontology.org/amigo/term/GO:0070646	PSMA4 PSMC5 PSMA3 PSMC1 PSMA6 PSMD10 PSMD14 PARK7 UCHL5 UCHL3 PSMA1 PSMA5 UCHL1 PSMA8 PSMB4 PSMC2 VCP PSMC3 PSMD1 PSMD13 NEDD8
0.000123156438478476	16	216	3.67085346215781	Fertilization	http://amigo.geneontology.org/amigo/term/GO:0009566	HEXB MYH9 FOLR3 GNPDA1 PARK7 ZP4 ZP1 ALDOA CCT5 CCT8 VDAC2 CCT2 UMODL1 ZP3 ASTL ZP2
0.000132777366738803	7	38	9.12883295194508	Proteasomal ubiquitin-independent protein catabolic process	http://amigo.geneontology.org/amigo/term/GO:0010499	PSMA4 PSMA3 PSMA6 PSMA1 PSMA5 PSMA8 PSMB4
0.000162518811177298	18	272	3.27947570332481	Negative regulation of mitotic cell cycle phase transition	http://amigo.geneontology.org/amigo/term/GO:1901991	PSMA4 PSMC5 PSMA3 PSMC1 PSMA6 PSMD10 PSMD14 PSMA1 PCNA GPNMB PSMA5 PSMA8 PSMB4 PSMC2 RPL26 PSMC3 PSMD1 PSMD13
0.000163534844163702	5	16	15.4864130434783	Pentose metabolic process	http://amigo.geneontology.org/amigo/term/GO:0019321	PGD RPIA G6PD TKT TALDO1
0.000163534844163702	20	326	3.04027740730862	Antigen receptor-mediated signaling pathway	http://amigo.geneontology.org/amigo/term/GO:0050851	PSMA4 LCP2 PHPT1 PSMC5 PSMA3 PSMC1 PSMA6 PSMD10 PSMD14 PLCG1 CCR7 PSMA1 PSMA5 RPS3 PSMA8 PSMB4 PSMC2 PSMC3 PSMD1 PSMD13
0.000163534844163702	5	16	15.4864130434783	Response to redox state	http://amigo.geneontology.org/amigo/term/GO:0051775	ARHGDIB FKBP1B ARHGDIA NPAS2 ADH5
0.000184999677372033	6	27	11.0125603864734	Glucose 6-phosphate metabolic process	http://amigo.geneontology.org/amigo/term/GO:0051156	PGD RPIA G6PD TKT PGAM1 TALDO1
0.000186501516738068	7	40	8.67239130434783	Pteridine-containing compound metabolic process	http://amigo.geneontology.org/amigo/term/GO:0042558	HSP90AA1 MTHFD1 PCBD2 ATIC QDPR CALM1 SHMT1
0.000188375849268183	24	444	2.67873090481786	Regulation of protein catabolic process	http://amigo.geneontology.org/amigo/term/GO:0042176	HSP90AA1 PSMC5 HSP90AB1 PSMC1 CST3 PSMD10 SGTA PSMD14 PARK7 UCHL5 CLU RPL5 PIN1 RPL11 ALAD PSMC2 VCP PSMC3 RPS7 PSMD1 ANXA2 FLNA RACK1 ATP5IF1
0.000189621522925251	60	1691	1.75836268737305	Regulation of response to stress	http://amigo.geneontology.org/amigo/term/GO:0080134	PSMA4 HSPA5 ENO1 HSP90AA1 GSTP1 PSMC5 HSP90AB1 MYH9 PSMA3 PSMC1 PSMA6 PSMD10 SGTA RPS19 AGR2 C1QBP VTN HPX HBEGF PSMD14 PARK7 PRDX1 SERPINC1 TXNDC12 FKBP1B CLU PLCG1 CCR7 PSMA1 PCNA TPT1 ANXA1 TXN SOD1 PSMA5 HSPD1 ARL6IP5 MANF RPS3 ADAM17 PSMA8 PSMB4 PSMC2 RPL26 PSMC3 NPAS2 QARS1 PSMD1 ANXA2 ACTG1 P4HB PSMD13 ZP3 PPIA FLNA RACK1 YWHAE DDT MIF HYOU1
0.000220471398391112	45	1145	1.94763622555534	Negative regulation of cellular protein metabolic process	http://amigo.geneontology.org/amigo/term/GO:0032269	RPS20 LTF IPO5 PABPC1 GSTP1 RTRAF GLG1 HSP90AB1 CIRBP CST3 SGTA PPP2R1A VTN NNT NCL PARK7 UCHL5 SERPINC1 SET FKBP1B RPL5 ARPP19 IGF2BP3 IREB2 RPL11 ALAD RPS3 CAST UCHL1 G6PD CSTB SERPINI1 PRDX3 YWHAB SDR16C5 RPS7 QARS1 LSM1 CALR ANXA2 PPIA CALM1 RACK1 YWHAE SHMT1
0.000222721992960564	16	227	3.49297069526911	Maintenance of location in cell	http://amigo.geneontology.org/amigo/term/GO:0051651	HSPA5 PARK7 FKBP1B PLCG1 CCR7 TXN GSN GSTO1 TMSB15A ALB TAF3 HSP90B1 FTH1 CALR ANXA6 CALM1
0.000225685272862969	12	133	4.47126511932004	Apoptotic mitochondrial changes	http://amigo.geneontology.org/amigo/term/GO:0008637	DNM1L PSMD10 PDCD5 CLU YWHAQ HSPD1 YWHAZ VDAC2 YWHAB ACAA2 YWHAE NDUFS1
0.000226762365196641	6	28	10.6192546583851	Nucleobase-containing small molecule interconversion	http://amigo.geneontology.org/amigo/term/GO:0015949	AK2 NME3 DUT RRM1 GLRX NME2
0.000226762365196641	6	28	10.6192546583851	Regulation of ubiquitin protein ligase activity	http://amigo.geneontology.org/amigo/term/GO:1904666	RPS20 DNM1L RPL5 RAB1A RPL11 RPS7
0.000237763335485179	9	74	6.02714453584019	Cellular aldehyde metabolic process	http://amigo.geneontology.org/amigo/term/GO:0006081	TPI1 PARK7 GLO1 GOT2 TKT ALDH7A1 SDR16C5 TALDO1 ADH5
0.000241502359747254	26	512	2.51654211956522	Regulation of peptidase activity	http://amigo.geneontology.org/amigo/term/GO:0052547	LTF PSMA3 CST3 PDCD5 VTN PSMD14 HSPE1 PARK7 UCHL5 SERPINC1 CTSD HSPD1 ARL6IP5 GSN RPS3 CAST AIFM1 CSTB NCSTN SERPINI1 VCP PRDX3 UMODL1 ANXA2 RACK1 YWHAE
0.000243681155307088	23	422	2.70094786729858	Positive regulation of proteolysis	http://amigo.geneontology.org/amigo/term/GO:0045862	ENO1 PSMC5 MYH9 PSMC1 PSMD10 SGTA PDCD5 PSMD14 HSPE1 CTSD CLU HSPD1 ARL6IP5 GSN RPS3 AIFM1 PSMC2 NCSTN VCP PSMC3 ASTL RACK1 ATP5IF1
0.000243875649888021	16	229	3.46246440098728	Ribonucleoprotein complex assembly	http://amigo.geneontology.org/amigo/term/GO:0022618	CLNS1A DDX1 HSP90AA1 RPS5 RPL6 RPLP0 HSP90AB1 RPL3 EIF5 RPS19 RPL24 RPL5 RPS10 RPL11 RPL10 RPS28
0.000252334077259058	4	9	22.0251207729469	Oxaloacetate metabolic process	http://amigo.geneontology.org/amigo/term/GO:0006107	MDH1 GOT1 GOT2 MDH2
0.000256944506992038	15	205	3.62608695652174	Negative regulation of canonical Wnt signaling pathway	http://amigo.geneontology.org/amigo/term/GO:0090090	PSMA4 PSMC5 PSMA3 PSMC1 PSMA6 PSMD10 PSMD14 PSMA1 PSMA5 PSMA8 PSMB4 PSMC2 PSMC3 PSMD1 PSMD13
0.000260219139009715	25	484	2.5597376931369	Regulation of endopeptidase activity	http://amigo.geneontology.org/amigo/term/GO:0052548	LTF PSMA3 CST3 PDCD5 VTN PSMD14 HSPE1 PARK7 UCHL5 SERPINC1 CTSD HSPD1 ARL6IP5 GSN RPS3 CAST AIFM1 CSTB NCSTN SERPINI1 VCP PRDX3 ANXA2 RACK1 YWHAE
0.000261457045941329	24	454	2.61972802145183	Positive regulation of defense response	http://amigo.geneontology.org/amigo/term/GO:0031349	PSMA4 HSP90AA1 PSMC5 PSMA3 PSMC1 PSMA6 PSMD10 RPS19 HPX PSMD14 PARK7 CCR7 PSMA1 PSMA5 HSPD1 PSMA8 PSMB4 PSMC2 PSMC3 NPAS2 PSMD1 PSMD13 ZP3 DDT
0.000264326091907736	41	1013	2.00574273573973	Positive regulation of transport	http://amigo.geneontology.org/amigo/term/GO:0051050	RAB27B PHPT1 IPO5 SAR1A DNM1L TF HSP90AB1 PDCD5 VTN ZPR1 SCP2 PARK7 CLU FABP3 PLCG1 ARPP19 PPT1 RAN MYH10 YWHAQ ANXA1 RBP4 SOD1 ARF1 GLUD1 GSTO1 G6PD S100A1 LRRC52 YWHAZ YWHAB PDCD6IP GLRX CALR ANXA2 ZP3 PPIA FLNA CALM1 RACK1 YWHAE
0.000268215516791948	8	58	6.83538230884558	Positive regulation of intrinsic apoptotic signaling pathway	http://amigo.geneontology.org/amigo/term/GO:2001244	DNM1L PARK7 SOD1 RPL11 RPS3 RPL26 RPS7 RACK1
0.000278016524551323	89	2871	1.53623491284661	Anatomical structure morphogenesis	http://amigo.geneontology.org/amigo/term/GO:0009653	PIK3C2A LTF PSMA4 HSPA5 HEXB PKM WDR1 ACTN1 MYDGF CAPZB HSP90AA1 RAB10 PSMC5 DNM1L GLG1 DLD HSP90AB1 MYH9 PSMA3 MTHFD1 PSMC1 PSMA6 CST3 PSMD10 RAB11A MTPN AGR2 PFN1 C1QBP VAT1 VTN UGDH ATP5F1B HBEGF LOX RPL24 NCL PSMD14 UCHL5 MYL12B CLU PLCG1 PSMA1 CAP1 MYH10 ANXA1 IGF2BP3 GPNMB RPS6 RAB1A RBP4 ANXA3 CLTC ARHGDIA SOD1 PSMA5 ALDOA ADAM17 UCHL1 PSMA8 ACTC1 PSMB4 S100A1 PSMC2 IFT122 YWHAZ PSMC3 KRT8…
0.000291649082394191	7	43	8.06734074823054	Cell redox homeostasis	http://amigo.geneontology.org/amigo/term/GO:0045454	DLD NNT PRDX1 PRDX4 TXN PRDX3 TXNRD3
0.000300651470542343	52	1418	1.81730545164653	Regulation of hydrolase activity	http://amigo.geneontology.org/amigo/term/GO:0051336	LTF GDI2 IPO5 PFN2 DNM1L HSP90AB1 RANBP1 PSMA3 EIF5 CST3 PDCD5 PPP2R1A PFN1 VTN ARHGDIB PSMD14 HSPE1 PARK7 UCHL5 SERPINC1 CTSD SET FKBP1B PLCG1 CCR7 PIN1 ARPP19 PPT1 PCNA ANXA1 ARHGDIA SOD1 HSPD1 ARL6IP5 GSN RPS3 CAST AIFM1 CSTB NCSTN SERPINI1 VCP PRDX3 HSP90B1 UMODL1 ANXA2 PSAP CALM1 RACK1 PHB2 YWHAE ATP5IF1
0.000301884282446106	8	59	6.71952837140752	Establishment of protein localization to mitochondrial membrane	http://amigo.geneontology.org/amigo/term/GO:0090151	HSP90AA1 PDCD5 YWHAQ YWHAZ YWHAB HSPA4 CALM1 YWHAE
0.000317768132695405	54	1496	1.78880492908626	Cell cycle process	http://amigo.geneontology.org/amigo/term/GO:0022402	PSMA4 EML1 HSP90AA1 PSMC5 NSFL1C PHGDH RANBP1 MYH9 PSMA3 PSMC1 PSMA6 PSMD10 RBBP7 RAB11A MCM4 PPP2R1A ZPR1 RPL24 PSMD14 SET PDS5A ANXA11 PIN1 ARPP19 PSMA1 RAN PCNA MYH10 ANXA1 GPNMB RPS6 CLTC PSMA5 ARF1 RPS3 ADAM17 PSMA8 PSMB4 PSMC2 RPL26 RBBP4 VCP PSMC3 TUBA1A PDCD6IP PSMD1 BANF1 CALR PSMD13 TUBB4B FLNA CALM1 PHB2 YWHAE
0.000337986769403257	21	373	2.7900454598438	Cellular response to tumor necrosis factor	http://amigo.geneontology.org/amigo/term/GO:0071356	PSMA4 GSTP1 PSMC5 PSMA3 PSMC1 PSMA6 PSMD10 PSMD14 PSMA1 ASS1 PSMA5 RPS3 ADAM17 PSMA8 PSMB4 PSMC2 PSMC3 KRT8 PSMD1 PSMD13 RACK1
0.000341754752699865	16	236	3.35976418570376	Negative regulation of Wnt signaling pathway	http://amigo.geneontology.org/amigo/term/GO:0030178	PSMA4 PSMC5 PSMA3 PSMC1 PSMA6 PSMD10 PSMD14 PSMA1 PSMA5 PSMA8 PSMB4 PSMC2 PSMC3 PSMD1 PSMD13 RACK1
0.00035433548739993	17	263	3.20327326830881	Response to alcohol	http://amigo.geneontology.org/amigo/term/GO:0097305	GSTP1 PSMD14 CAT GOT2 CCR7 RPL27 RBP4 SOD1 GSN ALAD AIFM1 ACTC1 G6PD EEF2 RPL15 TUFM CALM1
0.000360972678694026	13	163	3.9523606295012	Protein localization to mitochondrion	http://amigo.geneontology.org/amigo/term/GO:0070585	HSP90AA1 DNM1L PDCD5 YWHAQ HSPD1 AIFM1 YWHAZ YWHAB SLC25A6 HSPA4 CALM1 YWHAE ATP5IF1
0.000373712457929791	29	622	2.31051307143856	Positive regulation of response to external stimulus	http://amigo.geneontology.org/amigo/term/GO:0032103	PSMA4 HSP90AA1 PSMC5 DNM1L PSMA3 PSMC1 PSMA6 PSMD10 RPS19 C1QBP HPX PSMD14 PARK7 FKBP1B CCR7 PSMA1 PSMA5 HSPD1 ADAM17 PSMA8 PSMB4 PSMC2 PSMC3 PSMD1 CALR PSMD13 ZP3 FLNA DDT
0.000379901467919653	11	119	4.58085495067592	Mitochondrial respiratory chain complex assembly	http://amigo.geneontology.org/amigo/term/GO:0033108	NDUFAB1 NDUFB7 NDUFA10 NDUFA2 NDUFA9 AIFM1 NDUFS4 NDUFS5 ACAD9 NDUFS1 NDUFS3
0.000379901467919653	11	119	4.58085495067592	Mitochondrial transmembrane transport	http://amigo.geneontology.org/amigo/term/GO:1990542	SLC25A3 ATP5F1B HSPD1 ATP5F1A ATP5PF AIFM1 ATP5F1C ATP5MG ATP5PD ATP5ME SLC25A6
0.000395036036798344	4	10	19.8226086956522	Fructose 1,6-bisphosphate metabolic process	http://amigo.geneontology.org/amigo/term/GO:0030388	ALDOC PFKL ALDOA FBP1
0.000395036036798344	36	858	2.07929461842505	Negative regulation of catalytic activity	http://amigo.geneontology.org/amigo/term/GO:0043086	RPS20 LTF PHPT1 IPO5 GSTP1 RTRAF CST3 GLA VTN PARK7 UCHL5 SERPINC1 SET FKBP1B RPL5 ARPP19 ANXA1 ANXA3 RPL11 CAST UCHL1 EIF4A2 CSTB PRPSAP1 SERPINI1 ANXA5 PRDX3 YWHAB RPS7 QARS1 ANXA2 PPIA ANXA4 RACK1 YWHAE ATP5IF1
0.000395905609595313	6	31	9.59158485273492	Chaperone-mediated protein complex assembly	http://amigo.geneontology.org/amigo/term/GO:0051131	HSP90AA1 HSP90AB1 CLU HSPD1 CCT2 HSPA4
0.000402818473625599	27	561	2.38507323878168	Response to extracellular stimulus	http://amigo.geneontology.org/amigo/term/GO:0009991	LAMP2 HSPA5 ACAT1 GSTP1 DNM1L COMT AHCY RPS19 NNT ACADM SERPINC1 NENF FKBP1B CAT ASS1 SOD1 ATP6V1B2 GSN ALAD LAMTOR1 AIFM1 G6PD SRSF2 ALB EEF2 ADSL PCK2
0.000404011081928862	12	142	4.18787507654623	Negative regulation of protein catabolic process	http://amigo.geneontology.org/amigo/term/GO:0042177	HSP90AB1 CST3 SGTA PARK7 UCHL5 RPL5 PIN1 RPL11 ALAD RPS7 ANXA2 FLNA
0.000404011081928862	3	4	37.1673913043478	Negative regulation of binding of sperm to zona pellucida	http://amigo.geneontology.org/amigo/term/GO:2000360	ZP4 ZP3 ASTL
0.000406440270412235	26	530	2.43107465135357	Response to nutrient levels	http://amigo.geneontology.org/amigo/term/GO:0031667	LAMP2 HSPA5 ACAT1 GSTP1 DNM1L COMT AHCY NNT ACADM SERPINC1 NENF FKBP1B CAT ASS1 SOD1 ATP6V1B2 GSN ALAD LAMTOR1 AIFM1 G6PD SRSF2 ALB EEF2 ADSL PCK2
0.000413723261209157	32	725	2.18732233883058	Cell cycle phase transition	http://amigo.geneontology.org/amigo/term/GO:0044770	PSMA4 HSP90AA1 PSMC5 PSMA3 PSMC1 PSMA6 PSMD10 RAB11A PPP2R1A ZPR1 RPL24 PSMD14 ARPP19 PSMA1 PCNA ANXA1 GPNMB RPS6 PSMA5 ADAM17 PSMA8 PSMB4 PSMC2 RPL26 PSMC3 TUBA1A PSMD1 PSMD13 TUBB4B CALM1 PHB2 YWHAE
0.000414658270698059	39	965	2.0028024329804	Cytokine-mediated signaling pathway	http://amigo.geneontology.org/amigo/term/GO:0019221	PSMA4 FSCN1 HSP90AA1 GSTP1 PSMC5 RPLP0 HSP90AB1 PSMA3 PSMC1 PSMA6 PSMD10 HPX HSPA9 PSMD14 MT2A CCR7 RAP1B PSMA1 ANXA1 SOD1 PSMA5 ARF1 GSTO1 ADAM17 PSMA8 PSMB4 PSMC2 YWHAZ PSMC3 HSP90B1 KRT8 PSMD1 TALDO1 ANXA2 P4HB PSMD13 PPIA RACK1 MIF
0.000467287044549071	15	217	3.4255660188339	Response to reactive oxygen species	http://amigo.geneontology.org/amigo/term/GO:0000302	GSTP1 PARK7 PRDX1 FKBP1B CAT PCNA ANXA1 TXN SOD1 HSPD1 RPS3 AIFM1 PRDX3 EEF2 RACK1
0.000467287044549071	15	217	3.4255660188339	Regulation of proteasomal protein catabolic process	http://amigo.geneontology.org/amigo/term/GO:0061136	PSMC5 HSP90AB1 PSMC1 PSMD10 SGTA PSMD14 PARK7 UCHL5 CLU RPL11 ALAD PSMC2 VCP PSMC3 RACK1
0.000468093653025431	18	297	3.0034255599473	Positive regulation of innate immune response	http://amigo.geneontology.org/amigo/term/GO:0045089	PSMA4 HSP90AA1 PSMC5 PSMA3 PSMC1 PSMA6 PSMD10 RPS19 HPX PSMD14 PSMA1 PSMA5 PSMA8 PSMB4 PSMC2 PSMC3 PSMD1 PSMD13
0.000487302218149201	5	20	12.3891304347826	Negative regulation of ubiquitin-protein transferase activity	http://amigo.geneontology.org/amigo/term/GO:0051444	RPS20 PARK7 RPL5 RPL11 RPS7
0.000522380455996913	8	64	6.1945652173913	Peptidyl-proline modification	http://amigo.geneontology.org/amigo/term/GO:0018208	FKBP3 FKBP1B PRDX4 PIN1 PPIB FKBP2 P4HB PPIA
0.000522380455996913	8	64	6.1945652173913	Negative regulation of reproductive process	http://amigo.geneontology.org/amigo/term/GO:2000242	MYH9 ARHGDIB ZP4 PRDX4 CALR ZP3 ASTL ZP2
0.000551357187556608	46	1231	1.85182778229082	Response to nitrogen compound	http://amigo.geneontology.org/amigo/term/GO:1901698	UQCRC1 PIK3C2A HSPA5 IPO5 PKM DDX1 GSTP1 RAB10 HADHA HSP90AB1 SGTA GOT1 CAT FABP3 GOT2 CCR7 RAP1B ARPP19 ASS1 PCNA GSTM3 ANXA1 TXN HADH SOD1 MGST3 HSPD1 ATP6V1B2 GSN ALAD LAMTOR1 QDPR AIFM1 NCSTN NDUFS4 VCP HSP90B1 EEF2 UMODL1 CYC1 NCCRP1 FLNA CALM1 NME2 SHMT1 PCK2
0.000559750654756265	38	944	1.99485998526161	MAPK cascade	http://amigo.geneontology.org/amigo/term/GO:0000165	PSMA4 MYDGF GSTP1 PSMC5 TF PSMA3 PSMC1 PSMA6 PSMD10 HBEGF PSMD14 PRDX1 NENF CCR7 RAP1B PIN1 PSMA1 GPNMB PSMA5 ARL6IP5 RPS3 LAMTOR1 UCHL1 PSMA8 PSMB4 PSMC2 YWHAZ PSMC3 YWHAB QARS1 PSMD1 PSMD13 PPIA CALM1 PHB2 YWHAE DDT MIF
0.000566935355351401	13	171	3.7674548690567	Cellular response to unfolded protein	http://amigo.geneontology.org/amigo/term/GO:0034620	HSPA5 PDIA5 ACADVL MYDGF AGR2 HSPA9 PDIA6 HSPD1 VCP HSP90B1 CALR RACK1 HYOU1
0.000587000471889981	4	11	18.0205533596838	IMP biosynthetic process	http://amigo.geneontology.org/amigo/term/GO:0006188	PAICS ATIC ADSL GART
0.00061891782561962	5	21	11.7991718426501	Purine ribonucleoside monophosphate biosynthetic process	http://amigo.geneontology.org/amigo/term/GO:0009168	IMPDH1 PAICS ATIC ADSL GART
0.000641589775442641	10	105	4.71966873706004	Negative regulation of intrinsic apoptotic signaling pathway	http://amigo.geneontology.org/amigo/term/GO:2001243	ENO1 PARK7 TXNDC12 CLU TPT1 VDAC2 PPIA MIF HYOU1 NDUFS3
0.000642619357935123	16	250	3.17161739130435	Organic hydroxy compound biosynthetic process	http://amigo.geneontology.org/amigo/term/GO:1901617	DCT CYB5R3 SCP2 PARK7 GOT1 RAN PCBD2 HSD17B4 PSAT1 SOD1 QDPR G6PD ACAA2 MALRD1 DDT PCK2
0.000643526494215668	98	3321	1.46237251744498	Regulation of molecular function	http://amigo.geneontology.org/amigo/term/GO:0065009	RPS20 LTF LCP2 PHPT1 GDI2 IPO5 PFN2 HSP90AA1 GSTP1 RTRAF DNM1L HSP90AB1 RANBP1 PSMA3 EIF5 PSMA6 CST3 PSMD10 GLA PDCD5 PPP2R1A MTPN PFN1 VTN ARHGDIB HBEGF LOX PSMD14 HSPE1 PARK7 UCHL5 SERPINC1 CTSD SET FKBP1B CLU CAT RPL5 PLCG1 CCR7 PIN1 DUT ARPP19 HABP4 CAP1 PPT1 RAN PCNA ANXA1 TXN RAB1A ANXA3 RPS2 ARHGDIA SOD1 RPL11 HSPD1 ARL6IP5 GSN GSTO1 RPS3 LAMTOR1 ADAM17 CAST UCHL1 AIFM1 EIF4A2 CSTB S100A1 …
0.000656764456336334	46	1241	1.83690572119259	Negative regulation of molecular function	http://amigo.geneontology.org/amigo/term/GO:0044092	RPS20 LTF PHPT1 IPO5 GSTP1 RTRAF CST3 PSMD10 GLA VTN PARK7 UCHL5 SERPINC1 SET FKBP1B CAT RPL5 PIN1 DUT ARPP19 HABP4 ANXA1 ANXA3 RPL11 GSTO1 CAST UCHL1 EIF4A2 CSTB PRPSAP1 SERPINI1 ANXA5 TAF3 PRDX3 YWHAB RPS7 QARS1 ANXA2 PPIA FLNA ANXA4 CALM1 RACK1 PHB2 YWHAE ATP5IF1
0.00068500979163396	15	225	3.30376811594203	Cellular response to interleukin-1	http://amigo.geneontology.org/amigo/term/GO:0071347	PSMA4 PSMC5 PSMA3 PSMC1 PSMA6 PSMD10 PSMD14 PSMA1 PSMA5 PSMA8 PSMB4 PSMC2 PSMC3 PSMD1 PSMD13
0.000695146485896348	27	581	2.30297088977026	Regulation of protein transport	http://amigo.geneontology.org/amigo/term/GO:0051223	PHPT1 IPO5 SAR1A DNM1L HSP90AB1 RAB11A PDCD5 ZPR1 PARK7 FKBP1B RAN MYH10 YWHAQ ANXA1 TXN RBP4 HADH PFKL ARF1 GLUD1 YWHAZ YWHAB PPIA FLNA RACK1 YWHAE ATP5IF1
0.000698552521049373	16	252	3.14644582470669	Response to interleukin-1	http://amigo.geneontology.org/amigo/term/GO:0070555	PSMA4 PSMC5 PSMA3 PSMC1 PSMA6 PSMD10 PSMD14 PSMA1 ANXA1 PSMA5 PSMA8 PSMB4 PSMC2 PSMC3 PSMD1 PSMD13
0.000698667744944819	11	128	4.25876358695652	Cellular transition metal ion homeostasis	http://amigo.geneontology.org/amigo/term/GO:0046916	LTF TF GLRX3 HPX MT2A IREB2 SOD1 ARF1 FTH1 ATOX1 NEDD8
0.0007552770277528	111	3893	1.4129909871676	Animal organ development	http://amigo.geneontology.org/amigo/term/GO:0048513	LTF PSMA4 HSPA5 EML1 WDR1 ACTN1 ACAT1 CIC DCT GSTP1 PSMC5 GLG1 TF PHGDH MYL6 HSP90AB1 MYH9 ACO2 PSMA3 MTHFD1 PSMC1 PSMA6 PSMD10 RPS16 RPS19 MTPN AGR2 RPL19 ENO3 PFN1 ZPR1 HSPA9 HBEGF LOX RPL24 PSMD14 RPL22 UCHL5 ACADM SERPINC1 CAT PRDX4 GLO1 GOT2 COX6B1 CCR7 PIN1 PSMA1 PRKCSH ASS1 PPT1 PCNA HSD17B4 YWHAQ ANXA1 GPNMB IREB2 RPS6 RBP4 ATIC ANXA3 MDGA2 CLTC SOD1 PSMA5 RPL10 GLUD1 QDPR ADAM17 PSMA8 AT…
0.000765765751094599	36	889	2.00678828189955	Regulation of cell cycle process	http://amigo.geneontology.org/amigo/term/GO:0010564	PSMA4 HSP90AA1 PSMC5 NSFL1C RANBP1 PSMA3 PSMC1 PSMA6 PSMD10 RBBP7 RAB11A PPP2R1A PSMD14 PIN1 PSMA1 PCNA ANXA1 GPNMB CLTC PSMA5 ADAM17 PSMA8 PSMB4 PSMC2 RPL26 RBBP4 PSMC3 TUBA1A PDCD6IP PSMD1 CALR PSMD13 TUBB4B CALM1 PHB2 YWHAE
0.000766625362614045	5	22	11.2628458498024	Acetyl-CoA biosynthetic process	http://amigo.geneontology.org/amigo/term/GO:0006085	ACAT1 DLD PDHA1 DLAT PDHB
0.000766625362614045	5	22	11.2628458498024	Glutamine family amino acid biosynthetic process	http://amigo.geneontology.org/amigo/term/GO:0009084	ALDH18A1 OAT ASL ASS1 GLUD1
0.000767902637692768	27	585	2.28722408026756	Regulation of cell cycle phase transition	http://amigo.geneontology.org/amigo/term/GO:1901987	PSMA4 HSP90AA1 PSMC5 PSMA3 PSMC1 PSMA6 PSMD10 RAB11A PPP2R1A PSMD14 PSMA1 PCNA ANXA1 GPNMB PSMA5 ADAM17 PSMA8 PSMB4 PSMC2 RPL26 PSMC3 TUBA1A PSMD1 PSMD13 TUBB4B PHB2 YWHAE
0.000777013653193222	14	202	3.4346104175635	Regeneration	http://amigo.geneontology.org/amigo/term/GO:0031099	GSTP1 RPS16 MTPN RPL19 ENO3 KPNA1 FKBP1B PCNA ANXA1 ATIC ANXA3 GSN NACA FLNA
0.000808753401933152	54	1555	1.72093387389906	Lipid metabolic process	http://amigo.geneontology.org/amigo/term/GO:0006629	NDUFAB1 PIK3C2A HEXB ACAA1 ACADVL ACAT1 GSTP1 HADHA DLD COMT CYB5R3 GLA ETFB PPP2R1A PCCB ACADL SCP2 ACADM NPC2 CLU CAT FABP3 PLCG1 CCR7 ECHS1 IVD PPT1 RAN HSD17B4 ANXA1 HADHB RBP4 HADH ETFA SOD1 MGST3 ARF1 LAMTOR1 ATP5F1A G6PD ACAA2 ECI1 SDR16C5 PC ACAD9 FUCA1 PSAP ADH5 ECI2 RACK1 MALRD1 PHB2 MIF PCK2
0.000833883214873072	4	12	16.5188405797101	Response to vitamin E	http://amigo.geneontology.org/amigo/term/GO:0033197	FKBP1B CAT ALAD SRSF2
0.000835792481611052	9	88	5.06828063241107	Water-soluble vitamin metabolic process	http://amigo.geneontology.org/amigo/term/GO:0006767	MCCC1 CYB5R3 MTHFD1 PCCB PSAT1 GSTO1 PC TCN2 SHMT1
0.000851096201617933	27	589	2.27169114933196	Regulation of cellular protein localization	http://amigo.geneontology.org/amigo/term/GO:1903827	IPO5 SAR1A HSP90AA1 NSFL1C HSP90AB1 RAB11A PDCD5 AGR2 ZPR1 PARK7 PIN1 RAN YWHAQ TXN CLTC GSN CCT5 CCT8 YWHAZ VCP CCT2 YWHAB RAB11B FLNA RACK1 YWHAE ATP5IF1
0.000888689089494488	98	3352	1.44884818927052	Response to external stimulus	http://amigo.geneontology.org/amigo/term/GO:0009605	LAMP2 LTF HMGB3 PSMA4 HSPA5 ENO1 ACAT1 DDX1 HSP90AA1 GSTP1 PSMC5 DNM1L TF COMT HSP90AB1 MYH9 PYGL PSMA3 PSMC1 PSMA6 AHCY PSMD10 RPS19 MTPN C1QBP VTN HPX NNT HBEGF LOX RPL24 PSMD14 PARK7 ACADM PRDX1 SERPINC1 NENF NPC2 FKBP1B GOT1 CLU CAT PLCG1 MT2A CCR7 PSMA1 ASS1 HABP4 TPT1 ANXA1 GPNMB RAB1A ANXA3 ARHGDIA SOD1 PSMA5 ARF1 HSPD1 ATP6V1B2 GSN ALAD LAMTOR1 CCT5 ADAM17 PSMA8 RPL30 AIFM1 PSMB4 G6PD PSM…
0.000893449492859344	21	402	2.58877352368592	Response to tumor necrosis factor	http://amigo.geneontology.org/amigo/term/GO:0034612	PSMA4 GSTP1 PSMC5 PSMA3 PSMC1 PSMA6 PSMD10 PSMD14 PSMA1 ASS1 PSMA5 RPS3 ADAM17 PSMA8 PSMB4 PSMC2 PSMC3 KRT8 PSMD1 PSMD13 RACK1
0.000905478048664453	9	89	5.01133365901319	Negative regulation of cellular protein catabolic process	http://amigo.geneontology.org/amigo/term/GO:1903363	HSP90AB1 SGTA PARK7 UCHL5 RPL5 RPL11 ALAD RPS7 ANXA2
0.00090710777922232	3	5	29.7339130434783	Outer mitochondrial membrane organization	http://amigo.geneontology.org/amigo/term/GO:0007008	HSP90AA1 PDCD5 HSPA4
0.00090710777922232	3	5	29.7339130434783	Protein insertion into mitochondrial outer membrane	http://amigo.geneontology.org/amigo/term/GO:0045040	HSP90AA1 PDCD5 HSPA4
0.00090710777922232	3	5	29.7339130434783	Mitochondrial acetyl-CoA biosynthetic process from pyruvate	http://amigo.geneontology.org/amigo/term/GO:0061732	DLD PDHA1 PDHB
0.00090710777922232	3	5	29.7339130434783	Positive regulation of intrinsic apoptotic signaling pathway by p53 class mediator	http://amigo.geneontology.org/amigo/term/GO:1902255	RPL11 RPL26 RPS7
0.00090710777922232	3	5	29.7339130434783	Regulation of binding of sperm to zona pellucida	http://amigo.geneontology.org/amigo/term/GO:2000359	ZP4 ZP3 ASTL
0.000920269704598732	19	344	2.73713346814965	Positive regulation of response to biotic stimulus	http://amigo.geneontology.org/amigo/term/GO:0002833	PSMA4 HSP90AA1 PSMC5 PSMA3 PSMC1 PSMA6 PSMD10 RPS19 HPX PSMD14 PSMA1 PSMA5 HSPD1 PSMA8 PSMB4 PSMC2 PSMC3 PSMD1 PSMD13
0.000920269704598732	130	4750	1.35628375286041	Response to stress	http://amigo.geneontology.org/amigo/term/GO:0006950	LAMP2 LTF HMGB3 PSMA4 LCP2 HSPA5 PDIA5 ACADVL ENO1 MYDGF ACAT1 CAPZB DDX1 HSP90AA1 GSTP1 PSMC5 DNM1L FH TF COMT HSP90AB1 CIRBP MYH9 ACO2 PSMA3 PSMC1 PSMA6 CST3 AHCY PSMD10 RBBP7 MCM4 SGTA RPS19 AGR2 C1QBP VTN HPX HSPA9 HBEGF LOX PSMD14 HSPE1 PARK7 UCHL5 ACADM PRDX1 SERPINC1 TXNDC12 FKBP1B GOT1 CLU CAT PDS5A PRDX4 PLCG1 MT2A CCR7 PIN1 PSMA1 ASS1 UBA1 PCNA TPT1 GSTM3 ANXA1 TXN RAB1A ANXA3 SOD1 PSMA…
0.000920269704598732	5	23	10.773156899811	Purine nucleoside monophosphate biosynthetic process	http://amigo.geneontology.org/amigo/term/GO:0009127	IMPDH1 PAICS ATIC ADSL GART
0.000920269704598732	19	344	2.73713346814965	Positive regulation of protein transport	http://amigo.geneontology.org/amigo/term/GO:0051222	PHPT1 IPO5 SAR1A DNM1L HSP90AB1 PDCD5 ZPR1 RAN MYH10 YWHAQ RBP4 ARF1 GLUD1 YWHAZ YWHAB PPIA FLNA RACK1 YWHAE
0.000920269704598732	5	23	10.773156899811	Glutathione derivative metabolic process	http://amigo.geneontology.org/amigo/term/GO:1901685	GSTP1 GSTM3 MGST3 GSTO1 GSTT2B
0.000920269704598732	5	23	10.773156899811	Glutathione derivative biosynthetic process	http://amigo.geneontology.org/amigo/term/GO:1901687	GSTP1 GSTM3 MGST3 GSTO1 GSTT2B
0.000920269704598732	12	156	3.81204013377926	Secondary alcohol metabolic process	http://amigo.geneontology.org/amigo/term/GO:1902652	IDH3G ACADVL CYB5R3 ACO2 ACADL NPC2 CAT RAN SOD1 G6PD IDH3A ACAA2
0.000922659287182246	17	287	2.93540372670807	Stem cell differentiation	http://amigo.geneontology.org/amigo/term/GO:0048863	PSMA4 PSMC5 PSMA3 PSMC1 PSMA6 PSMD10 HSPA9 PSMD14 PSMA1 PSMA5 PSMA8 PSMB4 PSMC2 PSMC3 PSMD1 PSMD13 ANXA6
0.00094444594738219	46	1264	1.80348101265823	Chemical homeostasis	http://amigo.geneontology.org/amigo/term/GO:0048878	LTF HEXB PHPT1 SLC12A1 GSTP1 TF COMT PYGL RAB11A GLRX3 HPX ATP5F1B NNT PARK7 NPC2 FKBP1B GOT1 FABP3 PLCG1 MT2A CCR7 PPT1 IMMT TPT1 IREB2 RPS6 RBP4 SOD1 ARF1 ATP6V1B2 GSTO1 LAMTOR1 CKB HSP90B1 FTH1 ATOX1 CALR RAB11B ANXA6 CALM1 RACK1 MALRD1 NME2 YWHAE PCK2 NEDD8
0.00094444594738219	19	345	2.72919974795211	Protein-DNA complex assembly	http://amigo.geneontology.org/amigo/term/GO:0065004	PSMA4 PSMC5 PSMA3 PSMC1 PSMA6 PSMD10 RBBP7 MCM4 PSMD14 SET PSMA1 PSMA5 PSMA8 PSMB4 PSMC2 RBBP4 PSMC3 PSMD1 PSMD13
0.000987072199679442	59	1764	1.65750271122942	Transmembrane transport	http://amigo.geneontology.org/amigo/term/GO:0055085	PSMA4 HSPA5 WDR1 SLC12A1 SLC25A3 PSMC5 PSMA3 PSMC1 PSMA6 PSMD10 ATP5F1B NNT ABCC5 PSMD14 PARK7 FKBP1B PLCG1 COX6B1 CCR7 ARPP19 PSMA1 YWHAQ COX5B PSMA5 ARF1 HSPD1 ARL6IP5 ATP6V1B2 GSTO1 ATP5F1A PSMA8 ATP5PF AIFM1 PSMB4 G6PD S100A1 PSMC2 LRRC52 VCP ATP5F1C VDAC2 PSMC3 ATP5MG ATP5PD ATP5ME SLC25A6 GLRX PSMD1 ATOX1 COX5A ANXA2 TCN2 PSMD13 FLNA ANXA6 CALM1 MT-CO2 PHB2 YWHAE
0.000992390101941397	11	134	4.06807268007787	Endoplasmic reticulum unfolded protein response	http://amigo.geneontology.org/amigo/term/GO:0030968	HSPA5 PDIA5 ACADVL MYDGF AGR2 PDIA6 VCP HSP90B1 CALR RACK1 HYOU1
0.000995397980544549	6	37	8.03619271445358	Porphyrin-containing compound biosynthetic process	http://amigo.geneontology.org/amigo/term/GO:0006779	UROD SUCLA2 IREB2 ALAD ALB ATP5IF1
0.00100030453032067	7	53	6.54520098441345	Cellular carbohydrate catabolic process	http://amigo.geneontology.org/amigo/term/GO:0044275	PYGM PYGL TPI1 PGD ABHD10 PGAM1 CALM1
0.00101270997117899	12	158	3.76378646119978	Establishment of protein localization to mitochondrion	http://amigo.geneontology.org/amigo/term/GO:0072655	HSP90AA1 PDCD5 YWHAQ HSPD1 AIFM1 YWHAZ YWHAB SLC25A6 HSPA4 CALM1 YWHAE ATP5IF1
0.00102007742437457	42	1121	1.85671178683629	Response to organonitrogen compound	http://amigo.geneontology.org/amigo/term/GO:0010243	UQCRC1 PIK3C2A HSPA5 IPO5 PKM GSTP1 RAB10 HADHA HSP90AB1 SGTA GOT1 CAT FABP3 GOT2 RAP1B ARPP19 ASS1 PCNA ANXA1 HADH SOD1 MGST3 HSPD1 ATP6V1B2 GSN ALAD LAMTOR1 QDPR AIFM1 NCSTN NDUFS4 VCP HSP90B1 EEF2 UMODL1 CYC1 NCCRP1 FLNA CALM1 NME2 SHMT1 PCK2
0.00105776477729075	90	3033	1.47051993291188	Intracellular signal transduction	http://amigo.geneontology.org/amigo/term/GO:0035556	RPS20 PIK3C2A LTF PSMA4 LCP2 GDI2 ENO1 MYDGF DDX1 HSP90AA1 GSTP1 PSMC5 DNM1L TF HSP90AB1 PSMA3 PSMC1 PSMA6 PSMD10 RBBP7 PPP2R1A C1QBP ARHGDIB HBEGF LOX PSMD14 PARK7 PRDX1 NENF TXNDC12 FKBP1B CLU CAT RPL5 PRDX4 PLCG1 CCR7 RAP1B PIN1 ARPP19 PSMA1 PRKCSH CAP1 PCNA TPT1 YWHAQ GPNMB TXN RPS6 ARHGDIA SOD1 RPL11 PSMA5 ARL6IP5 GSN GSTO1 RPS3 LAMTOR1 UCHL1 PSMA8 AIFM1 PSMB4 S100A1 PSMC2 RPL26 RBBP4 YWHAZ …
0.00106965772383249	35	872	1.9890805743917	Regulation of cellular localization	http://amigo.geneontology.org/amigo/term/GO:0060341	PHPT1 IPO5 SAR1A HSP90AA1 NSFL1C HSP90AB1 RAB11A PDCD5 AGR2 ZPR1 SCP2 PARK7 FKBP1B PLCG1 PIN1 RAN YWHAQ TXN CLTC ARF1 GSN GSTO1 CCT5 CCT8 YWHAZ VCP CCT2 YWHAB ANXA2 RAB11B FLNA CALM1 RACK1 YWHAE ATP5IF1
0.00110801312426275	9	92	4.84792060491493	Iron ion transport	http://amigo.geneontology.org/amigo/term/GO:0006826	LTF TF HPX ABCC5 IREB2 CLTC ATP6V1B2 FTH1 RAB11B
0.00110801312426275	4	13	15.2481605351171	Tetrahydrobiopterin metabolic process	http://amigo.geneontology.org/amigo/term/GO:0046146	HSP90AA1 PCBD2 QDPR CALM1
0.00110801312426275	9	92	4.84792060491493	Positive regulation of protein localization to nucleus	http://amigo.geneontology.org/amigo/term/GO:1900182	IPO5 HSP90AB1 ZPR1 PARK7 RAN CCT5 CCT8 CCT2 FLNA
0.00110801312426275	4	13	15.2481605351171	Negative regulation of ubiquitin protein ligase activity	http://amigo.geneontology.org/amigo/term/GO:1904667	RPS20 RPL5 RPL11 RPS7
0.00110857800638271	7	54	6.42399355877617	Protein insertion into mitochondrial membrane	http://amigo.geneontology.org/amigo/term/GO:0051204	HSP90AA1 PDCD5 YWHAQ YWHAZ YWHAB HSPA4 YWHAE
0.00113244276141667	13	185	3.48235017626322	Cell recognition	http://amigo.geneontology.org/amigo/term/GO:0008037	FOLR3 ZP4 CCR7 ZP1 ALDOA CCT5 CCT8 YWHAZ VDAC2 CCT2 ZP3 ASTL ZP2
0.00114467175951589	14	211	3.2881104471461	Sulfur compound biosynthetic process	http://amigo.geneontology.org/amigo/term/GO:0044272	ACAT1 GSTP1 DLD MTHFD1 UGDH PPT1 PDHA1 CNDP2 GSTM3 MGST3 GSTO1 DLAT PDHB GSTT2B
0.0011572763894509	18	322	2.77024034566568	Regulation of canonical Wnt signaling pathway	http://amigo.geneontology.org/amigo/term/GO:0060828	PSMA4 PSMC5 PSMA3 PSMC1 PSMA6 PSMD10 KPNA1 PSMD14 PIN1 PSMA1 PSMA5 PSMA8 PSMB4 PSMC2 VCP PSMC3 PSMD1 PSMD13
0.00120464319998582	34	843	1.99872092423539	Inorganic cation transmembrane transport	http://amigo.geneontology.org/amigo/term/GO:0098662	SLC12A1 SLC25A3 ATP5F1B NNT ABCC5 PARK7 FKBP1B PLCG1 COX6B1 CCR7 COX5B ARF1 ATP6V1B2 GSTO1 ATP5F1A ATP5PF G6PD S100A1 LRRC52 ATP5F1C ATP5MG ATP5PD ATP5ME GLRX ATOX1 COX5A ANXA2 TCN2 FLNA ANXA6 CALM1 MT-CO2 PHB2 YWHAE
0.00126165210925593	27	606	2.20796383986225	Morphogenesis of an epithelium	http://amigo.geneontology.org/amigo/term/GO:0002009	PSMA4 WDR1 RAB10 PSMC5 PSMA3 MTHFD1 PSMC1 PSMA6 PSMD10 PFN1 HBEGF PSMD14 PSMA1 CLTC PSMA5 ADAM17 PSMA8 PSMB4 PSMC2 IFT122 PSMC3 RPS7 PSMD1 ACTG1 PSMD13 FLNA PHB2
0.00127675625579523	23	477	2.3895178197065	Immune response-activating cell surface receptor signaling pathway	http://amigo.geneontology.org/amigo/term/GO:0002429	PSMA4 LCP2 PHPT1 HSP90AA1 PSMC5 HSP90AB1 PSMA3 PSMC1 PSMA6 PSMD10 PSMD14 PLCG1 CCR7 PSMA1 PSMA5 RPS3 PSMA8 PSMB4 PSMC2 PSMC3 PSMD1 ACTG1 PSMD13
0.00127675625579523	23	477	2.3895178197065	Immune response-activating signal transduction	http://amigo.geneontology.org/amigo/term/GO:0002757	PSMA4 LCP2 PHPT1 HSP90AA1 PSMC5 HSP90AB1 PSMA3 PSMC1 PSMA6 PSMD10 PSMD14 PLCG1 CCR7 PSMA1 PSMA5 RPS3 PSMA8 PSMB4 PSMC2 PSMC3 PSMD1 ACTG1 PSMD13
0.00143494313293798	8	75	5.28602898550725	Cellular iron ion homeostasis	http://amigo.geneontology.org/amigo/term/GO:0006879	LTF TF GLRX3 HPX IREB2 SOD1 FTH1 NEDD8
0.00144835511556342	43	1178	1.80893924854211	Cellular lipid metabolic process	http://amigo.geneontology.org/amigo/term/GO:0044255	NDUFAB1 PIK3C2A HEXB ACAA1 ACADVL ACAT1 GSTP1 HADHA DLD GLA ETFB PPP2R1A PCCB ACADL SCP2 ACADM NPC2 CAT FABP3 PLCG1 ECHS1 IVD PPT1 HSD17B4 ANXA1 HADHB RBP4 HADH ETFA ARF1 LAMTOR1 ACAA2 ECI1 SDR16C5 ACAD9 FUCA1 PSAP ADH5 ECI2 RACK1 PHB2 MIF PCK2
0.00149118224835644	4	14	14.1590062111801	Pteridine-containing compound biosynthetic process	http://amigo.geneontology.org/amigo/term/GO:0042559	MTHFD1 PCBD2 ATIC QDPR
0.00149490526295756	20	389	2.54789314854141	Response to metal ion	http://amigo.geneontology.org/amigo/term/GO:0010038	HSPA5 TF RANBP1 PARK7 GOT1 CAT ANXA11 MT2A ASS1 PCNA ANXA7 SOD1 GSN ALAD QDPR G6PD NCSTN FBP1 CALR CALM1
0.00149490526295756	6	40	7.43347826086956	Tetrapyrrole biosynthetic process	http://amigo.geneontology.org/amigo/term/GO:0033014	UROD SUCLA2 IREB2 ALAD ALB ATP5IF1
0.00152189879199846	13	191	3.37295697700888	Positive regulation of cellular amide metabolic process	http://amigo.geneontology.org/amigo/term/GO:0034250	PKM PABPC1 CIRBP C1QBP CLU RPL5 HABP4 RPL26 EEF2 RPS4X RACK1 RPS9 EIF5A
0.00163159773729142	3	6	24.7782608695652	Isocitrate metabolic process	http://amigo.geneontology.org/amigo/term/GO:0006102	IDH3G ACO2 IDH3A
0.00163159773729142	3	6	24.7782608695652	Succinate metabolic process	http://amigo.geneontology.org/amigo/term/GO:0006105	SDHA SDHB SUCLA2

## Sheet: KEGG
Enrichment FDR	nGenes	Pathway Genes	Fold Enrichment	Pathway	URL	Genes
6.14800016805146e-52	139	1527	4.51103897952792	Metabolic pathways	http://www.genome.jp/kegg-bin/show_pathway?hsa01100	LAP3 AK2 NDUFAB1 UQCRC1 PIK3C2A MDH1 HEXB ALDH18A1 ACAA1 OAT PKM IDH3G PYGM ACADVL SDHA ENO1 ACAT1 MCCC1 PGM1 DCT GSTP1 HADHA GANAB DLD FH PHGDH COMT NDUFB7 ACO2 PYGL MTHFD1 AHCY GLA NME3 GAPDHS IMPDH1 ENO3 ALDOC UGDH ATP5F1B TPI1 LDHB NNT GNPDA1 PCCB ACADL SCP2 ACADM SDHB GALE TXNDC12 RPN2 ALDH6A1 GOT1 CAT PLCG1 GLO1 GOT2 UROD COX6B1 ASL ECHS1 PAICS IVD DUT NDUFA10 ASS1 PPT1 NDUFA2 PDHA1 PCBD2 C…
5.52440986212898e-42	46	134	17.0119402985075	Ribosome	http://www.genome.jp/kegg-bin/show_pathway?hsa03010	RPS20 RPL18 RPL31 RPS5 RPL6 RPLP0 RPL3 RPS16 RPS19 RPL19 RPL34 RPS12 RPL24 RPL22 RPL21 RPL5 RPS10 RPL36 RPL27 RPL35 RPS6 RPS2 RPL11 RPS8 RPL32 RPS3A RPL10 RPS3 RPL30 RPL8 RPL26 RPL9 RPL13 RPS21 RPS7 RPL4 RPL15 RPLP2 RPL14 RPS4X RPS18 RPS28 RPL17 RPS9 RPS25 RPL7A
1.01515050917527e-39	42	115	18.0989035916824	Carbon metabolism	http://www.genome.jp/kegg-bin/show_pathway?hsa01200	MDH1 PKM IDH3G SDHA ENO1 ACAT1 DLD FH PHGDH ACO2 ENO3 ALDOC TPI1 PCCB SDHB ALDH6A1 GOT1 CAT GOT2 ECHS1 PDHA1 PSAT1 SUCLA2 GCSH PFKL PGD MDH2 GLUD1 ALDOA DLAT RPIA G6PD TKT FBP1 IDH3A PDHB PGAM1 PC TALDO1 ADH5 GPI SHMT1
8.76053197229933e-34	49	232	10.4666791604198	Coronavirus disease	http://www.genome.jp/kegg-bin/show_pathway?hsa05171	RPS20 RPL18 RPL31 RPS5 RPL6 RPLP0 RPL3 RPS16 RPS19 RPL19 RPL34 RPS12 HBEGF RPL24 RPL22 RPL21 RPL5 PLCG1 RPS10 RPL36 RPL27 RPL35 RPS6 RPS2 RPL11 RPS8 RPL32 RPS3A RPL10 RPS3 ADAM17 RPL30 RPL8 RPL26 RPL9 RPL13 RPS21 RPS7 RPL4 RPL15 RPLP2 RPL14 RPS4X RPS18 RPS28 RPL17 RPS9 RPS25 RPL7A
5.2512987554063e-32	50	266	9.31513566525008	Parkinson disease	http://www.genome.jp/kegg-bin/show_pathway?hsa05012	NDUFAB1 UQCRC1 PSMA4 HSPA5 SDHA PSMC5 NDUFB7 PSMA3 PSMC1 PSMA6 ATP5F1B PSMD14 PARK7 SDHB PLCG1 COX6B1 PSMA1 NDUFA10 UBA1 NDUFA2 COX5B TXN NDUFA9 SOD1 PSMA5 ATP5F1A UCHL1 PSMA8 ATP5PF UQCRB PSMB4 PSMC2 NDUFS4 ATP5F1C VDAC2 PSMC3 TUBA1A ATP5PD NDUFS5 SLC25A6 PSMD1 COX5A CYC1 PSMD13 TUBB4B CALM1 MT-CO2 TUBB3 NDUFS1 NDUFS3
2.64519245695256e-26	45	272	8.19868925831202	Prion disease	http://www.genome.jp/kegg-bin/show_pathway?hsa05020	NDUFAB1 UQCRC1 PSMA4 HSPA5 SDHA PSMC5 NDUFB7 PSMA3 PSMC1 PSMA6 ATP5F1B PSMD14 SDHB COX6B1 PSMA1 NDUFA10 NDUFA2 COX5B NDUFA9 SOD1 PSMA5 ATP5F1A PSMA8 ATP5PF UQCRB PSMB4 PSMC2 NDUFS4 ATP5F1C VDAC2 PSMC3 TUBA1A ATP5PD STIP1 NDUFS5 SLC25A6 PSMD1 COX5A CYC1 PSMD13 TUBB4B MT-CO2 TUBB3 NDUFS1 NDUFS3
1.46922034649606e-25	50	363	6.82596718169841	Amyotrophic lateral sclerosis	http://www.genome.jp/kegg-bin/show_pathway?hsa05014	NDUFAB1 UQCRC1 PSMA4 HSPA5 PFN2 SDHA PSMC5 NDUFB7 PSMA3 PSMC1 PSMA6 PFN1 ATP5F1B PSMD14 SDHB CAT ANXA11 COX6B1 PSMA1 NDUFA10 NDUFA2 COX5B RAB1A ANXA7 NDUFA9 SOD1 PSMA5 ATP5F1A PSMA8 ATP5PF UQCRB PSMB4 PSMC2 NDUFS4 VCP ATP5F1C PSMC3 TUBA1A ATP5PD NDUFS5 PSMD1 COX5A CYC1 ACTG1 PSMD13 TUBB4B MT-CO2 TUBB3 NDUFS1 NDUFS3
3.08053374287588e-23	44	306	7.1257743677181	Huntington disease	http://www.genome.jp/kegg-bin/show_pathway?hsa05016	NDUFAB1 UQCRC1 PSMA4 SDHA PSMC5 NDUFB7 PSMA3 PSMC1 PSMA6 ATP5F1B PSMD14 SDHB COX6B1 PSMA1 NDUFA10 NDUFA2 COX5B NDUFA9 CLTC SOD1 PSMA5 ATP5F1A PSMA8 ATP5PF UQCRB PSMB4 PSMC2 NDUFS4 ATP5F1C VDAC2 PSMC3 TUBA1A ATP5PD NDUFS5 SLC25A6 PSMD1 COX5A CYC1 PSMD13 TUBB4B MT-CO2 TUBB3 NDUFS1 NDUFS3
5.83779684450287e-22	52	475	5.42513501144165	Pathways of neurodegeneration	http://www.genome.jp/kegg-bin/show_pathway?hsa05022	NDUFAB1 UQCRC1 PSMA4 HSPA5 SDHA PSMC5 NDUFB7 PSMA3 PSMC1 PSMA6 ATP5F1B PSMD14 PARK7 SDHB CAT PLCG1 COX6B1 PSMA1 NDUFA10 UBA1 NDUFA2 COX5B RAB1A NDUFA9 SOD1 PSMA5 ATP5F1A UCHL1 PSMA8 ATP5PF UQCRB PSMB4 PSMC2 NDUFS4 VCP ATP5F1C VDAC2 PSMC3 TUBA1A ATP5PD NDUFS5 SLC25A6 PSMD1 COX5A CYC1 PSMD13 TUBB4B CALM1 MT-CO2 TUBB3 NDUFS1 NDUFS3
3.30085074490394e-20	45	383	5.82256782835736	Alzheimer disease	http://www.genome.jp/kegg-bin/show_pathway?hsa05010	NDUFAB1 UQCRC1 PSMA4 SDHA PSMC5 NDUFB7 PSMA3 PSMC1 PSMA6 ATP5F1B PSMD14 SDHB COX6B1 PSMA1 NDUFA10 NDUFA2 COX5B NDUFA9 PSMA5 ADAM17 ATP5F1A PSMA8 ATP5PF UQCRB PSMB4 PSMC2 NCSTN NDUFS4 ATP5F1C VDAC2 PSMC3 TUBA1A ATP5PD NDUFS5 SLC25A6 PSMD1 COX5A CYC1 PSMD13 TUBB4B CALM1 MT-CO2 TUBB3 NDUFS1 NDUFS3
6.25174601167008e-20	23	75	15.1973333333333	Biosynthesis of amino acids	http://www.genome.jp/kegg-bin/show_pathway?hsa01230	ALDH18A1 PKM IDH3G ENO1 PHGDH ACO2 ENO3 ALDOC TPI1 GOT1 GOT2 ASL ASS1 PSAT1 PFKL ALDOA RPIA TKT IDH3A PGAM1 PC TALDO1 SHMT1
3.4782580035505e-18	27	134	9.98526930564569	Oxidative phosphorylation	http://www.genome.jp/kegg-bin/show_pathway?hsa00190	NDUFAB1 UQCRC1 SDHA NDUFB7 ATP5F1B SDHB COX6B1 NDUFA10 NDUFA2 COX5B NDUFA9 ATP6V1B2 ATP5F1A ATP5PF UQCRB NDUFS4 ATP5F1C ATP5MG ATP5PD NDUFS5 ATP5ME COX5A CYC1 PPA1 MT-CO2 NDUFS1 NDUFS3
3.94778910199109e-17	20	67	14.7929915639195	Glycolysis / Gluconeogenesis	http://www.genome.jp/kegg-bin/show_pathway?hsa00010	PKM ENO1 PGM1 DLD GAPDHS ENO3 ALDOC TPI1 LDHB PDHA1 PFKL ALDOA DLAT ALDH7A1 FBP1 PDHB PGAM1 ADH5 GPI PCK2
4.62216844300181e-16	31	223	6.88902320140378	Chemical carcinogenesis	http://www.genome.jp/kegg-bin/show_pathway?hsa05208	NDUFAB1 UQCRC1 SDHA NDUFB7 ATP5F1B SDHB CAT COX6B1 NDUFA10 NDUFA2 GSTM3 COX5B NDUFA9 SOD1 MGST3 GSTO1 ATP5F1A ATP5PF UQCRB NDUFS4 ATP5F1C VDAC2 ATP5PD NDUFS5 SLC25A6 COX5A CYC1 MT-CO2 GSTT2B NDUFS1 NDUFS3
2.23424364786849e-15	29	203	7.07950310559006	Diabetic cardiomyopathy	http://www.genome.jp/kegg-bin/show_pathway?hsa05415	NDUFAB1 UQCRC1 SDHA NDUFB7 ATP5F1B SDHB CTSD COX6B1 NDUFA10 NDUFA2 PDHA1 COX5B NDUFA9 ATP5F1A ATP5PF UQCRB G6PD NDUFS4 ATP5F1C VDAC2 ATP5PD PDHB NDUFS5 SLC25A6 COX5A CYC1 MT-CO2 NDUFS1 NDUFS3
2.63335503936569e-15	14	30	23.1263768115942	Citrate cycle (TCA cycle)	http://www.genome.jp/kegg-bin/show_pathway?hsa00020	MDH1 IDH3G SDHA DLD FH ACO2 SDHB PDHA1 MDH2 DLAT IDH3A PDHB PC PCK2
1.86490897690963e-13	15	47	15.8159111933395	Pyruvate metabolism	http://www.genome.jp/kegg-bin/show_pathway?hsa00620	MDH1 PKM ACAT1 DLD FH LDHB GLO1 PDHA1 MDH2 DLAT ALDH7A1 PDHB PC ADH5 PCK2
2.87547379492991e-12	14	46	15.0824196597353	Proteasome	http://www.genome.jp/kegg-bin/show_pathway?hsa03050	PSMA4 PSMC5 PSMA3 PSMC1 PSMA6 PSMD14 PSMA1 PSMA5 PSMA8 PSMB4 PSMC2 PSMC3 PSMD1 PSMD13
3.35634548789907e-12	27	232	5.76735382308846	Thermogenesis	http://www.genome.jp/kegg-bin/show_pathway?hsa04714	NDUFAB1 UQCRC1 SDHA NDUFB7 ATP5F1B SDHB COX6B1 NDUFA10 NDUFA2 COX5B RPS6 NDUFA9 ATP5F1A ATP5PF UQCRB NDUFS4 ATP5F1C ATP5MG ATP5PD NDUFS5 ATP5ME COX5A CYC1 ACTG1 MT-CO2 NDUFS1 NDUFS3
5.01538628235582e-12	14	48	14.4539855072464	Valine, leucine and isoleucine degradation	http://www.genome.jp/kegg-bin/show_pathway?hsa00280	ACAA1 ACAT1 MCCC1 HADHA DLD PCCB ACADM ALDH6A1 ECHS1 IVD HADHB HADH ALDH7A1 MCCC2
1.99080473898416e-11	13	43	14.9822042467139	Fatty acid degradation	http://www.genome.jp/kegg-bin/show_pathway?hsa00071	ACAA1 ACADVL ACAT1 HADHA ACADL ACADM ECHS1 HADHB HADH ALDH7A1 ECI1 ADH5 ECI2
8.99177534020877e-11	11	30	18.1707246376812	Pentose phosphate pathway	http://www.genome.jp/kegg-bin/show_pathway?hsa00030	PGM1 ALDOC PFKL PGD ALDOA RPIA G6PD TKT FBP1 TALDO1 GPI
2.67056128283451e-09	20	169	5.86467712889118	Protein processing in endoplasmic reticulum	http://www.genome.jp/kegg-bin/show_pathway?hsa04141	HSPA5 SAR1A HSP90AA1 NSFL1C GANAB HSP90AB1 RPN2 PRKCSH STT3A PDIA6 PDIA4 RPN1 VCP HSP90B1 PDIA3 CALR P4HB TXNDC5 DDOST HYOU1
1.30539067533198e-08	12	57	10.4329519450801	Fatty acid metabolism	http://www.genome.jp/kegg-bin/show_pathway?hsa01212	ACAA1 ACADVL ACAT1 HADHA ACADL SCP2 ACADM ECHS1 PPT1 HSD17B4 HADHB HADH
2.65702688250506e-08	18	155	5.75495091164095	Non-alcoholic fatty liver disease	http://www.genome.jp/kegg-bin/show_pathway?hsa04932	NDUFAB1 UQCRC1 SDHA NDUFB7 SDHB COX6B1 NDUFA10 NDUFA2 COX5B NDUFA9 UQCRB NDUFS4 NDUFS5 COX5A CYC1 MT-CO2 NDUFS1 NDUFS3
4.4384056574104e-08	17	142	5.93282302510717	Spinocerebellar ataxia	http://www.genome.jp/kegg-bin/show_pathway?hsa05017	PSMA4 CIC PSMC5 PSMA3 PSMC1 PSMA6 PSMD14 PSMA1 PSMA5 PSMA8 PSMB4 PSMC2 VDAC2 PSMC3 SLC25A6 PSMD1 PSMD13
4.7602647777336e-08	9	30	14.8669565217391	Glyoxylate and dicarboxylate metabolism	http://www.genome.jp/kegg-bin/show_pathway?hsa00630	MDH1 ACAT1 DLD ACO2 PCCB CAT GCSH MDH2 SHMT1
1.70996076286055e-06	10	57	8.69412662090008	Glutathione metabolism	http://www.genome.jp/kegg-bin/show_pathway?hsa00480	LAP3 GSTP1 TXNDC12 GSTM3 PGD MGST3 GSTO1 G6PD RRM1 GSTT2B
5.42676669248263e-06	9	50	8.92017391304348	Cysteine and methionine metabolism	http://www.genome.jp/kegg-bin/show_pathway?hsa00270	MDH1 PHGDH AHCY LDHB GOT1 GOT2 PSAT1 MDH2 AHCYL2
2.40633649985458e-05	7	32	10.8404891304348	Propanoate metabolism	http://www.genome.jp/kegg-bin/show_pathway?hsa00640	HADHA DLD LDHB PCCB ALDH6A1 ECHS1 SUCLA2
3.46892627452679e-05	10	79	6.27297743533297	Drug metabolism	http://www.genome.jp/kegg-bin/show_pathway?hsa00983	GSTP1 NME3 IMPDH1 DUT GSTM3 MGST3 GSTO1 RRM1 NME2 GSTT2B
6.13327374414276e-05	8	51	7.77357203751066	Arginine and proline metabolism	http://www.genome.jp/kegg-bin/show_pathway?hsa00330	LAP3 ALDH18A1 OAT GOT1 GOT2 CNDP2 ALDH7A1 CKB
8.42178331695e-05	11	107	5.0945956928078	Glucagon signaling pathway	http://www.genome.jp/kegg-bin/show_pathway?hsa04922	PKM PYGM PYGL LDHB PDHA1 PFKL FBP1 PDHB PGAM1 CALM1 PCK2
9.67777466154728e-05	7	40	8.67239130434783	Glycine, serine and threonine metabolism	http://www.genome.jp/kegg-bin/show_pathway?hsa00260	DLD PHGDH PSAT1 GCSH ALDH7A1 PGAM1 SHMT1
9.67777466154728e-05	11	109	5.00111687275628	HIF-1 signaling pathway	http://www.genome.jp/kegg-bin/show_pathway?hsa04066	ENO1 TF ENO3 ALDOC LDHB PLCG1 PDHA1 RPS6 PFKL ALDOA PDHB
9.67777466154728e-05	17	249	3.38337698620569	Salmonella infection	http://www.genome.jp/kegg-bin/show_pathway?hsa05132	PIK3C2A PFN2 HSP90AA1 HSP90AB1 PFN1 KPNA1 MYL12B TXN ARF1 RPS3 HSP90B1 TUBA1A ANXA2 ACTG1 TUBB4B FLNA TUBB3
0.000113755451063147	13	155	4.15635343618513	Biosynthesis of cofactors	http://www.genome.jp/kegg-bin/show_pathway?hsa01240	AK2 PKM DLD MTHFD1 NME3 UGDH UROD PSAT1 ALAD SDR16C5 ADSL NME2 SHMT1
0.000127935287353977	7	42	8.25942028985507	Tryptophan metabolism	http://www.genome.jp/kegg-bin/show_pathway?hsa00380	ACAT1 HADHA DLD CAT ECHS1 HADH ALDH7A1
0.000158488045385859	12	138	4.30926275992439	Fluid shear stress and atherosclerosis	http://www.genome.jp/kegg-bin/show_pathway?hsa05418	HSP90AA1 GSTP1 HSP90AB1 ASS1 GSTM3 TXN MGST3 GSTO1 HSP90B1 ACTG1 CALM1 GSTT2B
0.000192087161883401	5	19	13.0411899313501	2-Oxocarboxylic acid metabolism	http://www.genome.jp/kegg-bin/show_pathway?hsa01210	IDH3G ACO2 GOT1 GOT2 IDH3A
0.000315597383393897	11	126	4.3263630089717	Purine metabolism	http://www.genome.jp/kegg-bin/show_pathway?hsa00230	AK2 PGM1 NME3 IMPDH1 PAICS ATIC RRM1 ENTPD3 ADSL NME2 GART
0.000355964585336521	11	128	4.25876358695652	Lysosome	http://www.genome.jp/kegg-bin/show_pathway?hsa04142	LAMP2 HEXB GLA CTSD NPC2 PPT1 GNS CLTC FUCA1 CTSE PSAP
0.000378961313508667	5	22	11.2628458498024	Arginine biosynthesis	http://www.genome.jp/kegg-bin/show_pathway?hsa00220	GOT1 GOT2 ASL ASS1 GLUD1
0.000378961313508667	9	87	5.12653673163418	Cardiac muscle contraction	http://www.genome.jp/kegg-bin/show_pathway?hsa04260	UQCRC1 COX6B1 COX5B TPM3 UQCRB ACTC1 TPM4 CYC1 MT-CO2
0.00043156132754869	6	36	8.25942028985507	Tyrosine metabolism	http://www.genome.jp/kegg-bin/show_pathway?hsa00350	DCT COMT GOT1 GOT2 ADH5 MIF
0.000495375988731721	6	37	8.03619271445358	Alanine, aspartate and glutamate metabolism	http://www.genome.jp/kegg-bin/show_pathway?hsa00250	GOT1 GOT2 ASL ASS1 GLUD1 ADSL
0.000526187753431235	12	159	3.74011484823626	Necroptosis	http://www.genome.jp/kegg-bin/show_pathway?hsa04217	PYGM HSP90AA1 DNM1L HSP90AB1 PYGL GLUD1 AIFM1 VDAC2 FTH1 SLC25A6 H2AC21 PPIA
0.000972820672081236	5	27	9.17713365539452	Fatty acid elongation	http://www.genome.jp/kegg-bin/show_pathway?hsa00062	HADHA ECHS1 PPT1 HADHB HADH
0.00187690429609589	5	31	7.9929873772791	Beta-Alanine metabolism	http://www.genome.jp/kegg-bin/show_pathway?hsa00410	HADHA ALDH6A1 ECHS1 CNDP2 ALDH7A1
0.00223539689460106	6	49	6.0681455190772	Amino sugar and nucleotide sugar metabolism	http://www.genome.jp/kegg-bin/show_pathway?hsa00520	HEXB PGM1 CYB5R3 UGDH GALE GPI
0.0024368036535059	5	33	7.50856389986825	Fructose and mannose metabolism	http://www.genome.jp/kegg-bin/show_pathway?hsa00051	ALDOC TPI1 PFKL ALDOA FBP1
0.00255797795520002	7	70	4.95565217391304	Central carbon metabolism in cancer	http://www.genome.jp/kegg-bin/show_pathway?hsa05230	PKM LDHB PDHA1 PFKL G6PD PDHB PGAM1
0.00295138191650994	4	20	9.91130434782609	One carbon pool by folate	http://www.genome.jp/kegg-bin/show_pathway?hsa00670	MTHFD1 ATIC GART SHMT1
0.00304543661267031	5	35	7.07950310559006	Starch and sucrose metabolism	http://www.genome.jp/kegg-bin/show_pathway?hsa00500	PYGM PGM1 PYGL GYG1 GPI
0.00308935426507715	11	169	3.22557242089015	Tight junction	http://www.genome.jp/kegg-bin/show_pathway?hsa04530	ACTN1 MYL6 MYH9 PPP2R1A MYL12B PCNA MYH10 TUBA1A HSPA4 ACTG1 MYH11
0.00360810366410052	7	75	4.62527536231884	PPAR signaling pathway	http://www.genome.jp/kegg-bin/show_pathway?hsa03320	ACAA1 ACADL SCP2 ACADM FABP3 PLIN2 PCK2
0.00444368746257425	6	57	5.21647597254005	Legionellosis	http://www.genome.jp/kegg-bin/show_pathway?hsa05134	SAR1A RAB1A ARF1 HSPD1 VCP EEF1G
0.00466885963187884	5	39	6.35340022296544	Various types of N-glycan biosynthesis	http://www.genome.jp/kegg-bin/show_pathway?hsa00513	HEXB RPN2 STT3A RPN1 DDOST
0.00466885963187884	7	79	4.39108420473308	RNA degradation	http://www.genome.jp/kegg-bin/show_pathway?hsa03018	PABPC1 ENO1 ENO3 HSPA9 PFKL HSPD1 LSM1
0.0057186135550016	7	82	4.2304347826087	Peroxisome	http://www.genome.jp/kegg-bin/show_pathway?hsa04146	ACAA1 SCP2 PRDX1 CAT HSD17B4 SOD1 ECI2
0.0070254096835947	6	63	4.71966873706004	Lysine degradation	http://www.genome.jp/kegg-bin/show_pathway?hsa00310	ACAT1 HADHA DLD ECHS1 HADH ALDH7A1
0.00927228639731451	4	28	7.07950310559006	Butanoate metabolism	http://www.genome.jp/kegg-bin/show_pathway?hsa00650	ACAT1 HADHA ECHS1 HADH
0.00927228639731451	11	197	2.76711542705804	Pathogenic Escherichia coli infection	http://www.genome.jp/kegg-bin/show_pathway?hsa05130	MYH9 NCL MYH10 RAB1A ARF1 RPS3 TUBA1A ACTG1 TUBB4B TUBB3 MYH11
0.0126965833212942	9	148	3.01357226792009	Retrograde endocannabinoid signaling	http://www.genome.jp/kegg-bin/show_pathway?hsa04723	NDUFAB1 NDUFB7 NDUFA10 NDUFA2 NDUFA9 NDUFS4 NDUFS5 NDUFS1 NDUFS3
0.01272821797814	4	31	6.39438990182328	Galactose metabolism	http://www.genome.jp/kegg-bin/show_pathway?hsa00052	PGM1 GLA GALE PFKL
0.01272821797814	5	50	4.95565217391304	N-Glycan biosynthesis	http://www.genome.jp/kegg-bin/show_pathway?hsa00510	GANAB RPN2 STT3A RPN1 DDOST
0.01272821797814	4	31	6.39438990182328	Antifolate resistance	http://www.genome.jp/kegg-bin/show_pathway?hsa01523	FOLR3 ATIC GART SHMT1
0.0168629967952911	3	17	8.74526854219949	Phenylalanine metabolism	http://www.genome.jp/kegg-bin/show_pathway?hsa00360	GOT1 GOT2 MIF
0.0182441575385016	6	78	3.81204013377926	Antigen processing and presentation	http://www.genome.jp/kegg-bin/show_pathway?hsa04612	HSPA5 HSP90AA1 HSP90AB1 PDIA3 HSPA4 CALR
0.0195687156903841	5	56	4.42468944099379	Pyrimidine metabolism	http://www.genome.jp/kegg-bin/show_pathway?hsa00240	NME3 DUT RRM1 ENTPD3 NME2
0.0207432602060833	2	6	16.5188405797101	Phenylalanine, tyrosine and tryptophan biosynthesis	http://www.genome.jp/kegg-bin/show_pathway?hsa00400	GOT1 GOT2
0.0226112574119863	4	37	5.35746180963572	Biosynthesis of nucleotide sugars	http://www.genome.jp/kegg-bin/show_pathway?hsa01250	PGM1 UGDH GALE GPI
0.0285689705218903	10	202	2.4532931554025	Epstein-Barr virus infection	http://www.genome.jp/kegg-bin/show_pathway?hsa05169	PSMC5 PSMC1 PSMD14 PSMC2 PSMC3 PDIA3 ENTPD3 PSMD1 CALR PSMD13
0.0369065447922265	3	23	6.46389413988658	Proximal tubule bicarbonate reclamation	http://www.genome.jp/kegg-bin/show_pathway?hsa04964	MDH1 GLUD1 PCK2
0.0374241385730236	7	120	2.89079710144928	AMPK signaling pathway	http://www.genome.jp/kegg-bin/show_pathway?hsa04152	RAB10 PPP2R1A PFKL FBP1 EEF2 RAB11B PCK2
0.0389258902124122	4	44	4.50513833992095	Aminoacyl-tRNA biosynthesis	http://www.genome.jp/kegg-bin/show_pathway?hsa00970	TARS1 NARS1 HARS1 QARS1
0.0389258902124122	4	44	4.50513833992095	Vasopressin-regulated water reabsorption	http://www.genome.jp/kegg-bin/show_pathway?hsa04962	RAB11A ARHGDIB ARHGDIA RAB11B
0.0418041197852414	5	69	3.59105229993699	Drug metabolism	http://www.genome.jp/kegg-bin/show_pathway?hsa00982	GSTP1 GSTM3 MGST3 ADH5 GSTT2B

## Sheet: IPA
© 2000-2023 QIAGEN. All rights reserved.
Analysis Details for My Projects->Dietrich->Jesiotr Full eggs - 2023-01-25 01:50 PM
Workspace	My Projects
Project	Dietrich
Analysis	Jesiotr Full eggs - 2023-01-25 01:50 PM
Date	Wed Jan 25 04:51:02 PST 2023
Analysis ID	40203875
Analysis Settings
Cutoff before duplicate resolution	true
Reference set	Ingenuity Knowledge Base (Genes Only)
Relationship to include	Direct and Indirect
Includes Endogenous Chemicals	Yes
Optional Analyses	My Pathways My List
Filter Summary
Consider only molecules and/or relationships where
(confidence = Experimentally Observed) AND
(mol. types = biologic drug OR canonical pathway OR chemical - endogenous mammalian OR chemical - endogenous non-mammalian OR chemical - kinase inhibitor OR chemical - other OR chemical - protease inhibitor OR chemical drug OR chemical reagent OR chemical toxicant OR complex OR cytokine OR disease OR enzyme OR function OR fusion gene/product OR G-protein coupled receptor OR group OR growth factor…
Canonical Pathways for My Projects->Dietrich->Jesiotr Full eggs - 2023-01-25 01:50 PM
Ingenuity Canonical Pathways	-log(p-value)	zScore	Ratio	Molecules
3-phosphoinositide Biosynthesis	0		0.0195	PIK3C2A,PPP2R1A,PTPRM,SET
3-phosphoinositide Degradation	0		0.0157	PPP2R1A,PTPRM,SET
ATM Signaling	0		0.01	PPP2R1A
Actin Nucleation by ARP-WASP Complex	0		0.0108	RAP1B
Adipogenesis pathway	0		0.0144	RBBP4,RBBP7
Airway Pathology in Chronic Obstructive Pulmonary Disease	0		0.00847	RBP4
Amyloid Processing	0		0.0196	NCSTN
Antiproliferative Role of TOB in T Cell Signaling	0		0.00469	DPP7,PABPC1
Autophagy	0		0.0185	CALM1 (includes others),LAMP2,PIK3C2A,PPP2R1A
B Cell Receptor Signaling	0		0.00472	CALM1 (includes others),PIK3C2A,RAP1B
BEX2 Signaling Pathway	0		0.0122	PPP2R1A
BMP signaling pathway	0		0.011	RAP1B
Bladder Cancer Signaling	0		0.0172	PA2G4,RAP1B
Breast Cancer Regulation by Stathmin1	0		0.0118	CCR7,PIK3C2A,PPP2R1A,RAP1B,TUBA1A,TUBB3,TUBB4B
CCR5 Signaling in Macrophages	0		0.00401	CALM1 (includes others),PLCG1
CD27 Signaling in Lymphocytes	0		0.0175	CYC1
CD28 Signaling in T Helper Cells	0		0.00774	CALM1 (includes others),LCP2,PIK3C2A,PLCG1
CD40 Signaling	0		0.0149	PIK3C2A
CDC42 Signaling	0		0.00347	MYL12B,MYL6
CDK5 Signaling	0		0.0174	PPP2R1A,RAP1B
CDX Gastrointestinal Cancer Signaling Pathway	0		0.0099	HBEGF,PIK3C2A
CREB Signaling in Neurons	0		0.00988	CALM1 (includes others),CCR7,PDIA3,PIK3C2A,PLCG1,RAP1B
CTLA4 Signaling in Cytotoxic T Lymphocytes	0		0.0115	ARF1,CLTC,LCP2,PIK3C2A,PLCG1,PPP2R1A,RAP1B
Calcium-induced T Lymphocyte Apoptosis	0		0.00435	CALM1 (includes others),PLCG1
Cancer Drug Resistance By Drug Efflux	0		0.0172	RAP1B
Cardiac Hypertrophy Signaling (Enhanced)	0		0.0111	CALM1 (includes others),PDIA3,PIK3C2A,PLCG1,RAP1B,RPS6
Cardiac β-adrenergic Signaling	0		0.00556	PPP2R1A
Cholecystokinin/Gastrin-mediated Signaling	0		0.0084	RAP1B
Circadian Rhythm Signaling	0		0.0187	CIRBP,PDIA3,PLCG1,RACK1,RAP1B
Colorectal Cancer Metastasis Signaling	0		0.00738	PIK3C2A,RAP1B
Communication between Innate and Adaptive Immune Cells	0		0.00107	CCR7
Cytotoxic T Lymphocyte-mediated Apoptosis of Target Cells	0		0.00235	CYC1
D-myo-inositol (1,4,5,6)-Tetrakisphosphate Biosynthesis	0		0.0168	PPP2R1A,PTPRM,SET
D-myo-inositol (3,4,5,6)-tetrakisphosphate Biosynthesis	0		0.0168	PPP2R1A,PTPRM,SET
DNA Methylation and Transcriptional Repression Signaling	0		0.0179	RBBP4,RBBP7
Dendritic Cell Maturation	0		0.00839	CCR7,FSCN1,PDIA3,PIK3C2A,PLCG1
Endocannabinoid Cancer Inhibition Pathway	0		0.0068	PIK3C2A
Endocannabinoid Developing Neuron Pathway	0		0.0157	PIK3C2A,RAP1B
Endocannabinoid Neuronal Synapse Pathway	0		0.0134	PDIA3,PLCG1
Ephrin B Signaling	0		0.0139	CAP1
Ephrin Receptor Signaling	0		0.00495	RAP1B
Erythropoietin Signaling Pathway	0		0.0169	PIK3C2A,PLCG1,RAP1B
FAK Signaling	0		0.00384	CCR7,PIK3C2A,PLCG1,RAP1B
Factors Promoting Cardiogenesis in Vertebrates	0		0.0131	PDIA3,PLCG1
FcγRIIB Signaling in B Lymphocytes	0		0.00375	PIK3C2A,RAP1B
G Protein Signaling Mediated by Tubby	0		0.00641	IFT122,LCP2,PLCG1
G-Protein Coupled Receptor Signaling	0		0.00996	CALM1 (includes others),CCR7,MYL12B,MYL6,PIK3C2A,PLCG1,RAP1B
GABA Receptor Signaling	0		0.00758	ALDH9A1
GADD45 Signaling	0		0.0167	PCNA
GNRH Signaling	0		0.0157	CALM1 (includes others),HBEGF,RAP1B
GPCR-Mediated Nutrient Sensing in Enteroendocrine Cells	0		0.0169	PDIA3,PLCG1
Glutamate Receptor Signaling	0		0.0152	CALM1 (includes others)
Granulocyte Adhesion and Diapedesis	0		0.0106	CCR7,GLG1
Gαi Signaling	0		0.00714	RAP1B
Gαq Signaling	0		0.0176	CALM1 (includes others),PIK3C2A,PLCG1
HMGB1 Signaling	0		0.018	PIK3C2A,RAP1B,RBBP7
HOTAIR Regulatory Pathway	0		0.0184	PIK3C2A,RBBP4,RBBP7
Hereditary Breast Cancer Signaling	0		0.0141	PIK3C2A,RAP1B
ICOS-ICOSL Signaling in T Helper Cells	0		0.00789	CALM1 (includes others),LCP2,PIK3C2A,PLCG1
ID1 Signaling Pathway	0		0.0149	PARK7,PIK3C2A,RAP1B
IL-10 Signaling	0		0.00649	PKM
IL-15 Signaling	0		0.00379	PIK3C2A,RAP1B
IL-17A Signaling in Airway Cells	0		0.0149	PIK3C2A
IL-33 Signaling Pathway	0		0.0108	H2AC21,PIK3C2A
IL-4 Signaling	0		0.0052	COL15A1,PIK3C2A,RAP1B
IL-6 Signaling	0		0.0155	PIK3C2A,RAP1B
IL-7 Signaling Pathway	0		0.0128	PIK3C2A
Insulin Receptor Signaling	0		0.0143	PIK3C2A,RAP1B
Kinetochore Metaphase Signaling Pathway	0		0.018	ARPP19,H2AC21
Lipid Antigen Presentation by CD1	0		0.00723	CALR,PDIA3,PSAP
MSP-RON Signaling In Macrophages Pathway	0		0.0168	PIK3C2A,RAP1B
Macrophage Alternative Activation Signaling Pathway	0		0.0149	ACADM,LAMTOR1,PIK3C2A
Molecular Mechanisms of Cancer	0		0.00889	NCSTN,PA2G4,PIK3C2A,RAP1B
Mouse Embryonic Stem Cell Pluripotency	0		0.0192	PIK3C2A,RAP1B
Multiple Sclerosis Signaling Pathway	0		0.0135	AIFM1,RBBP4,RBBP7
NER (Nucleotide Excision Repair, Enhanced Pathway)	0		0.0192	NEDD8,PCNA
NF-κB Signaling	0		0.0035	PIK3C2A,RAP1B
NUR77 Signaling in T Lymphocytes	0		0.0039	CALM1 (includes others),PCNA
Neuroinflammation Signaling Pathway	0		0.00946	NCSTN,PIK3C2A,PLCG1
Neuroprotective Role of THOP1 in Alzheimer's Disease	0		0.0165	THOP1,YWHAE
Neurovascular Coupling Signaling Pathway	0		0.0129	CALM1 (includes others),ENTPD3,LRRC52
Opioid Signaling Pathway	0		0.0107	CALM1 (includes others),CLTC,RAP1B
Osteoarthritis Pathway	0		0.0127	ANXA2,ANXA5,RBP4
Ovarian Cancer Signaling	0		0.019	PA2G4,PIK3C2A,RAP1B
Oxytocin In Brain Signaling Pathway	0		0.0151	CALM1 (includes others),PIK3C2A,RAP1B
PI3K Signaling in B Lymphocytes	0		0.00677	CALM1 (includes others),PDIA3,PLCG1,RAP1B
PKCθ Signaling in T Lymphocytes	0		0.00717	LCP2,PIK3C2A,PLCG1,RAP1B
PTEN Signaling	0		0.00662	RAP1B
PXR/RXR Activation	0		0.0154	PCK2
Pathogen Induced Cytokine Storm Signaling Pathway	0		0.00539	COL15A1,FTH1
Phagosome Formation	0		0.0144	CCR7,MYH10,MYH11,MYH9,MYL12B,MYL6,PIK3C2A,PLCG1,RAP1B,VTN
Phospholipase C Signaling	0		0.00535	CALM1 (includes others),LCP2,MYL12B,MYL6,PLCG1,RAP1B
Polyamine Regulation in Colon Cancer	0		0.0169	EIF5A
Pulmonary Healing Signaling Pathway	0		0.0101	HBEGF,RAP1B
RAC Signaling	0		0.0146	PIK3C2A,RAP1B
RAR Activation	0		0.0195	PSMC5,RBP4,RPL7A,SDR16C5
Reelin Signaling in Neurons	0		0.0145	PIK3C2A,RAP1B
Regulation Of The Epithelial Mesenchymal Transition By Growth Factors Pathway	0		0.0104	PIK3C2A,RAP1B
Regulation of IL-2 Expression in Activated and Anergic T Lymphocytes	0		0.00649	CALM1 (includes others),PLCG1,RAP1B
Relaxin Signaling	0		0.0129	PIK3C2A,RAP1B
Ribonucleotide Reductase Signaling Pathway	0		0.0118	PIK3C2A,RRM1
Role Of Osteoblasts In Rheumatoid Arthritis Signaling Pathway	0		0.0123	CTSD,CTSE,PIK3C2A
Role of IL-17A in Arthritis	0		0.0175	PIK3C2A
Role of MAPK Signaling in Promoting the Pathogenesis of Influenza	0		0.0175	ATP6V1B2,RAP1B
Role of MAPK Signaling in the Pathogenesis of Influenza	0		0.0119	RAP1B
Role of Macrophages, Fibroblasts and Endothelial Cells in Rheumatoid Arthritis	0		0.0181	CALM1 (includes others),MIF,PDIA3,PIK3C2A,PLCG1,RAP1B
Role of NANOG in Mammalian Embryonic Stem Cell Pluripotency	0		0.0161	PIK3C2A,RAP1B
Role of NFAT in Regulation of the Immune Response	0		0.00675	CALM1 (includes others),IPO5,KPNA1,LCP2,PIK3C2A,PLCG1,RAP1B
Role of Osteoblasts, Osteoclasts and Chondrocytes in Rheumatoid Arthritis	0		0.0175	ADAM17,CALM1 (includes others),GSN,PIK3C2A
Role of PI3K/AKT Signaling in the Pathogenesis of Influenza	0		0.0152	PIK3C2A
Role of Pattern Recognition Receptors in Recognition of Bacteria and Viruses	0		0.00641	PIK3C2A
SAPK/JNK Signaling	0		0.00398	PIK3C2A,RAP1B
STAT3 Pathway	0		0.00741	RAP1B
Signaling by Rho Family GTPases	0		0.0187	ACTC1,ACTG1,MYL12B,MYL6,PIK3C2A
Sperm Motility	0		0.0156	CALM1 (includes others),PDIA3,PLCG1,ZP3
Stearate Biosynthesis I (Animals)	0		0.0143	PPT1
Synaptogenesis Signaling Pathway	0		0.0159	CALM1 (includes others),PIK3C2A,PLCG1,RAP1B,SGTA
Systemic Lupus Erythematosus In B Cell Signaling Pathway	0		0.00414	CALM1 (includes others),PIK3C2A,RAP1B
Systemic Lupus Erythematosus In T Cell Signaling Pathway	0		0.00622	PIK3C2A,PLCG1,PPP2R1A,RAP1B
Systemic Lupus Erythematosus Signaling	0		0.00375	LSM1,PIK3C2A,PLCG1,RAP1B
T Cell Exhaustion Signaling Pathway	0		0.00705	PIK3C2A,PLCG1,PPP2R1A,RAP1B
T Cell Receptor Signaling	0		0.00812	CALM1 (includes others),LCP2,PIK3C2A,PLCG1,RAP1B
TEC Kinase Signaling	0		0.00692	ACTC1,ACTG1,PIK3C2A,PLCG1
TGF-β Signaling	0		0.0104	RAP1B
TREM1 Signaling	0		0.013	PLCG1
Th1 Pathway	0		0.0164	NCSTN,PIK3C2A
Th1 and Th2 Activation Pathway	0		0.0116	NCSTN,PIK3C2A
Th17 Activation Pathway	0		0.0062	HSP90AA1,HSP90AB1,HSP90B1
Th2 Pathway	0		0.0146	NCSTN,PIK3C2A
Transcriptional Regulatory Network in Embryonic Stem Cells	0		0.0185	SET
Tumor Microenvironment Pathway	0		0.0112	PIK3C2A,RAP1B
Type I Diabetes Mellitus Signaling	0		0.00393	CYC1,HSPD1
Type II Diabetes Mellitus Signaling	0		0.0131	PIK3C2A,PKM
UVB-Induced MAPK Signaling	0		0.0192	PIK3C2A
UVC-Induced MAPK Signaling	0		0.0196	RAP1B
VDR/RXR Activation	0		0.0128	PSMC5
WNT/β-catenin Signaling	0		0.0115	PIN1,PPP2R1A
White Adipose Tissue Browning Pathway	0		0.00725	LDHB
Wound Healing Signaling Pathway	0		0.0119	COL15A1,HBEGF,RAP1B
cAMP-mediated signaling	0		0.00424	CALM1 (includes others)
p70S6K Signaling	0		0.0189	EEF2,PDIA3,PIK3C2A,PLCG1,PPP2R1A,RAP1B,RPS6,YWHAB,YWHAE,YWHAQ,YWHAZ
Assembly of RNA Polymerase II Complex	0.2		0.02	TAF3
FAT10 Cancer Signaling Pathway	0.2		0.02	PCNA
nNOS Signaling in Skeletal Muscle Cells	0.211		0.0208	CALM1 (includes others)
Ephrin A Signaling	0.216		0.0213	PIK3C2A
iNOS Signaling	0.216		0.0213	CALM1 (includes others)
nNOS Signaling in Neurons	0.216		0.0213	CALM1 (includes others)
Apelin Pancreas Signaling Pathway	0.222		0.0217	PIK3C2A
IL-23 Signaling Pathway	0.222		0.0217	PIK3C2A
Estrogen Biosynthesis	0.228		0.0222	HSD17B4
Serotonin Receptor Signaling	0.228		0.0222	QDPR
MIF Regulation of Innate Immunity	0.234		0.0227	MIF
Corticotropin Releasing Hormone Signaling	0.238		0.0197	CALM1 (includes others),PLCG1,RAP1B
Salvage Pathways of Pyrimidine Ribonucleotides	0.242		0.0206	NME2,NME3
Intrinsic Prothrombin Activation Pathway	0.247		0.0238	SERPINC1
Retinoate Biosynthesis I	0.247		0.0238	SDR16C5
Synaptic Long Term Depression	0.26		0.0202	PDIA3,PLCG1,PPP2R1A,RAP1B
Inhibition of Matrix Metalloproteases	0.268		0.0256	ADAM17
D-myo-inositol-5-phosphate Metabolism	0.27		0.0205	PLCG1,PPP2R1A,PTPRM,SET
Endothelin-1 Signaling	0.273		0.0206	PDIA3,PIK3C2A,PLCG1,RAP1B
Cell Cycle Regulation by BTG Family Proteins	0.275		0.0263	PPP2R1A
Docosahexaenoic Acid (DHA) Signaling	0.275		0.0263	PIK3C2A
Apelin Endothelial Signaling Pathway	0.278		0.0213	CALM1 (includes others),PIK3C2A,RAP1B
Complement System	0.283		0.027	C1QBP
MIF-mediated Glucocorticoid Regulation	0.291		0.0278	MIF
FGF Signaling	0.295		0.0233	PIK3C2A,PLCG1
IL-9 Signaling	0.299		0.0286	PIK3C2A
Cyclins and Cell Cycle Regulation	0.3		0.0235	PA2G4,PPP2R1A
LPS-stimulated MAPK Signaling	0.3		0.0235	PIK3C2A,RAP1B
Dopamine-DARPP32 Feedback in cAMP Signaling	0.301		0.0215	CALM1 (includes others),PDIA3,PLCG1,PPP2R1A
PEDF Signaling	0.305		0.0238	PIK3C2A,RAP1B
TR/RXR Activation	0.305		0.0238	ENO1,PIK3C2A
CCR3 Signaling in Eosinophils	0.307		0.0224	CALM1 (includes others),PIK3C2A,RAP1B
Superpathway of Inositol Phosphate Compounds	0.31		0.0214	PIK3C2A,PLCG1,PPP2R1A,PTPRM,SET
HGF Signaling	0.316		0.0227	PIK3C2A,PLCG1,RAP1B
FLT3 Signaling in Hematopoietic Progenitor Cells	0.317		0.0244	PIK3C2A,RAP1B
JAK/STAT Signaling	0.317		0.0244	PIK3C2A,RAP1B
fMLP Signaling in Neutrophils	0.32		0.0229	CALM1 (includes others),PIK3C2A,RAP1B
G Beta Gamma Signaling	0.329		0.0233	HBEGF,PLCG1,RAP1B
Myelination Signaling Pathway	0.332		0.0214	ADAM17,CALM1 (includes others),CNP,NCSTN,PIK3C2A,PLCG1,RAP1B
IL-3 Signaling	0.334		0.0253	PIK3C2A,RAP1B
Thyroid Cancer Signaling	0.334		0.0253	PIK3C2A,RAP1B
Pulmonary Fibrosis Idiopathic Signaling Pathway	0.335		0.0215	ACTC1,ACTG1,COL15A1,PIK3C2A,RAP1B,RBBP4,RBBP7
Ubiquinol-10 Biosynthesis (Eukaryotic)	0.337		0.0323	DDT
NF-κB Activation by Viruses	0.341		0.0256	PIK3C2A,RAP1B
Pancreatic Adenocarcinoma Signaling	0.344		0.0238	HBEGF,PA2G4,PIK3C2A
Role of NFAT in Cardiac Hypertrophy	0.344		0.0223	CALM1 (includes others),PDIA3,PIK3C2A,PLCG1,RAP1B
Antiproliferative Role of Somatostatin Receptor 2	0.347		0.026	PIK3C2A,RAP1B
Role of p14/p19ARF in Tumor Suppression	0.347		0.0333	PIK3C2A
Angiopoietin Signaling	0.353		0.0263	PIK3C2A,RAP1B
GPCR-Mediated Integration of Enteroendocrine Signaling Exemplified by an L Cell	0.36		0.0267	PDIA3,PLCG1
Glioblastoma Multiforme Signaling	0.361		0.0234	PDIA3,PIK3C2A,PLCG1,RAP1B
Renin-Angiotensin Signaling	0.369		0.0248	PIK3C2A,PLCG1,RAP1B
CXCR4 Signaling	0.374		0.0238	MYL12B,MYL6,PIK3C2A,RAP1B
NGF Signaling	0.375		0.025	PIK3C2A,PLCG1,RAP1B
Sphingosine-1-phosphate Signaling	0.375		0.025	PDIA3,PIK3C2A,PLCG1
Growth Hormone Signaling	0.388		0.0282	PIK3C2A,PLCG1
D-myo-inositol (1,4,5)-Trisphosphate Biosynthesis	0.394		0.0385	PLCG1
Amyotrophic Lateral Sclerosis Signaling	0.397		0.0259	CAT,PIK3C2A,SOD1
IL-13 Signaling Pathway	0.397		0.0259	AGR2,HBEGF,PIK3C2A
IL-8 Signaling	0.4		0.0238	CSTB,HBEGF,MYL12B,PIK3C2A,RAP1B
Phospholipases	0.403		0.029	PDIA3,PLCG1
Role of JAK1 and JAK3 in γc Cytokine Signaling	0.403		0.029	PIK3C2A,RAP1B
Tumoricidal Function of Hepatic Natural Killer Cells	0.42		0.0417	AIFM1
WNT/Ca+ pathway	0.427		0.0303	PDIA3,PLCG1
Activation of IRF by Cytosolic Pattern Recognition Receptors	0.435		0.0308	PIN1,PPIB
ERB2-ERBB3 Signaling	0.435		0.0308	PIK3C2A,RAP1B
Human Embryonic Stem Cell Pluripotency	0.44		0.0249	HSP90AA1,HSP90AB1,HSP90B1,PIK3C2A,RAP1B
Adrenomedullin signaling pathway	0.449		0.0251	CALM1 (includes others),PDIA3,PIK3C2A,PLCG1,RAP1B
S100 Family Signaling Pathway	0.451		0.022	ANXA1,ANXA2,ATP5F1A,ATP5F1B,ATP5F1C,CALM1 (includes others),CCR7,CTSD,HBEGF,MYH9,NCL,PDIA3,PIK3C2A,PLCG1,S100A1,TPM3,TPM4
PD-1, PD-L1 cancer immunotherapy pathway	0.452		0.028	LCP2,PIK3C2A,PLCG1
IL-2 Signaling	0.461		0.0323	PIK3C2A,RAP1B
Semaphorin Neuronal Repulsive Signaling Pathway	0.465		0.0267	MYL12B,MYL6,PIK3C2A,PLCG1
Regulation of the Epithelial-Mesenchymal Transition Pathway	0.469		0.0256	ADAM17,LOX,NCSTN,PIK3C2A,RAP1B
Endometrial Cancer Signaling	0.479		0.0333	PIK3C2A,RAP1B
PCP (Planar Cell Polarity) Pathway	0.479		0.0333	PFN1,PFN2
Hepatic Fibrosis Signaling Pathway	0.49		0.0236	CALM1 (includes others),FTH1,MYL12B,MYL6,PIK3C2A,PLCG1,RAP1B,SDHA,SDHB,TF
IL-12 Signaling and Production in Macrophages	0.492		0.0254	ALB,CALM1 (includes others),CLU,PIK3C2A,RBP4,SERPINA1
Neuropathic Pain Signaling In Dorsal Horn Neurons	0.494		0.0297	PDIA3,PIK3C2A,PLCG1
Role of CHK Proteins in Cell Cycle Checkpoint Control	0.499		0.0345	PCNA,PPP2R1A
Purine Nucleotides Degradation II (Aerobic)	0.502		0.0526	IMPDH1
γ-linolenate Biosynthesis II (Animals)	0.502		0.0526	CYB5R3
CNTF Signaling	0.509		0.0351	PIK3C2A,RAP1B
Oxidative Ethanol Degradation III	0.509		0.0351	ALDH7A1,ALDH9A1
IL-17 Signaling	0.51		0.0267	HSP90AA1,HSP90AB1,HSP90B1,PIK3C2A,RAP1B
p53 Signaling	0.517		0.0306	COQ8A,PCNA,PIK3C2A
CSDE1 Signaling Pathway	0.519		0.0357	PABPC1,RPL9
Cell Cycle Control of Chromosomal Replication	0.519		0.0357	MCM4,PCNA
EGF Signaling	0.519		0.0357	PIK3C2A,PLCG1
Bile Acid Biosynthesis, Neutral Pathway	0.521		0.0556	SCP2
Mismatch Repair in Eukaryotes	0.521		0.0556	PCNA
Lymphotoxin β Receptor Signaling	0.53		0.0364	CYC1,PIK3C2A
Small Cell Lung Cancer Signaling	0.532		0.0312	CYC1,PA2G4,PIK3C2A
Dermatan Sulfate Degradation (Metazoa)	0.542		0.0588	HEXB
Thrombin Signaling	0.546		0.0267	MYL12B,MYL6,PDIA3,PIK3C2A,PLCG1,RAP1B
Chondroitin Sulfate Degradation (Metazoa)	0.564		0.0625	HEXB
Extrinsic Prothrombin Activation Pathway	0.564		0.0625	SERPINC1
Gα12/13 Signaling	0.573		0.0301	MYL12B,MYL6,PIK3C2A,RAP1B
P2Y Purigenic Receptor Signaling Pathway	0.573		0.0301	PDIA3,PIK3C2A,PLCG1,RAP1B
Acute Myeloid Leukemia Signaling	0.574		0.033	IDH3G,PIK3C2A,RAP1B
RANK Signaling in Osteoclasts	0.574		0.033	CALM1 (includes others),GSN,PIK3C2A
Role Of Osteoclasts In Rheumatoid Arthritis Signaling Pathway	0.575		0.0259	ADAM17,CALM1 (includes others),COL15A1,GSN,LCP2,PIK3C2A,PLCG1,RAP1B
Synaptic Long Term Potentiation	0.58		0.0303	CALM1 (includes others),PDIA3,PLCG1,RAP1B
Regulation of Cellular Mechanics by Calpain Protease	0.583		0.0333	ACTN1,CAST,RAP1B
Melanoma Signaling	0.587		0.04	PIK3C2A,RAP1B
Leukotriene Biosynthesis	0.588		0.0667	MGST3
Cardiac Hypertrophy Signaling	0.59		0.0268	CALM1 (includes others),MYL12B,MYL6,PDIA3,PIK3C2A,PLCG1,RAP1B
PDGF Signaling	0.61		0.0345	PIK3C2A,PLCG1,RAP1B
Regulation Of The Epithelial Mesenchymal Transition In Development Pathway	0.61		0.0345	ADAM17,LOX,NCSTN
Acyl-CoA Hydrolysis	0.614		0.0714	PPT1
Urate Biosynthesis/Inosine 5'-phosphate Degradation	0.614		0.0714	IMPDH1
Androgen Signaling	0.618		0.0296	CALM1 (includes others),CALR,HSP90AA1,HSPA4,TAF3
VEGF Family Ligand-Receptor Interactions	0.639		0.0357	PIK3C2A,PLCG1,RAP1B
Glucose and Glucose-1-phosphate Degradation	0.642		0.0769	PGM1
NAD Phosphorylation and Dephosphorylation	0.642		0.0769	NNT
Oleate Biosynthesis II (Animals)	0.642		0.0769	ALDH6A1
BER (Base Excision Repair) Pathway	0.668		0.0455	ARL6IP5,PCNA
Chemokine Signaling	0.669		0.037	CALM1 (includes others),PLCG1,RAP1B
Estrogen-Dependent Breast Cancer Signaling	0.669		0.037	HSD17B4,PIK3C2A,RAP1B
GDP-glucose Biosynthesis	0.673		0.0833	PGM1
Dopamine Receptor Signaling	0.679		0.0375	COMT,PPP2R1A,QDPR
Oncostatin M Signaling	0.683		0.0465	MT2A,RAP1B
Axonal Guidance Signaling	0.684		0.0255	ADAM17,MYL12B,MYL6,PDIA3,PFN1,PFN2,PIK3C2A,PLCG1,PSMD14,RAP1B,TUBA1A,TUBB3,TUBB4B
Renal Cell Carcinoma Signaling	0.69		0.038	FH,PIK3C2A,RAP1B
Fc Epsilon RI Signaling	0.69		0.0339	LCP2,PIK3C2A,PLCG1,RAP1B
PAK Signaling	0.699		0.0342	MYL12B,MYL6,PIK3C2A,RAP1B
Neurotrophin/TRK Signaling	0.701		0.0385	PIK3C2A,PLCG1,RAP1B
Oxytocin Signaling Pathway	0.711		0.0284	CALM1 (includes others),EEF2,MYH10,MYH11,MYH9,MYL6,PIK3C2A,RAP1B
GDNF Family Ligand-Receptor Interactions	0.724		0.0395	PIK3C2A,PLCG1,RAP1B
Leptin Signaling in Obesity	0.724		0.0395	PDIA3,PIK3C2A,PLCG1
Macropinocytosis Signaling	0.724		0.0395	PIK3C2A,PLCG1,RAP1B
Hepatic Fibrosis / Hepatic Stellate Cell Activation	0.732		0.0309	CCR7,COL15A1,MYH10,MYH11,MYH9,MYL6
Calcium Transport I	0.744		0.1	ANXA5
Glycine Betaine Degradation	0.744		0.1	SHMT1
Antigen Presentation Pathway	0.747		0.0513	CALR,PDIA3
Glioma Invasiveness Signaling	0.759		0.0411	PIK3C2A,RAP1B,VTN
Notch Signaling	0.765		0.0526	ADAM17,NCSTN
NOD1/2 Signaling Pathway	0.768		0.0317	HSP90AA1,HSP90AB1,HSP90B1,HSPA4,HSPA5,HSPA9
Melatonin Signaling	0.771		0.0417	CALM1 (includes others),PDIA3,PLCG1
Serotonin Degradation	0.784		0.0423	ADH5,ALDH7A1,ALDH9A1
PPAR Signaling	0.794		0.0374	HSP90AA1,HSP90AB1,HSP90B1,RAP1B
GM-CSF Signaling	0.797		0.0429	PIK3C2A,RACK1,RAP1B
Acute Phase Response Signaling	0.797		0.0324	ALB,HPX,RAP1B,RBP4,SERPINA1,TF
Agrin Interactions at Neuromuscular Junction	0.81		0.0435	ACTC1,ACTG1,RAP1B
SPINK1 General Cancer Pathway	0.81		0.0435	MT2A,PIK3C2A,RAP1B
Coagulation System	0.821		0.0571	SERPINA1,SERPINC1
Cell Cycle: G1/S Checkpoint Regulation	0.823		0.0441	PA2G4,RPL11,RPL5
Apoptosis Signaling	0.825		0.0385	AIFM1,CYC1,PLCG1,RAP1B
Histidine Degradation III	0.832		0.125	MTHFD1
Sumoylation Pathway	0.836		0.0388	ARHGDIA,ARHGDIB,PCNA,RAN
Senescence Pathway	0.859		0.0301	CALM1 (includes others),CAT,DLAT,DLD,PDHA1,PDHB,PIK3C2A,PPP2R1A,RAP1B
Induction of Apoptosis by HIV1	0.865		0.0462	CYC1,SLC25A3,SLC25A6
ERK/MAPK Signaling	0.874		0.0326	PIK3C2A,PLCG1,PPP2R1A,RAP1B,YWHAB,YWHAQ,YWHAZ
Glycogen Biosynthesis II (from UDP-D-Glucose)	0.886		0.143	GYG1
Melanocyte Development and Pigmentation Signaling	0.892		0.0408	DCT,PIK3C2A,PLCG1,RAP1B
UVA-Induced MAPK Signaling	0.892		0.0408	PDIA3,PIK3C2A,PLCG1,RAP1B
Thrombopoietin Signaling	0.894		0.0476	PIK3C2A,PLCG1,RAP1B
Atherosclerosis Signaling	0.91		0.0376	ALB,CLU,GLG1,RBP4,SERPINA1
Death Receptor Signaling	0.915		0.0417	ACTC1,ACTG1,ARHGDIB,CYC1
Prolactin Signaling	0.927		0.0421	LRRC52,PIK3C2A,PLCG1,RAP1B
Non-Small Cell Lung Cancer Signaling	0.94		0.0426	PA2G4,PIK3C2A,PLCG1,RAP1B
Sertoli Cell-Sertoli Cell Junction Signaling	0.944		0.034	ACTC1,ACTG1,ACTN1,RAP1B,TUBA1A,TUBB3,TUBB4B
Arginine Degradation VI (Arginase 2 Pathway)	0.949		0.167	OAT
GDP-mannose Biosynthesis	0.949		0.167	GPI
Pyruvate Fermentation to Lactate	0.949		0.167	LDHB
Rapoport-Luebering Glycolytic Shunt	0.949		0.167	PGAM1
ERBB Signaling	0.952		0.043	HBEGF,PIK3C2A,PLCG1,RAP1B
MSP-RON Signaling Pathway	0.973		0.0517	ACTC1,ACTG1,PIK3C2A
Ceramide Signaling	0.978		0.044	CTSD,PIK3C2A,PPP2R1A,RAP1B
Crosstalk between Dendritic Cells and Natural Killer Cells	0.978		0.044	ACTC1,ACTG1,CCR7,FSCN1
Cysteine Biosynthesis III (mammalia)	0.98		0.0714	AHCY,AHCYL2
Tryptophan Degradation X (Mammalian, via Tryptamine)	1.01		0.0741	ALDH7A1,ALDH9A1
Natural Killer Cell Signaling	1.01		0.0354	HSPA4,HSPA5,HSPA9,LCP2,PIK3C2A,PLCG1,RAP1B
Arsenate Detoxification I (Glutaredoxin)	1.02		0.2	GSTO1
Creatine-phosphate Biosynthesis	1.02		0.2	CKB
Galactose Degradation I (Leloir Pathway)	1.02		0.2	GALE
Lysine Degradation II	1.02		0.2	ALDH7A1
Lysine Degradation V	1.02		0.2	ALDH7A1
Proline Biosynthesis II (from Arginine)	1.02		0.2	OAT
Tetrapyrrole Biosynthesis II	1.02		0.2	ALAD
dTMP De Novo Biosynthesis	1.02		0.2	SHMT1
Methionine Degradation I (to Homocysteine)	1.03		0.0769	AHCY,AHCYL2
Nitric Oxide Signaling in the Cardiovascular System	1.05		0.0417	CALM1 (includes others),HSP90AA1,HSP90AB1,HSP90B1,PIK3C2A
Necroptosis Signaling Pathway	1.05		0.0385	DNM1L,GLUD1,PYGL,SLC25A3,SLC25A6,VDAC2
Leukocyte Extravasation Signaling	1.05		0.0363	ACTC1,ACTG1,ACTN1,MYL6,PIK3C2A,PLCG1,RAP1B
Role of Tissue Factor in Cancer	1.1		0.0431	HBEGF,P4HB,PDIA6,PIK3C2A,RAP1B
MicroRNA Biogenesis Signaling Pathway	1.11		0.0374	DDX1,HSP90AA1,HSP90AB1,HSP90B1,PIK3C2A,RAN,RAP1B
Dilated Cardiomyopathy Signaling Pathway	1.11		0.04	ACTC1,ACTG1,MYH10,MYH11,MYH9,MYL6
2-ketoglutarate Dehydrogenase Complex	1.12		0.25	DLD
Arginine Degradation I (Arginase Pathway)	1.12		0.25	OAT
Branched-chain α-keto acid Dehydrogenase Complex	1.12		0.25	DLD
Heme Biosynthesis from Uroporphyrinogen-III I	1.12		0.25	UROD
Methylmalonyl Pathway	1.12		0.25	PCCB
N-acetylglucosamine Degradation II	1.12		0.25	GNPDA1
Proline Biosynthesis I	1.12		0.25	ALDH18A1
Putrescine Degradation III	1.16		0.0909	ALDH7A1,ALDH9A1
PFKFB4 Signaling Pathway	1.16		0.0625	FBP1,GPI,TKT
Tight Junction Signaling	1.19		0.0391	ACTC1,ACTG1,MYH10,MYH11,MYH9,MYL6,PPP2R1A
α-Adrenergic Signaling	1.19		0.0459	CALM1 (includes others),PLCG1,PYGL,PYGM,RAP1B
Fatty Acid α-oxidation	1.2		0.0952	ALDH7A1,ALDH9A1
Histamine Degradation	1.2		0.0952	ALDH7A1,ALDH9A1
Hypoxia Signaling in the Cardiovascular System	1.2		0.0526	HSP90AA1,HSP90AB1,HSP90B1,P4HB
Caveolar-mediated Endocytosis Signaling	1.22		0.0533	ACTC1,ACTG1,ALB,FLNA
5-aminoimidazole Ribonucleotide Biosynthesis I	1.24		0.333	GART
Diphthamide Biosynthesis	1.24		0.333	EEF2
Hypusine Biosynthesis	1.24		0.333	EIF5A
L-carnitine Biosynthesis	1.24		0.333	ALDH9A1
Methylglyoxal Degradation I	1.24		0.333	GLO1
N-acetylglucosamine Degradation I	1.24		0.333	GNPDA1
Tyrosine Biosynthesis IV	1.24		0.333	PCBD2
Agranulocyte Adhesion and Diapedesis	1.24		0.0381	ACTC1,ACTG1,CCR7,GLG1,MYH10,MYH11,MYH9,MYL6
AMPK Signaling	1.29		0.0372	AK2,EEF2,PCK2,PFKL,PIK3C2A,PPP2R1A,RAB11A,RAB1A,RAB6A
Mechanisms of Viral Exit from Host Cells	1.33		0.0732	ACTC1,ACTG1,PDCD6IP
Pyrimidine Ribonucleotides De Novo Biosynthesis	1.33		0.0732	ENTPD3,NME2,NME3
Mitotic Roles of Polo-Like Kinase	1.36		0.0597	HSP90AA1,HSP90AB1,HSP90B1,PPP2R1A
GP6 Signaling Pathway	1.4		0.0472	CALM1 (includes others),COL15A1,LCP2,PIK3C2A,PLCG1,RAP1B
Choline Degradation I	1.41		0.5	ALDH7A1
Formaldehyde Oxidation II (Glutathione-dependent)	1.41		0.5	ADH5
Glutamate Biosynthesis II	1.41		0.5	GLUD1
Glutamate Degradation X	1.41		0.5	GLUD1
Glycine Biosynthesis I	1.41		0.5	SHMT1
L-DOPA Degradation	1.41		0.5	COMT
L-cysteine Degradation III	1.41		0.5	GOT1
Thyroid Hormone Biosynthesis	1.41		0.5	CTSD
UDP-D-xylose and UDP-D-glucuronate Biosynthesis	1.41		0.5	UGDH
β-alanine Degradation I	1.41		0.5	ALDH6A1
Parkinson's Signaling	1.41		0.125	PARK7,UCHL1
Pyrimidine Ribonucleotides Interconversion	1.41		0.0789	ENTPD3,NME2,NME3
Glioma Signaling	1.43		0.048	CALM1 (includes others),IDH3G,PA2G4,PIK3C2A,PLCG1,RAP1B
RHOA Signaling	1.44		0.0484	ACTC1,ACTG1,MYL12B,MYL6,PFN1,PFN2
Apelin Adipocyte Signaling Pathway	1.45		0.0543	CAT,GSTP1,GSTT2/GSTT2B,MGST3,SOD1
Ethanol Degradation II	1.51		0.0857	ADH5,ALDH7A1,ALDH9A1
RHOGDI Signaling	1.51		0.0409	ACTC1,ACTG1,ARHGDIA,ARHGDIB,MYH10,MYH11,MYH9,MYL12B,MYL6
NAD Signaling Pathway	1.52		0.0464	ACADL,ACADM,AIFM1,ETFA,HSPD1,LDHB,PIK3C2A
Phenylalanine Degradation IV (Mammalian, via Side Chain)	1.52		0.143	GOT1,GOT2
HIPPO signaling	1.56		0.0581	PPP2R1A,YWHAB,YWHAE,YWHAQ,YWHAZ
Antioxidant Action of Vitamin C	1.59		0.0526	GLRX,GSTO1,PDIA3,PLCG1,TXN,TXNRD3
Dopamine Degradation	1.61		0.0938	ALDH7A1,ALDH9A1,COMT
Xenobiotic Metabolism General Signaling Pathway	1.63		0.049	GSTM3,GSTO1,GSTP1,GSTT2/GSTT2B,MGST3,PIK3C2A,RAP1B
Chronic Myeloid Leukemia Signaling	1.65		0.0396	CALM1 (includes others),HSP90AA1,HSP90AB1,HSP90B1,PA2G4,PDIA3,PIK3C2A,PLCG1,RAN,RAP1B,SET
MSP-RON Signaling In Cancer Cells Pathway	1.67		0.05	FLNA,PIK3C2A,RAP1B,YWHAB,YWHAE,YWHAQ,YWHAZ
Telomerase Signaling	1.7		0.0556	HSP90AA1,HSP90AB1,HSP90B1,PIK3C2A,PPP2R1A,RAP1B
Role of JAK family kinases in IL-6-type Cytokine Signaling	1.7		0.0633	ADAM17,HSP90AA1,HSP90AB1,HSP90B1,SERPINA1
Iron homeostasis signaling pathway	1.71		0.0507	ACO2,ATP6V1B2,FTH1,HPX,HSPA9,IREB2,TF
UDP-N-acetyl-D-galactosamine Biosynthesis I	1.71		1	GALE
Paxillin Signaling	1.71		0.0561	ACTC1,ACTG1,ACTN1,ARF1,PIK3C2A,RAP1B
Glutathione Redox Reactions I	1.72		0.103	GSTP1,GSTT2/GSTT2B,MGST3
Role of PKR in Interferon Induction and Antiviral Response	1.74		0.0515	CYC1,HSP90AA1,HSP90AB1,HSP90B1,HSPA4,HSPA5,HSPA9
PI3K/AKT Signaling	1.74		0.045	HSP90AA1,HSP90AB1,HSP90B1,PPP2R1A,RAP1B,YWHAB,YWHAE,YWHAQ,YWHAZ
IGF-1 Signaling	1.75		0.0571	PIK3C2A,RAP1B,YWHAB,YWHAE,YWHAQ,YWHAZ
Gap Junction Signaling	1.77		0.0455	ACTC1,ACTG1,PDIA3,PIK3C2A,PLCG1,RAP1B,TUBA1A,TUBB3,TUBB4B
Protein Kinase A Signaling	1.77		0.0365	CALM1 (includes others),FLNA,MYH10,MYL12B,MYL6,PDIA3,PLCG1,PTPRM,PYGL,PYGM,RAP1B,YWHAB,YWHAE,YWHAQ,YWHAZ
Cell Cycle: G2/M DNA Damage Checkpoint Regulation	1.78		0.08	YWHAB,YWHAE,YWHAQ,YWHAZ
Ferroptosis Signaling Pathway	1.8		0.053	ARF1,FTH1,H2AC21,IREB2,RAP1B,TF,VDAC2
PPARα/RXRα Activation	1.81		0.0462	ACAA1,ACADL,GOT2,HSP90AA1,HSP90AB1,HSP90B1,PDIA3,PLCG1,RAP1B
ERK5 Signaling	1.81		0.0676	RAP1B,YWHAB,YWHAE,YWHAQ,YWHAZ
HER-2 Signaling in Breast Cancer	1.82		0.0441	ARF1,COX5A,COX5B,COX6B1,HBEGF,MT-CO2,PIK3C2A,PLCG1,RAP1B,RPS6
Production of Nitric Oxide and Reactive Oxygen Species in Macrophages	1.86		0.0471	ALB,CAT,CLU,PIK3C2A,PLCG1,PPP2R1A,RAP1B,RBP4,SERPINA1
Apelin Cardiomyocyte Signaling Pathway	1.87		0.0606	CAT,MYL12B,MYL6,PDIA3,PIK3C2A,PLCG1
Epithelial Adherens Junction Signaling	1.89		0.051	MYH10,MYL12B,PPP2R1A,RAP1B,YWHAB,YWHAE,YWHAQ,YWHAZ
Citrulline Biosynthesis	1.9		0.222	ALDH18A1,OAT
Folate Transformations I	1.9		0.222	MTHFD1,SHMT1
Heme Biosynthesis II	1.9		0.222	ALAD,UROD
Ethanol Degradation IV	1.9		0.12	ALDH7A1,ALDH9A1,CAT
LPS/IL-1 Mediated Inhibition of RXR Function	1.91		0.0433	ALDH18A1,ALDH6A1,ALDH7A1,ALDH9A1,CAT,FABP3,GSTM3,GSTO1,GSTP1,GSTT2/GSTT2B,MGST3
Calcium Signaling	1.91		0.0455	ACTC1,CALM1 (includes others),CALR,MYH10,MYH11,MYH9,MYL6,RAP1B,TPM3,TPM4
Coronavirus Replication Pathway	1.93		0.0889	DDX1,TUBA1A,TUBB3,TUBB4B
ERBB4 Signaling	1.96		0.0735	ADAM17,NCSTN,PIK3C2A,PLCG1,RAP1B
Fcγ Receptor-mediated Phagocytosis in Macrophages and Monocytes	1.97		0.0638	ACTC1,ACTG1,LCP2,PLCG1,RAB11A,RAB11B
Superoxide Radicals Degradation	2		0.25	CAT,SOD1
Virus Entry via Endocytic Pathways	2.05		0.0593	ACTC1,ACTG1,CLTC,FLNA,PIK3C2A,PLCG1,RAP1B
Regulation of Actin-based Motility by Rho	2.11		0.0609	ACTC1,ARHGDIA,GSN,MYL12B,MYL6,PFN1,PFN2
Endoplasmic Reticulum Stress Pathway	2.11		0.143	CALR,HSP90B1,HSPA5
Thioredoxin Pathway	2.12		0.286	TXN,TXNRD3
Prostate Cancer Signaling	2.13		0.0614	GSTP1,HSP90AA1,HSP90AB1,HSP90B1,PA2G4,PIK3C2A,RAP1B
tRNA Charging	2.15		0.103	HARS1,NARS1,QARS1,TARS1
Germ Cell-Sertoli Cell Junction Signaling	2.17		0.0529	ACTC1,ACTG1,ACTN1,GSN,PIK3C2A,RAP1B,TUBA1A,TUBB3,TUBB4B
Noradrenaline and Adrenaline Degradation	2.23		0.108	ADH5,ALDH7A1,ALDH9A1,COMT
Glycine Cleavage Complex	2.26		0.333	DLD,GCSH
Urea Cycle	2.26		0.333	ASL,ASS1
Phagosome Maturation	2.38		0.057	ATP6V1B2,CALR,CTSD,CTSE,LAMP2,PRDX1,TUBA1A,TUBB3,TUBB4B
eNOS Signaling	2.41		0.0577	CALM1 (includes others),HSP90AA1,HSP90AB1,HSP90B1,HSPA4,HSPA5,HSPA9,PIK3C2A,PLCG1
2-oxobutanoate Degradation I	2.43		0.4	DLD,PCCB
Citrulline-Nitric Oxide Cycle	2.43		0.4	ASL,ASS1
Folate Polyglutamylation	2.43		0.4	MTHFD1,SHMT1
Pentose Phosphate Pathway (Oxidative Branch)	2.43		0.4	G6PD,PGD
Tetrahydrofolate Salvage from 5,10-methenyltetrahydrofolate	2.43		0.4	GART,MTHFD1
VEGF Signaling	2.46		0.0707	ACTC1,ACTG1,ACTN1,PIK3C2A,PLCG1,RAP1B,YWHAE
Integrin Signaling	2.47		0.0519	ACTC1,ACTG1,ACTN1,ARF1,GSN,MYL12B,PFN1,PFN2,PIK3C2A,PLCG1,RAP1B
Insulin Secretion Signaling Pathway	2.51		0.0478	DLAT,DLD,EIF4A1,EIF4A2,EIF4G3,PABPC1,PC,PDHA1,PDHB,PDIA3,PIK3C2A,PLCG1,RAP1B
Superpathway of Cholesterol Biosynthesis	2.62		0.138	ACAA2,ACAT1,HADHA,HADHB
Colanic Acid Building Blocks Biosynthesis	2.63		0.214	GALE,GPI,UGDH
Glycogen Degradation III	2.63		0.214	PGM1,PYGL,PYGM
Fatty Acid β-oxidation III (Unsaturated, Odd Number)	2.65		0.5	ECI1,ECI2
L-cysteine Degradation I	2.65		0.5	GOT1,GOT2
Phenylalanine Degradation I (Aerobic)	2.65		0.5	PCBD2,QDPR
Neuregulin Signaling	2.65		0.0684	ADAM17,HBEGF,HSP90AA1,HSP90AB1,HSP90B1,PLCG1,RAP1B,RPS6
ILK Signaling	2.65		0.0547	ACTC1,ACTG1,ACTN1,FLNA,MYH10,MYH11,MYH9,MYL6,NACA,PIK3C2A,PPP2R1A
UDP-N-acetyl-D-galactosamine Biosynthesis II	2.73		0.231	GALE,GNPDA1,GPI
CLEAR Signaling Pathway	2.78		0.0491	ATP6V1B2,CTSD,GLA,GNS,HEXB,LAMTOR1,PLCG1,PPP2R1A,PSAP,RAP1B,YWHAB,YWHAE,YWHAQ,YWHAZ
SNARE Signaling Pathway	2.82		0.0662	CALM1 (includes others),MYH10,MYH11,MYH9,MYL6,RAB11A,RAB1A,RAB6A,SGTA
Glycogen Degradation II	2.83		0.25	PGM1,PYGL,PYGM
Macrophage Classical Activation Signaling Pathway	2.86		0.0582	ACO2,DLAT,DLD,NDUFS1,PDHA1,PDHB,PKM,RBBP4,RBBP7,SDHA,SDHB
Ascorbate Recycling (Cytosolic)	2.94		0.667	GLRX,GSTO1
Aspartate Biosynthesis	2.94		0.667	GOT1,GOT2
Glutamate Degradation II	2.94		0.667	GOT1,GOT2
Serine Biosynthesis	2.94		0.667	PHGDH,PSAT1
Sucrose Degradation V (Mammalian)	2.95		0.273	ALDOA,ALDOC,TPI1
Pyrimidine Deoxyribonucleotides De Novo Biosynthesis I	3.01		0.174	DUT,NME2,NME3,RRM1
Vitamin-C Transport	3.01		0.174	GLRX,GSTO1,TXN,TXNRD3
Clathrin-mediated Endocytosis Signaling	3.04		0.0577	ACTC1,ACTG1,ALB,CLTC,CLU,DNM1L,PIK3C2A,RAB11A,RAB11B,RBP4,SERPINA1,TF
FXR/RXR Activation	3.05		0.0714	ALB,CLU,FBP1,HPX,PCK2,RBP4,SERPINA1,TF,VTN
Cellular Effects of Sildenafil (Viagra)	3.09		0.0667	ACTC1,ACTG1,CALM1 (includes others),MYH10,MYH11,MYH9,MYL12B,MYL6,PDIA3,PLCG1
Glutathione-mediated Detoxification	3.12		0.135	GSTM3,GSTO1,GSTP1,GSTT2/GSTT2B,MGST3
LXR/RXR Activation	3.12		0.0732	ALB,CLU,ECHS1,HADH,HPX,RBP4,SERPINA1,TF,VTN
Unfolded protein response	3.39		0.0889	CALR,HSP90B1,HSPA4,HSPA5,HSPA9,P4HB,PDIA6,VCP
Remodeling of Epithelial Adherens Junctions	3.42		0.103	ACTC1,ACTG1,ACTN1,DNM1L,TUBA1A,TUBB3,TUBB4B
Actin Cytoskeleton Signaling	3.43		0.0574	ACTC1,ACTG1,ACTN1,FLNA,GSN,MYH10,MYH11,MYH9,MYL12B,MYL6,PFN1,PFN2,PIK3C2A,RAP1B
Superpathway of Geranylgeranyldiphosphate Biosynthesis I (via Mevalonate)	3.44		0.222	ACAA2,ACAT1,HADHA,HADHB
RAN Signaling	3.54		0.235	IPO5,KPNA1,RAN,RANBP1
Xenobiotic Metabolism Signaling	3.63		0.055	ALDH18A1,ALDH6A1,ALDH7A1,ALDH9A1,CAT,GSTM3,GSTO1,GSTP1,GSTT2/GSTT2B,HSP90AA1,HSP90AB1,HSP90B1,MGST3,PIK3C2A,PPP2R1A,RAP1B
Chaperone Mediated Autophagy Signaling Pathway	3.68		0.042	ATP6V1B2,EIF4A1,HSP90AA1,HSP90AB1,HSP90B1,HSPA4,HSPA5,HSPA9,LAMP2,PARK7,PIK3C2A,PLIN2,PLIN3,PSMA1,PSMA2,PSMA3,PSMA4,PSMA5,PSMA6,PSMA8,PSMB1,PSMB4,RAB11A,RAB11B,STIP1,TPT1,UCHL1
Superpathway of Citrulline Metabolism	3.77		0.267	ALDH18A1,ASL,ASS1,OAT
Pentose Phosphate Pathway (Non-oxidative Branch)	3.84		0.5	RPIA,TALDO1,TKT
Superpathway of Methionine Degradation	3.85		0.146	AHCY,AHCYL2,DLD,GOT1,GOT2,PCCB
Mevalonate Pathway I	3.9		0.286	ACAA2,ACAT1,HADHA,HADHB
Xenobiotic Metabolism PXR Signaling Pathway	3.92		0.0677	ALDH18A1,ALDH6A1,ALDH7A1,ALDH9A1,CAT,GSTM3,GSTO1,GSTP1,GSTT2/GSTT2B,HSP90AA1,HSP90AB1,HSP90B1,MGST3
Superpathway of Serine and Glycine Biosynthesis I	4.13		0.6	PHGDH,PSAT1,SHMT1
Immunogenic Cell Death Signaling Pathway	4.15		0.1	ANXA1,CALR,HSP90AA1,HSP90AB1,HSP90B1,HSPA4,HSPA5,HSPA9,PDIA3
HIF1α Signaling	4.15		0.0673	GPI,HSP90AA1,HSPA4,HSPA5,HSPA9,LDHB,PIK3C2A,PKM,PLCG1,RACK1,RAN,RAP1B,RPS6,TF
Ketogenesis	4.36		0.364	ACAA2,ACAT1,HADHA,HADHB
Eumelanin Biosynthesis	4.52		0.75	DCT,DDT,MIF
Ketolysis	4.55		0.4	ACAA2,ACAT1,HADHA,HADHB
Xenobiotic Metabolism CAR Signaling Pathway	4.56		0.0733	ALDH18A1,ALDH6A1,ALDH7A1,ALDH9A1,GSTM3,GSTO1,GSTP1,GSTT2/GSTT2B,HSP90AA1,HSP90AB1,HSP90B1,MGST3,PPP2R1A,RACK1
Neutrophil Extracellular Trap Signaling Pathway	4.56		0.0533	ATP5F1A,ATP5F1B,ATP5F1C,COL15A1,CYC1,LTF,NDUFA10,NDUFA2,NDUFA9,NDUFAB1,NDUFB7,NDUFS1,NDUFS3,NDUFS4,NDUFS5,PDIA3,PIK3C2A,PLCG1,SDHA,SDHB,SLC25A6,VDAC2
Leucine Degradation I	4.76		0.444	ACADM,IVD,MCCC1,MCCC2
Aldosterone Signaling in Epithelial Cells	5.07		0.0814	AHCY,HSP90AA1,HSP90AB1,HSP90B1,HSPA4,HSPA5,HSPA9,HSPD1,HSPE1,LRRC52,PDIA3,PIK3C2A,PLCG1,SLC12A1
14-3-3-mediated Signaling	5.08		0.0945	PDCD6IP,PDIA3,PIK3C2A,PLCG1,RAP1B,TUBA1A,TUBB3,TUBB4B,YWHAB,YWHAE,YWHAQ,YWHAZ
Inosine-5'-phosphate Biosynthesis II	5.12		1	ADSL,ATIC,PAICS
Glucocorticoid Receptor Signaling	5.26		0.0498	ANXA1,ATP5F1A,ATP5F1B,ATP5F1C,CYC1,FBP1,HSP90AA1,HSP90AB1,HSP90B1,HSPA4,HSPA5,HSPA9,KRT8,NDUFA10,NDUFA2,NDUFA9,NDUFAB1,NDUFB7,NDUFS1,NDUFS3,NDUFS4,NDUFS5,PC,PCK2,PIK3C2A,RAP1B,SDHA,SDHB,TAF3
Acetyl-CoA Biosynthesis I (Pyruvate Dehydrogenase Complex)	5.3		0.571	DLAT,DLD,PDHA1,PDHB
Aspartate Degradation II	5.3		0.571	GOT1,GOT2,MDH1,MDH2
Valine Degradation I	5.62		0.286	ALDH6A1,DLD,ECHS1,HADHA,HADHB,HSD17B4
Arginine Biosynthesis IV	5.67		0.667	ASL,ASS1,GLUD1,OAT
Granzyme A Signaling	5.68		0.133	NDUFA10,NDUFA2,NDUFA9,NDUFAB1,NDUFB7,NDUFS1,NDUFS3,NDUFS4,NDUFS5,SET
Pentose Phosphate Pathway	5.91		0.455	G6PD,PGD,RPIA,TALDO1,TKT
Purine Nucleotides De Novo Biosynthesis II	5.91		0.455	ADSL,ATIC,GART,IMPDH1,PAICS
Glutathione Redox Reactions II	6.14		0.8	AIFM1,GLRX,PDIA3,TXNDC12
Estrogen Receptor Signaling	6.16		0.0611	ATP5F1A,ATP5F1B,ATP5F1C,CYC1,HSP90AA1,HSP90AB1,HSP90B1,MYL12B,MYL6,NDUFA10,NDUFA2,NDUFA9,NDUFAB1,NDUFB7,NDUFS1,NDUFS3,NDUFS4,NDUFS5,PCNA,PDIA3,PIK3C2A,PLCG1,RAP1B,SDHA,SDHB
Aryl Hydrocarbon Receptor Signaling	6.2		0.0943	ALDH18A1,ALDH6A1,ALDH7A1,ALDH9A1,CTSD,DCT,GSTM3,GSTO1,GSTP1,GSTT2/GSTT2B,HSP90AA1,HSP90AB1,HSP90B1,MGST3,NEDD8
Tryptophan Degradation III (Eukaryotic)	6.28		0.269	ACAA2,ACAT1,HADH,HADHA,HADHB,HSD17B4,PARK7
Xenobiotic Metabolism AHR Signaling Pathway	6.86		0.138	ALDH18A1,ALDH6A1,ALDH7A1,ALDH9A1,GSTM3,GSTO1,GSTP1,GSTT2/GSTT2B,HSP90AA1,HSP90AB1,HSP90B1,MGST3
Glutaryl-CoA Degradation	7.34		0.368	ACAA2,ACAT1,HADH,HADHA,HADHB,HSD17B4,PARK7
Isoleucine Degradation I	7.54		0.389	ACAA2,ACAT1,DLD,ECHS1,HADHA,HADHB,HSD17B4
NRF2-mediated Oxidative Stress Response	7.95		0.0886	ACTC1,ACTG1,CAT,CLPP,FTH1,GSTM3,GSTO1,GSTP1,GSTT2/GSTT2B,HSP90AA1,HSP90AB1,HSP90B1,MGST3,PIK3C2A,PPIB,PRDX1,RAP1B,SOD1,STIP1,TXN,VCP
Coronavirus Pathogenesis Pathway	8.35		0.098	ADAM17,PA2G4,RPS10,RPS12,RPS16,RPS18,RPS19,RPS2,RPS20,RPS21,RPS25,RPS28,RPS3,RPS3A,RPS4X,RPS5,RPS6,RPS7,RPS8,RPS9
Gluconeogenesis I	10.3		0.37	ALDOA,ALDOC,ENO1,ENO3,FBP1,GAPDHS,GPI,MDH1,MDH2,PGAM1
mTOR Signaling	11.1		0.112	EIF4A1,EIF4A2,EIF4G3,PIK3C2A,PPP2R1A,RAP1B,RPS10,RPS12,RPS16,RPS18,RPS19,RPS2,RPS20,RPS21,RPS25,RPS28,RPS3,RPS3A,RPS4X,RPS5,RPS6,RPS7,RPS8,RPS9
TCA Cycle II (Eukaryotic)	11.1		0.435	ACO2,DLD,FH,IDH3A,IDH3G,MDH1,MDH2,SDHA,SDHB,SUCLA2
Sirtuin Signaling Pathway	11.2		0.0956	ACADL,ATP5F1A,ATP5F1B,ATP5F1C,ATP5PF,CYC1,G6PD,GLUD1,GOT2,LDHB,NDUFA10,NDUFA2,NDUFA9,NDUFAB1,NDUFB7,NDUFS1,NDUFS3,NDUFS4,NDUFS5,PCK2,PDHA1,PGAM1,SDHA,SDHB,SLC25A6,SOD1,TUBA1A,VDAC2
Fatty Acid β-oxidation I	11.8		0.343	ACAA1,ACAA2,ACADM,ECHS1,ECI1,ECI2,HADH,HADHA,HADHB,HSD17B4,IVD,SCP2
Glycolysis I	11.8		0.407	ALDOA,ALDOC,ENO1,ENO3,FBP1,GAPDHS,GPI,PFKL,PGAM1,PKM,TPI1
Inhibition of ARE-Mediated mRNA Degradation Pathway	11.9		0.136	PPP2R1A,PSMA1,PSMA2,PSMA3,PSMA4,PSMA5,PSMA6,PSMA8,PSMB1,PSMB4,PSMC1,PSMC2,PSMC3,PSMC5,PSMD1,PSMD10,PSMD13,PSMD14,YWHAB,YWHAE,YWHAQ,YWHAZ
Protein Ubiquitination Pathway	12.7		0.106	HSP90AA1,HSP90AB1,HSP90B1,HSPA4,HSPA5,HSPA9,HSPD1,HSPE1,PSMA1,PSMA2,PSMA3,PSMA4,PSMA5,PSMA6,PSMB1,PSMB4,PSMC1,PSMC2,PSMC3,PSMC5,PSMD1,PSMD10,PSMD13,PSMD14,THOP1,UBA1,UCHL1,UCHL3,UCHL5
Huntington's Disease Signaling	13.1		0.106	ATP5F1A,ATP5F1B,ATP5F1C,ATP5PF,CLTC,CTSD,DNM1L,HSPA4,HSPA5,HSPA9,PIK3C2A,PSMA1,PSMA2,PSMA3,PSMA4,PSMA5,PSMA6,PSMA8,PSMB1,PSMB4,PSMC1,PSMC2,PSMC3,PSMC5,PSMD1,PSMD10,PSMD13,PSMD14,SDHA,SDHB
Regulation of eIF4 and p70S6K Signaling	13.6		0.138	EIF4A1,EIF4A2,EIF4G3,PABPC1,PIK3C2A,PPP2R1A,RAP1B,RPS10,RPS12,RPS16,RPS18,RPS19,RPS2,RPS20,RPS21,RPS25,RPS28,RPS3,RPS3A,RPS4X,RPS5,RPS6,RPS7,RPS8,RPS9
FAT10 Signaling Pathway	16.8		0.321	PSMA1,PSMA2,PSMA3,PSMA4,PSMA5,PSMA6,PSMA8,PSMB1,PSMB4,PSMC1,PSMC2,PSMC3,PSMC5,PSMD1,PSMD10,PSMD13,PSMD14,UBA1
BAG2 Signaling Pathway	18.3		0.262	ANXA2,HSP90AA1,HSPA4,HSPA5,HSPA9,PSMA1,PSMA2,PSMA3,PSMA4,PSMA5,PSMA6,PSMA8,PSMB1,PSMB4,PSMC1,PSMC2,PSMC3,PSMC5,PSMD1,PSMD10,PSMD13,PSMD14
Oxidative Phosphorylation	18.9		0.225	ATP5F1A,ATP5F1B,ATP5F1C,ATP5ME,ATP5MG,ATP5PD,ATP5PF,COX5A,COX5B,COX6B1,CYC1,MT-CO2,NDUFA10,NDUFA2,NDUFA9,NDUFAB1,NDUFB7,NDUFS1,NDUFS3,NDUFS4,NDUFS5,SDHA,SDHB,UQCRB,UQCRC1
Mitochondrial Dysfunction	21.4		0.125	ACADL,ACO2,AIFM1,ATP5F1A,ATP5F1B,ATP5F1C,ATP5ME,ATP5MG,ATP5PD,ATP5PF,CALM1 (includes others),COX5A,COX5B,COX6B1,CYB5R3,CYC1,DLAT,DLD,DNM1L,GSTP1,GSTT2/GSTT2B,MGST3,MT-CO2,NCSTN,NDUFA10,NDUFA2,NDUFA9,NDUFAB1,NDUFB7,NDUFS1,NDUFS3,NDUFS4,NDUFS5,PARK7,PDHA1,PDHB,PIK3C2A,SDHA,SDHB,SOD1,UQCRB,UQCRC1,VDAC2
EIF2 Signaling	43.1		0.242	ACTC1,EIF4A1,EIF4A2,EIF4G3,EIF5,HSPA5,PABPC1,PIK3C2A,RAP1B,RPL10,RPL11,RPL13,RPL14,RPL15,RPL17,RPL18,RPL19,RPL21,RPL22,RPL24,RPL26,RPL27,RPL3,RPL30,RPL31,RPL32,RPL34,RPL35,RPL36,RPL4,RPL5,RPL6,RPL7A,RPL8,RPL9,RPLP0,RPLP2,RPS10,RPS12,RPS16,RPS18,RPS19,RPS2,RPS20,RPS21,RPS25,RPS28,RPS3,RPS3A,RPS4X,RPS5,RPS6,RPS7,RPS8,RPS9
Upstream Regulators for My Projects->Dietrich->Jesiotr Full eggs - 2023-01-25 01:50 PM
Analysis	ID	Upstream Regulator	Molecule Type	Predicted Activation State	Activation z-score	Notes	Bias Term	Bias-corrected z-score	p-value of overlap	Target molecules in dataset	Mechanistic Network
Jesiotr Full eggs - 2023-01-25 01:50 PM		torin1	chemical reagent						3.14e-82	ALDH9A1,ALDOA,ALDOC,ATP5F1B,ATP5ME,ATP5MG,ATP5PD,ATP5PF,COX5A,COX5B,COX6B1,CYC1,DLAT,EEF1B2,EEF1D,EEF1G,EEF2,ENO1,GPI,NDUFA2,NDUFA9,NDUFAB1,NDUFB7,NDUFS5,PABPC1,PDHA1,PDHB,PFKL,PGAM1,PKM,PPA1,RACK1,RPL10,RPL11,RPL13,RPL14,RPL15,RPL17,RPL18,RPL19,RPL21,RPL22,RPL24,RPL26,RPL27,RPL3,RPL30,RPL31,RPL32,RPL34,RPL35,RPL36,RPL4,RPL5,RPL6,RPL7A,RPL8,RPS12,RPS16,RPS18,RPS19,RPS2,RPS20,RPS21,RPS25,RPS28,RPS…
Jesiotr Full eggs - 2023-01-25 01:50 PM		LARP1	translation regulator						6.91e-63	EEF1B2,EEF1D,EEF1G,EEF2,PABPC1,RACK1,RPL10,RPL11,RPL13,RPL14,RPL15,RPL17,RPL18,RPL19,RPL21,RPL22,RPL24,RPL26,RPL27,RPL3,RPL30,RPL31,RPL32,RPL34,RPL35,RPL36,RPL4,RPL5,RPL6,RPL7A,RPL8,RPS12,RPS16,RPS18,RPS19,RPS2,RPS20,RPS21,RPS25,RPS28,RPS3,RPS3A,RPS4X,RPS5,RPS6,RPS7,RPS8,RPS9,TPT1
Jesiotr Full eggs - 2023-01-25 01:50 PM		MYC	transcription regulator						9.42e-54	ACADM,ACAT1,ACTN1,AHCY,AK2,ALB,ALDH18A1,ALDOA,ANXA4,ANXA5,ANXA6,ASS1,ATP5IF1,C1QBP,CAPZB,CAST,CLPP,CLU,CNP,COL15A1,COX5A,COX5B,COX6B1,CSTB,CTSD,EEF2,EIF4A1,EIF5A,ENO1,FLNA,FTH1,G6PD,GART,GCSH,GDI2,GLG1,GLUD1,GOT1,GOT2,GPI,HADHA,HADHB,Histone h3,HSP90AA1,HSPA9,HSPD1,HSPE1,IREB2,LAMP2,LDHB,LOX,MGST3,MIF,MTHFD1,NARS1,NCL,NDUFS4,NME2,OAT,PA2G4,PAICS,PCNA,PDHA1,PFKL,PGAM1,PHB2,PKM,PPIA,PRDX3,PRDX4,PSA…	CDKN2B,CTNNB1,ESR1,ESR2,FOS,Hif1,MLXIPL,MYC,N-cor,PPARGC1B,YAP1,beta-estradiol
Jesiotr Full eggs - 2023-01-25 01:50 PM		sirolimus	chemical drug						3.72e-53	ACADM,ACADVL,AGR2,ANXA5,ARF1,ARHGDIB,ASS1,ATP5F1C,ATP5MG,ATP6V1B2,CCR7,COX6B1,DDT,DPP7,EEF2,EIF4A1,EIF5,ENO1,FSCN1,FTH1,G6PD,GLA,GSTP1,HSP90AA1,HSP90AB1,HSP90B1,HSPA4,HSPA5,HSPD1,IgG,LDHB,MYH11,NCL,NDUFA9,NEDD8,PCNA,PDHA1,PGM1,PKM,PLIN2,PPIA,PSMA3,PSMA4,PSMA6,PSMB1,PSMB4,RACK1,RAN,RPL10,RPL13,RPL15,RPL18,RPL19,RPL21,RPL27,RPL3,RPL30,RPL32,RPL34,RPL35,RPL5,RPL6,RPL7A,RPL8,RPL9,RPLP0,RPN2,RPS10,RPS…	CDKN2B,CEBPB,CTNNB1,H2AX,Hif1,MLXIPL,MTOR,MYC,NFKBIA,PPARGC1A,RICTOR,RORC,RPTOR,TP53,sirolimus
Jesiotr Full eggs - 2023-01-25 01:50 PM		RICTOR	other						1.9e-50	ATP5F1A,ATP5F1B,ATP5F1C,ATP5MG,ATP5PD,ATP5PF,ATP6V1B2,COX5A,COX6B1,CYC1,NDUFA10,NDUFA2,NDUFA9,NDUFAB1,NDUFS1,NDUFS3,NDUFS4,PFKL,PPA1,PSMA1,PSMA2,PSMA3,PSMA4,PSMA5,PSMA6,PSMA8,PSMB1,PSMB4,PSMC1,PSMC2,PSMC3,PSMC5,PSMD1,PSMD13,PSMD14,RPL10,RPL11,RPL14,RPL17,RPL18,RPL21,RPL22,RPL26,RPL30,RPL4,RPL6,RPL7A,RPL8,RPL9,RPLP0,RPLP2,RPS10,RPS18,RPS19,RPS2,RPS21,RPS3,RPS5,RPS6,RPS8,RPS9,SDHA,SDHB,UQCRB,UQCRC1	CDKN2B,CEBPB,CTNNB1,Hif1,MLXIPL,MYC,RICTOR,YAP1
Jesiotr Full eggs - 2023-01-25 01:50 PM		TP53	transcription regulator						8.84e-48	ACAA2,ACADL,ACADM,ACADVL,ACAT1,ACO2,ACTN1,ADH5,AHCY,ALB,ALDH18A1,ALDH9A1,ALDOA,ALDOC,ANXA1,ANXA2,ANXA3,ANXA4,ANXA6,ASL,ASS1,ATP5F1A,ATP5F1C,CAP1,CAT,CCR7,CISD1,CKB,CLPP,CLTC,CLU,COMT,COQ8A,COX5A,CSTB,CTSD,DLAT,DLD,DNM1L,DUT,EIF4A1,EIF4G3,EIF5,ENO3,ETFA,FABP3,FH,FKBP1B,FKBP3,FTH1,FUCA1,G6PD,GART,GLRX,GPI,GSN,GSTP1,HADH,HADHA,HADHB,HBEGF,Histone h3,HSP90AA1,HSP90AB1,HSPA5,HSPD1,IDH3G,IREB2,KRT8,LAM…	AMPK,CDKN1A,CEBPB,E2F4,FOS,FOXO1,Growth hormone,HIF1A,IFNG,NFKBIA,NFYA,NR3C1,PPARG,PPARGC1A,RB1,TP53
Jesiotr Full eggs - 2023-01-25 01:50 PM		CLPP	peptidase						6.49e-42	ACADL,ACADM,ACADVL,ACO2,ALDOA,ATP5F1A,ATP5F1B,CYC1,DLAT,DLD,ECI1,ECI2,ENO1,ETFA,ETFB,FH,HADH,HADHA,HADHB,HSPA9,HSPD1,IDH3A,IDH3G,MDH2,PC,PDHA1,PDHB,PHB2,PRDX3,SDHA,SDHB,SUCLA2,TALDO1,TKT,TUFM,UQCRC1
Jesiotr Full eggs - 2023-01-25 01:50 PM		MLXIPL	transcription regulator						1.07e-41	ANXA2,PGD,PYGL,RPL10,RPL11,RPL13,RPL14,RPL15,RPL17,RPL18,RPL19,RPL21,RPL22,RPL24,RPL26,RPL27,RPL3,RPL30,RPL31,RPL35,RPL4,RPL5,RPL6,RPL7A,RPL8,RPL9,RPLP0,RPLP2,RPS10,RPS12,RPS16,RPS18,RPS19,RPS2,RPS20,RPS21,RPS25,RPS28,RPS3,RPS5,RPS6,RPS7,RPS8,RPS9,TKT
Jesiotr Full eggs - 2023-01-25 01:50 PM		3,5-dihydroxyphenylglycine	chemical reagent						4.81e-41	CST3,RACK1,RPL10,RPL11,RPL13,RPL14,RPL15,RPL17,RPL18,RPL19,RPL21,RPL22,RPL24,RPL26,RPL27,RPL3,RPL30,RPL31,RPL35,RPL4,RPL5,RPL6,RPL7A,RPL8,RPL9,RPLP0,RPLP2,RPS10,RPS12,RPS16,RPS18,RPS19,RPS2,RPS20,RPS21,RPS25,RPS28,RPS3,RPS5,RPS6,RPS7,RPS8,RPS9,TPT1
Jesiotr Full eggs - 2023-01-25 01:50 PM		MYCN	transcription regulator						1.2e-40	ACTG1,ALDOA,CLU,EEF1D,EEF1G,EEF2,EIF4A1,EIF5A,Histone h3,HSP90AB1,HSPD1,MYH9,NACA,NCL,NME2,PA2G4,PDIA4,PHGDH,RBBP4,RBBP7,RPL10,RPL11,RPL13,RPL17,RPL18,RPL19,RPL21,RPL22,RPL24,RPL26,RPL27,RPL3,RPL30,RPL31,RPL35,RPL4,RPL5,RPL6,RPL8,RPL9,RPLP0,RPLP2,RPS12,RPS16,RPS19,RPS2,RPS20,RPS25,RPS28,RPS3,RPS3A,RPS4X,RPS5,RPS6,RPS7,RPS8,RPS9,TPI1,TUFM,UCHL1
Jesiotr Full eggs - 2023-01-25 01:50 PM		CD 437	chemical drug						1.86e-38	AK2,ALDOA,ARF1,ARHGDIB,ATP5F1A,ATP5F1B,ATP5F1C,ATP5MG,ATP5PF,BANF1,CCT2,EEF2,EIF4A1,EIF4A2,EIF5A,ENO1,FSCN1,FTH1,HADHA,HSP90AA1,NACA,NARS1,NDUFS5,PABPC1,PDIA3,PFN1,PGAM1,PIN1,PSMA4,PSMB1,RPL10,RPL11,RPL13,RPL19,RPL24,RPL8,RPLP2,RPS10,RPS16,RPS2,SET,SLC25A3,SLC25A6,SOD1,TUBA1A,TXN,VDAC2,YWHAZ
Jesiotr Full eggs - 2023-01-25 01:50 PM		MAPT	other						7.82e-38	ACAT1,ACO2,ACTG1,ACTN1,ALB,ALDOA,ANXA5,ANXA6,ARF1,ATOX1,ATP5F1A,ATP5F1B,ATP5F1C,ATP5PD,ATP5PF,C1QBP,CAP1,CAST,CCT8,CKB,CLTC,COX5A,CTSD,DLD,DNM1L,EEF1G,EEF2,EIF4A2,ENO1,GDI2,GLO1,GOT2,GPNMB,GSTP1,HSP90AA1,HSPA5,HSPD1,HSPE1,LDHB,MDH1,MT-CO2,MTHFD1,NDUFS3,NDUFS4,PARK7,PFN2,PGAM1,PKM,PPA1,PPIA,PPP2R1A,PRDX3,PVALB,QDPR,RAB10,RPL19,RPLP0,RPS16,SOD1,STIP1,TCN2,TPI1,TPM3,TPT1,TUBA1A,TUBB3,TUBB4B,TUFM,TXN…	APP,FOS,FOXO1,HIF1A,MAPT,TP53
Jesiotr Full eggs - 2023-01-25 01:50 PM		5-fluorouracil	chemical drug						5.68e-36	ALDOA,ANXA2,ANXA4,ATP5F1B,ATP5F1C,ATP5ME,CLU,COX6B1,CSTB,CTSD,CTSE,ECHS1,EEF1G,EEF2,EIF4A1,GOT2,GSN,HADHA,HBEGF,Histone h3,HSP90AB1,HSPE1,MDH1,MIF,MT-CO2,MUC6,NACA,NCL,NNT,PKM,PSMA6,PSMB1,QARS1,RPL10,RPL11,RPL15,RPL18,RPL19,RPL21,RPL24,RPL30,RPL31,RPL35,RPL36,RPL5,RPL6,RPL7A,RPS12,RPS16,RPS28,RPS4X,RPS8,SLC25A3,SLC25A6,SRSF2,SSB,SUB1,TPI1
Jesiotr Full eggs - 2023-01-25 01:50 PM		pirinixic acid	chemical toxicant						4.98e-35	ACAA1,ACAA2,ACADL,ACADM,ACADVL,ACAT1,ALDH9A1,ALDOC,ANXA2,ANXA7,ASL,CAT,CLU,DLAT,ECI1,ECI2,FBP1,G6PD,GOT1,GOT2,GSTM3,HADH,HADHA,HADHB,HPX,HSD17B4,HSP90AA1,HSPD1,HSPE1,KPNA1,KRT8,LDHB,MGST3,NPC2,PAICS,PCK2,PCNA,PDCD5,PDHB,PFKL,PGM1,PLIN2,PSMA1,PSMA2,PSMA3,PSMA4,PSMA5,PSMB1,PSMB4,PSMC1,PSMC2,PSMC3,PSMD14,RPIA,SCP2,TALDO1,TUFM,TXN,UCHL5,YWHAB,YWHAQ,ZP2	ACOX1,ATF6,FOXO1,NFE2L2,PPARA,PPARD,PPARG,PPARGC1A,TP53,palmitic acid,pirinixic acid
Jesiotr Full eggs - 2023-01-25 01:50 PM		ST1926	chemical drug						1.89e-34	AK2,ARF1,ATP5F1A,ATP5F1B,ATP5ME,ATP5PF,CCT2,COX5B,EEF2,EIF4A1,EIF4A2,EIF5A,ENO1,HSP90AA1,NACA,NARS1,NDUFS5,PABPC1,PDIA3,PFN1,PIN1,PSMA4,PSMB1,RPL10,RPL13,RPL19,RPL24,RPL32,RPL6,RPL8,RPS10,RPS2,SLC25A3,SLC25A6,SOD1,TPT1,TXN,UQCRB,VDAC2,YWHAE,YWHAZ
Jesiotr Full eggs - 2023-01-25 01:50 PM		1,2-dithiol-3-thione	chemical reagent						3.54e-33	ACAA1,ACTG1,ALDOA,ARF1,CLPP,CTSD,FTH1,GSTP1,GSTT2/GSTT2B,HSP90AA1,HSP90AB1,HSP90B1,NARS1,PDIA3,PDIA4,PDIA6,PFN2,PPIB,PRDX1,PSAT1,PSMA1,PSMA2,PSMA4,PSMA5,PSMA6,PSMB1,PSMB4,PSMC1,PSMC2,PSMC3,PSMD1,PSMD13,PSMD14,RACK1,RAN,RBBP7,RPL18,RPLP0,RPS16,SOD1,STIP1,TPI1,TXN,VCP	1,2-dithiol-3-thione,NFE2L2
Jesiotr Full eggs - 2023-01-25 01:50 PM		GABA	chemical - endogenous mammalian						2.49e-32	ACAA1,ACADM,ADSL,ATP5F1A,ATP5F1B,CLTC,COX5A,DLAT,EIF4A2,GANAB,HADH,HSPA5,HYOU1,MTHFD1,MYH10,NCSTN,NDUFA2,NME2,NME3,PARK7,PC,PCCB,PCNA,PDHB,PDIA3,PDIA4,PDIA6,PRDX1,PRKCSH,PSAP,PTPRM,RAP1B,RPIA,RPL13,RPL15,RPL18,RPL21,RPL27,RPL30,RPL31,RPL35,RPL4,RPL5,RPL6,RPLP0,RPS18,RPS2,RPS21,RPS25,RPS28,RPS8,SRSF2,STT3A,SUCLA2,UBA1,VCP,YWHAB,YWHAQ	Akt,GABA,YAP1
Jesiotr Full eggs - 2023-01-25 01:50 PM		NFE2L2	transcription regulator						3.05e-32	ACTG1,ALDOA,ARF1,CAT,CLPP,CTSD,DCT,FTH1,G6PD,GLUD1,GOT1,GSTO1,GSTP1,GSTT2/GSTT2B,HBEGF,HSP90AA1,HSP90AB1,HSP90B1,HSPA9,HYOU1,IMPDH1,LAMP2,MGST3,MT-CO2,MYH10,NARS1,OAT,PDIA3,PDIA4,PDIA6,PFN2,PGD,PHGDH,PLIN2,PPIB,PRDX1,PSAT1,PSMA1,PSMA4,PSMA5,PSMA6,PSMB1,PSMB4,PSMC1,PSMC3,PSMD1,PSMD13,PSMD14,RACK1,RAN,RBBP7,RPL18,RPLP0,RPS16,SOD1,STIP1,TALDO1,TCN2,TKT,TPI1,TXN,UCHL1,UGDH,VCP
Jesiotr Full eggs - 2023-01-25 01:50 PM		FMR1	translation regulator						4.37e-30	ALDOA,ATP5IF1,ATP5MG,EEF2,ENO1,NPEPL1,PFN1,PPIA,RACK1,RPL11,RPL13,RPL14,RPL17,RPL18,RPL19,RPL22,RPL26,RPL3,RPL30,RPL31,RPL4,RPL5,RPL7A,RPL8,RPL9,RPLP0,RPLP2,RPS10,RPS12,RPS16,RPS18,RPS19,RPS2,RPS20,RPS21,RPS25,RPS28,RPS5,RPS6,RPS7,RPS8,RPS9,TF
Jesiotr Full eggs - 2023-01-25 01:50 PM		acyline	biologic drug						1.14e-29	EEF1B2,EEF2,RPL10,RPL13,RPL15,RPL17,RPL21,RPL24,RPL26,RPL27,RPL3,RPL30,RPL31,RPL35,RPL5,RPL6,RPL8,RPL9,RPLP2,RPS10,RPS16,RPS18,RPS19,RPS2,RPS20,RPS25,RPS28,RPS5,RPS6,RPS7,RPS8,RPS9
Jesiotr Full eggs - 2023-01-25 01:50 PM		metribolone	chemical reagent						1.22e-29	ACAA1,ACTN1,ADSL,AGR2,ALDH9A1,ALDOA,ALDOC,ATP5F1B,ATP5F1C,ATP5ME,ATP5MG,ATP5PD,ATP5PF,CCT2,CLU,COX5A,COX5B,COX6B1,CYC1,DLAT,DLD,ECHS1,EIF5,ENO1,ETFA,FH,GALE,GLUD1,GOT1,GOT2,GPI,HADH,HSD17B4,HSPA5,IDH3A,MCCC2,MDH1,MDH2,MGST3,MIF,MYL12B,NDUFA2,NDUFA9,NDUFAB1,NDUFB7,NDUFS5,PDHA1,PDHB,PFKL,PGAM1,PKM,PPA1,PPIA,PPIB,SDHB,TPI1,UGDH,UQCRC1	ARNT,D-glucose,ESR1,ESRRG,FOXO1,HIF1A,Hif1,IGF1R,KDM5A,LDLR,MYC,SREBF1,TP53,metribolone
Jesiotr Full eggs - 2023-01-25 01:50 PM		CTNNB1	transcription regulator						5.16e-29	ACAA1,ACADL,ACADVL,ACAT1,ACTC1,ADAM17,ANXA1,ARHGDIA,CALM1 (includes others),CAPZB,CLU,COX5A,CYB5R3,CYC1,DCT,EIF5A,ENO3,HADHA,HBEGF,HSPE1,LAP3,MUC6,NDUFA10,NDUFS1,NME3,OAT,PCNA,PFN1,PGM1,PKM,PLIN2,PLIN3,PRKCSH,PSAP,RBP4,RPL10,RPL11,RPL13,RPL14,RPL15,RPL17,RPL18,RPL19,RPL21,RPL22,RPL24,RPL26,RPL27,RPL3,RPL30,RPL31,RPL35,RPL4,RPL5,RPL6,RPL7A,RPL8,RPL9,RPLP0,RPLP2,RPS10,RPS12,RPS16,RPS18,RPS19,RPS2,R…	CDKN2B,CEBPB,CTNNB1,Hif1,MAX,MLXIPL,MYC,YAP1
Jesiotr Full eggs - 2023-01-25 01:50 PM		LONP1	peptidase						7.79e-27	ACAT1,ANXA2,ATP5F1A,ATP5IF1,ATP5PF,C1QBP,CLPP,COX5A,DLD,ECI1,ETFB,GLUD1,HSPA9,HSPD1,HSPE1,IDH3A,IMMT,MDH2,MT-CO2,P4HB,PDIA3,PFN1,PGAM1,SOD1,TPM3,TUFM,VDAC2
Jesiotr Full eggs - 2023-01-25 01:50 PM		UQCC3	other						2.08e-26	ALDOA,ALDOC,ATP5F1A,ATP5F1B,ATP5F1C,ATP5ME,ATP5MG,ATP5PD,ATP5PF,ATP6V1B2,COX5A,COX5B,COX6B1,ENO1,ENO3,GPI,NDUFA10,NDUFA2,NDUFA9,NDUFAB1,NDUFB7,NDUFS1,NDUFS3,NDUFS4,NDUFS5,PFKL,PGAM1,PKM,SDHA,SDHB,TPI1,UQCRB,UQCRC1	ARNT,HIF1A,Hif1,PPARGC1A,UQCC3
Jesiotr Full eggs - 2023-01-25 01:50 PM		ATP5IF1	other						2.79e-25	ACAA2,ACAD9,ACADL,ACADM,ACADVL,ACAT1,AIFM1,ALDH6A1,CAT,DLD,ECHS1,ECI1,ETFA,ETFB,FABP3,HADH,HADHA,HADHB,IVD,LDHB,PCCB,PRDX3,SDHA,SDHB
Jesiotr Full eggs - 2023-01-25 01:50 PM		APP	other						9.07e-25	ACO2,ACTG1,AIFM1,ALB,ALDOA,ALDOC,ANXA5,ANXA6,ARL6IP5,ATOX1,ATP5F1A,ATP5F1B,ATP5F1C,ATP5PD,ATP5PF,C1QBP,CALR,CAP1,CAST,CAT,CKB,CLTC,CLU,COX5A,CTSD,DNM1L,EEF1G,ENO1,FABP3,FKBP1B,FLNA,FTH1,GDI2,GOT2,GPI,GSTM3,GSTP1,HARS1,HSP90AA1,HSP90AB1,HSPA5,HSPD1,HSPE1,HYOU1,IgG,LDHB,MT-CO2,NDUFS4,NENF,PGAM1,PIN1,PKM,PLCG1,PPIA,PPP2R1A,PSMC3,PVALB,QDPR,RAN,RPS6,SET,SOD1,STIP1,TPI1,TPM3,TPT1,TUBA1A,TUBB3,TUBB4B,T…	APP,ARNT,ATF4,FOXO1,H2AX,HIF1A,Hif1,IGF1R,MYC,PPARG,PPARGC1A,RPTOR,SOD1,TP53
Jesiotr Full eggs - 2023-01-25 01:50 PM		TCR	complex						1.05e-24	AK2,ALDOA,ATP5F1B,ATP5PD,CCR7,ENO1,FLNA,GLUD1,GNPDA1,HADH,HSP90B1,HSPA5,HSPA9,HSPD1,LCP2,LDHB,MDH1,MDH2,NDUFA10,P4HB,PA2G4,PDIA4,PGAM1,PHB2,PLCG1,RPL15,RPL17,RPL22,RPL3,RPL30,RPL31,RPL4,RPL5,RPL6,RPL9,RPLP0,RPS16,RPS2,RPS3,RPS3A,RPS4X,SDHA,SLC25A3,TALDO1,TPI1,TUFM,UQCRC1	FUS,GATA1,IL3,TCR
Jesiotr Full eggs - 2023-01-25 01:50 PM		beta-estradiol	chemical - endogenous mammalian						1.25e-24	ABCC5,ACAA1,ACAA2,ACADM,ACADVL,ACTC1,ACTG1,ALB,ALDH18A1,ALDH6A1,ALDH7A1,ALDOA,ANXA1,ANXA2,ANXA3,ANXA4,ASS1,ATP5F1B,ATP5ME,ATP5PD,C1QBP,CALM1 (includes others),CALR,CAST,CCT2,CIC,CKB,CLU,CNP,COMT,COX5A,CSTB,CTSD,DDOST,ENO1,FABP3,FLNA,FSCN1,FUCA1,G6PD,GANAB,GART,GCSH,GDI2,GLA,GLUD1,GNS,GSN,GSTM3,GSTP1,GYG1,HADH,HBEGF,HSD17B4,HSP90AB1,HSP90B1,HSPA4,HSPA5,HSPA9,HSPD1,IFT122,IPO5,KRT8,LAMP2,LOX,LTF,MC…	ARNT,CEBPA,CEBPB,D-glucose,ESR1,ESR2,FOS,FOXO1,HIF1A,Hif1,MYC,N-cor,NFE2L2,NFKBIA,NFYA,NR3C1,TGFB1,TNF,TP53,beta-estradiol
Jesiotr Full eggs - 2023-01-25 01:50 PM		YAP1	transcription regulator						1.58e-24	ACAT1,ACTG1,CCR7,CTSD,FLNA,HBEGF,LOX,MYH9,NCSTN,PKM,RANBP1,RPL10,RPL11,RPL13,RPL14,RPL15,RPL17,RPL18,RPL19,RPL21,RPL22,RPL24,RPL26,RPL27,RPL3,RPL30,RPL31,RPL35,RPL4,RPL5,RPL6,RPL7A,RPL8,RPL9,RPLP0,RPLP2,RPS10,RPS12,RPS16,RPS18,RPS19,RPS2,RPS20,RPS21,RPS25,RPS28,RPS3,RPS5,RPS6,RPS7,RPS8,RPS9,RRM1,SLC25A3,TXN	CTNNB1,MYC,YAP1
Jesiotr Full eggs - 2023-01-25 01:50 PM		SMYD1	transcription regulator						3.1e-24	ACADL,ACO2,ATP5F1A,CYC1,FH,GOT2,IDH3A,IDH3G,MIF,NDUFA10,NDUFA9,NDUFAB1,OAT,PDHB,PGD,PKM,PYGL,PYGM,SDHA,TKT,TPI1,UQCRC1
Jesiotr Full eggs - 2023-01-25 01:50 PM		STK11	kinase						5.9e-24	ADSL,AHCY,AK2,ALB,ALDH9A1,ALDOA,ASS1,ATIC,ATP5F1C,COX5A,COX6B1,CTSD,CYC1,DUT,ENO1,GART,GOT2,GPI,MDH2,NDUFA10,NDUFA2,NDUFA9,NDUFB7,NME2,NPEPL1,PCK2,PGM1,PHGDH,PKM,PPA1,PSAT1,RAB10,RPIA,RPS6,RRM1,SDHB,SERPINI1,TALDO1,TARS1,TKT,TPI1,UQCRC1
Jesiotr Full eggs - 2023-01-25 01:50 PM		mono-(2-ethylhexyl)phthalate	chemical toxicant						6.73e-23	ACADL,ACADM,ACADVL,ACO2,ALDOC,ATP5F1B,CYC1,ECHS1,ENO1,FH,G6PD,GPI,HADH,HADHA,IDH3A,IDH3G,MDH1,MDH2,NDUFA10,NDUFA2,NDUFS1,PC,PDHB,PLIN2,PPA1,SDHA,SDHB,SOD1,TALDO1,TKT,TPI1,UQCRC1	ESRRA,ESRRG,Esrra,FOXO1,PPARA,PPARG,PPARGC1A,TFAM,TP53,mono-(2-ethylhexyl)phthalate
Jesiotr Full eggs - 2023-01-25 01:50 PM		Lh	complex						1.46e-22	ACTN1,ARL6IP5,ATP5IF1,COL15A1,EEF1B2,EEF2,NPC2,PLIN3,PPP2R1A,PSMD1,RAB1A,RPL10,RPL13,RPL15,RPL17,RPL21,RPL24,RPL26,RPL27,RPL3,RPL30,RPL31,RPL35,RPL5,RPL6,RPL8,RPL9,RPLP2,RPS10,RPS16,RPS18,RPS19,RPS2,RPS20,RPS25,RPS28,RPS5,RPS6,RPS7,RPS8,RPS9,STIP1,TUBA1A	Akt,Lh,YAP1
Jesiotr Full eggs - 2023-01-25 01:50 PM		nitrofurantoin	chemical drug						4.96e-22	ACAA1,ACADM,ACADVL,ACTG1,ALB,ANXA2,ANXA5,ASL,ASS1,CAT,CLU,CST3,GPNMB,GSTM3,GSTP1,HPX,HSD17B4,HSPA5,LOX,PCNA,PRDX1,RPL13,RPL27,RPL6,RPS8,RPS9,SCP2,SERPINA1,TUBA1A,TXN,YWHAZ
Jesiotr Full eggs - 2023-01-25 01:50 PM		PSEN1	peptidase						5.47e-22	ACO2,ACTG1,ALB,ALDOA,ATOX1,ATP5F1A,ATP5F1B,ATP5F1C,ATP5PD,ATP5PF,C1QBP,CAP1,CKB,CLTC,CTSD,DNM1L,EEF1G,ENO1,GDI2,GOT2,GSTP1,HSP90AA1,HSPA5,HSPD1,HSPE1,NCSTN,NDUFS4,PGAM1,PKM,PPIA,PVALB,QDPR,SOD1,STIP1,TPI1,TPM3,TPT1,TUBA1A,TUBB3,TUBB4B,TUFM,TXN,UCHL1,YWHAE,YWHAZ	APP,FOS,FOXO1,HIF1A,PSEN1,SOD1,TP53
Jesiotr Full eggs - 2023-01-25 01:50 PM		uranyl nitrate	chemical toxicant						1.53e-21	ATP5F1B,ATP5IF1,CST3,EEF2,FBP1,FKBP3,GATD3/LOC102724023,GLRX3,GLUD1,GPI,HSD17B4,HSPD1,LAMP2,NME2,PDHA1,PRDX1,RACK1,RPL19,RPL27,RPL9,RPS16,RPS8,SCP2,SOD1,TPT1,YWHAZ
Jesiotr Full eggs - 2023-01-25 01:50 PM		TEAD1	transcription regulator						2.06e-21	ACADL,ACADM,ACADVL,ATP5F1A,ATP5F1B,ATP5F1C,ATP5MG,ATP5PD,ATP5PF,COX5A,CYC1,ECHS1,ETFA,ETFB,FABP3,HADH,HADHA,HADHB,NDUFA10,NDUFA2,NDUFA9,NDUFAB1,NDUFB7,NDUFS1,NDUFS3,NDUFS4,SDHA,SDHB,UQCRB,UQCRC1
Jesiotr Full eggs - 2023-01-25 01:50 PM		lipopolysaccharide	chemical drug						2.92e-20	ABCC5,ACAA2,ACADL,ACADM,ACTC1,ADAM17,ALB,ALDH7A1,ALDOA,ALDOC,ANXA1,ANXA11,ANXA2,ANXA3,ANXA5,ANXA7,ASS1,CALM1 (includes others),CALR,CAT,CCR7,CNP,CRELD2,CST3,CSTB,DDT,ECHS1,ECI2,EEF2,ENO1,FABP3,FKBP2,FSCN1,FTH1,G6PD,GDI2,GLRX,GPI,GSN,GSTP1,GSTT2/GSTT2B,HADHB,HBEGF,Histone h3,HSP90AA1,HSP90B1,HSPA5,HYOU1,IgG,Igk,IPO5,IREB2,LAP3,LCP2,LOX,LTF,MANF,MDH1,MIF,MT2A,MYH10,MYH9,NCL,NME2,NSFL1C,P4HB,PARK7,P…	CEBPA,CEBPB,ESR1,ESR2,FOS,FOXO1,HDAC3,HIF1A,IFNG,MYC,N-cor,NFKBIA,NFYA,NR3C1,PPARD,TNF,TP53,beta-estradiol,lipopolysaccharide
Jesiotr Full eggs - 2023-01-25 01:50 PM		Esrra	transcription regulator						1.33e-19	ACADL,ACADM,ACAT1,ALDOA,ALDOC,ATP5F1B,ATP5PF,COX5A,CYC1,DLAT,ENO1,ENO3,FBP1,GAPDHS,GOT1,IDH3A,NDUFA2,NDUFS3,PCK2,PFKL,PGM1,PPA1,PYGL,PYGM,SDHB	ESRRA,ESRRG,Esrra,PPARD,PPARGC1A,TFAM,TP53
Jesiotr Full eggs - 2023-01-25 01:50 PM		D-glucose	chemical - endogenous mammalian						2.48e-19	ACAA1,ACAA2,ACADL,ACADM,ACO2,ACTN1,ADAM17,ALDOA,ALDOC,ANXA1,ANXA3,ASS1,C1QBP,CALR,CAP1,CAT,CLU,CTSD,EIF5A,ENO1,FBP1,FKBP2,G6PD,GART,GOT1,GPI,GSN,HBEGF,HSPA5,HSPD1,MDH2,MIF,MYH11,OAT,PARK7,PC,PCCB,PCK2,PCNA,PDCD5,PDIA3,PDIA4,PDIA6,PFKL,PGAM1,PGM1,PKM,PLCG1,PLIN3,PPIB,PRDX3,SDHB,SRSF2,SUCLA2,TALDO1,TKT,TPI1,TUBB3	ARNT,CEBPB,D-glucose,ESR1,FOXO1,HDAC3,HIF1A,Hif1,NFKBIA,NFYA,PKM,PPARGC1A,SP1,TGFB1,TP53
Jesiotr Full eggs - 2023-01-25 01:50 PM		PPARA	ligand-dependent nuclear receptor						6.78e-19	ACAA1,ACAA2,ACADL,ACADM,ACADVL,ACAT1,AHCY,ALDH9A1,ANXA2,ARHGDIA,ASL,ASS1,ATP5F1B,CAT,CTSE,ECI1,ECI2,FABP3,G6PD,GLUD1,GOT2,GSTM3,GSTP1,GSTT2/GSTT2B,HADH,HADHA,HADHB,HPX,HSD17B4,KRT8,MGST3,MT-CO2,PC,PCNA,PLIN2,PPA1,RBP4,SAR1A,SCP2,TALDO1,TXN,UCHL5,UQCRC1,YWHAB,YWHAQ	CEBPB,FOXO1,PPARA,PPARD,PPARG,PPARGC1A,Ppar,bezafibrate,clofibrate,fenofibrate,pirinixic acid
Jesiotr Full eggs - 2023-01-25 01:50 PM		interferon beta-1a	biologic drug						7.46e-19	ATP5ME,ATP5MG,COX5A,COX5B,EEF1G,ENO1,GSTP1,LTF,NDUFA2,PGAM1,PIN1,PPIA,RAN,RPL18,RPL19,RPL22,RPL24,RPL26,RPL27,RPL3,RPS19,RPS28,RPS7,SERPINA1,SLC25A6
Jesiotr Full eggs - 2023-01-25 01:50 PM		NFU1	other						9.58e-19	ATP5F1A,ATP5F1B,ATP5F1C,ATP5MG,ATP5PD,ATP5PF,COX5A,MT-CO2,NDUFS1,PARK7,PC,PRDX1,PRDX3,SDHA,SOD1,UQCRC1,VDAC2
Jesiotr Full eggs - 2023-01-25 01:50 PM		CPT1B	enzyme						1.15e-18	ACADL,ACADM,ACADVL,ATP5F1A,ATP5F1B,ATP5F1C,ATP5ME,ATP5MG,ATP5PD,COX5A,COX6B1,FABP3,FBP1,FH,HADH,HADHA,NDUFA10,NDUFA2,NDUFA9,NDUFAB1,NDUFS1,NDUFS3,NDUFS4,PCK2,PYGL,PYGM,RPS6,SCP2,SDHA,SDHB,UQCRB
Jesiotr Full eggs - 2023-01-25 01:50 PM		INSR	kinase						2.04e-18	ACAA2,ACADL,ACADM,ACADVL,ACO2,AGR2,ALAD,ALB,ALDH6A1,ARHGDIA,ATP5F1A,ATP5F1B,ATP5MG,ATP5PD,ATP5PF,CSTB,CYC1,ECHS1,ECI1,ETFA,ETFB,FBP1,FCGBP,FH,GANAB,GOT2,HADHA,HADHB,HBEGF,HPX,HSD17B4,HSPD1,IDH3A,MCM4,MDH2,MT-CO2,NDUFA9,PDHA1,PDHB,RPL5,RPL7A,RPS16,RRM1,SCP2,SLC25A3,SUCLA2,TUBB3,UQCRC1	FOS,FOXO1,HIF1A,IGF1R,INSR,Insulin,LEP,MYC,PPARA,PPARG,PPARGC1A
Jesiotr Full eggs - 2023-01-25 01:50 PM		HNF4A	transcription regulator						4.7e-18	ABHD10,ACAA2,ACAT1,ACO2,ACTN1,AK2,ALB,ANXA5,ATOX1,CAP1,CAT,CCT8,COQ8A,DDOST,ECI2,EIF5,FBP1,FH,FKBP3,FLNA,FTH1,G6PD,GATD3/LOC102724023,GLA,GNS,GOT1,GSN,GSTO1,GYG1,HADHA,HADHB,HBEGF,HPX,HSD17B4,HSDL2,HSP90B1,HSPA5,HSPE1,IFT122,IMMT,KRT8,LTF,MCCC1,MDH1,MDH2,MGST3,MT2A,MTHFD1,MYL6,NDUFS1,NDUFS3,NDUFS4,NEDD8,PCK2,PCNA,PDIA5,PEPD,PFN2,PGM1,PHB2,PHPT1,PKM,PSAP,PSAT1,PSMA1,PSMA2,PSMA3,PSMA5,PSMB1,PSMD1,P…	FOS,HNF1A,HNF1B,HNF4A,NR3C1
Jesiotr Full eggs - 2023-01-25 01:50 PM		PAX3-FOXO1	fusion gene/product						7.78e-17	ACTN1,AHCY,ANXA1,ANXA5,ARHGDIB,BANF1,CALR,CCT5,CCT8,EEF2,ENO1,FLNA,GLUD1,GSTP1,HSP90AA1,MDH1,MYH10,MYH9,NME2,P4HB,PGD,PPP2R1A,QDPR,RPL26,RPL35,RPL6,RPS6,SOD1,TPM3,TUBB4B,VCP,YWHAE,YWHAZ
Jesiotr Full eggs - 2023-01-25 01:50 PM		IL3	cytokine						1.05e-16	ARHGDIB,CALR,CAPZB,CAT,CCT5,FKBP3,GART,HBEGF,HSP90B1,HSPA5,HSPA9,NACA,NARS1,NCL,PFKL,PHGDH,PSMA5,RAN,RANBP1,RPL10,RPL11,RPL13,RPL3,RPL4,RPL5,RPL6,RPS12,RPS16,RPS19,RPS20,RPS3,RPS6,RPS7,SOD1,STT3A,TARS1	Akt,FUS,GATA1,IL3,YAP1
Jesiotr Full eggs - 2023-01-25 01:50 PM		TLE3	other						1.58e-16	ACAD9,ATP5F1A,ATP5F1B,ATP5F1C,ATP5MG,ATP5PD,ATP5PF,CYC1,ETFA,ETFB,NDUFA10,NDUFA2,NDUFA9,NDUFAB1,NDUFB7,NDUFS1,NDUFS3,NDUFS4,UQCRB,UQCRC1
Jesiotr Full eggs - 2023-01-25 01:50 PM		Insulin	group						3.07e-16	ACADM,ACAT1,ACTC1,ALAD,ALB,ALDOA,ARF1,CCT2,CCT5,CCT8,ECI1,ECI2,ETFA,FABP3,FKBP2,G6PD,GDI2,GSTP1,HSD17B4,HSP90AA1,HSP90B1,HSPA4,HSPA5,HSPA9,HSPE1,IVD,LDHB,MDH2,MIF,NDUFS1,NDUFS4,P4HB,PCCB,PCNA,PDHA1,PDHB,PKM,PLIN2,PLIN3,PPIA,PPIB,RBP4,RPL32,RPS16,RPS6,RRM1,SDHA,SDHB,SOD1,TF,UQCRC1	APOE,ESRRA,ESRRG,Esrra,FOS,Insulin,LEP,MTOR,NR3C1,PPARG,PPARGC1A,RORC,SP1,TFAM,TP53,cisplatin
Jesiotr Full eggs - 2023-01-25 01:50 PM		MMP12	peptidase						3.47e-16	ACTN1,CCT5,DNM1L,FSCN1,MYH9,PGM1,PKM,PSAP,PSMA1,PSMA3,PSMA5,PSMA6,PSMC3,PSMD1,PSMD14,TPM3,TPM4,VCP
Jesiotr Full eggs - 2023-01-25 01:50 PM		NR4A1	ligand-dependent nuclear receptor						3.63e-16	ACO2,ALDOA,ATP5F1A,ATP5F1B,ATP5PF,COX6B1,DLAT,DLD,ENO1,ENO3,FBP1,G6PD,GPI,IDH3A,KRT8,MDH1,MDH2,NDUFA10,NDUFB7,NDUFS1,PC,PCK2,PCNA,PDHA1,PDHB,PDIA3,PFKL,PGM1,PPA1,PYGM,RPIA,SUCLA2,TALDO1	ARNT,D-glucose,ESR1,HIF1A,Hif1,NR4A1,PPARGC1A,TP53
Jesiotr Full eggs - 2023-01-25 01:50 PM		IND S7	chemical - kinase inhibitor						9.26e-16	ATP5F1B,C1QBP,COX5A,ENO1,ETFA,FH,GLUD1,PCK2,PDIA3,PGAM1,PSMA1,STIP1,VDAC2
Jesiotr Full eggs - 2023-01-25 01:50 PM		IND S1	chemical - kinase inhibitor						9.5e-16	ATP5F1B,C1QBP,COX5A,ENO1,ETFA,FH,PDIA3,PGAM1,PRDX1,PSMA1,STIP1,VDAC2
Jesiotr Full eggs - 2023-01-25 01:50 PM		RYR1	ion channel						1e-15	ACADL,ACADM,ACADVL,ACAT1,ATP5F1A,ATP5PD,DLAT,DLD,ETFA,HADHA,HADHB,HSD17B4,MT-CO2,PDHA1,SDHA
Jesiotr Full eggs - 2023-01-25 01:50 PM		MYL2	other						1.53e-15	ACADVL,ALB,ANXA1,ANXA2,ANXA5,ANXA6,ANXA7,CALR,HPX,HSPA5,NCL,PDIA3,PYGM,TPM3
Jesiotr Full eggs - 2023-01-25 01:50 PM		DDX5	enzyme						2.18e-15	ATP5F1C,ATP5ME,ATP5MG,ATP5PD,ATP5PF,COX5A,COX5B,FH,IDH3A,MDH1,MT-CO2,NDUFA2,NDUFAB1,NDUFS5,SDHB,UQCRB,UQCRC1
Jesiotr Full eggs - 2023-01-25 01:50 PM		2-amino-1-methyl-6-phenylimidazo-4-5-b-pyridine	chemical toxicant						2.21e-15	CCT2,CCT5,CCT8,HSP90AA1,HSPA5,HSPD1,HSPE1,PSMA2,PSMA6,PSMB1,PSMB4,RAB11A,RAN,RAP1B,UBA1
Jesiotr Full eggs - 2023-01-25 01:50 PM		resiquimod	chemical drug						4.29e-15	ACTG1,ANXA4,ATP5F1A,ATP5F1C,ATP5PF,ATP6V1B2,C1QBP,CAT,CCR7,DLD,FH,GPNMB,HSP90AA1,HSP90AB1,HSPA5,HSPD1,IgG,LAP3,PARK7,PKM,PRDX1,PSMA1,PSMA2,PSMA3,PSMA4,PSMA5,PSMA6,PSMB1,PSMB4,PSMC1,PSMC2,PSMC3,PSMC5,PSMD1,PSMD13,PSMD14,RPS6,YWHAB	CEBPB,FOS,HIF1A,IFNG,NFYA,TP53,resiquimod
Jesiotr Full eggs - 2023-01-25 01:50 PM		Z-LLL-CHO	chemical - protease inhibitor						6.25e-15	AGR2,AK2,ARHGDIB,CAT,CCT2,CLU,EIF5A,ENO1,GSTP1,Histone h3,HSP90AA1,HSP90B1,HSPA4,HSPA5,HSPA9,HSPD1,NEDD8,PFN1,PIN1,PPIA,PSMA3,PSMC1,PSMD1,PSMD13,PSMD14,RAB10,RANBP1,RPLP0,RPLP2,RRM1,SLC12A1,SOD1,SUB1,TXN,YWHAZ	CEBPA,CEBPB,EPAS1,FOS,FOXO1,HSF1,HSF2,MYC,NFE2L2,NFKBIA,NR3C1,TNF,TP53,Z-LLL-CHO
Jesiotr Full eggs - 2023-01-25 01:50 PM		MAP4K4	kinase						6.8e-15	ACAA2,ACADVL,ACO2,CYC1,DLAT,DLD,GOT1,HADH,HADHA,HADHB,IMPDH1,IVD,LDHB,NDUFAB1,NDUFB7,NDUFS1,NDUFS4,PGAM1,PGM1,SCP2,UQCRC1
Jesiotr Full eggs - 2023-01-25 01:50 PM		PTP4A1	phosphatase						8.12e-15	ACTN1,AHCY,ALDOA,ANXA5,ARHGDIA,CLTC,COL15A1,EEF2,FLNA,GDI2,GSTP1,PCNA,PKM,PPA1,PRDX1,RAN,RCN2,SDHA,SRSF2,TKT,UBA1
Jesiotr Full eggs - 2023-01-25 01:50 PM		tetraethylammonium	chemical drug						8.7e-15	ARHGDIA,ATP5PD,FTH1,GSTO1,HADHA,HSPA9,PARK7,PDIA3,PRDX3,PSMA6,PSMB4,RANBP1,RPLP0,TPI1
Jesiotr Full eggs - 2023-01-25 01:50 PM		HTT	transcription regulator						8.93e-15	ACADM,ALDOA,ALDOC,ARPP19,ATP5F1A,ATP5F1B,CAST,CTSD,CYC1,ECI1,EEF2,ENO3,GLO1,GPI,GSN,HBEGF,Histone h3,HSP90AB1,HSPA5,HSPA9,HSPD1,HSPE1,LDHB,LOX,LTF,MDH2,NDUFS3,NDUFS4,NEDD8,PC,PCNA,PFN1,PFN2,PSMA5,PSMB4,PVALB,RAB10,RBP4,SDHA,SDHB,SERPINA1,SGTA,SOD1,SRSF2,TAGLN3,TPI1,UCHL1,UCHL3,UQCRB	APOE,APP,ESRRA,ESRRG,Esrra,FOS,FOXO1,HIF1A,HTT,Insulin,LEP,PPARA,PPARG,PPARGC1A,SP1,TFAM,TP53
Jesiotr Full eggs - 2023-01-25 01:50 PM		TGFB1	growth factor						3.68e-14	ACAA2,ACTC1,ACTN1,ADAM17,AGR2,ALB,ALDH18A1,ALDOA,ANXA11,ANXA2,ARF1,ARHGDIA,ASS1,CALM1 (includes others),CALR,CAP1,CAT,CCR7,CCT2,CCT5,CEACAM5,CLU,COX5A,CST3,CTSD,CYC1,ENO1,ENO3,FKBP2,FLNA,FSCN1,FTH1,GATD3/LOC102724023,GNS,GPI,GSN,GYG1,HADH,HBEGF,HEXB,Histone h3,HSP90AA1,HSP90B1,HSPA5,IgG,IMPDH1,KRT8,LAMP2,LOX,MCM4,MYH11,MYH9,MYL6,NDUFS4,NME2,NPAS2,PA2G4,PARK7,PCCB,PCNA,PDHB,PFKL,PFN2,PHGDH,PKM,PPT…	ARNT,CEBPA,CEBPB,ESR1,ESR2,FGF2,FOS,FOXO1,HIF1A,Hif1,IFNG,MYC,N-cor,NFKBIA,NFYA,NR3C1,PPARGC1A,TGFB1,TNF,TP53,beta-estradiol
Jesiotr Full eggs - 2023-01-25 01:50 PM		HAX1	other						5.74e-14	ACO2,DLAT,FH,IDH3A,IDH3G,NDUFA9,NDUFS3,NDUFS4,NNT,PDHA1,PDHB,SDHA,UQCRB,UQCRC1
Jesiotr Full eggs - 2023-01-25 01:50 PM		CLPB	transcription regulator						6.76e-14	ACO2,DLAT,FH,IDH3A,NDUFA10,NDUFA2,NDUFA9,NNT,PDHA1,PDHB,SDHA,UQCRC1
Jesiotr Full eggs - 2023-01-25 01:50 PM		MEL S3	chemical - kinase inhibitor						6.76e-14	ATP5F1B,C1QBP,COX5A,ENO1,ETFA,FH,GLUD1,PCK2,PGAM1,PSMA1,STIP1,VDAC2
Jesiotr Full eggs - 2023-01-25 01:50 PM		FUS	transcription regulator						1.52e-13	CALM1 (includes others),FLNA,HSP90B1,HSPA4,HSPA5,HSPA9,HSPD1,MCM4,NCL,NDUFS5,RPL18,RPL19,RPS16,RPS19,RPS3
Jesiotr Full eggs - 2023-01-25 01:50 PM		methapyrilene	chemical drug						1.99e-13	ACAA1,ACADL,ACADM,ACTG1,ALB,ALDOA,ANXA2,ANXA5,ASS1,ATP6V1B2,CAT,CST3,FBP1,HSPA5,NSFL1C,PC,RPL27,RPS8,RPS9,SCP2,YWHAZ
Jesiotr Full eggs - 2023-01-25 01:50 PM		fenofibrate	chemical drug						2.62e-13	ACAA1,ACAA2,ACADL,ACADM,ACADVL,ACAT1,CAT,CLU,DLAT,ECHS1,ECI2,FBP1,GOT1,GOT2,GYG1,HADHA,HADHB,HSD17B4,HSPA5,KPNA1,LDHB,PAICS,PCK2,PCNA,PDHB,PSMA4,SOD1,ZP2	ACOX1,AMPK,ATF4,FOXO1,HIF1A,Insulin,PPARA,PPARG,PPARGC1A,TP53,fenofibrate
Jesiotr Full eggs - 2023-01-25 01:50 PM		IL15	cytokine						2.85e-13	ALDOA,ALDOC,ANXA1,ARHGDIB,CALM1 (includes others),DDT,ENO1,ENO3,FBP1,G6PD,GDI2,GPI,HBEGF,HSPE1,IgG,MIF,PA2G4,PCNA,PDCD5,PDIA3,PDIA4,PFKL,PFN1,PGD,PGM1,PKM,PRDX4,PSAP,PSMA5,PYGL,RPIA,RPS3A,RPS6,SET,TALDO1,TKT,TPI1	FOXO1,HIF1A,IL15,Immunoglobulin,NR4A1,RORC
Jesiotr Full eggs - 2023-01-25 01:50 PM		miR-9-5p (and other miRNAs w/seed CUUUGGU)	mature microrna						3.06e-13	ALDH9A1,ALDOC,ATP5F1B,ATP5F1C,CYC1,ECHS1,HSP90AA1,IVD,NDUFA10,NDUFA9,NDUFB7,PGAM1,PKM,SDHA,SDHB,UQCRC1	HIF1A,Insulin,PPARA,PPARG,PPARGC1A,miR-9-5p (and other miRNAs w/seed CUUUGGU)
Jesiotr Full eggs - 2023-01-25 01:50 PM		E2F1	transcription regulator						4.72e-13	ACADL,AGR2,CALM1 (includes others),CALR,CCT2,CKB,COX5A,DDX1,DUT,FKBP3,HADHA,HSP90B1,HSPD1,HSPE1,IDH3A,MCM4,MDH1,MTHFD1,NCL,NEDD8,PA2G4,PCNA,PDCD5,PIN1,PRPSAP1,PSAT1,RAB1A,RAN,RANBP1,RBBP4,RPS16,RRM1,SDHA,SRSF2,TXNL1,UCHL5,UGDH,VCP,YWHAE
Jesiotr Full eggs - 2023-01-25 01:50 PM		acetaminophen	chemical drug						9.9e-13	ABCC5,ACADM,ACTG1,ALB,ALDH7A1,ASL,CAST,CAT,FTH1,GLRX,GLUD1,GSTP1,HSD17B4,HSPA5,HSPD1,PCNA,PGD,PRDX1,SCP2,TALDO1,TF,TKT,TUBA1A,TXN,UGDH,YWHAZ	CEBPA,FOS,FOXO1,GTF2I,NFE2L2,NFKBIA,NR3C1,SP1,TNF,acetaminophen,hydrogen peroxide
Jesiotr Full eggs - 2023-01-25 01:50 PM		GCN2iB	chemical drug						1.14e-12	ACAA1,ACTG1,ALDOA,ASS1,COX5A,ENO1,ENO3,GSTP1,PDHB,PFKL,PGAM1,PKM,PLIN2,PSMD13,PYGL,TPI1,UQCRC1
Jesiotr Full eggs - 2023-01-25 01:50 PM		ESRRG	ligand-dependent nuclear receptor						1.39e-12	ACADM,ACO2,ACTC1,ALDOC,ATP5F1B,DLAT,DLD,ENO1,FABP3,FH,HADH,IDH3A,MDH1,MDH2,PDHA1,PDHB,PKM,SDHB,TPI1	ARNT,D-glucose,ESR1,ESRRG,HIF1A,Hif1,TP53
Jesiotr Full eggs - 2023-01-25 01:50 PM		DDX3X	enzyme						1.45e-12	RPL11,RPL13,RPL15,RPL36,RPL7A,RPLP0,RPLP2,RPS16,RPS19,RPS3,RPS5,RPS9
Jesiotr Full eggs - 2023-01-25 01:50 PM		mibolerone	chemical drug						2.2e-12	ALDH18A1,CALR,CLTC,CLU,EIF4A1,GOT2,GPNMB,HEXB,HSP90B1,HSPA5,HYOU1,IDH3G,NME2,P4HB,PCNA,PPIA,PPIB,TF,TUBA1A,UCHL5
Jesiotr Full eggs - 2023-01-25 01:50 PM		PPARGC1A	transcription regulator						2.49e-12	ACADL,ACADM,ACADVL,ACAT1,ACO2,ATP5F1A,ATP5F1B,ATP5PD,ATP5PF,CALM1 (includes others),CAT,COX5A,COX5B,DLAT,ENO1,FABP3,FH,GOT2,IDH3A,LDHB,MCM4,MDH2,MT-CO2,NDUFS1,PCK2,PDHA1,PDIA5,PGAM1,PLIN2,PRDX3,PVALB,RBP4,SDHA,SDHB,SOD1	AMPK,ESRRG,Esrra,FOXO1,NFKBIA,PPARGC1A,SP1,TFAM,TP53
Jesiotr Full eggs - 2023-01-25 01:50 PM		MEL T1	chemical - kinase inhibitor						2.82e-12	ATP5F1B,C1QBP,COX5A,ENO1,FH,HSPD1,PGAM1,PRDX1,PSMA1
Jesiotr Full eggs - 2023-01-25 01:50 PM		SLC2A3	transporter						2.82e-12	ALDOA,G6PD,GPI,LDHB,PFKL,PGAM1,PHGDH,PKM,TPI1
Jesiotr Full eggs - 2023-01-25 01:50 PM		RRP1B	transcription regulator						3.08e-12	HPX,HSP90AA1,HSP90AB1,MCM4,PCNA,RPL11,RPL13,RPL14,RPL19,RPL22,RPL27,RPL6,RPS10,RPS19,RPS3,RPS5,RPS8,RPS9
Jesiotr Full eggs - 2023-01-25 01:50 PM		POLG	enzyme						3.74e-12	EEF1B2,MT-CO2,RACK1,RPL13,RPL14,RPL5,RPS16,RPS19,RPS25,RPS5,TPT1	Akt,POLG,YAP1
Jesiotr Full eggs - 2023-01-25 01:50 PM		MTOR	kinase						4.91e-12	ACADL,ACADM,AIFM1,ATP5MG,CCR7,CLTC,CNP,ENO1,ETFA,GLG1,GLUD1,HADHA,HADHB,HSP90AB1,HSP90B1,IgG,LDHB,MDH1,MDH2,PCNA,PDHA1,PFN1,PKM,PPIB,RAB11B,RPL32,RPS18,RPS6,SERPINA1,SOD1,TXNL1	CCND1,ESRRA,ESRRG,Esrra,H2AX,HIF1A,MTOR,MYC,NFKBIA,PPARGC1A,RORC,RPTOR,TFAM,TP53,sirolimus
Jesiotr Full eggs - 2023-01-25 01:50 PM		KDM8	enzyme						5.74e-12	ALDOA,ENO1,ENO3,FBP1,FH,G6PD,MCM4,PC,PCK2,PDHA1,PDHB,PGD,PKM,SDHA,TALDO1	ARNT,HDAC3,HIF1A,Hif1,KDM8,PKM,PPARGC1A,TP53
Jesiotr Full eggs - 2023-01-25 01:50 PM		HIF1A	transcription regulator						5.88e-12	ADAM17,ALDOA,ALDOC,ATP5F1A,ATP5F1B,ATP5PF,CCR7,CEACAM5,COX5A,CTSD,CYC1,EIF5A,ENO1,ENO3,FSCN1,GAPDHS,GPI,GSTM3,Histone h3,HSPA4,HSPA5,IFT122,LOX,MANF,MIF,MYH9,NDUFA10,NDUFS1,PCK2,PDHA1,PFKL,PGAM1,PKM,PPIA,SDHA,SRSF2,TPI1,TXN,UQCRC1	ARNT,CEBPA,ESRRA,ESRRG,Esrra,FOS,FOXO1,HDAC3,HIF1A,Hif1,NFKBIA,NR3C1,PKM,PPARGC1A,TFAM,TNF,TP53
Jesiotr Full eggs - 2023-01-25 01:50 PM		UBQLN2	other						1.04e-11	HPX,PSMA1,PSMA3,PSMA4,PSMA5,PSMA6,PSMB1,PSMB4,PSMC3,PSMC5,PSMD1,PSMD13,PSMD14
Jesiotr Full eggs - 2023-01-25 01:50 PM		IL5	cytokine						1.07e-11	ACAA2,ALDOA,ALDOC,ANXA2,ANXA6,ASS1,CCR7,CISD1,CRELD2,ENO1,GSTT2/GSTT2B,HBEGF,HSP90B1,HSPA5,LCP2,MANF,NACA,PDIA6,PGM1,PKM,PRDX4,PSAT1,PSMB4,RPN1,TPI1,TPM4,UCHL3	CEBPB,FOS,HIF1A,IFNG,IL5,NFYA,TP53
Jesiotr Full eggs - 2023-01-25 01:50 PM		PCGEM1	other						1.15e-11	ALDOA,ENO1,FH,G6PD,GLUD1,GPI,PDHA1,PDHB,PGD,PKM,SDHA,TALDO1
Jesiotr Full eggs - 2023-01-25 01:50 PM		Immunoglobulin	complex						1.54e-11	ACO2,ADAM17,ALDOA,ATP5F1A,ATP5F1B,ATP5PF,CALR,CAT,CCR7,CLU,COX6B1,CST3,CTSD,DLAT,DLD,ENO1,ENO3,FBP1,G6PD,GPI,GPNMB,GSTP1,HBEGF,HEXB,IDH3A,IgG,LOX,MDH1,MDH2,MGST3,MTHFD1,NDUFA10,NDUFB7,NDUFS1,PC,PCK2,PDHA1,PDHB,PDIA6,PFKL,PGM1,PIK3C2A,PPA1,PRDX1,PYGM,RPIA,RPS3,RPS6,RPS9,SCP2,SOD1,SUCLA2,TALDO1,TXN	ARNT,ATF4,CEBPA,FOS,FOXO1,HIF1A,Hif1,Immunoglobulin,NFKBIA,NR3C1,NR4A1,PPARG,PPARGC1A,PTEN,RB1,TNF,TP53
Jesiotr Full eggs - 2023-01-25 01:50 PM		CA9	enzyme						2.63e-11	ALDOA,ATP5F1A,ATP5F1B,ATP5F1C,ATP5ME,ATP5MG,ATP5PD,ATP5PF,CYC1,ENO1,UQCRC1
Jesiotr Full eggs - 2023-01-25 01:50 PM		puromycin aminonucleoside	chemical reagent						2.76e-11	ACTG1,ALB,ANXA1,ANXA2,CAT,CLU,ETFA,ETFB,GPNMB,GSTM3,GSTP1,HADH,HADHA,HSPA5,HSPD1,PRDX3,TES
Jesiotr Full eggs - 2023-01-25 01:50 PM		ammonium	chemical - endogenous mammalian						3.21e-11	AHCY,CAST,CLU,CTSD,DDOST,ECI1,GART,GSN,HSPE1,MIF,NDUFA2,NPC2,PSMB4,PSMC5,PSMD14,QDPR,RCN2,RPL19,RPL6,RPN1,UGDH,VAT1
Jesiotr Full eggs - 2023-01-25 01:50 PM		gentamicin	chemical drug						4.19e-11	ACAA1,ACADM,ALAD,ASL,ATIC,CALR,CLU,CST3,CTSD,FTH1,HSD17B4,HSP90AA1,HSP90B1,HSPA5,HYOU1,LAMP2,NCL,PC,PDIA4,PHGDH,PLIN2,PSAT1,PTPRM,QDPR,RBP4,S100A1,SSB,TARS1,VAT1
Jesiotr Full eggs - 2023-01-25 01:50 PM		UDP-D-glucose	chemical - endogenous mammalian						4.34e-11	CALR,HSP90B1,HSPA5,HYOU1,PDIA3,PDIA4
Jesiotr Full eggs - 2023-01-25 01:50 PM		cyclopropanecarboxylic acid	chemical reagent						5.2e-11	ACAA2,ACADL,ACADM,ACADVL,CAT,HADHA,HSPA5,P4HB,PC,PDHA1,PDHB
Jesiotr Full eggs - 2023-01-25 01:50 PM		TAFAZZIN	enzyme						8.16e-11	ALDOC,ANXA1,ANXA11,ANXA2,ANXA5,CCR7,GSTT2/GSTT2B,HADHA,Histone h3,HSP90AA1,LOX,MANF,PCNA,PGM1,PKM,PSMA4,PSMA6,PSMB1,PSMB4,PSMC1,PSMD10,PSMD14,TPI1,UBA1,UCHL5,UGDH
Jesiotr Full eggs - 2023-01-25 01:50 PM		YARS2	enzyme						8.58e-11	CLPP,COX5A,MT-CO2,NDUFA9,NDUFS1,NDUFS3,SDHB,UQCRC1
Jesiotr Full eggs - 2023-01-25 01:50 PM		TRAPPC1	other						9.67e-11	CALR,DDOST,HSP90AA1,HSP90AB1,HSP90B1,HSPA5,HYOU1,NSFL1C,P4HB,PDIA3,PDIA4,PDIA6,RPN2,STT3A,VCP
Jesiotr Full eggs - 2023-01-25 01:50 PM		tretinoin	chemical drug						1.15e-10	ACTC1,ALDH9A1,ANXA1,ANXA2,ANXA5,ANXA6,ATP6V1B2,CALM1 (includes others),CALR,CCT5,CLTC,CTSD,ECI2,EEF1D,EEF1G,EIF4A1,EIF5,GSTP1,HADHA,HBEGF,HPX,HSP90AA1,HSPD1,IVD,LAMP2,LAP3,LTF,MGST3,MT2A,MYH9,NCL,NDUFB7,NME2,NME3,NPC2,OAT,PFN1,PGD,PIK3C2A,PIN1,PLIN2,RAB11B,RAN,RBP4,RPL10,RPL11,RPL13,RPL3,RPL4,RPL5,RPL6,RPS12,RPS16,RPS19,RPS20,RPS3,RPS6,RPS7,SERPINA1,SOD1,STT3A,TF,TPI1,TPM4,TPT1,TUBB3,UBA1,YWHAB,Y…	CEBPA,CEBPB,CTNNB1,EGF,ESR2,FGF2,GATA1,MYC,RB1,YAP1,tretinoin
Jesiotr Full eggs - 2023-01-25 01:50 PM		CD3	complex						1.44e-10	ANXA1,ARHGDIB,ATP5F1C,CALM1 (includes others),COX5A,CYC1,DDT,FKBP2,FKBP3,G6PD,GDI2,HPX,HSP90AA1,HSP90B1,HSPA5,HSPE1,MDH2,NCL,P4HB,PA2G4,PCNA,PDCD5,PDIA4,PFN1,PGAM1,PHB2,PLIN2,PPA1,PRDX4,PSAP,PSMA5,PSMA6,PSMC1,PYGL,RPL30,RPL6,RPS3A,SSB,VDAC2
Jesiotr Full eggs - 2023-01-25 01:50 PM		KRAS	enzyme						1.56e-10	ABCC5,ALDOA,ALDOC,ARHGDIB,ARPP19,CCT5,CLNS1A,CLU,EIF5,EIF5A,ENO1,FLNA,FTH1,G6PD,GSN,GSTM3,GSTP1,HADHB,HBEGF,HSPA5,HSPE1,HYOU1,LAMP2,LOX,MTHFD1,MUC6,NCL,NME2,PA2G4,PABPC1,PC,PDIA3,PFKL,PKM,PPA1,PPP2R1A,PRDX4,PTPRM,PYGM,RANBP1,RBBP7,RPN1,RPN2,RPS6,SLC25A6,TUFM,UBA1,VCP,ZPR1
Jesiotr Full eggs - 2023-01-25 01:50 PM		PLN	transporter						1.75e-10	ADAM17,ALDOA,ANXA2,ENO1,FABP3,HSP90B1,MYL6,RAB10,RAB1A,RACK1,SOD1,TPI1,VCP
Jesiotr Full eggs - 2023-01-25 01:50 PM		PTEN	phosphatase						2.48e-10	ACAA1,ACAA2,ACO2,ANXA1,ARHGDIA,ATP5F1A,ATP5ME,CCR7,CLTC,COL15A1,COX5A,DLAT,DLD,ECI2,FTH1,GART,HADH,HADHA,HADHB,HEXB,Histone h3,IDH3A,IDH3G,LAMP2,LDHB,MDH1,MT-CO2,MT2A,NDUFS3,NME2,PA2G4,PDHA1,PDHB,PFKL,PGM1,PHGDH,PKM,PYGL,RPS6,RRM1,SDHA,SDHB,SUCLA2	AMPK,E2F4,FOXO1,MTOR,NFKBIA,NR4A1,PPARGC1A,PTEN,RB1,RORC,SP1,TP53,YY1
Jesiotr Full eggs - 2023-01-25 01:50 PM		GPX4	enzyme						2.49e-10	PDIA3,PDIA5,PDIA6,PRDX3,PVALB,TXN,TXNL1
Jesiotr Full eggs - 2023-01-25 01:50 PM		GnRH analog	biologic drug						2.68e-10	ACAA2,ACTN1,ANXA11,ATP5F1A,CALR,CYC1,DDOST,GATD3/LOC102724023,GDI2,GSTO1,HADHB,HSP90AB1,NARS1,NME2,PABPC1,PPIA,PSMA6,PSMB4,PSMD1,PSMD13,RAN,TAGLN3,TUBA1A,UQCRB,UROD,VAT1,VCP
Jesiotr Full eggs - 2023-01-25 01:50 PM		dexamethasone	chemical drug						2.93e-10	ACADL,ACADM,ACAT1,ACTC1,ACTG1,ADAM17,ALB,ALDH18A1,ALDH6A1,ANXA1,ANXA3,ARHGDIA,ATP6V1B2,CALR,CAST,CAT,CCT2,CEACAM5,CLU,COL15A1,CST3,CTSD,CTSE,DCT,DNM1L,DUT,EIF4G3,EIF5,ENO1,ETFA,FBP1,FKBP2,FTH1,G6PD,GNS,GOT1,GSTM3,GSTP1,HADHB,HARS1,HBEGF,Histone h3,HMGB3,HSP90B1,HSPA5,HSPA9,IVD,KRT8,LAP3,LDHB,LOX,MCCC1,MCM4,MIF,MT-CO2,MTHFD1,NDUFS1,PABPC1,PC,PCK2,PCNA,PGD,PLIN2,PPA1,PSAP,PSMA1,PSMA2,PYGL,RBP4,RCN2…	AGT,APOE,CEBPA,FOS,FOXO1,HIF1A,Insulin,MYC,NFE2L2,NFKBIA,NR3C1,PPARA,PPARG,PPARGC1A,SP1,TNF,TP53,dexamethasone
Jesiotr Full eggs - 2023-01-25 01:50 PM		RBM20	other						3.1e-10	ATP5F1A,CALR,EEF2,EIF5,HSPD1,KPNA1,NARS1,PHB2,RPL13,RPL3,RPS12,RPS3,RPS5,RPS7,RPS8,TUFM
Jesiotr Full eggs - 2023-01-25 01:50 PM		arsenic trioxide	chemical drug						3.5e-10	CALR,COX5B,COX6B1,CST3,CYC1,FTH1,GLRX,HSP90AB1,HSP90B1,HSPA5,HSPE1,HYOU1,MT2A,NCL,NDUFA2,NDUFB7,NDUFS5,P4HB,PCNA,PDIA3,PDIA4,PDIA6,PPA1,RPN1,SHMT1,SLC25A6,VCP	ATF3,ATF4,ATF6,CEBPA,FOS,FOXO1,GTF2I,NFE2L2,NFKBIA,NR3C1,SP1,TNF,arsenic trioxide,hydrogen peroxide
Jesiotr Full eggs - 2023-01-25 01:50 PM		nicotinamide-beta-riboside	chemical - endogenous mammalian						3.67e-10	AIFM1,ALDH6A1,COX5A,DLD,ETFB,HADH,HADHA,IDH3A,IDH3G,NDUFA9,PGD,SDHB
Jesiotr Full eggs - 2023-01-25 01:50 PM		rosiglitazone	chemical drug						4.54e-10	ACAA2,ACADL,ACADM,ACADVL,ACO2,ADAM17,CAT,COX5A,DLD,ETFA,FABP3,GOT1,GYG1,HADH,HADHB,HSPA5,HSPA9,IDH3A,LOX,MDH2,NDUFS1,PC,PCNA,PDHA1,PLIN2,RBP4,SDHA,SDHB,SLC12A1,SOD1,TPM3,UQCRC1,YWHAE	ESRRA,ESRRG,Esrra,FOXO1,HIF1A,Insulin,NRIP1,PPARA,PPARG,PPARGC1A,TFAM,TP53,rosiglitazone
Jesiotr Full eggs - 2023-01-25 01:50 PM		CD38	enzyme						4.85e-10	ALDOA,ALDOC,ANXA2,ANXA6,ASS1,CAT,CISD1,CRELD2,GSTT2/GSTT2B,MANF,PDIA6,PFKL,PGM1,PKM,PRDX4,PSAT1,RPN1,TPI1,UCHL3
Jesiotr Full eggs - 2023-01-25 01:50 PM		Pln	other						5.72e-10	ALDOA,ANXA2,ENO1,FABP3,HSP90B1,MYL6,RAB10,RAB1A,RACK1,SOD1,TPI1,VCP
Jesiotr Full eggs - 2023-01-25 01:50 PM		OGA	enzyme						7.58e-10	ACADM,ACO2,ACTG1,AIFM1,ALDOC,ASS1,ATP5ME,ATP5MG,FABP3,FBP1,FLNA,FSCN1,G6PD,GSN,HSP90AB1,IDH3A,IGF2BP3,NDUFA2,NDUFA9,NDUFS1,NDUFS4,PDCD6IP,PDHA1,PLCG1,PLIN2,PLIN3,PRDX4,PYGL,RBP4,TUBA1A	HIF1A,Insulin,OGA,PPARA,PPARG,PPARGC1A
Jesiotr Full eggs - 2023-01-25 01:50 PM		GPX5	enzyme						1.18e-09	PDIA3,PDIA5,PDIA6,PRDX3,TXN,TXNL1
Jesiotr Full eggs - 2023-01-25 01:50 PM		PLA2R1	transmembrane receptor						1.39e-09	ATP5F1B,ATP5PD,COX5B,CTSD,CYB5R3,LAP3,NDUFS3,SDHA,SDHB
Jesiotr Full eggs - 2023-01-25 01:50 PM		dichlorovinylcysteine	chemical toxicant						1.99e-09	ACAT1,ENO1,HBEGF,HSPA9,MDH2,PKM,PSMA1,STIP1,TUFM
Jesiotr Full eggs - 2023-01-25 01:50 PM		methotrexate	chemical drug						2.79e-09	ACAA1,ACAA2,ACADM,ACADVL,ACTG1,ALB,ALDOA,ANXA4,ASS1,DLAT,ECHS1,ENO3,FKBP3,GPI,GSN,HADHA,HADHB,HSD17B4,PFN2,PPIA,PRDX1,SOD1	FOXO1,NFKBIA,SP1,TP53,methotrexate
Jesiotr Full eggs - 2023-01-25 01:50 PM		CD40	transmembrane receptor						3.44e-09	ATP6V1B2,CALR,COX5A,COX6B1,CYC1,ENO1,GPI,HSP90B1,HSPA5,HSPD1,HSPE1,IgG,MCM4,NDUFA2,NDUFAB1,NDUFB7,NDUFS1,NDUFS4,PA2G4,PFKL,PGAM1,PPA1,SDHB,TPI1,UQCRC1	APP,CD40,E2F4,FOS,FOXO1,HIF1A,Immunoglobulin,NR4A1,RB1,RORC,TP53,YY1
Jesiotr Full eggs - 2023-01-25 01:50 PM		cystemustine	chemical drug						3.47e-09	PSMA1,PSMA5,PSMA6,PSMB1,PSMC1,PSMC2
Jesiotr Full eggs - 2023-01-25 01:50 PM		cuprizone	chemical toxicant						3.49e-09	ACTC1,ALDH18A1,ANXA2,ANXA3,ARHGDIB,CAT,CNP,CTSD,EML1,FLNA,GNPDA1,GSN,HADHA,HEXB,LAMP2,MYH9,OAT
Jesiotr Full eggs - 2023-01-25 01:50 PM		PC-SPES	chemical drug						3.94e-09	ANXA1,CLU,GPI,HSD17B4,HSP90AA1,HSPA5,HYOU1,IMPDH1,MYL6,P4HB,PA2G4,RAN,SDHA,TXN
Jesiotr Full eggs - 2023-01-25 01:50 PM		IGF1R	transmembrane receptor						4e-09	ACADM,ALDOA,ANXA3,ATP5F1A,ATP5F1B,ATP5MG,ATP5PD,ATP5PF,CLU,CTSD,FTH1,HADHA,HSPA5,NDUFA9,PKM,RAB1A,RBBP7,RPL24,RPL3,RPL9,RPS21,SCP2,TXN,UQCRC1	APP,ATF4,CDKN2B,CEBPB,CTNNB1,FOS,FOXO1,HIF1A,HRAS,Hif1,IGF1R,MLXIPL,MYC,PPARG,SP1,TP53
Jesiotr Full eggs - 2023-01-25 01:50 PM		dactolisib	chemical drug						4.09e-09	ALDH9A1,ALDOC,DLD,ENO1,GPI,PC,PCK2,PGAM1,PGM1,PKM,RPS6,TPI1	H2AX,RPTOR,dactolisib
Jesiotr Full eggs - 2023-01-25 01:50 PM		dihydrotestosterone	chemical - endogenous mammalian						4.38e-09	ACADVL,ACO2,ALDOA,ARF1,CLU,ENO1,FTH1,GLRX3,GPI,GSN,GSTP1,HSP90AA1,KPNA1,LOX,MCM4,MT-CO2,PA2G4,PC,PFN1,PGD,PHGDH,RPL19,RPL27,RPL3,RPL30,RPL5,RPL8,RPL9,RPLP2,RPS12,RPS20,RPS28,SCP2,TALDO1,TF,TKT,UGDH	CDKN2B,CEBPB,CTNNB1,FOXO1,Hif1,MLXIPL,MYC,NFKBIA,NR1I2,SP1,TP53,YAP1,dihydrotestosterone
Jesiotr Full eggs - 2023-01-25 01:50 PM		tanespimycin	chemical drug						4.65e-09	CALM1 (includes others),EIF4A1,HSP90AB1,HSP90B1,HSPA5,HSPA9,KRT8,MIF,PCNA,PRDX3,RPL24,RPL30,RPL35,RPS16,RPS8,SRSF2
Jesiotr Full eggs - 2023-01-25 01:50 PM		BACH1	transcription regulator						4.88e-09	ATP5F1B,ATP5PF,CALM1 (includes others),FTH1,IMMT,NDUFA2,NDUFA9,NDUFAB1,PHB2,SLC25A6,UQCRB,UQCRC1
Jesiotr Full eggs - 2023-01-25 01:50 PM		fluoride	chemical - endogenous mammalian						5.1e-09	ACTN1,DNM1L,HSPA5,MYH10,RACK1,RPL5,RPS16,RPS3,SSB,TUBB3,TUBB4B,VCP,YWHAQ
Jesiotr Full eggs - 2023-01-25 01:50 PM		ciprofloxacin	chemical drug						5.18e-09	ACAA1,ACO2,ACTN1,ATP5F1A,ATP5F1C,ATP6V1B2,CTSD,GLUD1,HSPA9,HSPD1,IGF2BP3,PSAP,RPL7A,RPS18,TUFM
Jesiotr Full eggs - 2023-01-25 01:50 PM		BCR (complex)	complex						6.26e-09	ALDOA,ATP6V1B2,CALR,CCR7,COX5A,COX6B1,CYC1,ENO1,FTH1,GPI,HSP90B1,HSPA5,HSPD1,HSPE1,IgG,MCM4,NDUFAB1,NDUFS1,PA2G4,PGAM1,PPA1,SDHB,TES,TPI1	BCR (complex),CD40,FOXO1,HIF1A,Immunoglobulin,NR4A1,RB1,RORC
Jesiotr Full eggs - 2023-01-25 01:50 PM		PDX1	transcription regulator						6.53e-09	ACTG1,ALB,ANXA2,ATP5PD,ATP5PF,CAT,CKB,CRELD2,FH,GOT1,HSPA5,KRT8,MDH1,PC,PCNA,PDIA4,PDIA6,PHGDH,SDHA
Jesiotr Full eggs - 2023-01-25 01:50 PM		sodium tungstate	chemical drug						7.16e-09	ACO2,ATP6V1B2,CKB,ENO1,ENO3,PDHA1,PDHB,TPI1,TUBA1A
Jesiotr Full eggs - 2023-01-25 01:50 PM		XBP1	transcription regulator						8.23e-09	CALR,CAT,DDOST,FKBP1B,FKBP2,HSP90B1,HSPA5,HYOU1,P4HB,PDIA3,PDIA4,PDIA5,PDIA6,PPIB,RPN1,RPN2,SERPINA1,SOD1,STT3A,TXN,TXNDC5	ATF6,ERN1,NFE2L2,NFYA,XBP1
Jesiotr Full eggs - 2023-01-25 01:50 PM		KDM4B	enzyme						8.45e-09	ENO1,Histone h3,LOX,MDH1,PCK2,PGM1,PKM,SDHA	AKT1,ESR1,KDM4B
Jesiotr Full eggs - 2023-01-25 01:50 PM		imatinib	chemical drug						8.55e-09	CALR,COX5B,COX6B1,CYC1,HSP90AB1,HSP90B1,HSPA5,HSPE1,HYOU1,MT2A,NCL,NDUFA2,NDUFB7,NDUFS5,P4HB,PCNA,PDIA3,PDIA4,PDIA6,PLIN2,PPA1,RPN1,SLC25A6,SRSF2,VCP	ATM,CEBPA,FOS,FOXO1,GATA1,H2AX,NFKBIA,NR3C1,TNF,imatinib
Jesiotr Full eggs - 2023-01-25 01:50 PM		Growth hormone	group						1.02e-08	ACAA1,ALB,CAT,CLU,COMT,DDT,FTH1,G6PD,GLUD1,GSTP1,HADH,HADHB,MT-CO2,PCNA,PRDX3,SOD1,TF,TKT,TUBA1A,UGDH,YWHAZ	CEBPA,FOS,FOXO1,Growth hormone,MYC,NFE2L2,NFKBIA,NR3C1,PPARA,PPARG,PPARGC1A,TNF
Jesiotr Full eggs - 2023-01-25 01:50 PM		Perm1	other						1.27e-08	ACADM,ATP5F1B,COX5A,ENO3,MT-CO2,NDUFS1,NDUFS3,PDHB,SDHB	ESRRA,ESRRG,Esrra,PPARGC1A,Perm1,TFAM,TP53
Jesiotr Full eggs - 2023-01-25 01:50 PM		PKM	kinase						1.61e-08	ALDOA,ENO1,ENO3,FBP1,FH,MT-CO2,PC,PCK2,PDHA1,PDHB,PKM,SDHB,TALDO1	ARNT,FOXO1,HDAC3,HIF1A,Hif1,NFKBIA,PKM,PPARGC1A,SP1,TP53
Jesiotr Full eggs - 2023-01-25 01:50 PM		EGFR	kinase						1.77e-08	ANXA1,CCT5,CST3,DNM1L,EIF4A1,EIF5A,GNPDA1,HBEGF,HMGB3,HSP90B1,HSPA5,HSPE1,IGF2BP3,MT-CO2,MTHFD1,NCL,PA2G4,PABPC1,PCNA,PIK3C2A,PKM,PLCG1,PPIA,PSMB1,PSMB4,RANBP1,RBBP7,RPN1,SDHB,SRSF2,STT3A,TUBB4B,UBA1	EGF,EGFR,ESR2,GATA1,RB1
Jesiotr Full eggs - 2023-01-25 01:50 PM		FXN	kinase						1.85e-08	ACO2,DLAT,DLD,SDHA,SDHB,SOD1
Jesiotr Full eggs - 2023-01-25 01:50 PM		ESRRA	transcription regulator						2.55e-08	ABCC5,ACADM,ACADVL,ACTC1,ALDOC,ANXA1,ATP5F1B,CCR7,CKB,ENO1,FABP3,GOT1,HADHA,HSD17B4,IDH3A,LDHB,LTF,MYH9,PCK2,PKM,PTPRM,RPL19,TPI1	ESRRA,ESRRG,Esrra,MTOR,PPARD,PPARGC1A,PPARGC1B,RORC,TFAM,TP53
Jesiotr Full eggs - 2023-01-25 01:50 PM		EIF6	translation regulator						2.62e-08	ACADVL,ANXA2,ATP5PD,ATP5PF,ETFB,HEXB,NDUFA2,NDUFB7,NDUFS4,PDHA1,PIK3C2A,RPL35,RPS28,SOD1
Jesiotr Full eggs - 2023-01-25 01:50 PM		butyric acid	chemical - endogenous mammalian						2.8e-08	ALAD,ALB,ANXA1,ANXA2,ANXA5,CALM1 (includes others),CAP1,CEACAM5,CLU,DNM1L,FTH1,GSN,GSTP1,HADHB,Histone h3,MT-CO2,MT2A,NCL,PCNA,PDIA3,PFKL,PLCG1,PRDX1,PSAP,PTPRM,PYGL,RBBP4,RCN2,SRSF2	ARNT,CDKN1A,CEBPA,CEBPB,D-glucose,E2F4,ESR1,FOXO1,HIF1A,Hif1,NFKBIA,NFYA,RB1,SP1,TGFB1,TP53,butyric acid,calcitriol
Jesiotr Full eggs - 2023-01-25 01:50 PM		CpG ODN 2006	chemical reagent						3.07e-08	ACTG1,C1QBP,HSP90AA1,HSP90AB1,HSPD1,IgG,PSMA1,PSMA2,PSMA3,PSMA4,PSMA5,PSMA6,PSMB1,PSMC1,PSMC2,PSMC3,PSMC5,PSMD1,PSMD13,PSMD14,RPS6
Jesiotr Full eggs - 2023-01-25 01:50 PM		KDM5A	transcription regulator						3.41e-08	ACO2,ACTC1,ATP5F1A,COX6B1,DLAT,Histone h3,MDH1,NDUFA10,NDUFA2,NDUFA9,NDUFS4,PARK7,PGD,SDHB,UQCRC1
Jesiotr Full eggs - 2023-01-25 01:50 PM		bortezomib	chemical drug						3.51e-08	AGR2,CALR,GPNMB,HSP90AA1,HSP90B1,HSPA5,HSPE1,IgG,NSFL1C,PCNA,PFN2,PSMA1,PSMA2,PSMA3,PSMA5,PSMA6,PSMB4,PSMC1,PSMD13,PSMD14,UCHL1	ATF6,ATM,CEBPB,DDIT3,E2F1,H2AX,MYC,NFKBIA,bortezomib
Jesiotr Full eggs - 2023-01-25 01:50 PM		HSF2	transcription regulator						3.56e-08	CCT2,CCT5,CCT8,CLU,HSPA4,PSMA1,PSMA5,PSMD10,TXN
Jesiotr Full eggs - 2023-01-25 01:50 PM		testosterone	chemical - endogenous mammalian						4.12e-08	ALDOA,ANXA1,ANXA3,CAST,CAT,CLU,COX5A,CTSD,EIF4G3,GDI2,HSP90AB1,HSPA5,HSPD1,MT-CO2,OAT,PCNA,PDIA4,PSMA1,PSMA2,PSMB1,PSMC3,RPL21,TF,TUBB3,YWHAE,YWHAZ	APP,CEBPA,CEBPB,ESR1,ESR2,FGF2,FOS,FOXO1,HIF1A,MYC,N-cor,NFKBIA,NR3C1,PRL,TNF,TP53,beta-estradiol,testosterone
Jesiotr Full eggs - 2023-01-25 01:50 PM		hydrogen peroxide	chemical - endogenous mammalian						4.49e-08	ADAM17,ADH5,ANXA1,ANXA2,CAT,CLU,CST3,CTSD,DUT,EEF1B2,FTH1,GLRX,GSTM3,HBEGF,HSPA5,MIF,MT-CO2,MYH11,PARK7,PDIA3,PDIA4,PRDX1,PRKCSH,RAN,RPL21,RPL31,RPL5,RPL7A,SOD1,TXN,YWHAB,YWHAQ	ARNT,BHLHE40,CEBPA,D-glucose,ESR1,FOS,FOXO1,GTF2I,HIF1A,Hif1,NFKBIA,NFYA,NR3C1,SP1,TNF,TP53,doxorubicin,hydrogen peroxide
Jesiotr Full eggs - 2023-01-25 01:50 PM		CDKN2B	transcription regulator						4.54e-08	ASS1,ENO1,GLUD1,GOT1,GOT2,PHGDH,PSAT1,SHMT1
Jesiotr Full eggs - 2023-01-25 01:50 PM		lactacystin	chemical - protease inhibitor						5.59e-08	AK2,ARHGDIB,CCT2,CTSD,EIF5A,FBP1,GSTP1,HSP90B1,HSPA5,NEDD8,PFN1,PIN1,PPIA,RANBP1,RPLP0,RPLP2,SUB1,TXN	CEBPA,FOS,FOXO1,MYC,NFE2L2,NFKBIA,NR3C1,TNF,lactacystin
Jesiotr Full eggs - 2023-01-25 01:50 PM		PPARG	ligand-dependent nuclear receptor						7.13e-08	ACAA1,ACAA2,ACADL,ACADM,ALDH9A1,CAT,CCR7,CEACAM5,DLAT,FABP3,HADHA,HADHB,HYOU1,IgG,IVD,MDH1,PC,PCK2,PCNA,PDHB,PEPD,PLIN2,PLIN3,PYGL,RBP4,SCP2,SERPINA1,SOD1,TKT,YWHAE	ATF4,FOS,FOXO1,LEP,NRIP1,PPARA,PPARD,PPARG,PPARGC1A,Ppar,bezafibrate,rosiglitazone
Jesiotr Full eggs - 2023-01-25 01:50 PM		MYCL	transcription regulator						7.54e-08	ARPP19,ATP5MG,HSPD1,NARS1,RPL11,RPL13,RPL15,RPL17,RPL18,RPL19,SSB,TARS1
Jesiotr Full eggs - 2023-01-25 01:50 PM		RPS15	other						8.41e-08	MCM4,PCNA,RPS16,RPS19,RPS25,RPS3A,RPS4X,RPS5,RPS6,RPS9
Jesiotr Full eggs - 2023-01-25 01:50 PM		8-bromo-cAMP	chemical reagent						8.42e-08	ACTG1,ALDH18A1,ASS1,CKB,CLU,CTSD,DDOST,GANAB,GLA,GNS,GSN,GSTP1,HSP90B1,KRT8,LAMP2,LOX,MCM4,MYH10,MYH9,MYL12B,OAT,PCK2,PCNA,PLCG1,PPT1,RPN1,RPN2,RRM1,STT3A,VTN	8-bromo-cAMP,CEBPA,ESR1,ESR2,FOS,FOXO1,MYC,N-cor,NFKBIA,NR3C1,TNF,beta-estradiol
Jesiotr Full eggs - 2023-01-25 01:50 PM		SLC27A2	transporter						8.86e-08	ACAA1,ACAA2,ACADL,ACADM,ECI1,ECI2,HADHA,HADHB,PLIN2
Jesiotr Full eggs - 2023-01-25 01:50 PM		NAMPT	cytokine						9.25e-08	AIFM1,ALDH6A1,COX5A,DLD,ETFB,HADH,HADHA,IDH3A,IDH3G,NDUFA9,PGD,SDHB,TMSB15A
Jesiotr Full eggs - 2023-01-25 01:50 PM		ACOX1	enzyme						1.09e-07	ACAA1,ACADL,ACADM,ACADVL,ANXA2,CAT,CSTB,CTSE,GOT1,GSTP1,HSPA5,KRT8,OAT,PLIN2,SERPINA1	ACOX1,FOXO1,NFKBIA,PPARA,PPARG,SP1,TP53
Jesiotr Full eggs - 2023-01-25 01:50 PM		EDN1	cytokine						1.09e-07	ANXA1,ANXA4,ANXA5,ANXA6,CAT,CCR7,CST3,DCT,FABP3,HBEGF,HSPA5,MYL6,PDIA6,SOD1,TPM3,TPM4,TPT1,YWHAE	CEBPA,EDN1,FOS,FOXO1,LEP,NFKBIA,NR3C1,PPARG,PRL,SP1,TNF,TP53
Jesiotr Full eggs - 2023-01-25 01:50 PM		ARNT	transcription regulator						1.21e-07	ADAM17,ALDH7A1,ALDOA,ALDOC,CCR7,COX6B1,CTSD,ENO1,G6PD,GPI,MYL6,NDUFS3,NDUFS4,PCK2,RANBP1,TPI1	ARNT,HIF1A,Hif1,PPARGC1A
Jesiotr Full eggs - 2023-01-25 01:50 PM		BO-653	chemical drug						1.24e-07	PSMA1,PSMA2,PSMA3,PSMA4
Jesiotr Full eggs - 2023-01-25 01:50 PM		prostaglandin J2	chemical - endogenous mammalian						1.37e-07	MYH11,PSMA2,PSMA3,PSMA5,PSMA6,PSMB4,PSMC5,PSMD1
Jesiotr Full eggs - 2023-01-25 01:50 PM		TSC2	other						1.42e-07	ANXA1,ANXA2,ATP6V1B2,DPP7,GLA,GPNMB,GSN,HSPA5,LDHB,NPC2,PSMA1,PSMB1,PSMC3,PSMD1,PSMD14,PVALB
Jesiotr Full eggs - 2023-01-25 01:50 PM		ciprofibrate	chemical drug						1.43e-07	ACAA1,ACADL,ACADM,ANXA2,CAT,CSTB,GOT1,GSTP1,HADHA,HSD17B4,KRT8,NPC2,OAT,PLIN2,SERPINA1	ACOX1,FOS,LEP,PPARA,PPARG,TP53,ciprofibrate
Jesiotr Full eggs - 2023-01-25 01:50 PM		geldanamycin	chemical drug						1.46e-07	ANXA1,ANXA2,ANXA7,ARF1,CLU,CNP,GSTP1,HEXB,HSP90AA1,HSP90AB1,HSP90B1,HSPA5,HSPD1,LSM1,PARK7,PFN1,PSMC3,RAB10,RAB11B,RAB6A,YWHAQ	CEBPB,HSF1,HSF2,geldanamycin
Jesiotr Full eggs - 2023-01-25 01:50 PM		cisplatin	chemical drug						1.5e-07	ACADM,ACADVL,AIFM1,ALB,ANXA1,ANXA2,ANXA4,ANXA5,CAT,CLU,DDOST,G6PD,GOT2,GPNMB,GSTM3,GSTP1,HADHA,Histone h3,HSPA5,HSPA9,LDHB,MT2A,OAT,PFKL,PGM1,PHGDH,PIN1,PPIA,PSMA1,RAB27B,RAB6A,RBP4,RPS16,RPS21,RPS5,RPS9,RRM1,SOD1,TES,YWHAZ	APP,CEBPA,FOS,FOXO1,HDAC3,HIF1A,KLF6,N-cor,NFKBIA,NR3C1,PPARG,SP1,TNF,TP53,cisplatin,lipopolysaccharide
Jesiotr Full eggs - 2023-01-25 01:50 PM		cyclosporin A	biologic drug						1.78e-07	AIFM1,ANXA1,ANXA2,CCR7,CLU,FLNA,GNPDA1,GPNMB,GSTM3,HPX,HSP90AA1,HSPA5,HSPD1,MDH2,MIF,MYH10,MYH11,PA2G4,PCNA,PKM,PPIA,PSMC1,RAB11B,SLC12A1,SOD1,THOP1,VDAC2	AGT,BHLHE40,CEBPA,CEBPB,FOS,FOXO1,HIF1A,IFNG,NFKBIA,NFYA,NR3C1,PRL,TNF,TP53,cyclosporin A,doxorubicin
Jesiotr Full eggs - 2023-01-25 01:50 PM		desmopressin	biologic drug						2.06e-07	ALB,CTSD,ENO1,FLNA,LDHB,MYH10,PPIA,RPS3,SLC12A1,YWHAB,YWHAQ,YWHAZ
Jesiotr Full eggs - 2023-01-25 01:50 PM		MMP11	peptidase						2.12e-07	ATP5F1B,CLPP,HSPD1,HSPE1,LDHB,PSMB1,PSMD1
Jesiotr Full eggs - 2023-01-25 01:50 PM		ANGPT2	growth factor						2.19e-07	CALR,CAT,COMT,EEF1B2,FKBP2,HSP90AA1,HSPA4,HSPA5,HSPD1,MIF,P4HB,PDIA3,PDIA5,PDIA6,RPS6,SOD1,TCN2,TUBB3	ANGPT2,CEBPA,FOS,FOXO1,NFKBIA,NR3C1,TNF
Jesiotr Full eggs - 2023-01-25 01:50 PM		PAX3	transcription regulator						2.4e-07	ANXA1,ARHGDIB,ASS1,CLU,CST3,DCT,G6PD,HARS1,HPX,NPC2,PCNA,PHGDH,PPIB,RAB11B,SHMT1,TCN2,YWHAE
Jesiotr Full eggs - 2023-01-25 01:50 PM		RORC	ligand-dependent nuclear receptor						2.58e-07	ALDOA,ENO1,GLUD1,GOT1,GOT2,GPI,GSTP1,IDH3A,IDH3G,MDH1,MDH2,MGST3,OAT,PGAM1,PKM,SDHB,TPI1	ARNT,HIF1A,Hif1,PPARGC1A,RORC
Jesiotr Full eggs - 2023-01-25 01:50 PM		4-phenylbutyric acid	chemical - endogenous mammalian						2.73e-07	ADAM17,CALR,CAT,CNP,GSN,HSP90B1,HSPA4,HSPA5,PARK7,PSMA3,PSMC3,PSMD10,SERPINA1	4-phenylbutyric acid,ACOX1,ATF6,CEBPA,FOS,FOXO1,NFKBIA,NR3C1,PPARA,TNF,TP53
Jesiotr Full eggs - 2023-01-25 01:50 PM		SFTPC	other						2.85e-07	CLU,HSPA5,KRT8,PSMA5,PSMB4,PSMC2,PSMC3,PSMD14
Jesiotr Full eggs - 2023-01-25 01:50 PM		tamoxifen	chemical drug						2.85e-07	AGR2,ASS1,ATP5F1B,CAT,CLU,CTSD,HSP90AB1,HSP90B1,HSPA5,IDH3A,KRT8,MIF,PCNA,PFN1,PHGDH,PKM,PSMA5,PSMB4,PSMC2,PSMC3,PSMD14,TMSB15A,TXN	ATF6,CEBPB,ESR1,FOS,FOXO1,HIF1A,IGF1R,MYC,NFE2L2,NFYA,SP1,TGFB1,TP53,palmitic acid,tamoxifen,testosterone
Jesiotr Full eggs - 2023-01-25 01:50 PM		IACS-010759	chemical drug						2.96e-07	RPL11,RPL14,RPL31,RPL32,RPL34,RPS8
Jesiotr Full eggs - 2023-01-25 01:50 PM		MAT1A	enzyme						3.89e-07	ACADL,ALB,MT-CO2,PCNA,SOD1,UQCRC1,YWHAZ
Jesiotr Full eggs - 2023-01-25 01:50 PM		MXD1	transcription regulator						3.97e-07	ACO2,CYC1,EIF4A1,ETFB,MRPL39,NDUFA10,PDHB,RPL3,RPL30,RPS2,TARS1
Jesiotr Full eggs - 2023-01-25 01:50 PM		PSME3	peptidase						4.5e-07	ALDOA,ENO1,PFKL,PGM1,PKM,TPI1	H2AX,PSME3,RPTOR
Jesiotr Full eggs - 2023-01-25 01:50 PM		bezafibrate	chemical drug						4.56e-07	ACADL,ACADM,ACADVL,CAT,DNM1L,ECI1,HADHA,HADHB,HSD17B4,HSPA5,NPC2,PCNA	ACOX1,FOXO1,PPARA,PPARD,PPARG,PPARGC1A,TP53,bezafibrate
Jesiotr Full eggs - 2023-01-25 01:50 PM		rifaximin	chemical drug						5.17e-07	ANXA11,ANXA5,HSP90AA1,HYOU1,RACK1,RBBP4,RPS7
Jesiotr Full eggs - 2023-01-25 01:50 PM		ibrutinib	chemical drug						5.23e-07	ALDOA,COX5A,COX6B1,ENO1,GPI,HSPD1,HSPE1,MCM4,NDUFS4,PA2G4,PFKL,PGAM1,RPS6,TPI1
Jesiotr Full eggs - 2023-01-25 01:50 PM		UCP1	transporter						5.45e-07	ALDH18A1,EML1,G6PD,GOT1,GSTO1,MTHFD1,NDUFA10,NDUFS3,PCK2,PGD,PHGDH,PSAT1,SDHB,SHMT1,UQCRC1
Jesiotr Full eggs - 2023-01-25 01:50 PM		GSK-2606414	chemical reagent						6.13e-07	CLPP,HSPA5,P4HB,PDIA4
Jesiotr Full eggs - 2023-01-25 01:50 PM		GAST	other						6.49e-07	ANXA7,COX5B,DLAT,HBEGF,Histone h3,MDH2,NACA,NARS1,PRDX3,RPS19,SRSF2
Jesiotr Full eggs - 2023-01-25 01:50 PM		methylprednisolone	chemical drug						7.43e-07	ADAM17,AHCY,ALAD,ANXA1,ANXA2,ANXA3,ASS1,ATIC,ATP5F1C,ATP5IF1,C1QBP,CNP,COMT,CST3,CYC1,GLUD1,GOT1,GSTP1,GSTT2/GSTT2B,HSP90B1,IVD,LOX,NCL,PC,PCNA,PGAM1,PLIN2,PSAT1,PTER,QDPR,SCP2,SERPINA1	FOS,NR3C1,methylprednisolone
Jesiotr Full eggs - 2023-01-25 01:50 PM		phenethyl isothiocyanate	chemical drug						8.56e-07	EEF2,GATD3/LOC102724023,GSTT2/GSTT2B,HSP90AA1,MGST3,PCNA,PSMA6,RAB1A,RPL3,RPL5,TXN,TXNL1
Jesiotr Full eggs - 2023-01-25 01:50 PM		FOS	transcription regulator						9.33e-07	ACTG1,ANXA4,ARF1,ASL,CAST,CAT,CLU,ENO1,FTH1,GSTP1,HSP90B1,HSPA5,KRT8,LAMP2,LOX,MT2A,MYH9,PFN1,PRDX1,PSMA2,RBBP4,RBBP7,RPL9,RPLP0,RPS18,RPS6,RPS7,RPS9,TXN,YWHAZ	CDKN2B,CEBPB,CTNNB1,FOS,Hif1,MLXIPL,MYC,NFE2L2
Jesiotr Full eggs - 2023-01-25 01:50 PM		ethanol	chemical - endogenous mammalian						9.43e-07	ACADL,ACADM,ADAM17,ARHGDIB,CAT,CLNS1A,CLU,DCT,ENO1,FLNA,GSTP1,HSP90AB1,HSP90B1,HSPA5,MGST3,MT-CO2,PCNA,PKM,PPA1,PRDX4,SERPINA1,SLC25A6,SOD1,TPI1,TUBA1A,TUFM,UQCRC1,ZPR1	APOE,CEBPA,CEBPB,FOS,FOXO1,HIF1A,IFNG,LEP,MTOR,NFKBIA,NFYA,NR3C1,PPARG,PPARGC1A,RORC,SP1,TNF,TP53,ethanol
Jesiotr Full eggs - 2023-01-25 01:50 PM		CDK4/6	group						9.68e-07	EEF1B2,EIF5,ENO1,FLNA,RPL10,RPL13,RPS6,TALDO1,TPI1,TUFM
Jesiotr Full eggs - 2023-01-25 01:50 PM		ZFHX3	transcription regulator						1.03e-06	ALB,GSTP1,MIF,PYGM,RPLP2,RPS12,RPS28,SERPINA1,SSB,TUBA1A,TUBB3
Jesiotr Full eggs - 2023-01-25 01:50 PM		NFE2L1	transcription regulator						1.22e-06	GSTP1,PSMA1,PSMA6,PSMB1,PSMC2,PSMC3,PSMD1,PSMD14
Jesiotr Full eggs - 2023-01-25 01:50 PM		ESR2	ligand-dependent nuclear receptor						1.3e-06	ACTC1,ACTN1,ANXA1,ANXA4,ARHGDIB,BANF1,CLNS1A,CLU,CTSD,DUT,FSCN1,GCSH,GLRX,GPNMB,GSTP1,GYG1,HSD17B4,HSPD1,HYOU1,KRT8,LAP3,LOX,LSM1,MCM4,PA2G4,PABPC1,PCNA,PLIN2,PSAT1,PSMA4,PSMD14,PTPRM,PYGL,RBP4,SUCLA2,TUFM	CEBPA,ESR1,ESR2,FOS,FOXO1,MYC,N-cor,NFKBIA,NR3C1,PPARGC1B,TNF,beta-estradiol
Jesiotr Full eggs - 2023-01-25 01:50 PM		CLUH	translation regulator						1.3e-06	ECI2,FH,IVD,MCCC1,MRPL39,OAT,PCCB,PCK2,SUCLA2
Jesiotr Full eggs - 2023-01-25 01:50 PM		KLF6	transcription regulator						1.35e-06	ACADM,ALDOA,ALDOC,ANXA5,ATOX1,HSPA5,IVD,LCP2,MCCC1,MCCC2,PCNA,PFKL,PFN1,PGAM1,PKM,PSMA2,PSMA3,TALDO1,TPI1	CCND1,KLF6
Jesiotr Full eggs - 2023-01-25 01:50 PM		HBA1/HBA2	transporter						1.46e-06	ATP5F1C,CYC1,NDUFA9,NDUFB7,NDUFS3,NDUFS4,SDHA,UQCRC1
Jesiotr Full eggs - 2023-01-25 01:50 PM		HSP90B1	other						1.75e-06	ARF1,CALR,EIF5A,HSP90B1,HSPA5,RAB10,RPL30,RPLP2,RPS20	ATF6,HSF1,HSP90B1,HSPA5,geldanamycin
Jesiotr Full eggs - 2023-01-25 01:50 PM		edaravone	chemical drug						1.85e-06	CAT,ETFA,ETFB,HSPA5,PRDX3,SDHA
Jesiotr Full eggs - 2023-01-25 01:50 PM		HRAS	enzyme						1.9e-06	ACADM,ACTG1,ANXA2,ANXA3,ANXA6,ARF1,ATP5F1B,ATP5PF,CLU,EIF4G3,FABP3,FLNA,GSN,HADHA,HADHB,HSP90AA1,MYH10,MYH11,NSFL1C,P4HB,PCNA,PDIA5,PFN1,PIN1,RBBP4,RBBP7,RPL30,RPS10,RPS3,RPS6,RRM1,SDHA,SOD1	ATM,FOS,FOXO1,H2AX,HRAS,MYC,NFE2L2,NFKBIA,SP1,TP53
Jesiotr Full eggs - 2023-01-25 01:50 PM		camptothecin	chemical drug						2.08e-06	ALDOA,ANXA2,ANXA4,ARHGDIA,CALR,CAST,CCT8,CLU,DNM1L,EEF1B2,ENO3,FKBP3,FSCN1,GPI,GPNMB,HBEGF,HSP90AA1,HSP90AB1,HSPA4,HSPA5,HSPA9,NCL,PCNA,PLIN2,PPIA,PVALB,RPL3,RRM1,SSB,TPM4,ZP3	ATM,CEBPB,H2AX,HSF1,HSF2,NFKBIA,TP53,camptothecin
Jesiotr Full eggs - 2023-01-25 01:50 PM		ADORA2A	g-protein coupled receptor						2.42e-06	ALDOC,ATP6V1B2,CCT5,CKB,EEF2,EIF5A,GPI,IgG,P4HB,PGAM1,PPP2R1A,RAB6A,TUBB3
Jesiotr Full eggs - 2023-01-25 01:50 PM		AK1	kinase						2.64e-06	ACADL,ENO1,ENO3,GLUD1,PKM
Jesiotr Full eggs - 2023-01-25 01:50 PM		HSF1	transcription regulator						2.77e-06	ACADL,ANXA11,ATP5PF,CCT2,CCT5,CCT8,CLU,EIF4A2,HSP90AA1,HSP90AB1,HSPA4,HSPD1,HSPE1,MCM4,PLIN2,RANBP1,RPL22,STIP1	CEBPA,CEBPB,DDIT3,E2F1,FOS,FOXO1,HSF1,HSF2,MYC,NFKBIA,NR3C1,TNF
Jesiotr Full eggs - 2023-01-25 01:50 PM		THEM6	other						2.79e-06	ACAA1,HSP90B1,HSPA5,NPC2,P4HB,PDIA4,PDIA6
Jesiotr Full eggs - 2023-01-25 01:50 PM		trichostatin A	chemical drug						2.91e-06	ABCC5,ALDH7A1,ANXA6,ATP5ME,CAST,CCR7,CLU,DDT,FTH1,G6PD,GLRX,GSN,GSTP1,Histone h3,HSPA5,HSPA9,IGF2BP3,LOX,MANF,MGST3,NDUFA10,OAT,PCNA,PGD,PRDX1,PSAT1,RAB6A,RAN,RPL13,SCP2,SDHA,SERPINI1,STT3A,TALDO1,TKT,TUBB3,TXN,UCHL1,UCHL5,UGDH,YWHAE	FOS,FOXO1,MYC,NFE2L2,NFKBIA,NR3C1,SP1,TP53,trichostatin A
Jesiotr Full eggs - 2023-01-25 01:50 PM		H2AX	transcription regulator						2.92e-06	ATP5F1A,CLU,IgG,MYL6,PKM,RPL13,SDHB,THOP1	ATM,H2AX,NFKBIA
Jesiotr Full eggs - 2023-01-25 01:50 PM		4-O-carboxymethylascochlorin	chemical reagent						3.33e-06	ADH5,CALR,HSPA5,PDIA3,PRDX1,STIP1
Jesiotr Full eggs - 2023-01-25 01:50 PM		DOT1L	phosphatase						3.33e-06	Histone h3,PABPC1,PPIA,RPL19,RPLP0,RPS2
Jesiotr Full eggs - 2023-01-25 01:50 PM		estrogen	chemical drug						3.44e-06	ALB,ATP5PF,CKB,CLU,COL15A1,COMT,CTSD,FTH1,G6PD,HBEGF,LTF,MCM4,OAT,PCNA,PSMA2,RAB11A,RAB11B,SOD1,SRSF2	CEBPA,CEBPB,EGF,ESR1,ESR2,FOS,FOXO1,GATA1,N-cor,NFKBIA,NR3C1,RB1,TNF,calcitriol,estrogen,testosterone
Jesiotr Full eggs - 2023-01-25 01:50 PM		TSC1	other						3.61e-06	ATP6V1B2,CTSD,FLNA,GLRX,GNS,HEXB,LDHB,NME2,NPC2,PSAP,RPS6
Jesiotr Full eggs - 2023-01-25 01:50 PM		vancomycin	biologic drug						4.02e-06	ANXA1,ANXA2,CAT,CLU,CST3,EEF1G,FTH1,GPNMB,GSTM3,LAMP2,PA2G4,PDCD6IP,PTPRM,QDPR,SET,TES
Jesiotr Full eggs - 2023-01-25 01:50 PM		SF3B1	other						4.05e-06	ATP5F1A,G6PD,MT-CO2,PDHA1,PHGDH	FOXO1,NFKBIA,SF3B1,SP1,TP53
Jesiotr Full eggs - 2023-01-25 01:50 PM		STOX1	other						4.05e-06	ACTG1,AHCY,CALM1 (includes others),RAB10,RPL17
Jesiotr Full eggs - 2023-01-25 01:50 PM		decitabine	chemical drug						4.28e-06	ANXA2,ARHGDIB,CCR7,CLU,COMT,EEF1B2,EEF1G,GLRX,GSN,GSTP1,HBEGF,Histone h3,HSPA5,HSPA9,IGF2BP3,KRT8,LOX,MANF,MGST3,PABPC1,PCNA,PSAT1,RAN,RPL11,RPL26,RPL4,RPL9,RPS25,RPS6,SERPINI1,TUBB3,UBA1,UCHL1,UCHL5,UGDH,VTN,YWHAE	FUS,GATA1,IL3,decitabine
Jesiotr Full eggs - 2023-01-25 01:50 PM		CETP	enzyme						4.37e-06	HSPA5,P4HB,PDIA3,PDIA4,PLIN2,PLIN3	APOE,CETP,HIF1A,Insulin,PPARA,PPARG,PPARGC1A,SP1,cholesterol
Jesiotr Full eggs - 2023-01-25 01:50 PM		MOS	kinase						4.37e-06	RPL19,RPL22,RPL6,ZP1,ZP2,ZP4
Jesiotr Full eggs - 2023-01-25 01:50 PM		NRIP1	transcription regulator						5.1e-06	ACAA2,ACADM,ACO2,FABP3,HADHB,IDH3A,LDHB,PYGL,SDHB	AMPK,ESRRA,ESRRG,Esrra,FOXO1,NRIP1,PPARGC1A,TFAM,TP53
Jesiotr Full eggs - 2023-01-25 01:50 PM		IREB2	translation regulator						5.66e-06	ACO2,FTH1,LDHB,NDUFS1,PFN2,SDHB
Jesiotr Full eggs - 2023-01-25 01:50 PM		AFAP1-AS1	other						5.97e-06	ARHGDIA,PFN1,RAB10,RAB11A,RAB11B
Jesiotr Full eggs - 2023-01-25 01:50 PM		PDGF (family)	group						5.97e-06	CALR,EEF1B2,HSPD1,P4HB,PDIA3
Jesiotr Full eggs - 2023-01-25 01:50 PM		CAB39L	kinase						6.14e-06	ATP5ME,ATP5MG,ATP6V1B2,COX5B,NDUFS4,NDUFS5,UQCRB
Jesiotr Full eggs - 2023-01-25 01:50 PM		TCF3	transcription regulator						6.47e-06	ANXA6,CRELD2,CTSE,DUT,HADHA,HSP90B1,HYOU1,Igk,MANF,PDIA4,PDIA6,PPIA,PRDX4,PSAP,RPS3A,SUB1,TF,TUBB3,TXNDC5,ZP1,ZP2,ZP3,ZP4
Jesiotr Full eggs - 2023-01-25 01:50 PM		bromobenzene	chemical toxicant						6.52e-06	GOT1,GSTP1,HSP90AA1,HSPA5,LAP3,RPL22,RPL35,TUBA1A,YWHAQ
Jesiotr Full eggs - 2023-01-25 01:50 PM		medroxyprogesterone acetate	chemical drug						6.54e-06	ACTG1,ALDH18A1,ASS1,CKB,DDOST,GANAB,GLA,GNS,GSN,HSP90B1,LAMP2,MCM4,MYH10,MYH9,MYL12B,OAT,PCK2,PCNA,PLCG1,PPT1,RANBP1,RPN1,RPN2,STT3A,VTN	ESR1,ESR2,FOS,MYC,N-cor,beta-estradiol,medroxyprogesterone acetate
Jesiotr Full eggs - 2023-01-25 01:50 PM		valproic acid	chemical drug						6.54e-06	ATP5ME,CALR,CAT,FSCN1,Histone h3,HSPA5,NPC2,PDIA6,PSMA1,PSMA2,PSMA3,PSMA4,PSMA5,PSMA6,PSMB1,PSMB4,PSMC1,PSMC2,PSMC3,PSMC5,PSMD1,PSMD13,PSMD14,TES,TUBB3	FOS,testosterone,valproic acid
Jesiotr Full eggs - 2023-01-25 01:50 PM		Manf	other						6.65e-06	HSP90B1,HSPA5,PDIA6
Jesiotr Full eggs - 2023-01-25 01:50 PM		3-nitropropionic acid	chemical toxicant						7.28e-06	ATP5PF,ATP6V1B2,COX6B1,GPI,GYG1,LDHB,PC,TPI1	3-nitropropionic acid,HTT,PPARGC1A
Jesiotr Full eggs - 2023-01-25 01:50 PM		empagliflozin	chemical drug						7.34e-06	ALB,CCT5,CST3,EIF5,EIF5A,LTF,PPP2R1A,RAP1B,VCP
Jesiotr Full eggs - 2023-01-25 01:50 PM		TIGAR	enzyme						8.2e-06	G6PD,PSMD10,TALDO1,TKT
Jesiotr Full eggs - 2023-01-25 01:50 PM		methoxychlor	chemical toxicant						8.2e-06	G6PD,HSP90AB1,HSP90B1,LTF	ESR1,ESR2,N-cor,methoxychlor
Jesiotr Full eggs - 2023-01-25 01:50 PM		PPARGC1B	transcription regulator						8.25e-06	ACADL,ACADM,ACADVL,ATP5F1B,CKB,COX5A,ENO1,MCM4,MT-CO2	ESRRA,ESRRG,PPARGC1A,PPARGC1B
Jesiotr Full eggs - 2023-01-25 01:50 PM		SIGLEC8	transmembrane receptor						8.78e-06	CSTB,HSPE1,MIF,PFKL,PRDX1,RANBP1,TPI1
Jesiotr Full eggs - 2023-01-25 01:50 PM		VEGFA	growth factor						8.89e-06	ACADM,ADH5,COX5B,COX6B1,CST3,CSTB,ETFA,GART,HBEGF,HSPA5,MDH2,NME2,PCNA,PPA1,SDHB,SET,SLC25A6,TUFM,UQCRB
Jesiotr Full eggs - 2023-01-25 01:50 PM		thioacetamide	chemical toxicant						9.09e-06	ANXA1,ANXA2,ANXA4,CKB,CLU,GOT1,GPNMB,GSTM3,GYG1,HSPA4,LOX,PKM,PPT1,PSMD10,RRM1,TAGLN3,TES
Jesiotr Full eggs - 2023-01-25 01:50 PM		CD300LF	other						9.17e-06	ACAA2,ACADL,ECHS1,ECI2,GPI,PCK2
Jesiotr Full eggs - 2023-01-25 01:50 PM		IKBKE	kinase						9.31e-06	ALDOC,ENO3,IDH3A,PDHA1,PFKL,PGM1,PHGDH,PSAT1,PYGL,TPI1
Jesiotr Full eggs - 2023-01-25 01:50 PM		Hbb-b1	transporter						1.03e-05	ATP5F1C,CYC1,FTH1,NDUFA9,NDUFB7,NDUFS3,NDUFS4,SDHA,TF,UQCRC1
Jesiotr Full eggs - 2023-01-25 01:50 PM		palmitic acid	chemical - endogenous mammalian						1.11e-05	ACAA1,ACADL,ACADM,ALDOA,CALR,CTSD,G6PD,HSP90B1,HSPA5,HYOU1,IVD,NSFL1C,PLIN2,PSMA1,PSMC1,PSMC2,PSMC3,UCHL1,VCP	APOE,ARNT,ATF6,D-glucose,ESR1,HIF1A,HSPA5,Hif1,NFE2L2,SP1,TP53,palmitic acid
Jesiotr Full eggs - 2023-01-25 01:50 PM		WT1	transcription regulator						1.17e-05	ACTN1,AHCY,ANXA11,ATP5ME,CIRBP,ETFA,GSN,HBEGF,HSP90B1,KPNA1,MYL6,NCSTN,PCK2,PDIA4,PPIB,RPL19,TARS1
Jesiotr Full eggs - 2023-01-25 01:50 PM		PRL	cytokine						1.33e-05	ANXA2,ANXA3,ANXA5,ATP5PD,CLU,CST3,CTSD,ENO1,GPNMB,Histone h3,HSPD1,P4HB,PC,PCNA,PDIA4,PDIA5,SCP2,SOD1,TPM3	ARNT,D-glucose,ESR1,FOXO1,HIF1A,Hif1,IGF1R,MYC,NFKBIA,PRL,SP1,TP53,cyclosporin A
Jesiotr Full eggs - 2023-01-25 01:50 PM		TRAP1	enzyme						1.36e-05	ANXA1,ATP5F1A,ATP5ME,C1QBP,COX5A,COX5B,HSPD1,HSPE1,PKM,SOD1
Jesiotr Full eggs - 2023-01-25 01:50 PM		ACLY	enzyme						1.43e-05	ATP5F1B,COX5A,DCT,IDH3A,NDUFS3,SDHB
Jesiotr Full eggs - 2023-01-25 01:50 PM		MAP3K12	kinase						1.43e-05	ACTG1,RPS18,RPS2,RPS8,TUBA1A,TUBB4B
Jesiotr Full eggs - 2023-01-25 01:50 PM		PRKCG	kinase						1.43e-05	ATP5F1A,COX5A,COX6B1,CYC1,IREB2,NDUFA2,PCNA,PVALB	PRKCG,TEAD1
Jesiotr Full eggs - 2023-01-25 01:50 PM		PTN	growth factor						1.43e-05	ACADL,ACADVL,FBP1,HADHA,PC,PDHA1,PFKL,PLIN2
Jesiotr Full eggs - 2023-01-25 01:50 PM		MHC II	group						1.45e-05	FTH1,IgG,RPL19,RPLP0,RPS2,RPS28,TPT1
Jesiotr Full eggs - 2023-01-25 01:50 PM		FAAH	enzyme						1.75e-05	ATP5PD,RPL17,RPL5,RPS18,RPS2,RPS6
Jesiotr Full eggs - 2023-01-25 01:50 PM		GCK	kinase						1.75e-05	ACADM,ATP5F1A,ATP5F1C,ECHS1,FH,HADH
Jesiotr Full eggs - 2023-01-25 01:50 PM		RGS2	enzyme						1.79e-05	ANXA4,CNPY2,GLA,HADH,HBEGF,HEXB,HSP90B1,MANF,PDIA4,PPIB
Jesiotr Full eggs - 2023-01-25 01:50 PM		SKIC2	enzyme						1.97e-05	ALDOA,ENO1,GLRX,GOT1,PFKL,PGM1,TPI1
Jesiotr Full eggs - 2023-01-25 01:50 PM		PPARD	ligand-dependent nuclear receptor						2.04e-05	ACAA1,ACAA2,ACADL,ACADVL,ALDH9A1,ASS1,ECI2,ENO1,FABP3,FBP1,FCGBP,GOT2,IgG,LDHB,PCNA,PKM,PLIN2,YWHAE	AKT1,ESR1,FOXO1,GW501516,PPARA,PPARD,PPARG,PPARGC1A,bezafibrate
Jesiotr Full eggs - 2023-01-25 01:50 PM		NRG1	growth factor						2.08e-05	ACAT1,ACTN1,ENO3,ETFB,FLNA,FSCN1,GLG1,GPI,HEXB,IMMT,LSM1,NDUFS1,PCCB,PHGDH,PYGM,SDHA,TF
Jesiotr Full eggs - 2023-01-25 01:50 PM		Ubiquitin	group						2.14e-05	HSP90AA1,HSP90B1,HSPA4,HSPA5,HSPA9,HSPD1
Jesiotr Full eggs - 2023-01-25 01:50 PM		YM-58483	chemical reagent						2.14e-05	RPL21,RPL26,RPS12,RPS19,RPS28,RPS5
Jesiotr Full eggs - 2023-01-25 01:50 PM		CEBPB	transcription regulator						2.14e-05	ALB,ARPP19,CIRBP,CLPP,CLU,DUT,HPX,HSD17B4,HSP90AA1,HSPD1,HSPE1,IgG,LCP2,MCM4,PA2G4,PAICS,PCNA,PRDX4,PSMA3,PSMA6,RAN,RANBP1,RBBP7,SERPINA1,SHMT1,SRSF2,TF,TUBB3	ATM,CDKN2B,CEBPB,CTNNB1,DDIT3,E2F1,H2AX,Hif1,MAX,MLXIPL,MYC,NFKBIA
Jesiotr Full eggs - 2023-01-25 01:50 PM		PLIN1	other						2.17e-05	ACADL,ACADM,ACADVL,HADHA,HADHB	PLIN1,PNPLA2,PPARA,PPARG,TP53
Jesiotr Full eggs - 2023-01-25 01:50 PM		RHOJ	enzyme						2.17e-05	ACTG1,ANXA1,GSN,MYH9,PPP2R1A
Jesiotr Full eggs - 2023-01-25 01:50 PM		cigarette smoke	chemical toxicant						2.38e-05	CAT,CKB,CLU,G6PD,GSTP1,HSPA5,HSPA9,LAMP2,PGD,PRDX1,PRDX4,PSMD1,RPS6,TCN2,UGDH	NFE2L2,cigarette smoke
Jesiotr Full eggs - 2023-01-25 01:50 PM		PD98059	chemical - kinase inhibitor						2.39e-05	ALDOA,ANXA1,ARPP19,CLU,EIF5,ENO1,FTH1,GPI,HADHB,HBEGF,HMGB3,HSPA5,HYOU1,KRT8,LAMP2,MIF,MYH11,PABPC1,PC,PCNA,RAN,RPS2,RPS6,SERPINA1,SOD1,TF,TXN	CEBPA,CEBPB,FGF2,FOS,FOXO1,Hif1,MYC,NFE2L2,NFKBIA,NR3C1,PD98059,TNF,TP53
Jesiotr Full eggs - 2023-01-25 01:50 PM		ERBB2	kinase						2.59e-05	ACAA2,ADAM17,AGR2,ALAD,ALDOC,ANXA2,ANXA3,CCR7,CLU,ETFB,FSCN1,GART,GLO1,GYG1,HADHB,HBEGF,LAMP2,MCCC1,MCM4,MIF,NDUFAB1,NPC2,PAICS,PCK2,PCNA,PDHA1,PDIA4,PFN2,PGM1,PHGDH,PIN1,PLIN2,PSMC3,RPL17,RPS10,RRM1,SERPINI1,SHMT1,TMEM43,TUBA1A	ERBB2,PTEN,RB1,TP53
Jesiotr Full eggs - 2023-01-25 01:50 PM		mifepristone	chemical drug						2.6e-05	AGR2,ANXA1,CAST,CLU,COL15A1,CTSD,FTH1,HBEGF,HSPA4,HSPA5,HSPD1,LOX,LTF,MT-CO2,NME2,PC,PCNA,PEPD,PSMA1	CEBPA,ESR1,ESR2,FOS,FOXO1,NFKBIA,NR1I2,NR3C1,PPARA,PPARG,TNF,dexamethasone,mifepristone,progesterone,testosterone
Jesiotr Full eggs - 2023-01-25 01:50 PM		RNASEH1	enzyme						2.62e-05	PSMB4,RPS21,RPS3
Jesiotr Full eggs - 2023-01-25 01:50 PM		IL4	cytokine						2.71e-05	ACTG1,ADAM17,AK2,ALDOC,ANXA1,ANXA2,ANXA4,ANXA6,ASS1,BANF1,CAT,CCR7,CKB,CLNS1A,CLTC,CSTB,DCT,EIF4A1,FLNA,FSCN1,GSTT2/GSTT2B,HBEGF,IgG,IMPDH1,LAMP2,LCP2,MYH9,NCL,PCYOX1L,PDS5A,PFKL,PGM1,PIN1,PKM,PLIN2,PSMA2,PSMA6,RPS19,RPS6,TES,THOP1,TPD52L2,TPI1,UCHL3,UQCRC1	CEBPA,CEBPB,FOS,FOXO1,HIF1A,IFNG,IL4,NFKBIA,NFYA,NR3C1,TNF,TP53
Jesiotr Full eggs - 2023-01-25 01:50 PM		SREBF1	transcription regulator						2.73e-05	ALDOA,ALDOC,ATOX1,ATP5ME,CAPZB,FABP3,G6PD,GPNMB,HSPA5,IMMT,MT-CO2,OAT,PCK2,PGD,RPLP0,SERPINA1,TF
Jesiotr Full eggs - 2023-01-25 01:50 PM		CGA	other						2.76e-05	CRELD2,FKBP2,HSP90B1,HSPA5,HYOU1,PDIA3,PDIA4,PDIA6,PPIB,TXNDC12
Jesiotr Full eggs - 2023-01-25 01:50 PM		betaine	chemical - endogenous mammalian						2.85e-05	ATP5ME,COX5A,Histone h3,HSPA5,NDUFS4
Jesiotr Full eggs - 2023-01-25 01:50 PM		peoniflorin	chemical drug						2.85e-05	ATP5F1A,COX5A,ENO1,GLO1,PDIA3
Jesiotr Full eggs - 2023-01-25 01:50 PM		PNPLA2	enzyme						2.92e-05	ACAA2,ACADL,ACADM,ACADVL,ACO2,FH,HSPA5,PLIN2,PLIN3	ARNT,ATF6,D-glucose,ESR1,FOS,FOXO1,HIF1A,Hif1,LEP,NFE2L2,PNPLA2,PPARA,PPARG,PPARGC1A,TP53,palmitic acid
Jesiotr Full eggs - 2023-01-25 01:50 PM		ATF6	transcription regulator						2.95e-05	CALR,HSP90B1,HSPA5,MANF,PDIA4,PLIN2,RAN,TXNDC5	ATF6,SP1,cholesterol
Jesiotr Full eggs - 2023-01-25 01:50 PM		indomethacin	chemical drug						3.02e-05	ANXA1,ANXA2,CLU,CTSD,GPNMB,GSTM3,IgG,KRT8,MANF,P4HB,PCNA,PLIN2,RPS21,RPS28,TES,YWHAE	CEBPA,EGF,ESR2,FOS,FOXO1,GATA1,NFKBIA,NR3C1,PPARA,PPARD,PPARG,RB1,TNF,TP53,indomethacin
Jesiotr Full eggs - 2023-01-25 01:50 PM		CUL4B	other						3.05e-05	GLO1,HSPA9,PRDX3,PSMA1,SOD1,TPI1,TPM3
Jesiotr Full eggs - 2023-01-25 01:50 PM		GFER	enzyme						3.12e-05	COX5A,CYC1,DNM1L,NDUFA10,UQCRB,UQCRC1
Jesiotr Full eggs - 2023-01-25 01:50 PM		CYLD-AS1	other						3.3e-05	FTH1,G6PD,GLRX,PGD,PRDX1,TALDO1,TKT,UGDH
Jesiotr Full eggs - 2023-01-25 01:50 PM		E2F4	transcription regulator						3.59e-05	CALM1 (includes others),DUT,HMGB3,HSP90B1,MCM4,MTHFD1,NCL,PCNA,PRKCSH,PRPSAP1,PSAT1,RANBP1,RBBP4,RRM1,SRSF2
Jesiotr Full eggs - 2023-01-25 01:50 PM		doxorubicin	chemical drug						3.61e-05	ACTC1,ALB,ANXA1,ANXA2,ATP5F1A,CAT,CLU,CTSD,DDX1,EEF1B2,EIF5A,FTH1,GPNMB,GSTM3,HBEGF,HSP90AA1,KRT8,P4HB,PCNA,PRDX1,PSAP,RRM1,SOD1,TES,TXN	ATM,BHLHE40,CEBPA,FOS,FOXO1,H2AX,NFKBIA,NR3C1,SP1,TNF,TP53,doxorubicin
Jesiotr Full eggs - 2023-01-25 01:50 PM		3,5-diiodothyronine	chemical - endogenous mammalian						3.7e-05	ENO1,ENO3,IDH3A,PGM1
Jesiotr Full eggs - 2023-01-25 01:50 PM		L-serine	chemical - endogenous mammalian						3.7e-05	PCK2,PCNA,PHGDH,PSAT1
Jesiotr Full eggs - 2023-01-25 01:50 PM		pomegranate extract pill	chemical drug						3.7e-05	CAT,PRDX1,SOD1,TUFM
Jesiotr Full eggs - 2023-01-25 01:50 PM		THBS4	other						3.73e-05	CALR,CRELD2,HSPA5,HYOU1,MANF,P4HB	ATF6,ERN1,THBS4,XBP1
Jesiotr Full eggs - 2023-01-25 01:50 PM		bardoxolone	chemical drug						3.73e-05	FTH1,HSPA9,MDH2,PCNA,TUFM,UGDH
Jesiotr Full eggs - 2023-01-25 01:50 PM		NOTCH1	transcription regulator						3.9e-05	ALDOA,DLD,ECHS1,GATD3/LOC102724023,GLUD1,HSP90AB1,HSPE1,KRT8,LOX,MYH11,NDUFS1,OAT,PDIA3,PIN1,PKM,S100A1,SDHA
Jesiotr Full eggs - 2023-01-25 01:50 PM		IFNG	cytokine						4.05e-05	ADAM17,AHCY,ALDH7A1,ARL6IP5,ARPP19,ASS1,CAT,CCR7,CEACAM5,CIRBP,CTSD,DCT,ENO1,FBP1,FTH1,GART,GLA,GSTP1,H2AC21,HBEGF,Histone h3,HSD17B4,HSP90AA1,HSP90AB1,HSPA5,HSPD1,IgG,IREB2,LCP2,LOX,MCM4,MIF,MT2A,MYH10,MYH9,PDHA1,PFKL,PHB2,PHGDH,PKM,PLCG1,PPIA,PSMA2,PSMA4,PSMA6,RACK1,RBBP7,SERPINA1,SLC12A1,THOP1,TPI1,TUBB3,ZPR1	ARNT,CEBPA,CEBPB,D-glucose,DDIT3,E2F1,ESR1,FOS,FOXO1,HIF1A,Hif1,IFNG,MYC,NFKBIA,NFYA,NR3C1,PPARGC1A,TNF,TP53
Jesiotr Full eggs - 2023-01-25 01:50 PM		APLN	other						4.25e-05	ANXA2,ANXA5,ANXA6,CAT,FSCN1,IFT122,SOD1,TUBA1A,YWHAQ
Jesiotr Full eggs - 2023-01-25 01:50 PM		methylnitrosourea	chemical toxicant						4.43e-05	CLU,GSTP1,Histone h3,PCNA,RPS12,SOD1	ATM,FOXO1,H2AX,NFKBIA,SP1,TP53,methylnitrosourea
Jesiotr Full eggs - 2023-01-25 01:50 PM		RET	kinase						4.5e-05	ACTC1,ANXA1,ANXA4,CLU,EIF4G3,HSP90AA1,HSPA9,HSPD1,LOX,MYL6,STIP1,TAGLN3	CEBPB,HSF1,HSF2,RET
Jesiotr Full eggs - 2023-01-25 01:50 PM		HSPA5	enzyme						4.56e-05	ACADM,ACADVL,CLU,HADHA,HSP90B1,HSPA5,P4HB	ATF6,ERN1,HIF1A,HSPA5,Insulin,MTOR,PPARA,PPARG,PPARGC1A,RORC,XBP1
Jesiotr Full eggs - 2023-01-25 01:50 PM		glycine	chemical - endogenous mammalian						4.7e-05	ALB,PCK2,PCNA,PHGDH,PSAT1
Jesiotr Full eggs - 2023-01-25 01:50 PM		TFAP2A	transcription regulator						4.86e-05	ADAM17,ANXA1,GLO1,MT2A,PRDX1,PSAP,RAB27B,RPL6,RPLP0,RPS5,TPM3	CTNNB1,MYC,TFAP2A,YAP1
Jesiotr Full eggs - 2023-01-25 01:50 PM		STIM1	ion channel						5.08e-05	GSTO1,PRDX1,RPL21,RPL26,RPS12,RPS19,RPS28,RPS5
Jesiotr Full eggs - 2023-01-25 01:50 PM		RB1	transcription regulator						5.22e-05	ACO2,ACTC1,ATP5F1A,CAP1,COX6B1,DLAT,DNM1L,GSTO1,Histone h3,MCM4,MDH1,NDUFA10,NDUFA2,NDUFA9,NDUFS4,PARK7,PCNA,PGD,RANBP1,RRM1,SDHB,TUBA1A,UQCRC1,YWHAE	E2F4,HIF1A,NR4A1,PTEN,RB1,TP53,YY1
Jesiotr Full eggs - 2023-01-25 01:50 PM		poly rI:rC-RNA	biologic drug						5.31e-05	ACO2,ANXA1,ATP5MG,CCR7,CCT5,CNP,CYC1,EEF1G,EIF5A,ETFB,HBEGF,HSPA5,HSPA9,HSPD1,LAP3,LTF,MRPL39,NDUFA10,PCK2,PDHB,PLCG1,PSMA3,RPL11,RPL15,RPL17,RPL19,RPL3,RPL30,RPS2,SRSF2,SSB,TARS1
Jesiotr Full eggs - 2023-01-25 01:50 PM		azetidyl-2-carboxylic acid	chemical reagent						5.46e-05	CLU,HSP90B1,HSPA5,HSPA9
Jesiotr Full eggs - 2023-01-25 01:50 PM		n-nitrosomethylbenzylamine	chemical toxicant						5.95e-05	ANXA2,GATD3/LOC102724023,GSTT2/GSTT2B,HSP90AA1,LAMP2,MGST3,PCNA,PHGDH,PSMA6,RAB1A,TXNL1
Jesiotr Full eggs - 2023-01-25 01:50 PM		gemfibrozil	chemical drug						6.23e-05	ACAA1,ACADL,ACADVL,ANXA7,CNP,ECI1,HADHA,HADHB	ACOX1,PPARA,PPARD,PPARG,TP53,gemfibrozil
Jesiotr Full eggs - 2023-01-25 01:50 PM		DDX21	enzyme						6.46e-05	PSMB4,RPS21,RPS3
Jesiotr Full eggs - 2023-01-25 01:50 PM		ZC3H10	other						6.46e-05	ATP5F1A,MT-CO2,SDHB
Jesiotr Full eggs - 2023-01-25 01:50 PM		elaidic acid	chemical - endogenous mammalian						6.58e-05	ATP5F1A,ATP5F1B,DLAT,ECI1,HPX,NPC2,PHGDH,PPT1,SERPINC1
Jesiotr Full eggs - 2023-01-25 01:50 PM		ZBTB7B	transcription regulator						6.89e-05	ACAA2,ACADL,ACADM,ACADVL,ATP5F1A,HADHA,NDUFAB1,SDHB
Jesiotr Full eggs - 2023-01-25 01:50 PM		PML	transcription regulator						7.3e-05	ACADL,ACADM,ACTG1,ANXA4,CAT,HADHB,NSFL1C,PIK3C2A,PRDX1,STIP1,TPD52L2,TXN
Jesiotr Full eggs - 2023-01-25 01:50 PM		ATM	kinase						7.6e-05	ADH5,CLU,HSP90AA1,HSP90AB1,HSPE1,IgG,PCNA,RRM1	ATM,H2AX,NFKBIA,TP53
Jesiotr Full eggs - 2023-01-25 01:50 PM		calcitriol	chemical drug						7.77e-05	AGR2,ALB,ANXA2,ATIC,COMT,DNM1L,ETFB,FTH1,G6PD,GLRX,GLUD1,GNPDA1,HBEGF,HSD17B4,HSPA9,HSPD1,LTF,MCM4,OAT,PC,PCNA,PDHA1,PHGDH,PLCG1,SERPINA1,SLC25A6,SOD1,TF,TXN	CDKN1A,CEBPA,CEBPB,DDIT3,E2F1,E2F4,ESR1,ESR2,FOS,FOXO1,MYC,N-cor,NFKBIA,NR3C1,RB1,TNF,TP53,beta-estradiol,calcitriol
Jesiotr Full eggs - 2023-01-25 01:50 PM		cadmium chloride	chemical toxicant						7.77e-05	ALB,ANXA5,DNM1L,EEF1D,HSP90AA1,HSPA5,PCNA,PKM,TXN	FOXO1,IGF1R,MYC,cadmium chloride
Jesiotr Full eggs - 2023-01-25 01:50 PM		MFN1	enzyme						7.77e-05	ALDOA,GPI,LDHB,PKM	HIF1A,Insulin,MFN1,PPARA,PPARG,PPARGC1A
Jesiotr Full eggs - 2023-01-25 01:50 PM		sapanisertib	chemical drug						7.77e-05	ATIC,Histone h3,PABPC1,RPS3A
Jesiotr Full eggs - 2023-01-25 01:50 PM		CST5	other						8.1e-05	ADSL,ANXA2,ANXA3,ANXA5,ANXA6,DDT,EEF1B2,EEF1D,EEF1G,NCL,NDUFB7,NPAS2,PRDX1,TXN,UCHL5,VDAC2
Jesiotr Full eggs - 2023-01-25 01:50 PM		KLF15	transcription regulator						8.43e-05	ACADL,ACADM,ACADVL,ACAT1,FABP3,HADHA,HADHB	FOXO1,KLF15,MTOR,NFKBIA,PPARGC1A,RORC,SP1,TP53
Jesiotr Full eggs - 2023-01-25 01:50 PM		FOLR1	transporter						8.44e-05	ALDOC,ARHGDIB,ATP6V1B2,CAT,ECI2,GLRX,PFN1,TPI1,UCHL5
Jesiotr Full eggs - 2023-01-25 01:50 PM		ALKBH5	enzyme						9.15e-05	CLU,CTSD,DNM1L,EEF1D,EIF4G3,PRDX4,RPLP0,SOD1,UBA1
Jesiotr Full eggs - 2023-01-25 01:50 PM		FOXA1	transcription regulator						9.19e-05	ACTC1,AGR2,ALDH6A1,ANXA1,ATP5PF,DCT,HADH,MUC6,MYH11,SLC12A1,SOD1,TF	FOXA1,FOXA2
Jesiotr Full eggs - 2023-01-25 01:50 PM		TRIB1	kinase						9.45e-05	ACAA1,ACAA2,ACADL,ACADM,ATP5F1A,DNM1L,NDUFA9
Jesiotr Full eggs - 2023-01-25 01:50 PM		ESR1	ligand-dependent nuclear receptor						9.54e-05	ABCC5,ACTC1,ADAM17,ANXA3,ANXA4,ASS1,ATOX1,CEACAM5,CKB,COMT,CTSD,EIF5A,EML1,ENO1,FKBP2,FLNA,G6PD,GCSH,GLRX,GSN,GYG1,HBEGF,HPX,HSD17B4,HSP90AA1,HSP90B1,HSPD1,LTF,MYH10,MYH11,NDUFB7,NENF,PCNA,PDCD5,PFN2,PHB2,PLIN2,PPP2R1A,PSAT1,PYGL,RAB6A,RBBP4,RBP4,RCN2,RPL24,SUCLA2,TMSB15A,UMODL1	CEBPB,E2F4,ESR1,ESR2,FOS,MYC,N-cor,NFKBIA,PPARGC1B,SP1,beta-estradiol,cholesterol,estrogen,fulvestrant
Jesiotr Full eggs - 2023-01-25 01:50 PM		OMA1	peptidase						9.66e-05	ACADVL,ALDH18A1,DNM1L,GSTO1,NDUFA9,TARS1
Jesiotr Full eggs - 2023-01-25 01:50 PM		6-hydroxydopamine	chemical toxicant						9.91e-05	CALR,HSP90AB1,HSPA4,HSPA5,HSPA9,P4HB,PDIA3,PPIB,VCP	6-hydroxydopamine,ATF4,ATF6,EIF2AK3,ERN1,XBP1
Jesiotr Full eggs - 2023-01-25 01:50 PM		ATF3	transcription regulator						9.94e-05	ARF1,DUT,FBP1,GSN,HSPA5,MT2A,PAICS,PHGDH,PSAT1,RAB11A,RRM1
Jesiotr Full eggs - 2023-01-25 01:50 PM		AMPK	complex						0.000101	ACO2,CAT,FSCN1,IDH3A,LDHB,MT-CO2,OAT,PDHB,SDHA,SOD1	AMPK,ATF4,ESRRA,ESRRG,Esrra,FOXO1,NFKBIA,PPARG,PPARGC1A,SP1,TFAM,TP53
Jesiotr Full eggs - 2023-01-25 01:50 PM		HFE	transmembrane receptor						0.000101	CRELD2,CTSE,DCT,GSTT2/GSTT2B,HSP90AA1,HSP90AB1,HSP90B1,HSPA5,HSPD1,TF
Jesiotr Full eggs - 2023-01-25 01:50 PM		KAT5	transcription regulator						0.000105	ALB,CALR,CRELD2,HSP90B1,HSPA5,HSPD1,HYOU1,MANF,NME2,PCK2,PDIA4,SRSF2,YWHAZ
Jesiotr Full eggs - 2023-01-25 01:50 PM		ASPSCR1-TFE3	fusion gene/product						0.000107	ATP6V1B2,CAST,CTSD,GNS,GPNMB,NPC2,PEPD,TCN2,VAT1
Jesiotr Full eggs - 2023-01-25 01:50 PM		COL6A1	other						0.000107	ALDOA,ENO3,PVALB,TPI1
Jesiotr Full eggs - 2023-01-25 01:50 PM		ONECUT1	transcription regulator						0.000108	CCT8,CLNS1A,EIF4A1,GLA,HSD17B4,MDH1,MGST3,OAT,PFKL,PHB2,PSMA1,PSMB1,SERPINA1,TXNDC12,VCP,VWA5A
Jesiotr Full eggs - 2023-01-25 01:50 PM		aristolochic acid I	chemical toxicant						0.00011	ACADM,IVD,MCCC1,MCCC2,SDHA
Jesiotr Full eggs - 2023-01-25 01:50 PM		UCHL1	peptidase						0.000111	ANXA6,ATP5F1B,HSPA5,LDHB,PSMC2,RPS6,SCP2,VWA5A
Jesiotr Full eggs - 2023-01-25 01:50 PM		CYP1A1	enzyme						0.000116	ANXA3,ANXA4,ANXA7,BANF1,COX6B1,ECI2,GSTM3,RBBP4,SDHB
Jesiotr Full eggs - 2023-01-25 01:50 PM		GAC0001E5	chemical reagent						0.000127	GLUD1,GOT1,GOT2
Jesiotr Full eggs - 2023-01-25 01:50 PM		TOP1MT	enzyme						0.000127	ATP5F1A,MT-CO2,SDHB
Jesiotr Full eggs - 2023-01-25 01:50 PM		LIPE	enzyme						0.000134	ACADL,ACADM,HSPA5,PC,PDHA1,PLIN2,PLIN3,PVALB,RBP4,SUCLA2,TKT	FOS,HIF1A,Insulin,LEP,LIPE,PPARA,PPARG,PPARGC1A
Jesiotr Full eggs - 2023-01-25 01:50 PM		SNORD22	other						0.000144	YWHAB,YWHAE,YWHAQ,YWHAZ
Jesiotr Full eggs - 2023-01-25 01:50 PM		PTGS2	enzyme						0.000169	ANXA1,ANXA2,CALR,CCR7,CLU,CST3,CTSD,HBEGF,IgG,PCNA,PPA1,PSAP,RPS19,RPS3A	Akt,CEBPA,FOS,FOXO1,NFKBIA,NR3C1,PPARD,PTGS2,TNF,YAP1,indomethacin
Jesiotr Full eggs - 2023-01-25 01:50 PM		BHLHE40	transcription regulator						0.000169	ACTN1,ALDH7A1,ANXA1,CCR7,CNP,GLRX,GSTM3,HBEGF,HSPA5,KRT8,LAP3,LCP2,LOX,PLIN2,PSMA2,RPS9,TES	BHLHE40,CEBPB,FOS,HIF1A,IFNG,NFYA,TP53
Jesiotr Full eggs - 2023-01-25 01:50 PM		FBXW7	enzyme						0.000172	ADAM17,ATP5F1A,ECHS1,HSPE1,IVD,MT-CO2,PCCB,STIP1
Jesiotr Full eggs - 2023-01-25 01:50 PM		ceruletide	biologic drug						0.000181	ACTG1,ADAM17,ANXA2,HSPA5,KRT8,MYH9,PGD,PLIN3,PPP2R1A
Jesiotr Full eggs - 2023-01-25 01:50 PM		DDIT3	transcription regulator						0.000182	CLPP,HSPA5,HSPD1,HSPE1,LOX,NPAS2,PCK2,PCNA,SERPINA1,SRSF2	CEBPA,CEBPB,DDIT3,E2F1,FOS,FOXO1,MYC,NFKBIA,NR3C1,TNF
Jesiotr Full eggs - 2023-01-25 01:50 PM		HNF1A	transcription regulator						0.000186	AK2,ALB,ANXA4,DCT,FBP1,FH,GDI2,GLA,GOT1,HPX,HSPA5,MCCC1,MTHFD1,PFKL,PSMA5,RACK1,SERPINA1,TARS1,TPI1,TXNDC12,UROD,VTN	HNF1A,HNF1B,HNF4A,NR3C1
Jesiotr Full eggs - 2023-01-25 01:50 PM		FBXO32	enzyme						0.000187	CALR,HPX,HSPA5,HYOU1,OAT,PDIA3,RPN1,STT3A
Jesiotr Full eggs - 2023-01-25 01:50 PM		2500002B13Rik	other						0.000189	ATP5F1A,ATP5F1B,MT-CO2,SDHB
Jesiotr Full eggs - 2023-01-25 01:50 PM		dantrolene	chemical drug						0.000189	ATP5F1A,ATP5PD,HSPA5,SDHA
Jesiotr Full eggs - 2023-01-25 01:50 PM		2-methoxyestradiol	chemical - endogenous mammalian						0.000189	EIF5A,LOX,LTF,PCNA,SOD1,YWHAB	2-methoxyestradiol,CEBPB,ESR1,FN1,estrogen
Jesiotr Full eggs - 2023-01-25 01:50 PM		ouabain	chemical drug						0.000189	ANXA5,Histone h3,HSPA5,HSPA9,PCNA,YWHAQ	PRL,TP53,ouabain
Jesiotr Full eggs - 2023-01-25 01:50 PM		GW501516	chemical drug						0.000195	ACAA2,ACADL,ACADM,CAT,FABP3,HADHA,LTF,PLIN2,SOD1	ATF6,GW501516,NFE2L2,PPARA,PPARD,PPARG,palmitic acid
Jesiotr Full eggs - 2023-01-25 01:50 PM		OSM	cytokine						0.000196	ABCC5,ACAA1,ADAM17,ADH5,ALB,ANXA1,ANXA2,ANXA3,CAT,CLPP,COX6B1,DNM1L,ETFB,GART,GNS,GPNMB,HBEGF,HSPA5,MT2A,MYH10,PCNA,PEPD,PYGL,SERPINA1,TUBA1A
Jesiotr Full eggs - 2023-01-25 01:50 PM		TFAM	transcription regulator						0.000203	ACADL,ACADM,ECHS1,FABP3,LDHB,MT-CO2,PGAM1,PKM	HIF1A,Insulin,PPARA,PPARG,PPARGC1A,TFAM
Jesiotr Full eggs - 2023-01-25 01:50 PM		OVOL2	transcription regulator						0.000214	ALDOA,ENO1,GPI,PFKL,PGAM1,PKM
Jesiotr Full eggs - 2023-01-25 01:50 PM		Cdc42	enzyme						0.00022	CTSD,EIF4A1,FLNA,HSP90AB1,LAMP2,MYH9,NPC2,PHGDH
Jesiotr Full eggs - 2023-01-25 01:50 PM		LDHB	enzyme						0.00022	ATP5F1A,ATP5F1B,COX5A
Jesiotr Full eggs - 2023-01-25 01:50 PM		miR-542-3p (miRNAs w/seed GUGACAG)	mature microrna						0.00022	RPL11,RPL22,RPS28
Jesiotr Full eggs - 2023-01-25 01:50 PM		VCP	enzyme						0.000225	HSPA5,NCL,NEDD8,P4HB,PPIB
Jesiotr Full eggs - 2023-01-25 01:50 PM		FLCN	other						0.000233	ALDOA,ANXA3,ATP5PF,CKB,ENO1,GPNMB,HEXB,LAMP2,MT-CO2,NPC2	FLCN,HIF1A,TFE3
Jesiotr Full eggs - 2023-01-25 01:50 PM		ABCC8	transporter						0.000244	ACADM,ACADVL,CAT,SOD1
Jesiotr Full eggs - 2023-01-25 01:50 PM		HELLS	enzyme						0.000244	HSPD1,MCM4,PCNA,PDS5A
Jesiotr Full eggs - 2023-01-25 01:50 PM		SIRT7	enzyme						0.000244	Histone h3,PSMB4,RPS21,RPS3
Jesiotr Full eggs - 2023-01-25 01:50 PM		5-azacytidine	chemical drug						0.00025	ANXA2,ATP5F1A,ATP5F1B,CALR,GSTP1,HBEGF,Histone h3,HSP90B1,HSPA5,HSPD1,LDHB,LOX
Jesiotr Full eggs - 2023-01-25 01:50 PM		N-cor	group						0.000257	ALDOA,ENO1,G6PD,GSTP1,HBEGF,PFKL,PGAM1,PKM,PLIN2	ESRRG,HDAC3,KDM5A,N-cor,PPARA,PPARD,PPARG,metribolone
Jesiotr Full eggs - 2023-01-25 01:50 PM		EIF4E	translation regulator						0.00026	ATOX1,CAPZB,DLAT,LSM1,NEDD8,PA2G4,PCNA,PIN1,PVALB,RPL19,RPL35,RRM1,ZPR1
Jesiotr Full eggs - 2023-01-25 01:50 PM		SLC22A5	transporter						0.000264	ACADL,ACADM,ACADVL,HADH,HADHB
Jesiotr Full eggs - 2023-01-25 01:50 PM		epoxomicin	chemical - protease inhibitor						0.000264	HSPA5,PSMA2,PSMA6,PSMB1,PSMB4
Jesiotr Full eggs - 2023-01-25 01:50 PM		F2	peptidase						0.000281	CALR,CLU,EIF4A1,HBEGF,HSP90AA1,LAMP2,MIF,MYH11,MYH9,PDIA4,SERPINC1,TAGLN3,TUBB3,TXNDC5,VTN	CEBPA,CEBPB,ESR1,F2,FOS,FOXO1,HIF1A,NFKBIA,NFYA,NR3C1,TGFB1,TNF,TP53
Jesiotr Full eggs - 2023-01-25 01:50 PM		ATG7	enzyme						0.000293	ACAT1,AGR2,AIFM1,EEF1G,PA2G4,PDCD6IP,PFKL,PLIN3,SET
Jesiotr Full eggs - 2023-01-25 01:50 PM		homocysteine	chemical - endogenous mammalian						0.000293	ACADM,ANXA2,CLU,ECI2,EEF1D,HSPA5,IgG,PKM,PRDX1	ATF6,HSPA5,homocysteine
Jesiotr Full eggs - 2023-01-25 01:50 PM		TNF	cytokine						0.000296	ACADM,ACADVL,ADAM17,AK2,ALAD,ALB,ANXA1,ANXA11,ARHGDIB,ARL6IP5,ASS1,ATP5PF,CALR,CAT,CCR7,CLU,CNP,COL15A1,CTSD,DDT,FSCN1,FTH1,GATD3/LOC102724023,GSTP1,HBEGF,HEXB,HSP90AB1,HSP90B1,HSPA4,HSPA5,HSPD1,IgG,KRT8,LOX,MIF,MT-CO2,MT2A,MYH10,MYH9,MYL6,NCSTN,NME3,P4HB,PC,PCK2,PCNA,PDIA4,PHB2,PHGDH,PKM,PLIN2,PSMA2,RAB6A,RPS3,RRM1,SLC12A1,SOD1,TALDO1,TF,TPD52L2,TPT1,TXN	APOE,CEBPA,CEBPB,ESR1,ESR2,FOS,HIF1A,IFNG,MYC,N-cor,NFKBIA,NFYA,SP1,TNF,TP53,beta-estradiol
Jesiotr Full eggs - 2023-01-25 01:50 PM		4-methylnitrosoamino-1-(3-pyridinyl)-1-butanone	chemical toxicant						0.000305	ADAM17,ANXA1,LOX,SERPINA1,TF,TKT
Jesiotr Full eggs - 2023-01-25 01:50 PM		CBS/LOC102724560	enzyme						0.000309	EEF1D,GOT1,GOT2,LOX
Jesiotr Full eggs - 2023-01-25 01:50 PM		CYB561A3	enzyme						0.000309	ALDOC,FTH1,IREB2,MT2A
Jesiotr Full eggs - 2023-01-25 01:50 PM		FSH	complex						0.000344	ACTN1,ADAM17,ARL6IP5,ATP5IF1,CEACAM5,COL15A1,GOT1,LOX,MT2A,NPC2,PCNA,PKM,PLIN3,PPP2R1A,PSMD1,RAB1A,STIP1,TF,TUBA1A
Jesiotr Full eggs - 2023-01-25 01:50 PM		ATP6V0A1	transporter						0.000354	CTSD,RPS6
Jesiotr Full eggs - 2023-01-25 01:50 PM		PDIA6	enzyme						0.000354	HSP90B1,HSPA5
Jesiotr Full eggs - 2023-01-25 01:50 PM		UBE2M	enzyme						0.000354	ETFA,ETFB
Jesiotr Full eggs - 2023-01-25 01:50 PM		BMS-690514	chemical drug						0.000357	HSP90AA1,HSPA4,HSPE1,MCM4,PCNA
Jesiotr Full eggs - 2023-01-25 01:50 PM		fluoromethyl 2,2-difluoro-1-(trifluoromethyl)vinyl ether	chemical toxicant						0.000357	ANXA7,CLU,GPNMB,OAT,UCHL1
Jesiotr Full eggs - 2023-01-25 01:50 PM		tunicamycin	chemical - endogenous non-mammalian						0.000379	CALR,CLPP,COX5B,HSP90B1,HSPA5,HSPA9,MANF,NARS1,P4HB,PCK2,PCNA,PDIA3,PDIA6,PLIN2,RAB6A	ATF3,ATF4,ATF6,EIF2AK3,ERN1,NFE2L2,NFYA,XBP1,tunicamycin
Jesiotr Full eggs - 2023-01-25 01:50 PM		ADAM10	peptidase						0.000394	ACAT1,ENO1,IDH3A,LTF,PARK7,PDIA3,PVALB,RPN1,RPS10,YWHAQ
Jesiotr Full eggs - 2023-01-25 01:50 PM		PDGF BB	complex						0.000413	ANXA11,CALM1 (includes others),FLNA,HBEGF,MYH11,PCNA,PFN2,PSMB4,QARS1,RACK1,RPL13,RPN2,RPS6,UGDH,YWHAB,YWHAE,YWHAQ	CEBPB,ESR1,FGF2,HIF1A,NFYA,PDGF BB,TGFB1,TP53
Jesiotr Full eggs - 2023-01-25 01:50 PM		NRF1	transcription regulator						0.000413	COX5A,COX5B,COX6B1,FTH1,PSMC1,PSMD14,SDHA
Jesiotr Full eggs - 2023-01-25 01:50 PM		RAC2	enzyme						0.000424	ALDOA,ANXA1,CAP1,MIF,PKM,TKT
Jesiotr Full eggs - 2023-01-25 01:50 PM		NF1	other						0.000473	ARL6IP5,NCL,PVALB,RPL21,RPS19
Jesiotr Full eggs - 2023-01-25 01:50 PM		PSMD10	transcription regulator						0.000473	G6PD,PCNA,PGD,TALDO1,TKT	CCND1,FOXO1,NFKBIA,PSMD10,SP1,TP53
Jesiotr Full eggs - 2023-01-25 01:50 PM		MED30	transcription regulator						0.000474	NDUFA10,NDUFB7,SDHA,SDHB
Jesiotr Full eggs - 2023-01-25 01:50 PM		SYVN1	transporter						0.00049	CALM1 (includes others),GANAB,LDHB,PFN1,PSMC3,RAB10,RPL10,RPL18,RPN2,TARS1
Jesiotr Full eggs - 2023-01-25 01:50 PM		CD28	transmembrane receptor						0.0005	ANXA1,ARHGDIB,ATP5F1C,CYC1,FKBP2,Histone h3,IgG,NCL,PGAM1,PHB2,PPA1,PRDX4,PSMA5,PSMA6,RPL30,RPL6,SSB
Jesiotr Full eggs - 2023-01-25 01:50 PM		tert-butyl-hydroquinone	chemical reagent						0.0005	FTH1,G6PD,GSTM3,GSTP1,HSPA5,MYH11,PSMA5,RAB6A
Jesiotr Full eggs - 2023-01-25 01:50 PM		VHL	transcription regulator						0.000517	CLTC,EIF5,FTH1,GLO1,LOX,MIF,MYL12B,PCNA,RAP1B,RPS6
Jesiotr Full eggs - 2023-01-25 01:50 PM		EIF2AK4	kinase						0.000521	CAT,PCK2,PDHB,PHGDH,PSAT1,PYGL
Jesiotr Full eggs - 2023-01-25 01:50 PM		LMNB1	other						0.000521	ATP5F1B,GDI2,HBEGF,PCNA,PLIN2,RCN2
Jesiotr Full eggs - 2023-01-25 01:50 PM		salirasib	chemical drug						0.000521	ALDOC,NCL,PGAM1,PGM1,PKM,TPI1
Jesiotr Full eggs - 2023-01-25 01:50 PM		COL5A1	other						0.000541	CALR,CTSD,LOX,PKM,TF
Jesiotr Full eggs - 2023-01-25 01:50 PM		CLDN7	other						0.000548	ANXA3,ARHGDIB,CEACAM5,FOLR3,LAMTOR1,MT2A,PHGDH,RPL34,RPS7
Jesiotr Full eggs - 2023-01-25 01:50 PM		TCF4	transcription regulator						0.000549	ADAM17,ANXA6,CRELD2,CTSE,DCT,DUT,HSP90B1,HYOU1,IgG,MANF,PDIA4,PDIA6,PRDX4,SUB1,TXNDC5,YWHAZ,ZP2
Jesiotr Full eggs - 2023-01-25 01:50 PM		allopurinol	chemical drug						0.000573	ANXA1,ANXA2,CAT,CLU,GPNMB,GSTM3,SLC12A1,TES
Jesiotr Full eggs - 2023-01-25 01:50 PM		clofibrate	chemical drug						0.000573	ACAA1,ACADL,ACADVL,ANXA7,ECI1,GSTP1,HADHA,HADHB	ACOX1,PPARA,PPARG,Ppar,TP53,clofibrate
Jesiotr Full eggs - 2023-01-25 01:50 PM		cobalt chloride	chemical reagent						0.000573	ALDOA,CCR7,CLU,HSP90AB1,IREB2,PFKL,PKM,PLIN2	ARNT,HIF1A,Hif1,PPARGC1A,cobalt chloride
Jesiotr Full eggs - 2023-01-25 01:50 PM		DT-061	chemical reagent						0.000577	HSPD1,RPL19,RPL27,RPS19	CDKN2B,CEBPB,CTNNB1,DT-061,Hif1,MLXIPL,MYC
Jesiotr Full eggs - 2023-01-25 01:50 PM		ERN1	kinase						0.000604	GOT1,HSP90B1,HSPA5,NARS1,P4HB,PDIA3,PDIA5,PDIA6,PLIN2,TXNDC5	ATF6,ERN1,NFE2L2,NFYA,XBP1
Jesiotr Full eggs - 2023-01-25 01:50 PM		PHF6	transcription regulator						0.000616	FTH1,PPIA,RACK1,RAN,TPT1
Jesiotr Full eggs - 2023-01-25 01:50 PM		nafenopin	chemical drug						0.000616	ATP5F1B,DLD,HSD17B4,HSP90AB1,HSP90B1
Jesiotr Full eggs - 2023-01-25 01:50 PM		dinoprost	chemical - endogenous mammalian						0.000623	ANXA4,GSTP1,HSPA4,PDIA4,SCP2,YWHAE,YWHAZ
Jesiotr Full eggs - 2023-01-25 01:50 PM		CD44	other						0.000677	ALDOA,ALDOC,ANXA11,CALR,CCR7,CLU,ENO1,HSP90AB1,PFKL,PGAM1,PKM,SERPINA1,VCP	AKT1,CD44,CEBPA,CEBPB,ESR1,FOS,FOXO1,HIF1A,IFNG,NFKBIA,NFYA,NR3C1,TGFB1,TNF,TP53
Jesiotr Full eggs - 2023-01-25 01:50 PM		TO-901317	chemical reagent						0.000677	ACAA1,ALB,ASS1,COMT,ECI1,ENO1,FBP1,G6PD,GPI,GSTP1,PFKL,PSMA5,TKT	ARNT,D-glucose,ESR1,HDAC3,HIF1A,Hif1,N-cor,PPARA,PPARD,PPARG,TO-901317,TP53
Jesiotr Full eggs - 2023-01-25 01:50 PM		AKT1	kinase						0.00069	ACTC1,ASS1,CLU,CST3,ENO1,GCSH,GOT2,LDHB,MDH1,MT2A,MYH10,MYH11,PKM,RAB11A,VCP	AKT1,ESR1,ESR2,N-cor
Jesiotr Full eggs - 2023-01-25 01:50 PM		probucol	chemical drug						0.000695	PSMA1,PSMA2,PSMA3,PSMA4
Jesiotr Full eggs - 2023-01-25 01:50 PM		hexachlorobenzene	chemical toxicant						0.000698	AIFM1,ANXA1,ANXA2,CLU,GPNMB,TES
Jesiotr Full eggs - 2023-01-25 01:50 PM		progesterone	chemical - endogenous mammalian						0.000709	ACAT1,ADH5,ATP5PD,ATP6V1B2,CNDP2,COL15A1,COMT,CST3,CTSD,FKBP3,FTH1,G6PD,HBEGF,HSD17B4,LTF,MCM4,MT2A,NME2,PCNA,PDHA1,PKM,PRPSAP1,RAB27B,RACK1,RAP1B,RBP4	CEBPB,ESR1,ESR2,FOS,HIF1A,IFNG,N-cor,NFYA,TP53,progesterone
Jesiotr Full eggs - 2023-01-25 01:50 PM		AGRP	other						0.000723	PSMA1,PSMA2,PSMA4
Jesiotr Full eggs - 2023-01-25 01:50 PM		CBR-470-1	chemical drug						0.000723	G6PD,PRDX1,TXN	CBR-470-1,NFE2L2
Jesiotr Full eggs - 2023-01-25 01:50 PM		N-chlorotaurine	chemical - kinase inhibitor						0.000723	CAT,PRDX1,TXN
Jesiotr Full eggs - 2023-01-25 01:50 PM		PTCD1	other						0.000723	MT-CO2,SDHB,UQCRB
Jesiotr Full eggs - 2023-01-25 01:50 PM		THAP11	transcription regulator						0.000723	FTH1,LOX,MDH1
Jesiotr Full eggs - 2023-01-25 01:50 PM		CX3CL1	cytokine						0.000741	GLA,GPNMB,GSN,GYG1,HSPA5,IgG,IMPDH1,PCNA,PYGM,VTN
Jesiotr Full eggs - 2023-01-25 01:50 PM		MRTFA	transcription regulator						0.000766	ACTC1,ACTG1,COMT,FABP3,FLNA,LTF,MYH10,MYH11,MYH9,PFN1,PFN2,RAB27B
Jesiotr Full eggs - 2023-01-25 01:50 PM		Akt	group						0.00077	ATP5F1A,CCR7,CTSD,MT-CO2,MT2A,PCNA,PSMD10,PTPRM,RPL13,RPL6,RPL9,RPN2,RPS16,RPS19,RPS2,SDHB,SSB,STT3A	Akt,CTNNB1,YAP1
Jesiotr Full eggs - 2023-01-25 01:50 PM		BDNF	growth factor						0.000773	ADAM17,ALDH7A1,ANXA2,ANXA5,EEF1D,EEF2,FLNA,FSCN1,HADHA,HSD17B4,HSPA5,PCNA,PVALB,RPL13,TUBA1A,TUBB3
Jesiotr Full eggs - 2023-01-25 01:50 PM		EGF	growth factor						0.000778	ACTC1,ACTN1,ADAM17,CLU,CTSD,GLG1,GSTP1,HBEGF,Histone h3,LSM1,LTF,MT-CO2,NCL,PCNA,PPIB,PSMB1,PSMB4,RRM1,SERPINA1,TF,TUBB3,TUFM,YWHAB,YWHAE,YWHAQ	CEBPB,E2F4,EGF,ESR1,ESR2,GATA1,HIF1A,NFYA,NR4A1,RB1,TGFB1,TP53,YY1
Jesiotr Full eggs - 2023-01-25 01:50 PM		LDLR	transporter						0.000789	ALDH9A1,DLAT,DLD,FABP3,FBP1,G6PD,GPI,HSPA5,IgG,LCP2,MIF,PCK2,PFKL	CEBPB,FOS,HIF1A,IFNG,LDLR,NFYA,SREBF1,TP53
Jesiotr Full eggs - 2023-01-25 01:50 PM		PRNP	other						0.000844	CTSD,HSP90B1,HSPA5,HSPA9,LAMP2,PDCD6IP,PDIA3	ATF6,HSPA5,PRNP
Jesiotr Full eggs - 2023-01-25 01:50 PM		APOE	transporter						0.000888	ACADL,ACADM,ACAT1,ANXA11,CALR,CAT,CLU,CTSD,HSP90AB1,HSP90B1,HSPA5,HSPD1,P4HB,PC,PLIN2,SOD1,VCP	APOE,APP,CEBPA,FOS,FOXO1,HIF1A,Insulin,MTOR,NFKBIA,NR3C1,PPARA,PPARG,PPARGC1A,RORC,SP1,TNF,TP53,cholesterol
Jesiotr Full eggs - 2023-01-25 01:50 PM		anandamide	chemical - endogenous mammalian						0.000888	HSPA5,NCSTN,PLIN2,STIP1,TPI1
Jesiotr Full eggs - 2023-01-25 01:50 PM		ethionine	chemical toxicant						0.000888	ANXA1,CLU,GPNMB,SLC25A3,TES
Jesiotr Full eggs - 2023-01-25 01:50 PM		IL2	cytokine						0.000906	ALDOA,ANXA1,ARHGDIA,CCR7,ENO1,FKBP2,GART,HBEGF,Histone h3,HSP90B1,HSPA5,HSPD1,IgG,KPNA1,LCP2,PCNA,PDIA3,PHB2,PHGDH,PSAT1,PSMB1,RPL10,RPL21,RPS6,SCP2,SHMT1,STIP1,TPI1	CEBPA,CEBPB,FOS,FOXO1,HIF1A,IFNG,IL2,MTOR,NFKBIA,NFYA,NR3C1,PPARGC1A,PRL,RORC,TNF,TP53
Jesiotr Full eggs - 2023-01-25 01:50 PM		LEP	growth factor						0.00092	ACADL,ACADM,ACADVL,ACAT1,ALDOA,ASL,ASS1,ATP5F1A,CAT,ENO1,FABP3,GOT2,HPX,HSPA5,PCNA,PFKL,PLIN2,PRDX1,SCP2,SOD1,TPI1	ATF6,CEBPA,FOS,FOXO1,HIF1A,Insulin,LEP,NFE2L2,NFKBIA,NR3C1,PPARA,PPARG,PPARGC1A,SP1,TNF,cholesterol,palmitic acid
Jesiotr Full eggs - 2023-01-25 01:50 PM		4-hydroxyestradiol-17beta	chemical - endogenous mammalian						0.00098	CAT,HSPA5,LTF
Jesiotr Full eggs - 2023-01-25 01:50 PM		MYO1B	other						0.00098	ALDOA,GPI,PKM	ARNT,HIF1A,Hif1,MYO1B,PPARGC1A
Jesiotr Full eggs - 2023-01-25 01:50 PM		PTK7	kinase						0.00098	BANF1,RPL27,RPS7
Jesiotr Full eggs - 2023-01-25 01:50 PM		TBC1D1	other						0.00098	DNM1L,PLIN2,PLIN3
Jesiotr Full eggs - 2023-01-25 01:50 PM		UBA1	enzyme						0.00098	ANXA2,ANXA5,HSP90B1,HSPA5
Jesiotr Full eggs - 2023-01-25 01:50 PM		RCE1	peptidase						0.000996	ATP5F1B,GDI2,HBEGF,PLIN2,RCN2
Jesiotr Full eggs - 2023-01-25 01:50 PM		TXNIP	other						0.001	ALDOA,ENO1,G6PD,MDH2,PCNA,TPI1	HIF1A,Insulin,MTOR,PPARA,PPARG,PPARGC1A,RORC,TXNIP
Jesiotr Full eggs - 2023-01-25 01:50 PM		YY1	transcription regulator						0.00102	ACTC1,CALR,CLU,COL15A1,EEF1B2,Histone h3,HSPA5,MCM4,MYH11,PCNA,PFN2,RBBP4,RPL30,RRM1,YWHAE	E2F4,NR4A1,RB1,YY1
Jesiotr Full eggs - 2023-01-25 01:50 PM		FOXO1	transcription regulator						0.00103	ALB,ANXA3,ATP5F1B,ATP5PF,CAT,CCR7,CTSE,GPI,HSP90AB1,HSPA5,HSPD1,HYOU1,LAMP2,LCP2,NDUFA9,PCK2,PDHB,RPIA,SOD1,TKT	ATF3,ATF4,ATF6,FOXO1,NFE2L2,PPARA,PPARG,PPARGC1A
Jesiotr Full eggs - 2023-01-25 01:50 PM		FLT1	kinase						0.00105	AHCY,EIF5A,FLNA,GDI2,IGF2BP3,RBBP4,YWHAZ
Jesiotr Full eggs - 2023-01-25 01:50 PM		ruxolitinib	chemical drug						0.00105	CAT,COX6B1,CTSD,NDUFA2,NDUFB7,PRDX4,PSAT1
Jesiotr Full eggs - 2023-01-25 01:50 PM		ACADS	enzyme						0.00105	GLO1,HSPA5
Jesiotr Full eggs - 2023-01-25 01:50 PM		ALDH1A3	enzyme						0.00105	PKM,RRM1
Jesiotr Full eggs - 2023-01-25 01:50 PM		FCGRT	transmembrane receptor						0.00105	ALB,IgG
Jesiotr Full eggs - 2023-01-25 01:50 PM		GIMAP1-GIMAP5	other						0.00105	HSP90B1,HSPD1
Jesiotr Full eggs - 2023-01-25 01:50 PM		GK	kinase						0.00105	ENO3,FBP1
Jesiotr Full eggs - 2023-01-25 01:50 PM		P4HB	enzyme						0.00105	PDIA3,PDIA4
Jesiotr Full eggs - 2023-01-25 01:50 PM		PUM3	other						0.00105	RPL5,RPS6
Jesiotr Full eggs - 2023-01-25 01:50 PM		chlordecone	chemical toxicant						0.00105	HSPA5,LTF
Jesiotr Full eggs - 2023-01-25 01:50 PM		glycosylated somatostatin derivative smsDX	chemical reagent						0.00105	HSPA5,VDAC2
Jesiotr Full eggs - 2023-01-25 01:50 PM		SOD1	enzyme						0.00107	ALDOC,ASL,ASS1,CAST,CKB,CLU,COMT,DNM1L,FTH1,GSTM3,GSTP1,HSPA4,SOD1,STIP1	CEBPA,FOS,FOXO1,NFKBIA,NR3C1,SOD1,SP1,TNF,TP53
Jesiotr Full eggs - 2023-01-25 01:50 PM		PTGES	enzyme						0.00109	ANXA1,ANXA2,LAMP2,PPA1,RPS19,RPS3A
Jesiotr Full eggs - 2023-01-25 01:50 PM		SNCA	enzyme						0.0011	CAT,CCR7,DNM1L,GLO1,GSN,HSP90B1,HSPA5,LAMP2,LDHB,MDH2,PDIA5,PSMA3,RBP4,SOD1,TPI1,TUBB3,UCHL1,YWHAE	APP,FOS,FOXO1,HIF1A,SNCA,SP1,TP53,cholesterol
Jesiotr Full eggs - 2023-01-25 01:50 PM		L-methionine	chemical - endogenous mammalian						0.00119	ALB,CLU,EEF1D,HSPA5,PCK2,PIN1	ATF4,EIF2AK3,L-methionine
Jesiotr Full eggs - 2023-01-25 01:50 PM		SIX2	transcription regulator						0.00119	ALDOA,CALM1 (includes others),FBP1,HSPD1,MCM4,TPI1
Jesiotr Full eggs - 2023-01-25 01:50 PM		NR1I2	ligand-dependent nuclear receptor						0.00124	AHCY,CAT,GLUD1,GOT1,GSTM3,GSTP1,MT-CO2,PDIA4,PGD,TCN2,TF	CEBPA,FOS,NR1I2,NR3C1,PPARA,PPARG,dexamethasone
Jesiotr Full eggs - 2023-01-25 01:50 PM		EPAS1	transcription regulator						0.00127	ALDOC,CAT,CKB,EIF5A,ENO1,HSPA4,HSPA5,LOX,MANF,MIF,PLIN2,RAB27B,SOD1
Jesiotr Full eggs - 2023-01-25 01:50 PM		ATG5	other						0.00129	AGR2,AIFM1,C1QBP,EIF5A,HSPA5,PDCD5,PDIA3
Jesiotr Full eggs - 2023-01-25 01:50 PM		NFYA	transcription regulator						0.00129	ALB,CALR,CAT,FTH1,HSPA5,PKM,THOP1
Jesiotr Full eggs - 2023-01-25 01:50 PM		PALMD	other						0.00134	ALDOC,ENO1,PKM,TPI1
Jesiotr Full eggs - 2023-01-25 01:50 PM		SGPP2	phosphatase						0.00134	HSP90AA1,HSPA4,HSPA5,HSPA9
Jesiotr Full eggs - 2023-01-25 01:50 PM		IDH2	enzyme						0.00138	FTH1,PPIA,RACK1,RAN,TPT1
Jesiotr Full eggs - 2023-01-25 01:50 PM		lomustine	chemical drug						0.0014	ANXA1,ANXA2,CLU,GPNMB,GSTM3,TES
Jesiotr Full eggs - 2023-01-25 01:50 PM		black raspberry extract	chemical drug						0.00144	ANXA2,GATD3/LOC102724023,HSP90AA1,LAMP2,PHGDH,PSMA6,RAB1A,TXNL1
Jesiotr Full eggs - 2023-01-25 01:50 PM		glucosamine	chemical - endogenous mammalian						0.00152	ACADM,ASS1,HSP90B1,HSPA4,MDH2,PCCB	HIF1A,Insulin,MTOR,PPARA,PPARG,PPARGC1A,RORC,glucosamine
Jesiotr Full eggs - 2023-01-25 01:50 PM		miR-122-5p (miRNAs w/seed GGAGUGU)	mature microrna						0.00152	ADAM17,ALDOA,ANXA11,P4HB,PKM,TPD52L2
Jesiotr Full eggs - 2023-01-25 01:50 PM		NR3C1	ligand-dependent nuclear receptor						0.00156	ACAT1,ACTN1,ANXA1,CAT,CCR7,COMT,COQ8A,DPP7,DUT,G6PD,GSTP1,HSP90AB1,IFT122,LOX,MT2A,MTHFD1,OAT,PC,PCK2,PLIN2,PSMA6,PYGL,RAB11A,SERPINA1,TXN,YWHAE,YWHAZ	CEBPA,CEBPB,ESR1,ESR2,FOS,FOXO1,HIF1A,IFNG,KAT5,MYC,N-cor,NFE2L2,NFKBIA,NFYA,NR1I2,NR3C1,PPARA,PPARG,TNF,TP53,beta-estradiol,dexamethasone
Jesiotr Full eggs - 2023-01-25 01:50 PM		OGT	enzyme						0.00161	ACADM,ACO2,ETFB,NDUFA9,NDUFS1,PSMC1,PSMD14,UCHL1
Jesiotr Full eggs - 2023-01-25 01:50 PM		CIP2A	other						0.00164	COL15A1,ENO3,GPNMB,LDHB,NCL,PKM
Jesiotr Full eggs - 2023-01-25 01:50 PM		Fus	transcription regulator						0.00164	HSP90B1,HSPA4,HSPA5,RPL18,RPL19,VTN
Jesiotr Full eggs - 2023-01-25 01:50 PM		ACO1	enzyme						0.00165	ACO2,FTH1,PFN2
Jesiotr Full eggs - 2023-01-25 01:50 PM		APOC3	transporter						0.00165	CLPP,HSPA9,HSPD1
Jesiotr Full eggs - 2023-01-25 01:50 PM		FTH1	enzyme						0.00165	FTH1,IgG,SHMT1
Jesiotr Full eggs - 2023-01-25 01:50 PM		CHKB	kinase						0.00169	ACAA2,ACADL,ACADM,CLU,FABP3
Jesiotr Full eggs - 2023-01-25 01:50 PM		HNRNPH1	other						0.00169	ALDH18A1,ATP5F1A,CAT,COX5A,PRPSAP1
Jesiotr Full eggs - 2023-01-25 01:50 PM		IFNGR1	transmembrane receptor						0.0017	ATP5F1C,DNM1L,ECI2,FSCN1,FTH1,HEXB,LDHB,PRDX3,PSMA1,TXNDC5
Jesiotr Full eggs - 2023-01-25 01:50 PM		RPTOR	other						0.00176	ACADL,ACADM,CCR7,ENO1,GPI,IgG,PKM,RPS6,TPI1	CCND1,H2AX,MTOR,MYC,NFKBIA,PPARGC1A,RORC,RPTOR,sirolimus
Jesiotr Full eggs - 2023-01-25 01:50 PM		triamterene	chemical drug						0.00177	ANXA1,ANXA2,CLU,GPNMB,GSTM3,TES
Jesiotr Full eggs - 2023-01-25 01:50 PM		amino acids	chemical - endogenous mammalian						0.00178	RPL32,RPS20,RPS6,THOP1
Jesiotr Full eggs - 2023-01-25 01:50 PM		quercetin	chemical drug						0.00184	ACAA2,CAT,COMT,FCGBP,GSTP1,HSPA5,KRT8,NPAS2,PHGDH,PIN1,PRDX3,SOD1	CEBPA,FOS,FOXO1,NFKBIA,NR3C1,SOD1,SP1,TNF,TP53,quercetin
Jesiotr Full eggs - 2023-01-25 01:50 PM		imiquimod	chemical drug						0.00191	ACAT1,ATP5F1C,CCR7,ECI2,FSCN1,FTH1,HEXB,LDHB,PRDX3,PSMA1,RPS6,TXNDC5
Jesiotr Full eggs - 2023-01-25 01:50 PM		fenamic acid	chemical reagent						0.00191	ANXA1,ANXA2,CLU,GPNMB,GSTM3,TES
Jesiotr Full eggs - 2023-01-25 01:50 PM		thapsigargin	chemical toxicant						0.00197	ACADL,ACADM,CALR,CLU,COX5B,HSP90B1,HSPA5,HSPA9,KPNA1,PCK2,PCNA,SERPINI1	ATF3,ATF4,ATF6,EIF2AK3,HSPA5,NFE2L2,RB1,YY1,thapsigargin
Jesiotr Full eggs - 2023-01-25 01:50 PM		ATF4	transcription regulator						0.00199	CALR,CAST,HSP90B1,HSPA5,HYOU1,MT2A,NARS1,PCK2,PHGDH,PSAT1,TKT	ATF3,ATF4,ATF6,NFE2L2
Jesiotr Full eggs - 2023-01-25 01:50 PM		GABARAPL2	other						0.00203	CSTB,NCSTN,NPC2,PSAP
Jesiotr Full eggs - 2023-01-25 01:50 PM		MASTL	kinase						0.00204	ARHGDIB,HYOU1,IPO5,MYH10,TPM4
Jesiotr Full eggs - 2023-01-25 01:50 PM		AP2A1	transporter						0.00207	MT2A,TALDO1
Jesiotr Full eggs - 2023-01-25 01:50 PM		ATP2A1	transporter						0.00207	CALR,HSPA5
Jesiotr Full eggs - 2023-01-25 01:50 PM		CLK3	kinase						0.00207	ADSL,ATIC
Jesiotr Full eggs - 2023-01-25 01:50 PM		FDX2	transporter						0.00207	FTH1,IREB2
Jesiotr Full eggs - 2023-01-25 01:50 PM		FDXR	enzyme						0.00207	FTH1,IREB2
Jesiotr Full eggs - 2023-01-25 01:50 PM		Mt3	other						0.00207	GSTP1,MT2A
Jesiotr Full eggs - 2023-01-25 01:50 PM		PH755	chemical reagent						0.00207	PHGDH,PSAT1
Jesiotr Full eggs - 2023-01-25 01:50 PM		SKL-2001	chemical reagent						0.00207	ACADL,ACADVL
Jesiotr Full eggs - 2023-01-25 01:50 PM		ZC3H13	other						0.00207	LDHB,PKM
Jesiotr Full eggs - 2023-01-25 01:50 PM		SPI1	transcription regulator						0.00209	CAT,CCR7,COX6B1,CTSE,FTH1,Igk,LTF,MT2A,NDUFA2,NDUFB7,PCNA,PRDX4,RACK1,RPL18
Jesiotr Full eggs - 2023-01-25 01:50 PM		BCL6	transcription regulator						0.00212	ACAA2,ACADVL,ANXA6,CCR7,FTH1,HADHA,HADHB,IgG,Igk,LDHB,SCP2,VWA5A	BCL6,FOXO1,NFKBIA,SP1,TP53
Jesiotr Full eggs - 2023-01-25 01:50 PM		MAX	transcription regulator						0.00214	ACTC1,FTH1,LAMP2,MTHFD1,NCL,RBBP4,RBBP7
Jesiotr Full eggs - 2023-01-25 01:50 PM		phytohemagglutinin	chemical drug						0.00215	ADH5,CAT,CCR7,EIF5,EIF5A,HSP90AA1,IDH3A,MCM4,NEDD8,PCNA,PDHB,PLCG1,PSMA1,RPS16	FOXO1,NFKBIA,SP1,TP53,phytohemagglutinin
Jesiotr Full eggs - 2023-01-25 01:50 PM		COPS5	transcription regulator						0.00219	COQ8A,CTSD,DUT,HMGB3,LDHB,MT2A,NCL,PAICS,PCNA,RPL18,RPL36,VWA5A	Akt,COPS5,YAP1
Jesiotr Full eggs - 2023-01-25 01:50 PM		tetrachlorodibenzodioxin	chemical toxicant						0.00224	ACTN1,ALDH6A1,CCT5,COMT,CTSD,ECHS1,GLRX,GOT2,GPI,IgG,MANF,MYH11,PCCB,PCNA,PSMA1,RAB10,RPIA,SOD1,TXN,UGDH
Jesiotr Full eggs - 2023-01-25 01:50 PM		guanidinopropionic acid	chemical drug						0.00224	CYC1,NDUFS4,SDHA,SDHB,UQCRB
Jesiotr Full eggs - 2023-01-25 01:50 PM		GABARAPL1	other						0.00231	CSTB,NCSTN,NPC2,PSAP
Jesiotr Full eggs - 2023-01-25 01:50 PM		gamma-secretase inhibitor compound E	chemical reagent						0.00231	HSP90AB1,HSPA4,STIP1,TUBB3
Jesiotr Full eggs - 2023-01-25 01:50 PM		halofuginone	chemical drug						0.00232	ANXA4,CKB,GOT1,GYG1,HSPA4,LOX,PKM,PPT1,TAGLN3
Jesiotr Full eggs - 2023-01-25 01:50 PM		forskolin	chemical toxicant						0.00237	ACTN1,ADSL,ALDOA,ALDOC,ARL6IP5,ATP6V1B2,CALM1 (includes others),CALR,CLU,CNP,COL15A1,DCT,DNM1L,EIF5A,GSTP1,LTF,MIF,NPC2,PCNA,PLIN3,PPP2R1A,PRDX1,RPS10,RPS20,RRM1,TUBA1A	CEBPA,FOS,FOXO1,NFKBIA,NR3C1,TNF,forskolin
Jesiotr Full eggs - 2023-01-25 01:50 PM		trans-hydroxytamoxifen	chemical drug						0.00237	ABCC5,ANXA3,CLU,COL15A1,GNS,GSTP1,LOX,P4HB,PTPRM,PVALB	ESR1,ESR2,trans-hydroxytamoxifen
Jesiotr Full eggs - 2023-01-25 01:50 PM		EIF2AK3	kinase						0.00243	ALDH18A1,DNM1L,HSPA5,HSPA9,NARS1,PCK2,PDIA3,RAB6A,TARS1	ATF3,ATF4,ATF6,EIF2AK3,ERN1,NFE2L2,XBP1
Jesiotr Full eggs - 2023-01-25 01:50 PM		mir-145	microrna						0.00245	ADAM17,FSCN1,HSPD1,MYH11,SDHA
Jesiotr Full eggs - 2023-01-25 01:50 PM		cholesterol	chemical - endogenous mammalian						0.00251	ACAT1,FABP3,HBEGF,HSP90B1,HSPA5,MANF,MYH11,PLIN2,PSAT1,RPS28,SCP2,SOD1	APOE,ATF6,ERN1,HIF1A,Insulin,PPARA,PPARG,PPARGC1A,SP1,TP53,XBP1,cholesterol
Jesiotr Full eggs - 2023-01-25 01:50 PM		AIFM1	enzyme						0.00255	AIFM1,MT-CO2,NDUFA9
Jesiotr Full eggs - 2023-01-25 01:50 PM		CLCN5	ion channel						0.00255	PCNA,SOD1,TXN
Jesiotr Full eggs - 2023-01-25 01:50 PM		GTF2I	transcription regulator						0.00255	CAT,HSPA5,PDIA4
Jesiotr Full eggs - 2023-01-25 01:50 PM		PCK1	kinase						0.00255	ACADL,ACADM,ACADVL
Jesiotr Full eggs - 2023-01-25 01:50 PM		TRRAP	transcription regulator						0.00255	MCM4,NCL,PCNA
Jesiotr Full eggs - 2023-01-25 01:50 PM		formoterol	chemical drug						0.00255	CALR,PSMA3,PSMA4
Jesiotr Full eggs - 2023-01-25 01:50 PM		monorden	chemical - endogenous non-mammalian						0.00255	GSN,HSP90B1,HSPA5	ATF6,monorden
Jesiotr Full eggs - 2023-01-25 01:50 PM		L-triiodothyronine	chemical - endogenous mammalian						0.00258	ACTC1,ALB,ASS1,ATIC,CLU,COX5A,CST3,FH,G6PD,IDH3A,MGST3,MT-CO2,OAT,PCK2,PDHB,PRDX3,PSAT1,PYGL,SSB,TF,UBA1	AKT1,AMPK,ESR1,ESRRA,ESRRG,Esrra,FOXO1,L-triiodothyronine,PPARGC1A,TFAM,TP53
Jesiotr Full eggs - 2023-01-25 01:50 PM		ELAVL1	other						0.00259	ANXA11,ARHGDIA,CALM1 (includes others),FLNA,NCL,PSAP,PSMB4,QARS1,RACK1,RPL13,RPN2,RPS6	CCND1,ELAVL1
Jesiotr Full eggs - 2023-01-25 01:50 PM		AKT3	kinase						0.00262	HSPD1,HSPE1,MT-CO2,RPS6
Jesiotr Full eggs - 2023-01-25 01:50 PM		EIF2B5	translation regulator						0.00262	CNP,COMT,HYOU1,TF
Jesiotr Full eggs - 2023-01-25 01:50 PM		GABARAP	transporter						0.00262	CSTB,NCSTN,NPC2,PSAP
Jesiotr Full eggs - 2023-01-25 01:50 PM		arsenic	chemical toxicant						0.00262	CCR7,FTH1,HSP90AA1,LTF
Jesiotr Full eggs - 2023-01-25 01:50 PM		bufalin	chemical reagent						0.00262	HSPA5,RPLP0,YWHAQ,YWHAZ
Jesiotr Full eggs - 2023-01-25 01:50 PM		miR-16-5p (and other miRNAs w/seed AGCAGCA)	mature microrna						0.00268	ABHD10,ARHGDIA,HARS1,HSDL2,HSP90B1,PDCD6IP,PSAT1,TMEM43,TPI1,TPM3,UGDH
Jesiotr Full eggs - 2023-01-25 01:50 PM		CEBPA	transcription regulator						0.00283	ALB,ANXA1,ARL6IP5,ASL,ASS1,GLRX,GSTP1,Histone h3,HSPA5,LTF,MT2A,PCNA,PFN2,PGD,PIN1,PLIN2,SERPINI1,SOD1
Jesiotr Full eggs - 2023-01-25 01:50 PM		tributyltin	chemical reagent						0.00285	ASS1,ETFA,HSP90AA1,NDUFS1,PCNA,SDHA,SDHB,UQCRC1
Jesiotr Full eggs - 2023-01-25 01:50 PM		SP1	transcription regulator						0.00286	ADH5,ASS1,ATP5F1B,C1QBP,CAT,CIRBP,CKB,CTSD,CYC1,DLAT,FLNA,GOT1,HADHA,HADHB,HBEGF,HSPA5,MYH11,PABPC1,PKM,RANBP1,SOD1,UGDH	APP,FOS,FOXO1,HIF1A,NFKBIA,SP1,TP53
Jesiotr Full eggs - 2023-01-25 01:50 PM		FOXA2	transcription regulator						0.00286	ACTC1,AGR2,ALB,DCT,GSTM3,HADH,MUC6,MYH11,PKM,SERPINA1,TF,TUBB4B	FOXA1,FOXA2
Jesiotr Full eggs - 2023-01-25 01:50 PM		SPIB	transcription regulator						0.00287	CAT,COX6B1,IgG,Igk,NDUFA2,NDUFB7,PRDX4
Jesiotr Full eggs - 2023-01-25 01:50 PM		cadmium	chemical toxicant						0.00292	ACAA1,ALB,DLD,GNS,HSPA5,LOX
Jesiotr Full eggs - 2023-01-25 01:50 PM		inosine	chemical - endogenous mammalian						0.00292	ANXA1,ANXA2,ANXA5,NPC2,TUBA1A
Jesiotr Full eggs - 2023-01-25 01:50 PM		Ppar	group						0.00295	ACADM,GSTP1,HADHB,RBP4	HIF1A,Insulin,PPARA,PPARG,PPARGC1A,Ppar
Jesiotr Full eggs - 2023-01-25 01:50 PM		SCH 58261	chemical reagent						0.00295	CCT5,IgG,NPC2,PARK7
Jesiotr Full eggs - 2023-01-25 01:50 PM		SFMBT1	transcription regulator						0.00295	ENO1,PGAM1,RPL30,TUBB3
Jesiotr Full eggs - 2023-01-25 01:50 PM		grape seed extract	chemical drug						0.00295	CKB,ENO1,HSPD1,PCNA
Jesiotr Full eggs - 2023-01-25 01:50 PM		AGTRAP	g-protein coupled receptor						0.0031	ENO1,PFKL,PKM
Jesiotr Full eggs - 2023-01-25 01:50 PM		PPARα-RXRα	complex						0.0031	ACAA1,ACADL,GOT2
Jesiotr Full eggs - 2023-01-25 01:50 PM		carbonyl cyanide p-(trifluoromethoxy)phenylhydrazone	chemical reagent						0.0031	ATP5F1B,MT-CO2,PCK2	ESRRA,ESRRG,Esrra,PPARGC1A,TFAM,TP53,carbonyl cyanide p-(trifluoromethoxy)phenylhydrazone
Jesiotr Full eggs - 2023-01-25 01:50 PM		mannose	chemical - endogenous mammalian						0.0031	HSP90B1,HSPA5,PDIA3
Jesiotr Full eggs - 2023-01-25 01:50 PM		troglitazone	chemical drug						0.00321	ACADM,AK2,ALAD,ANXA2,CEACAM5,COL15A1,EIF5,FABP3,GLO1,HMGB3,HSPA5,MYH11,PC,PCNA,PLIN2,TALDO1	CEBPA,FOS,FOXO1,HIF1A,Insulin,NFKBIA,NR3C1,PPARA,PPARG,PPARGC1A,TNF,troglitazone
Jesiotr Full eggs - 2023-01-25 01:50 PM		SFLLRN (PAR1-activator)	chemical reagent						0.0033	HSPA5,HSPD1,PHB2,TPI1
Jesiotr Full eggs - 2023-01-25 01:50 PM		Hif1	complex						0.00333	ALDOA,ENO1,GPI,PFKL,PKM,TF
Jesiotr Full eggs - 2023-01-25 01:50 PM		AKAP11	other						0.00341	MT-CO2,NDUFS4
Jesiotr Full eggs - 2023-01-25 01:50 PM		CTSD	peptidase						0.00341	EEF2,TXN
Jesiotr Full eggs - 2023-01-25 01:50 PM		DCX	other						0.00341	ACTN1,TUBB3
Jesiotr Full eggs - 2023-01-25 01:50 PM		FLVCR1	transporter						0.00341	RPL35,RPS19
Jesiotr Full eggs - 2023-01-25 01:50 PM		KIF26B	other						0.00341	MYH10,MYH9
Jesiotr Full eggs - 2023-01-25 01:50 PM		NUBPL	other						0.00341	NDUFS1,NDUFS3
Jesiotr Full eggs - 2023-01-25 01:50 PM		PLAA	other						0.00341	ANXA4,CLU
Jesiotr Full eggs - 2023-01-25 01:50 PM		PSMB5	peptidase						0.00341	GSTP1,PSMB1
Jesiotr Full eggs - 2023-01-25 01:50 PM		VAMP3	other						0.00341	MYH11,SLC12A1
Jesiotr Full eggs - 2023-01-25 01:50 PM		WNT2B	other						0.00341	ACADL,ACADVL
Jesiotr Full eggs - 2023-01-25 01:50 PM		mini-GAGR	chemical reagent						0.00341	CAT,SOD1
Jesiotr Full eggs - 2023-01-25 01:50 PM		phytol	chemical - endogenous non-mammalian						0.00341	CAT,SCP2
Jesiotr Full eggs - 2023-01-25 01:50 PM		spiperone	chemical drug						0.00341	SDHA,SDHB
Jesiotr Full eggs - 2023-01-25 01:50 PM		benzo(a)pyrene	chemical toxicant						0.00366	ANXA1,ARHGDIA,ARL6IP5,COMT,G6PD,GSTP1,PCNA,PGD,SERPINA1,TF,TKT	EGF,ESR2,GATA1,RB1,benzo(a)pyrene
Jesiotr Full eggs - 2023-01-25 01:50 PM		FHIT	enzyme						0.00369	RAB11A,RAB1A,RAN,RANBP1
Jesiotr Full eggs - 2023-01-25 01:50 PM		SOST	other						0.00369	ACADVL,HADHA,PLIN2,SOD1
Jesiotr Full eggs - 2023-01-25 01:50 PM		FANCD2	other						0.00371	CAT,SCP2,SOD1
Jesiotr Full eggs - 2023-01-25 01:50 PM		NO 1886	chemical drug						0.00371	ACAA2,ACADL,HADHA
Jesiotr Full eggs - 2023-01-25 01:50 PM		glutamyl-Se-methylselenocysteine	chemical - endogenous mammalian						0.00371	CLU,GSTP1,SOD1
Jesiotr Full eggs - 2023-01-25 01:50 PM		manganese	chemical - endogenous mammalian						0.00371	HSP90B1,HSPA5,PARK7
Jesiotr Full eggs - 2023-01-25 01:50 PM		GW9662	chemical reagent						0.00376	AGR2,CEACAM5,CNP,G6PD,HSPA5,PLIN2,YWHAE	FOXO1,GW9662,PPARA,PPARG,PPARGC1A
Jesiotr Full eggs - 2023-01-25 01:50 PM		KITLG	growth factor						0.00405	ATP6V1B2,CLU,FTH1,LTF,PKM,RBBP7,RPLP0,RPS6,RPS7,TPT1,TXNL1,WDR1	FOS,KITLG,MYC,NFE2L2
Jesiotr Full eggs - 2023-01-25 01:50 PM		SLC15A4	transporter						0.00414	ALDH18A1,ANXA1,ANXA2,ANXA3,CNP,CRELD2,TUBA1A,TXNDC5
Jesiotr Full eggs - 2023-01-25 01:50 PM		GATA1	transcription regulator						0.00418	ACTN1,CALR,DUT,GART,HSPA9,IPO5,MTHFD1,NCL,PCNA,RANBP1,RPL22,RRM1,SRSF2
Jesiotr Full eggs - 2023-01-25 01:50 PM		heparin	chemical - endogenous mammalian						0.00428	ACADL,ACADM,ACADVL,ATP5F1A,NDUFA9,SDHA
Jesiotr Full eggs - 2023-01-25 01:50 PM		TAF1	transcription regulator						0.00439	RPL31,RPL34,RPS10
Jesiotr Full eggs - 2023-01-25 01:50 PM		Brd4	kinase						0.00439	ALDOA,ENO1,G6PD,GPI,LOX,PGAM1,PKM	Brd4,CDKN2B,CEBPB,CTNNB1,Hif1,MLXIPL,MYC
Jesiotr Full eggs - 2023-01-25 01:50 PM		HDAC3	transcription regulator						0.00439	ALDOA,ENO1,G6PD,PFKL,PGAM1,PKM,PLIN2
Jesiotr Full eggs - 2023-01-25 01:50 PM		GSKJ4	chemical reagent						0.00454	ARHGDIB,ATP5PD,G6PD,MT-CO2,NDUFB7,PGD
Jesiotr Full eggs - 2023-01-25 01:50 PM		GSR	enzyme						0.00455	MGST3,PGD,TKT,UGDH
Jesiotr Full eggs - 2023-01-25 01:50 PM		mercuric chloride	chemical toxicant						0.00455	HBEGF,HSP90AA1,HSPA9,TXN
Jesiotr Full eggs - 2023-01-25 01:50 PM		tetradecanoylphorbol acetate	chemical drug						0.00462	ADAM17,ALB,ANXA1,ARF1,CAT,CCR7,CTSD,EEF1D,EIF4A1,EIF5A,FCGBP,FTH1,GLRX3,GSTP1,HBEGF,HSP90AB1,HSPA4,HSPA5,MT2A,MYH9,NME2,PCK2,PCNA,PHGDH,PKM,PLIN3,PRDX1,PSMC3,RACK1,RANBP1,RBBP4,RPL19,SERPINA1,SOD1,SSB,TPM3,TUFM	CEBPA,CEBPB,EDN1,ESR1,FOS,FOXO1,HIF1A,IFNG,NFKBIA,NFYA,NR3C1,SP1,TGFB1,TNF,TP53,tetradecanoylphorbol acetate
Jesiotr Full eggs - 2023-01-25 01:50 PM		CLEC11A	growth factor						0.00469	ALDOA,ANXA1,CAP1,MIF,TKT
Jesiotr Full eggs - 2023-01-25 01:50 PM		methyl methanesulfonate	chemical toxicant						0.00469	CRELD2,CTSD,HSPA5,MANF,NARS1
Jesiotr Full eggs - 2023-01-25 01:50 PM		ADAM17	peptidase						0.00472	ACTG1,ADAM17,ANXA2,KRT8,MYH9,PGD,PLIN3,TF
Jesiotr Full eggs - 2023-01-25 01:50 PM		CDKN1A	kinase						0.00494	CAP1,DNM1L,GSTO1,Histone h3,HSPA5,IgG,MCM4,PCNA,PHGDH,PLCG1,PSAP,RRM1,TCN2,TUBB3	ATM,CDKN1A,E2F4,FOXO1,H2AX,NFKBIA,NR4A1,RB1,SP1,TP53,YY1
Jesiotr Full eggs - 2023-01-25 01:50 PM		IL20	cytokine						0.00503	ALB,RBP4,SERPINC1,VTN
Jesiotr Full eggs - 2023-01-25 01:50 PM		LRP1	transmembrane receptor						0.00505	CTSD,DNM1L,PLIN2,PPIA,PRDX4
Jesiotr Full eggs - 2023-01-25 01:50 PM		MAP2K7	kinase						0.00505	DUT,HSPA5,PDIA3,RPS6,SERPINC1
Jesiotr Full eggs - 2023-01-25 01:50 PM		RTN4	other						0.00505	ARHGDIA,LAP3,TAGLN3,YWHAB,YWHAQ
Jesiotr Full eggs - 2023-01-25 01:50 PM		10,12-tricosadiynoic acid	chemical reagent						0.00505	ACADM,ECI1
Jesiotr Full eggs - 2023-01-25 01:50 PM		2,2'-dipyridyl	chemical toxicant						0.00505	FTH1,LOX
Jesiotr Full eggs - 2023-01-25 01:50 PM		BML-284	chemical reagent						0.00505	ACADL,ACADVL
Jesiotr Full eggs - 2023-01-25 01:50 PM		EIF3M	translation regulator						0.00505	MIF,MT2A
Jesiotr Full eggs - 2023-01-25 01:50 PM		FTL	enzyme						0.00505	FTH1,IgG
Jesiotr Full eggs - 2023-01-25 01:50 PM		G6PC1	phosphatase						0.00505	HSPA5,HYOU1
Jesiotr Full eggs - 2023-01-25 01:50 PM		PGRMC2	transporter						0.00505	ATP5F1A,SDHB
Jesiotr Full eggs - 2023-01-25 01:50 PM		Paxip1	other						0.00505	ANXA1,Histone h3
Jesiotr Full eggs - 2023-01-25 01:50 PM		TP53RK	kinase						0.00505	PSMA3,RRM1
Jesiotr Full eggs - 2023-01-25 01:50 PM		azetidine	chemical reagent						0.00505	HSPA4,HSPA5
Jesiotr Full eggs - 2023-01-25 01:50 PM		conduritol epoxide	chemical reagent						0.00505	GSN,SCP2
Jesiotr Full eggs - 2023-01-25 01:50 PM		norisoboldine	chemical - endogenous non-mammalian						0.00505	ACADL,ACADM
Jesiotr Full eggs - 2023-01-25 01:50 PM		propyl-2-(8-(3,4-difluorobenzyl)-2',5'-dioxo-8-azaspiro[bicyclo[3.2.1] octane-3,4'-imidazolidine]-1'-yl)acetate	chemical reagent						0.00505	Histone h3,PCNA
Jesiotr Full eggs - 2023-01-25 01:50 PM		risedronic acid	chemical drug						0.00505	HSPD1,PDIA3
Jesiotr Full eggs - 2023-01-25 01:50 PM		zonisamide	chemical drug						0.00505	PCNA,SOD1
Jesiotr Full eggs - 2023-01-25 01:50 PM		SCP2	transporter						0.00515	ACAA1,PLIN2,SCP2	SCP2,SP1,cholesterol
Jesiotr Full eggs - 2023-01-25 01:50 PM		TFEC	transcription regulator						0.00515	DCT,MYH9,PSMA6
Jesiotr Full eggs - 2023-01-25 01:50 PM		CCND1	transcription regulator						0.0052	EEF1B2,EIF5,ENO1,FLNA,IVD,MCM4,PCNA,RPL10,RPL13,RPS6,TALDO1,TMSB15A,TPI1,TUFM
Jesiotr Full eggs - 2023-01-25 01:50 PM		genistein	chemical drug						0.00529	CAT,CLU,CTSD,FUCA1,GNS,HEXB,Histone h3,HSPA5,LCP2,LTF,NPC2,PCNA,PPT1,PSAP,RPN2,SOD1	APOE,FOS,FOXO1,NFKBIA,PRL,SP1,TP53,genistein,testosterone
Jesiotr Full eggs - 2023-01-25 01:50 PM		glutamine	chemical - endogenous mammalian						0.00536	ACTC1,ASS1,HSPA5,PCK2,PCNA,SRSF2,VCP	AKT1,ESR1,glutamine
Jesiotr Full eggs - 2023-01-25 01:50 PM		phenylbutazone	chemical drug						0.00542	ANXA1,ANXA2,CLU,GPNMB,GSTM3
Jesiotr Full eggs - 2023-01-25 01:50 PM		streptozocin	chemical drug						0.00551	ALB,CAT,CLU,DNM1L,ENO3,FABP3,FBP1,HSPA5,HSPD1,PDHB,PYGL,SCP2,SOD1	CEBPA,FOS,FOXO1,HIF1A,Insulin,LEP,NFKBIA,NR3C1,PPARA,PPARG,PPARGC1A,TNF,streptozocin
Jesiotr Full eggs - 2023-01-25 01:50 PM		RASSF5	other						0.00554	CIRBP,EEF2,IgG,PSMD1
Jesiotr Full eggs - 2023-01-25 01:50 PM		apatinib	chemical drug						0.00554	ASL,ASS1,GLUD1,GOT1
Jesiotr Full eggs - 2023-01-25 01:50 PM		HDAC5	transcription regulator						0.00573	ACADL,ACADM,ATP5F1B,PFKL,PYGM,TUBB3
Jesiotr Full eggs - 2023-01-25 01:50 PM		TFE3	transcription regulator						0.00582	ATP5PF,CKB,DCT,ENO1,MYH9	ARNT,HIF1A,Hif1,PPARGC1A,TFE3
Jesiotr Full eggs - 2023-01-25 01:50 PM		TNFRSF8	transmembrane receptor						0.00582	ALDH18A1,CCR7,IgG,LCP2,RPL7A
Jesiotr Full eggs - 2023-01-25 01:50 PM		bisphenol A	chemical - endogenous mammalian						0.00591	CLU,DNM1L,GLO1,HSP90AB1,HSP90B1,LCP2,PCNA,RPL9,RPN2,SOD1	Akt,PRL,TP53,YAP1,bisphenol A
Jesiotr Full eggs - 2023-01-25 01:50 PM		BID	other						0.00597	ADAM17,CTSD,MT-CO2	Akt,BID,CEBPA,FOS,FOXO1,NFKBIA,NR3C1,TNF,YAP1
Jesiotr Full eggs - 2023-01-25 01:50 PM		NSUN6	enzyme						0.00608	FLNA,FSCN1,HEXB,PHGDH
Jesiotr Full eggs - 2023-01-25 01:50 PM		rasagiline	chemical drug						0.00608	ALDOC,CAT,RACK1,SOD1
Jesiotr Full eggs - 2023-01-25 01:50 PM		MYOC	other						0.0064	ANXA1,CNP,DPP7,FSCN1,HSPA5,RAB27B
Jesiotr Full eggs - 2023-01-25 01:50 PM		SP2509	chemical reagent						0.00645	HSPA5,HSPA9,IGF2BP3,LOX,MANF,PCNA,PSAT1,RAN,SERPINI1,TUBB3,UCHL1,UCHL5,YWHAE
Jesiotr Full eggs - 2023-01-25 01:50 PM		losartan potassium	chemical drug						0.00659	ARHGDIB,ATP5PD,CST3,HSPA5,PLCG1,PYGM,RBP4,TUBB3
Jesiotr Full eggs - 2023-01-25 01:50 PM		CREB3L1	transcription regulator						0.00687	AGR2,HSP90B1,HSPA5
Jesiotr Full eggs - 2023-01-25 01:50 PM		linalool	chemical - endogenous non-mammalian						0.00687	ECHS1,PCK2,SOD1
Jesiotr Full eggs - 2023-01-25 01:50 PM		NFKBIA	transcription regulator						0.00696	AK2,CLU,FSCN1,GATD3/LOC102724023,HSPA5,IgG,KRT8,PARK7,PCNA,PDHA1,RPL8,RPS18,RPS2,RRM1,SOD1,UBA1,YWHAZ	CEBPA,FOS,FOXO1,KAT5,MTOR,NFKBIA,NR3C1,PPARGC1A,RORC,SP1,TNF,TP53
Jesiotr Full eggs - 2023-01-25 01:50 PM		2-hydroxyestradiol	chemical - endogenous mammalian						0.00699	CAT,PCNA
Jesiotr Full eggs - 2023-01-25 01:50 PM		ABCB7	transporter						0.00699	FTH1,TXN
Jesiotr Full eggs - 2023-01-25 01:50 PM		CCG-1423	chemical reagent						0.00699	PFN1,PFN2
Jesiotr Full eggs - 2023-01-25 01:50 PM		E4F1	transcription regulator						0.00699	DLAT,DLD
Jesiotr Full eggs - 2023-01-25 01:50 PM		PDE6B	enzyme						0.00699	CAT,SOD1
Jesiotr Full eggs - 2023-01-25 01:50 PM		PITHD1	other						0.00699	PSMC2,PSMD1
Jesiotr Full eggs - 2023-01-25 01:50 PM		PT-2385	chemical drug						0.00699	NDUFS1,SDHB
Jesiotr Full eggs - 2023-01-25 01:50 PM		TGIF2	transcription regulator						0.00699	ACAT1,PC
Jesiotr Full eggs - 2023-01-25 01:50 PM		WNT16	other						0.00699	ACADL,ACADVL
Jesiotr Full eggs - 2023-01-25 01:50 PM		alpha-keto-beta-methylvaleric acid	chemical - endogenous mammalian						0.00699	ACADVL,NDUFS1
Jesiotr Full eggs - 2023-01-25 01:50 PM		pyrrolidonecarboxylic acid	chemical - endogenous mammalian						0.00699	ACADVL,NDUFS1
Jesiotr Full eggs - 2023-01-25 01:50 PM		gentamicin C	chemical drug						0.00713	ANXA1,ANXA2,CLU,GPNMB,TES
Jesiotr Full eggs - 2023-01-25 01:50 PM		metformin	chemical drug						0.00719	ALDOA,CCR7,ENO3,FTH1,GLO1,GPNMB,HSPA5,IgG,MT-CO2,PKM,PLIN2,PYGM	CEBPA,FOS,FOXO1,H2AX,HIF1A,IGF1R,Immunoglobulin,MYC,NFKBIA,NR3C1,NR4A1,RORC,RPTOR,SREBF1,TNF,metformin
Jesiotr Full eggs - 2023-01-25 01:50 PM		PLIN5	other						0.00727	ACAA2,ACADL,ACADM,ACADVL	FOXO1,PLIN5,PNPLA2,PPARA,PPARG,PPARGC1A,TP53
Jesiotr Full eggs - 2023-01-25 01:50 PM		SAMMSON	other						0.00727	ATP5F1B,NDUFA10,NDUFS4,NDUFS5
Jesiotr Full eggs - 2023-01-25 01:50 PM		oleanolic acid	chemical - endogenous non-mammalian						0.00727	GLO1,ZP1,ZP2,ZP3
Jesiotr Full eggs - 2023-01-25 01:50 PM		Histone h3	group						0.00766	ENO3,G6PD,HSPA5,MCM4,NDUFB7,NDUFS1,NDUFS3,NDUFS4,NDUFS5,PCBD2,PCNA,PSMA2,RAB27B,RPS6,RPS9,TPM3,UQCRC1,WDR1
Jesiotr Full eggs - 2023-01-25 01:50 PM		PRKAA1	kinase						0.00784	ALB,ARHGDIB,CAT,CLU,HSPA5,NPEPL1,OAT,PCNA,SERPINI1	NFKBIA,PRKAA1,TP53
Jesiotr Full eggs - 2023-01-25 01:50 PM		2-mercaptoacetate	chemical drug						0.00784	ANXA2,ENO1,TPT1
Jesiotr Full eggs - 2023-01-25 01:50 PM		ADRB1	g-protein coupled receptor						0.00784	ACTC1,ANXA4,HSPA5
Jesiotr Full eggs - 2023-01-25 01:50 PM		TRIM2	enzyme						0.00784	G6PD,SOD1,TXN	NFE2L2,TRIM2
Jesiotr Full eggs - 2023-01-25 01:50 PM		farnesol	chemical reagent						0.00784	HSP90B1,HSPA5,PDIA4
Jesiotr Full eggs - 2023-01-25 01:50 PM		selenomethylselenocysteine	chemical - endogenous mammalian						0.00784	CLU,RPS12,SOD1
Jesiotr Full eggs - 2023-01-25 01:50 PM		FN1	enzyme						0.0079	AHCY,CTSD,EIF5A,FLNA,GDI2,IGF2BP3,PCNA,PSMC1,RBBP4,YWHAZ	ESR1,ESR2,FN1,N-cor
Jesiotr Full eggs - 2023-01-25 01:50 PM		phenacetin	chemical drug						0.00791	ANXA1,ANXA2,CLU,TES
Jesiotr Full eggs - 2023-01-25 01:50 PM		SLC13A1	transporter						0.00792	ACTG1,EEF1G,GALE,HSPA5,RPL8,RPN1
Jesiotr Full eggs - 2023-01-25 01:50 PM		SIX1	transcription regulator						0.00809	ACTC1,ALDOA,CLU,FABP3,HBEGF,Histone h3,PVALB
Jesiotr Full eggs - 2023-01-25 01:50 PM		GPER1	g-protein coupled receptor						0.0081	HSPA5,LTF,MT2A,MYH10,MYH11	ESR1,ESR2,GPER1,N-cor
Jesiotr Full eggs - 2023-01-25 01:50 PM		MBD2	transcription regulator						0.0081	ASS1,ATP5ME,G6PD,GSTP1,OAT
Jesiotr Full eggs - 2023-01-25 01:50 PM		tazemetostat	chemical drug						0.0081	HSPA5,HSPA9,IGF2BP3,LOX,MANF,PCNA,PSAT1,RAN,SERPINI1,TUBB3,UCHL1,UCHL5,YWHAE
Jesiotr Full eggs - 2023-01-25 01:50 PM		AGT	growth factor						0.00825	ACTC1,ADAM17,ANXA1,ANXA3,ASL,CALR,CAT,CCR7,COL15A1,COX5A,DNM1L,GSTP1,HBEGF,LAMP2,LOX,MIF,MYH10,MYH11,NCL,NDUFS1,PCYOX1L,PDCD5,PFN1,RBP4,SLC12A1,SOD1,TUBB3,VTN,YBX2	AGT,ATF4,CEBPA,CEBPB,EDN1,FGF2,FOS,FOXO1,NFKBIA,NR3C1,PPARG,SP1,TNF,TP53
Jesiotr Full eggs - 2023-01-25 01:50 PM		deferoxamine	chemical drug						0.0084	ALDOA,ANXA2,CCR7,DNM1L,ENO1,IREB2,NDUFA9,PKM,SDHB,SHMT1	ARNT,HIF1A,Hif1,PPARGC1A,deferoxamine
Jesiotr Full eggs - 2023-01-25 01:50 PM		fulvestrant	chemical drug						0.00844	ATP5F1B,CAST,COMT,CTSD,G6PD,GSTP1,LTF,MANF,MTHFD1,PCNA,RRM1,SOD1	E2F4,ESR1,ESR2,HIF1A,Insulin,N-cor,NFKBIA,PPARA,PPARG,PPARGC1A,TP53,fulvestrant,progesterone
Jesiotr Full eggs - 2023-01-25 01:50 PM		CDK19	kinase						0.00845	ALDOC,CLU,CTSD,HBEGF,RPL36,RPS12,TCN2
Jesiotr Full eggs - 2023-01-25 01:50 PM		ABCB6	transporter						0.0086	ALAD,ATP5IF1,CAT,UROD
Jesiotr Full eggs - 2023-01-25 01:50 PM		PDPK1	kinase						0.0086	CCR7,CST3,DCT,RAB11A	AKT1,ESR1,PDPK1
Jesiotr Full eggs - 2023-01-25 01:50 PM		lipid	chemical - endogenous mammalian						0.0086	CLU,ECHS1,PCK2,SOD1	APOE,SP1,lipid
Jesiotr Full eggs - 2023-01-25 01:50 PM		CNR1	g-protein coupled receptor						0.00864	ATP5PD,CAT,GLO1,HSPA4,NME2,PCNA,PIK3C2A,SOD1	CNR1,FOS,LEP,PPARG
Jesiotr Full eggs - 2023-01-25 01:50 PM		FGF2	growth factor						0.00876	ACTC1,ALB,CNP,ENO1,FLNA,FTH1,GPNMB,HBEGF,LOX,MIF,PCNA,SERPINA1,TF,TUBB3,YWHAB,YWHAE,YWHAQ,YWHAZ	CEBPA,CEBPB,DDIT3,E2F1,ESR1,FGF2,FN1,FOS,FOXO1,MYC,NFKBIA,NR3C1,TNF
Jesiotr Full eggs - 2023-01-25 01:50 PM		HNF1B	transcription regulator						0.00882	ACADVL,ACTN1,ALB,ANXA4,GDI2,PTPRM,SERPINA1	HNF1A,HNF1B,HNF4A
Jesiotr Full eggs - 2023-01-25 01:50 PM		ARID1A	transcription regulator						0.00889	ACTN1,ANXA1,ATP5PF,CKB,COX6B1,FSCN1,Histone h3,KRT8,PGAM1,PKM,SERPINA1	ARID1A,ARNT,HIF1A,Hif1,PPARGC1A
Jesiotr Full eggs - 2023-01-25 01:50 PM		CRTC1	transcription regulator						0.0089	IDH3A,MT-CO2,MT2A
Jesiotr Full eggs - 2023-01-25 01:50 PM		NFE2	transcription regulator						0.0089	CAT,RAB27B,TXN
Jesiotr Full eggs - 2023-01-25 01:50 PM		miR-30a-3p (and other miRNAs w/seed UUUCAGU)	mature microrna						0.0089	MCCC2,PIK3C2A,TUBA1A
Jesiotr Full eggs - 2023-01-25 01:50 PM		DMD	other						0.00893	ACTG1,ENTPD3,FTH1,LAMP2,PKM,PVALB,PYGM,SERPINA1,TPI1,TPM3
Jesiotr Full eggs - 2023-01-25 01:50 PM		Gcg	other						0.00917	ASL,ASS1,FBP1,HADHA,OAT
Jesiotr Full eggs - 2023-01-25 01:50 PM		2,4-dinitrophenol	chemical toxicant						0.0092	ATP5F1B,MT-CO2
Jesiotr Full eggs - 2023-01-25 01:50 PM		CENPN	other						0.0092	ENO1,PKM
Jesiotr Full eggs - 2023-01-25 01:50 PM		CTNS	transporter						0.0092	HSPA5,PDIA3
Jesiotr Full eggs - 2023-01-25 01:50 PM		GADD45GIP1	other						0.0092	CLPP,HSPD1
Jesiotr Full eggs - 2023-01-25 01:50 PM		L-proline	chemical - endogenous mammalian						0.0092	ALB,PCNA
Jesiotr Full eggs - 2023-01-25 01:50 PM		MCU	ion channel						0.0092	ATP5F1A,NDUFA9
Jesiotr Full eggs - 2023-01-25 01:50 PM		NEDD8	enzyme						0.0092	ETFA,ETFB
Jesiotr Full eggs - 2023-01-25 01:50 PM		NUAK1	kinase						0.0092	COX6B1,NDUFS4
Jesiotr Full eggs - 2023-01-25 01:50 PM		PNPLA8	enzyme						0.0092	HSP90B1,HSPA5	ATF6,NFE2L2,PNPLA8,palmitic acid
Jesiotr Full eggs - 2023-01-25 01:50 PM		USP29	peptidase						0.0092	GOT2,PKM
Jesiotr Full eggs - 2023-01-25 01:50 PM		ZNF746	transcription regulator						0.0092	PDHA1,SDHA	ESRRA,ESRRG,Esrra,PPARGC1A,TFAM,TP53,ZNF746
Jesiotr Full eggs - 2023-01-25 01:50 PM		coumestrol	chemical toxicant						0.0092	HSP90AB1,HSP90B1
Jesiotr Full eggs - 2023-01-25 01:50 PM		dihematoporphyrin ether	chemical drug						0.0092	HSP90B1,HSPD1
Jesiotr Full eggs - 2023-01-25 01:50 PM		epoxyeicosatrienoic acid analog A	chemical reagent						0.0092	HSPA5,SOD1
Jesiotr Full eggs - 2023-01-25 01:50 PM		epoxyeicosatrienoic acid analog B	chemical reagent						0.0092	HSPA5,SOD1
Jesiotr Full eggs - 2023-01-25 01:50 PM		miR-2392 (miRNAs w/seed AGGAUGG)	mature microrna						0.0092	MT-CO2,PKM
Jesiotr Full eggs - 2023-01-25 01:50 PM		mir-2392	microrna						0.0092	MT-CO2,PKM
Jesiotr Full eggs - 2023-01-25 01:50 PM		raclopride	chemical drug						0.0092	SDHA,SDHB
Jesiotr Full eggs - 2023-01-25 01:50 PM		KLF3	transcription regulator						0.00925	ANXA5,ANXA6,CIRBP,EIF5A,GSTP1,HEXB,IGF2BP3,MIF,PSMC5,RNF167,SCP2,TES,TPM3,TUBA1A
Jesiotr Full eggs - 2023-01-25 01:50 PM		TXNRD1	enzyme						0.00932	MGST3,PGD,TKT,UGDH
Jesiotr Full eggs - 2023-01-25 01:50 PM		paclitaxel	chemical drug						0.00938	ANXA5,CCR7,CLU,CNP,FLNA,HBEGF,Histone h3,HMGB3,HSP90AB1,LCP2,PCNA,PHGDH,PLIN3	CDKN1A,CEBPA,CEBPB,E2F4,FGF2,FOS,FOXO1,MTOR,NFKBIA,NR3C1,PPARGC1A,RB1,RORC,TNF,TP53,paclitaxel
Jesiotr Full eggs - 2023-01-25 01:50 PM		levodopa	chemical - endogenous mammalian						0.00959	ARPP19,BANF1,CAP1,COMT,DDOST,DPP7,GNS,HBEGF,HEXB,LAMP2,MDGA2,NDUFS4,NPC2,PA2G4,PFN2,PSAP,PVALB,RTRAF,SUB1,VAT1,VTN,WDR1
Jesiotr Full eggs - 2023-01-25 01:50 PM		mir-122	microrna						0.00967	ALDOA,G6PD,GNPDA1,PKM,PLIN3,TPD52L2
Jesiotr Full eggs - 2023-01-25 01:50 PM		calphostin C	chemical drug						0.00973	CLU,HSP90B1,HSPA5,P4HB,PDIA4	APOE,CEBPA,FOS,FOXO1,NFKBIA,NR3C1,SP1,TNF,calphostin C
Jesiotr Full eggs - 2023-01-25 01:50 PM		DRAP1	transcription regulator						0.01	RPL7A,RPLP0,SOD1
Jesiotr Full eggs - 2023-01-25 01:50 PM		MAFK	transcription regulator						0.01	ABCC5,GSTP1,TXN
Jesiotr Full eggs - 2023-01-25 01:50 PM		Mt2	other						0.01	GSTM3,GSTP1,IgG
Jesiotr Full eggs - 2023-01-25 01:50 PM		oleoyl-estrone	chemical drug						0.01	ACADVL,G6PD,PSMC2
Jesiotr Full eggs - 2023-01-25 01:50 PM		wood smoke particle	chemical reagent						0.01	CCR7,MT2A,MYH9
Jesiotr Full eggs - 2023-01-25 01:50 PM		CD40LG	cytokine						0.01	ADAM17,ANXA6,ANXA7,CAST,CCR7,CLNS1A,CLU,FSCN1,HSP90AA1,IgG,MIF,MT2A,PSMA2,TPD52L2,UCHL3
Jesiotr Full eggs - 2023-01-25 01:50 PM		ATP2B2	transporter						0.0101	CALR,HSPA5,RAB11A,RPL22
Jesiotr Full eggs - 2023-01-25 01:50 PM		GPX1	enzyme						0.0101	CAT,GLRX,SOD1,TXN
Jesiotr Full eggs - 2023-01-25 01:50 PM		RBM5	other						0.0101	ANXA1,HSP90AA1,RAB1A,UBA1
Jesiotr Full eggs - 2023-01-25 01:50 PM		ROR1	kinase						0.0101	BANF1,HEXB,RACK1,RPL27
Jesiotr Full eggs - 2023-01-25 01:50 PM		CDKN2A	transcription regulator						0.0101	ASS1,CCR7,GLUD1,GOT1,GOT2,IGF2BP3,MCM4,PCNA,PHGDH,PSAT1,PSMA5,RBBP7,RRM1,SHMT1
Jesiotr Full eggs - 2023-01-25 01:50 PM		mir-133	microrna						0.0103	AK2,ARHGDIA,FSCN1,GSTP1,TPM4
Jesiotr Full eggs - 2023-01-25 01:50 PM		diethylnitrosamine	chemical toxicant						0.0104	ALB,CSTB,GSTM3,GSTP1,KRT8,OAT,PCNA,SOD1
Jesiotr Full eggs - 2023-01-25 01:50 PM		SRF	transcription regulator						0.0106	ACTC1,ACTG1,CAP1,FLNA,GLRX3,GSN,LTF,MYH11,MYH9,PGM1,PPIA,RAB27B,TUBB4B,WDR1
Jesiotr Full eggs - 2023-01-25 01:50 PM		CSF3	cytokine						0.0107	ACTN1,ARHGDIA,CCR7,CST3,CTSD,HSPD1,LTF,MYH10,NME2,SOD1
Jesiotr Full eggs - 2023-01-25 01:50 PM		N-acetyl-L-cysteine	chemical drug						0.0108	GSTP1,HBEGF,HSPA5,IgG,IREB2,MYH11,PCNA,PHGDH,PIN1,SLC12A1,TXN
Jesiotr Full eggs - 2023-01-25 01:50 PM		PIK3CD	kinase						0.0109	HSPA5,HSPA9,PDIA3,PDIA4
Jesiotr Full eggs - 2023-01-25 01:50 PM		CUX1	transcription regulator						0.0109	ADAM17,ARHGDIB,FLNA,Histone h3,LTF
Jesiotr Full eggs - 2023-01-25 01:50 PM		glutathione	chemical - endogenous mammalian						0.0109	ALB,ASS1,DLAT,HSPA5,PCNA
Jesiotr Full eggs - 2023-01-25 01:50 PM		CHCHD10	other						0.0112	ALDH18A1,GSTO1,TARS1
Jesiotr Full eggs - 2023-01-25 01:50 PM		E2F5	transcription regulator						0.0112	PA2G4,PCNA,RANBP1
Jesiotr Full eggs - 2023-01-25 01:50 PM		miR-1-3p (and other miRNAs w/seed GGAAUGU)	mature microrna						0.0113	ANXA2,ATP6V1B2,CAP1,G6PD,OAT,PPIB,TPM3,TPM4,YWHAQ
Jesiotr Full eggs - 2023-01-25 01:50 PM		THZ1	chemical drug						0.0113	ANXA1,ASS1,CLU,HBEGF,KRT8,LOX,TUBB3
Jesiotr Full eggs - 2023-01-25 01:50 PM		MECP2	transcription regulator						0.0116	ANXA1,GSTO1,GSTP1,Histone h3,HSPA5,IVD,UQCRC1,YWHAB,YWHAZ
Jesiotr Full eggs - 2023-01-25 01:50 PM		6-aminonicotinamide	chemical reagent						0.0117	G6PD,HSPA5
Jesiotr Full eggs - 2023-01-25 01:50 PM		AKR1C1/AKR1C2	enzyme						0.0117	GOT1,LDHB
Jesiotr Full eggs - 2023-01-25 01:50 PM		CACNA1C	ion channel						0.0117	ANXA2,ENO1
Jesiotr Full eggs - 2023-01-25 01:50 PM		CNBP	transcription regulator						0.0117	PABPC1,PGM1
Jesiotr Full eggs - 2023-01-25 01:50 PM		NAALADL2	other						0.0117	AGR2,HSPA5
Jesiotr Full eggs - 2023-01-25 01:50 PM		STK17A	kinase						0.0117	ATOX1,GSTO1
Jesiotr Full eggs - 2023-01-25 01:50 PM		STK25	kinase						0.0117	FBP1,PLIN2
Jesiotr Full eggs - 2023-01-25 01:50 PM		TIP60	complex						0.0117	MCM4,PCNA
Jesiotr Full eggs - 2023-01-25 01:50 PM		UBA2	enzyme						0.0117	ALB,Histone h3
Jesiotr Full eggs - 2023-01-25 01:50 PM		UBA3	enzyme						0.0117	ETFA,ETFB
Jesiotr Full eggs - 2023-01-25 01:50 PM		VWF	other						0.0117	MYH11,YWHAZ
Jesiotr Full eggs - 2023-01-25 01:50 PM		mir-335	microrna						0.0117	ALDOA,PKM
Jesiotr Full eggs - 2023-01-25 01:50 PM		mir-483	microrna						0.0117	ARHGDIA,CKB
Jesiotr Full eggs - 2023-01-25 01:50 PM		nitrate	chemical - endogenous mammalian						0.0117	ACADM,PRDX3
Jesiotr Full eggs - 2023-01-25 01:50 PM		pentazocine	chemical drug						0.0117	CAT,SOD1
Jesiotr Full eggs - 2023-01-25 01:50 PM		EGLN	group						0.0119	ALDOC,GPI,MIF,PFKL,PGAM1,PGM1,PYGL,TPI1
Jesiotr Full eggs - 2023-01-25 01:50 PM		SHC1	other						0.0122	CCR7,FTH1,GSTP1,PCNA,TXN
Jesiotr Full eggs - 2023-01-25 01:50 PM		CSF1	cytokine						0.0123	CTSD,ENO1,GOT2,GPI,GPNMB,HSP90B1,HSPA5,PCNA,PFKL,PKM,TPI1,TPT1
Jesiotr Full eggs - 2023-01-25 01:50 PM		nitric oxide	chemical - endogenous mammalian						0.0124	FTH1,GSTP1,HSP90AA1,HSP90AB1,NDUFS1,PDIA4,SDHB,SOD1
Jesiotr Full eggs - 2023-01-25 01:50 PM		SLC2A4	transporter						0.0125	FH,PDHA1,RBP4
Jesiotr Full eggs - 2023-01-25 01:50 PM		SERPINA1	other						0.0126	HSP90B1,HSPA5,PDIA3,VCP
Jesiotr Full eggs - 2023-01-25 01:50 PM		KLF11	transcription regulator						0.0127	CAT,FABP3,HADHB,IDH3A,LOX,PCK2,SERPINA1
Jesiotr Full eggs - 2023-01-25 01:50 PM		PTPRR	phosphatase						0.0128	FLNA,KRT8,MYH9,PFKL,THOP1,UQCRC1
Jesiotr Full eggs - 2023-01-25 01:50 PM		hemin	chemical - endogenous mammalian						0.0128	FTH1,GSTP1,HPX,HSP90AB1,TXN,UQCRC1
Jesiotr Full eggs - 2023-01-25 01:50 PM		TBP	transcription regulator						0.0129	MANF,RANBP1,RPL31,RPL34,RPS10
Jesiotr Full eggs - 2023-01-25 01:50 PM		linoleic acid	chemical - endogenous mammalian						0.0129	ACADM,CLU,HSP90B1,HSPA5,PLIN2
Jesiotr Full eggs - 2023-01-25 01:50 PM		sulindac sulfide	chemical drug						0.0129	HSPA5,PGAM1,PPP2R1A,RANBP1,YWHAE
Jesiotr Full eggs - 2023-01-25 01:50 PM		PRMT1	enzyme						0.0134	ACADM,CNP,FTH1,HSP90AA1,MT2A,PRDX3
Jesiotr Full eggs - 2023-01-25 01:50 PM		2-bromoethylamine	chemical reagent						0.0135	ANXA1,ANXA2,CLU,GPNMB
Jesiotr Full eggs - 2023-01-25 01:50 PM		RXRA	ligand-dependent nuclear receptor						0.0136	ACADM,AHCY,CAT,CEACAM5,CLU,EEF2,FABP3,HADHA,HADHB,HBEGF,HSD17B4,LTF,PC,PCK2,TXN
Jesiotr Full eggs - 2023-01-25 01:50 PM		lithium chloride	chemical drug						0.0137	ASS1,DCT,FSCN1,MT2A,MYH11,PCNA,PLIN2
Jesiotr Full eggs - 2023-01-25 01:50 PM		Mt1	other						0.0139	GSTM3,GSTP1,IgG
Jesiotr Full eggs - 2023-01-25 01:50 PM		6-mercaptopurine	chemical drug						0.0144	CCR7,PCNA
Jesiotr Full eggs - 2023-01-25 01:50 PM		AI-1	chemical reagent						0.0144	GLUD1,GOT1
Jesiotr Full eggs - 2023-01-25 01:50 PM		BML-111	chemical reagent						0.0144	CAT,PRDX1
Jesiotr Full eggs - 2023-01-25 01:50 PM		GPAT4	enzyme						0.0144	HSP90B1,HSPA5
Jesiotr Full eggs - 2023-01-25 01:50 PM		HLA-DQB1	other						0.0144	CCR7,IgG
Jesiotr Full eggs - 2023-01-25 01:50 PM		KCNJ11	ion channel						0.0144	ACADM,ACADVL
Jesiotr Full eggs - 2023-01-25 01:50 PM		LINC01139	other						0.0144	ALDOA,PKM
Jesiotr Full eggs - 2023-01-25 01:50 PM		TRPM8	ion channel						0.0144	CIRBP,SOD1
Jesiotr Full eggs - 2023-01-25 01:50 PM		WZ-4002	chemical drug						0.0144	MT-CO2,SDHB
Jesiotr Full eggs - 2023-01-25 01:50 PM		mir-634	microrna						0.0144	LAMP2,RAB1A
Jesiotr Full eggs - 2023-01-25 01:50 PM		IL24	cytokine						0.0145	HBEGF,HSP90B1,HSPA5,IgG
Jesiotr Full eggs - 2023-01-25 01:50 PM		KMT2D	transcription regulator						0.0148	ACADM,ASL,CTSD,ECI2,ENO3,FABP3,FOLR3,NIPSNAP3A,VTN
Jesiotr Full eggs - 2023-01-25 01:50 PM		EPO	cytokine						0.0148	ATP6V1B2,Histone h3,NACA,PCNA,RPLP0,RPS6,RPS7,SOD1,TF,TPI1,TPT1,WDR1
Jesiotr Full eggs - 2023-01-25 01:50 PM		miR-124-3p (and other miRNAs w/seed AAGGCAC)	mature microrna						0.0149	ACAA2,AK2,ALDH9A1,ECI2,GSN,HADH,HADHB,MTPN,MYH9,PGM1
Jesiotr Full eggs - 2023-01-25 01:50 PM		1-methyl-4-phenylpyridinium	chemical toxicant						0.0154	HSPD1,PIN1,SOD1
Jesiotr Full eggs - 2023-01-25 01:50 PM		MC4R	g-protein coupled receptor						0.0154	PSMA1,PSMA2,PSMA4
Jesiotr Full eggs - 2023-01-25 01:50 PM		P2RY2	g-protein coupled receptor						0.0154	SLC12A1,TF,VTN
Jesiotr Full eggs - 2023-01-25 01:50 PM		lipofermata	chemical reagent						0.0154	CALR,HSP90B1,HSPA5
Jesiotr Full eggs - 2023-01-25 01:50 PM		CYP19A1	enzyme						0.0159	ACADL,ACADM,ACADVL,IgG,PCNA,PLIN2
Jesiotr Full eggs - 2023-01-25 01:50 PM		AZ-1	chemical - protease inhibitor						0.016	DNM1L,EIF4A1,GNPDA1,PIK3C2A,SRSF2
Jesiotr Full eggs - 2023-01-25 01:50 PM		INS	other						0.0161	ACADL,ACADM,ACADVL,ATP5F1A,CAT,HSPA5,PLIN2,SOD1
Jesiotr Full eggs - 2023-01-25 01:50 PM		KDM6A	enzyme						0.0165	ALB,ARHGDIB,ENO3,VTN
Jesiotr Full eggs - 2023-01-25 01:50 PM		androgen	chemical drug						0.0166	AGR2,ALDH6A1,CALR,DNM1L,FLNA,GSN,PARK7,TPT1
Jesiotr Full eggs - 2023-01-25 01:50 PM		SMTNL1	other						0.0169	GLO1,HSP90AB1,PYGM
Jesiotr Full eggs - 2023-01-25 01:50 PM		shikonin	chemical drug						0.0169	CAT,IgG,PKM
Jesiotr Full eggs - 2023-01-25 01:50 PM		15-deoxy-delta-12,14 -PGJ 2	chemical - endogenous mammalian						0.017	ACTC1,CTSD,FTH1,GSN,GSTP1,MYH11,PRDX1,SERPINA1,SOD1,TUBB3
Jesiotr Full eggs - 2023-01-25 01:50 PM		PRKAA2	kinase						0.017	ALB,ARHGDIB,HSPA5,NPEPL1,OAT,P4HB,SERPINI1
Jesiotr Full eggs - 2023-01-25 01:50 PM		2,2',4,4',5,5'-hexabromodiphenyl ether	chemical reagent						0.0174	GSTT2/GSTT2B,PVALB
Jesiotr Full eggs - 2023-01-25 01:50 PM		2,2-bis(4-hydroxyphenyl)-1,1,1-trichloroethane	chemical - endogenous mammalian						0.0174	CLU,PCNA
Jesiotr Full eggs - 2023-01-25 01:50 PM		CPT1C	enzyme						0.0174	ACADM,MT-CO2
Jesiotr Full eggs - 2023-01-25 01:50 PM		Irp	group						0.0174	ACO2,FTH1
Jesiotr Full eggs - 2023-01-25 01:50 PM		PHGDH	enzyme						0.0174	Histone h3,MT-CO2
Jesiotr Full eggs - 2023-01-25 01:50 PM		PPBP	cytokine						0.0174	COL15A1,GLG1
Jesiotr Full eggs - 2023-01-25 01:50 PM		RUVBL2	transcription regulator						0.0174	MCM4,PCNA
Jesiotr Full eggs - 2023-01-25 01:50 PM		S100P	other						0.0174	CTSD,KRT8
Jesiotr Full eggs - 2023-01-25 01:50 PM		WNT10B	other						0.0174	ACADL,ACADVL
Jesiotr Full eggs - 2023-01-25 01:50 PM		carmustine	chemical drug						0.0174	HSP90AA1,HSP90AB1
Jesiotr Full eggs - 2023-01-25 01:50 PM		dextran	chemical drug						0.0174	IgG,SERPINC1
Jesiotr Full eggs - 2023-01-25 01:50 PM		mir-449	microrna						0.0174	MYH9,TUBB4B
Jesiotr Full eggs - 2023-01-25 01:50 PM		BRD2	kinase						0.0176	P4HB,PPA1,RPN1,TARS1
Jesiotr Full eggs - 2023-01-25 01:50 PM		IPMK	kinase						0.0176	FLNA,HSP90AB1,MYL6,PFN1
Jesiotr Full eggs - 2023-01-25 01:50 PM		ciglitazone	chemical drug						0.0177	ACTC1,CAT,GSN,MT-CO2,SERPINA1,SOD1,TUBB3
Jesiotr Full eggs - 2023-01-25 01:50 PM		EP300	transcription regulator						0.0177	ACADL,ACADM,ALDOA,ANXA6,CCR7,CKB,COMT,CTSE,FTH1,HSP90AB1,MYH11,NPAS2,PABPC1,PFKL,PKM,PSAT1
Jesiotr Full eggs - 2023-01-25 01:50 PM		GC-GCR dimer	complex						0.0185	ANXA1,FBP1,PC
Jesiotr Full eggs - 2023-01-25 01:50 PM		chrysotile asbestos	chemical toxicant						0.0185	HSP90B1,HSPA5,PDIA4
Jesiotr Full eggs - 2023-01-25 01:50 PM		ferulic acid	chemical - endogenous non-mammalian						0.0185	CAT,PVALB,SOD1
Jesiotr Full eggs - 2023-01-25 01:50 PM		2,3-bis(4-hydroxyphenyl)-propionitrile	chemical reagent						0.0188	AIFM1,HSPD1,MT-CO2,PCNA
Jesiotr Full eggs - 2023-01-25 01:50 PM		carbamazepine	chemical drug						0.0188	EIF4A1,EIF4A2,PIK3C2A,PSAT1
Jesiotr Full eggs - 2023-01-25 01:50 PM		1-deoxysphinganine	chemical - endogenous non-mammalian						0.0188	PHGDH
Jesiotr Full eggs - 2023-01-25 01:50 PM		11beta-HSD1 inhibitor 10J	chemical reagent						0.0188	LOX
Jesiotr Full eggs - 2023-01-25 01:50 PM		2-aminoisobutyric acid	chemical - endogenous mammalian						0.0188	ALB
Jesiotr Full eggs - 2023-01-25 01:50 PM		3-deoxyglucosone	chemical - endogenous mammalian						0.0188	HBEGF
Jesiotr Full eggs - 2023-01-25 01:50 PM		ACOT8	enzyme						0.0188	CAT
Jesiotr Full eggs - 2023-01-25 01:50 PM		ASB9	transcription regulator						0.0188	CKB
Jesiotr Full eggs - 2023-01-25 01:50 PM		ATP6V1B1	transporter						0.0188	ATP6V1B2
Jesiotr Full eggs - 2023-01-25 01:50 PM		CHCHD6	other						0.0188	IMMT
Jesiotr Full eggs - 2023-01-25 01:50 PM		COL10A1	other						0.0188	HSPA5
Jesiotr Full eggs - 2023-01-25 01:50 PM		CTD_2245E153	other						0.0188	PC
Jesiotr Full eggs - 2023-01-25 01:50 PM		Ccl7	cytokine						0.0188	Histone h3
Jesiotr Full eggs - 2023-01-25 01:50 PM		DNAJC24	other						0.0188	EEF2
Jesiotr Full eggs - 2023-01-25 01:50 PM		DPH2	enzyme						0.0188	EEF2
Jesiotr Full eggs - 2023-01-25 01:50 PM		ERMN	other						0.0188	CNP
Jesiotr Full eggs - 2023-01-25 01:50 PM		FILIP1	other						0.0188	FLNA
Jesiotr Full eggs - 2023-01-25 01:50 PM		GALNT1	enzyme						0.0188	IgG
Jesiotr Full eggs - 2023-01-25 01:50 PM		GSTT1	enzyme						0.0188	GSTM3
Jesiotr Full eggs - 2023-01-25 01:50 PM		Gm17251	other						0.0188	RAB11B
Jesiotr Full eggs - 2023-01-25 01:50 PM		H2BC21	other						0.0188	RAN
Jesiotr Full eggs - 2023-01-25 01:50 PM		HGSNAT	enzyme						0.0188	ATP5F1C
Jesiotr Full eggs - 2023-01-25 01:50 PM		IL13RA2-CHI3L1	complex						0.0188	HBEGF
Jesiotr Full eggs - 2023-01-25 01:50 PM		ISCU	other						0.0188	FTH1
Jesiotr Full eggs - 2023-01-25 01:50 PM		KDELR1	transporter						0.0188	HSPA5
Jesiotr Full eggs - 2023-01-25 01:50 PM		KDM4E	enzyme						0.0188	Histone h3
Jesiotr Full eggs - 2023-01-25 01:50 PM		LINC01564	other						0.0188	PHGDH
Jesiotr Full eggs - 2023-01-25 01:50 PM		MASCRNA	other						0.0188	QARS1
Jesiotr Full eggs - 2023-01-25 01:50 PM		ML364	chemical reagent						0.0188	SERPINC1
Jesiotr Full eggs - 2023-01-25 01:50 PM		MTCL1	other						0.0188	C1QBP
Jesiotr Full eggs - 2023-01-25 01:50 PM		NE 100	chemical reagent						0.0188	HSPA5
Jesiotr Full eggs - 2023-01-25 01:50 PM		NUB1	other						0.0188	NEDD8
Jesiotr Full eggs - 2023-01-25 01:50 PM		NuRD	complex						0.0188	GSTP1
Jesiotr Full eggs - 2023-01-25 01:50 PM		OS9	other						0.0188	SLC12A1
Jesiotr Full eggs - 2023-01-25 01:50 PM		OSU8-1	chemical - protease inhibitor						0.0188	HBEGF
Jesiotr Full eggs - 2023-01-25 01:50 PM		PSMA1	peptidase						0.0188	GSTP1
Jesiotr Full eggs - 2023-01-25 01:50 PM		ProAgio	biologic drug						0.0188	LOX
Jesiotr Full eggs - 2023-01-25 01:50 PM		RCC1	other						0.0188	RAN
Jesiotr Full eggs - 2023-01-25 01:50 PM		RHBDF1	other						0.0188	ADAM17
Jesiotr Full eggs - 2023-01-25 01:50 PM		RHCG	transporter						0.0188	SLC12A1
Jesiotr Full eggs - 2023-01-25 01:50 PM		Rcan1	other						0.0188	FLNA
Jesiotr Full eggs - 2023-01-25 01:50 PM		STXBP3	transporter						0.0188	HSPA5
Jesiotr Full eggs - 2023-01-25 01:50 PM		TFAP2D	transcription regulator						0.0188	MT2A
Jesiotr Full eggs - 2023-01-25 01:50 PM		TLR4-IN-C34	chemical reagent						0.0188	HSPA5
Jesiotr Full eggs - 2023-01-25 01:50 PM		Uchl1os	other						0.0188	UCHL1
Jesiotr Full eggs - 2023-01-25 01:50 PM		VAMP2	other						0.0188	SLC12A1
Jesiotr Full eggs - 2023-01-25 01:50 PM		Wasl	other						0.0188	IgG
Jesiotr Full eggs - 2023-01-25 01:50 PM		anthrax vaccine precipitated	chemical reagent						0.0188	IgG
Jesiotr Full eggs - 2023-01-25 01:50 PM		carbon	chemical reagent						0.0188	GSTP1
Jesiotr Full eggs - 2023-01-25 01:50 PM		cineole	chemical drug						0.0188	SOD1
Jesiotr Full eggs - 2023-01-25 01:50 PM		clomoxir	chemical reagent						0.0188	ACADM
Jesiotr Full eggs - 2023-01-25 01:50 PM		cyclo(D-Arg-D-Arg-DThr(P)-Pip-Nal-Arg-Gln)	chemical reagent						0.0188	PIN1
Jesiotr Full eggs - 2023-01-25 01:50 PM		diacetylbis(4-methylthiosemicarbazonato)copper(II)	chemical reagent						0.0188	SOD1
Jesiotr Full eggs - 2023-01-25 01:50 PM		dichlorvos	chemical toxicant						0.0188	PPIA
Jesiotr Full eggs - 2023-01-25 01:50 PM		ferric citrate	chemical drug						0.0188	FTH1
Jesiotr Full eggs - 2023-01-25 01:50 PM		fumaric acid	chemical - endogenous mammalian						0.0188	FTH1
Jesiotr Full eggs - 2023-01-25 01:50 PM		inebilizumab	biologic drug						0.0188	IgG
Jesiotr Full eggs - 2023-01-25 01:50 PM		isocitric acid	chemical - endogenous mammalian						0.0188	FTH1
Jesiotr Full eggs - 2023-01-25 01:50 PM		lapaquistat	chemical drug						0.0188	HSPA5
Jesiotr Full eggs - 2023-01-25 01:50 PM		monoclonal antibody	biologic drug						0.0188	IgG
Jesiotr Full eggs - 2023-01-25 01:50 PM		myrcene	chemical drug						0.0188	SOD1
Jesiotr Full eggs - 2023-01-25 01:50 PM		oxfenicine	chemical - endogenous non-mammalian						0.0188	ACADM
Jesiotr Full eggs - 2023-01-25 01:50 PM		pep-AP	chemical reagent						0.0188	TALDO1
Jesiotr Full eggs - 2023-01-25 01:50 PM		phenanthroline-(2H,7H)-diacetate	chemical reagent						0.0188	PIN1
Jesiotr Full eggs - 2023-01-25 01:50 PM		poly-gamma-D-glutamate	chemical - endogenous non-mammalian						0.0188	IgG
Jesiotr Full eggs - 2023-01-25 01:50 PM		polysorbate 80	chemical reagent						0.0188	IgG
Jesiotr Full eggs - 2023-01-25 01:50 PM		salinazid	chemical reagent						0.0188	IREB2
Jesiotr Full eggs - 2023-01-25 01:50 PM		takinib	chemical drug						0.0188	MIF
Jesiotr Full eggs - 2023-01-25 01:50 PM		tolcapone	chemical drug						0.0188	COMT
Jesiotr Full eggs - 2023-01-25 01:50 PM		NF-Y	complex						0.0194	ALB,CAT,FTH1,HSPA5,PKM
Jesiotr Full eggs - 2023-01-25 01:50 PM		GATA6	transcription regulator						0.0196	ACTC1,COX5A,DLD,FH,GPI,LDHB,MYH11,MYH9,SUCLA2
Jesiotr Full eggs - 2023-01-25 01:50 PM		cardiotoxin	chemical - other						0.0198	G6PD,GSN,HBEGF,HSP90AA1,HSPA5,LTF,MYH9,PCNA,PGAM1,RANBP1
Jesiotr Full eggs - 2023-01-25 01:50 PM		iron	chemical - endogenous mammalian						0.0199	FTH1,IREB2,NDUFS1,TF
Jesiotr Full eggs - 2023-01-25 01:50 PM		MKNK1	kinase						0.02	ANXA2,ANXA5,CLU,EEF1D,FLNA,HADHA,HSD17B4,TF
Jesiotr Full eggs - 2023-01-25 01:50 PM		fluvoxamine	chemical drug						0.0202	CCR7,RACK1,RPS9
Jesiotr Full eggs - 2023-01-25 01:50 PM		mir-155	microrna						0.0203	ALDOA,ANXA2,GPI,IgG,PGAM1,PKM,YWHAZ
Jesiotr Full eggs - 2023-01-25 01:50 PM		zinc	chemical drug						0.0203	AIFM1,CAT,ENO1,IREB2,MT2A
Jesiotr Full eggs - 2023-01-25 01:50 PM		FMN2	other						0.0206	NDUFA2,NDUFB7
Jesiotr Full eggs - 2023-01-25 01:50 PM		MOGAT1	enzyme						0.0206	ACADL,ACADM
Jesiotr Full eggs - 2023-01-25 01:50 PM		NELFB	other						0.0206	RPLP0,RPS3
Jesiotr Full eggs - 2023-01-25 01:50 PM		SB204990	chemical reagent						0.0206	CCR7,PKM
Jesiotr Full eggs - 2023-01-25 01:50 PM		buparlisib	chemical drug						0.0206	IgG,RPS6
Jesiotr Full eggs - 2023-01-25 01:50 PM		miR-375-3p (miRNAs w/seed UUGUUCG)	mature microrna						0.0206	C1QBP,MTPN
Jesiotr Full eggs - 2023-01-25 01:50 PM		carbon tetrachloride	chemical toxicant						0.0208	ASS1,CAT,GLUD1,GSTP1,Histone h3,HSP90AA1,HSPD1,PCNA,QDPR,TF
Jesiotr Full eggs - 2023-01-25 01:50 PM		filgrastim	biologic drug						0.0214	ALDH6A1,ANXA1,ANXA3,CAST,CCT2,CLU,CST3,ENO1,FBP1,GNS,HSPA9,LAP3,LDHB,MCCC1,PGD
Jesiotr Full eggs - 2023-01-25 01:50 PM		POU5F1	transcription regulator						0.0215	ALB,ALDOC,CTSD,ENO1,FUCA1,GLA,GPI,HEXB,LAMP2,NPC2,PFKL,PSAP,SERPINA1,TF
Jesiotr Full eggs - 2023-01-25 01:50 PM		NPC1	transporter						0.0216	ATP6V1B2,CTSD,FTH1,LAMP2,LAMTOR1,NPC2,PRDX1
Jesiotr Full eggs - 2023-01-25 01:50 PM		NR3C2	ligand-dependent nuclear receptor						0.0216	CAT,FKBP1B,HSPA9,PDHB,PPIB,PRDX4,TUBB3
Jesiotr Full eggs - 2023-01-25 01:50 PM		POR	enzyme						0.0218	ACADL,ACADVL,ACTG1,ANXA5,ECI1,HADHB,PGD,UGDH
Jesiotr Full eggs - 2023-01-25 01:50 PM		GRN	growth factor						0.0219	CLU,CST3,CTSD,GPNMB,HEXB,NPC2
Jesiotr Full eggs - 2023-01-25 01:50 PM		2,4-dinitrophenol-ovalbumin conjugate	chemical reagent						0.022	IgG,SERPINI1,VTN
Jesiotr Full eggs - 2023-01-25 01:50 PM		NOSTRIN	transcription regulator						0.022	ADAM17,ANXA5,SOD1
Jesiotr Full eggs - 2023-01-25 01:50 PM		3,4,5,3',4'-pentachlorobiphenyl	chemical toxicant						0.0223	CAT,COMT,CTSD,GSTP1,MYH11
Jesiotr Full eggs - 2023-01-25 01:50 PM		HNRNPA2B1	other						0.0224	ANXA7,CPVL,FSCN1,GSN,HMGB3,PKM,SERPINA1
Jesiotr Full eggs - 2023-01-25 01:50 PM		mir-802	microrna						0.0224	GSN,MYH11,MYL6,PFN2,PIK3C2A,RAN,RAP1B
Jesiotr Full eggs - 2023-01-25 01:50 PM		FIGLA	transcription regulator						0.0224	ZP1,ZP2,ZP3,ZP4
Jesiotr Full eggs - 2023-01-25 01:50 PM		FOXO4	transcription regulator						0.0227	ANXA3,CAT,HSP90B1,HSPA5,LCP2,PDIA4
Jesiotr Full eggs - 2023-01-25 01:50 PM		lenalidomide	chemical drug						0.0234	ACTG1,DLD,ENO1,FLNA,GLUD1,HSPA5,IGF2BP3,PTPRM,RRM1,YWHAZ
Jesiotr Full eggs - 2023-01-25 01:50 PM		MNT	transcription regulator						0.0237	ALDOA,COQ8A,NCL,PC
Jesiotr Full eggs - 2023-01-25 01:50 PM		trichloroethylene	chemical toxicant						0.0237	GSTO1,MTPN,NDUFS1,YWHAQ
Jesiotr Full eggs - 2023-01-25 01:50 PM		oleic acid	chemical - endogenous mammalian						0.0239	ACADL,ACADM,CAT,CLU,HSPA5,PLIN2,PLIN3
Jesiotr Full eggs - 2023-01-25 01:50 PM		Cdk	group						0.0239	COX5A,IDH3A,SDHA
Jesiotr Full eggs - 2023-01-25 01:50 PM		HSPD1	enzyme						0.0239	ADH5,CLPP,ECHS1
Jesiotr Full eggs - 2023-01-25 01:50 PM		ICMT	enzyme						0.0239	ATP5F1B,HBEGF,RCN2
Jesiotr Full eggs - 2023-01-25 01:50 PM		eltanexor	chemical drug						0.0239	Histone h3,MCM4,PCNA
Jesiotr Full eggs - 2023-01-25 01:50 PM		BIIE 0246	chemical reagent						0.0241	ALDH18A1,RPS2
Jesiotr Full eggs - 2023-01-25 01:50 PM		PA2G4	transcription regulator						0.0241	AGR2,PCNA
Jesiotr Full eggs - 2023-01-25 01:50 PM		THBS2	other						0.0241	ALDOA,PKM
Jesiotr Full eggs - 2023-01-25 01:50 PM		gamma-linolenic acid	chemical - endogenous mammalian						0.0241	PCNA,PLIN2
Jesiotr Full eggs - 2023-01-25 01:50 PM		meldonium	chemical drug						0.0241	GOT2,HADHA
Jesiotr Full eggs - 2023-01-25 01:50 PM		trypsin	group						0.0241	MIF,PCNA
Jesiotr Full eggs - 2023-01-25 01:50 PM		4-hydroxytamoxifen	chemical drug						0.0245	ACTC1,CLU,CTSD,EIF5A,GLRX,MT2A,PDCD5,RBP4
Jesiotr Full eggs - 2023-01-25 01:50 PM		AR	ligand-dependent nuclear receptor						0.0247	ATP5F1A,CAST,COX5A,COX5B,COX6B1,CYC1,DNM1L,GSN,GSTP1,HSPA5,MCCC2,MCM4,MRPL39,MT-CO2,MYL6,PDIA5,PFKL,PLCG1,SDHA,SDHB,TF,TUBB3
Jesiotr Full eggs - 2023-01-25 01:50 PM		MAPK14	kinase						0.0248	CALR,CAT,CCR7,MYH11,PIN1,PRDX1,PSMD10,SOD1,TXN
Jesiotr Full eggs - 2023-01-25 01:50 PM		ZAP70	kinase						0.0251	ANXA1,CCR7,ETFA,HSP90AA1
Jesiotr Full eggs - 2023-01-25 01:50 PM		ADIPOR1	transmembrane receptor						0.0258	ACADM,CAT,MT-CO2
Jesiotr Full eggs - 2023-01-25 01:50 PM		CRTC2	other						0.0258	GOT1,IDH3A,MT-CO2
Jesiotr Full eggs - 2023-01-25 01:50 PM		FGF19	growth factor						0.0266	CTSE,ENO3,FABP3,FBP1,SERPINA1
Jesiotr Full eggs - 2023-01-25 01:50 PM		SIRT1	transcription regulator						0.0272	ACADL,ACADM,ANXA4,CAT,ENO1,GSTM3,HSPA4,HSPA5,MYL6,PC,PCK2,PCNA,PDCD6IP,PYGM,RPL13
Jesiotr Full eggs - 2023-01-25 01:50 PM		paraquat	chemical toxicant						0.0272	CAT,GSTP1,LAMP2,MUC6,SOD1,TXN
Jesiotr Full eggs - 2023-01-25 01:50 PM		diclofenac	chemical drug						0.0277	EIF4A1,EIF4A2,EIF4G3,PIK3C2A,PSAT1
Jesiotr Full eggs - 2023-01-25 01:50 PM		Coup-Tf	group						0.0278	ACADM,LTF
Jesiotr Full eggs - 2023-01-25 01:50 PM		L-lysine	chemical - endogenous mammalian						0.0278	ALB,PCK2
Jesiotr Full eggs - 2023-01-25 01:50 PM		SMOC2	other						0.0278	Histone h3,MCM4
Jesiotr Full eggs - 2023-01-25 01:50 PM		YWHAG	other						0.0278	GPI,HYOU1
Jesiotr Full eggs - 2023-01-25 01:50 PM		cetrorelix	biologic drug						0.0278	ANXA5,PCNA
Jesiotr Full eggs - 2023-01-25 01:50 PM		delta-aminolevulinic acid	chemical - endogenous mammalian						0.0278	RPL35,RPS19
Jesiotr Full eggs - 2023-01-25 01:50 PM		exisulind	chemical - endogenous mammalian						0.0278	PCNA,YWHAE
Jesiotr Full eggs - 2023-01-25 01:50 PM		onapristone	chemical drug						0.0278	CTSD,HBEGF
Jesiotr Full eggs - 2023-01-25 01:50 PM		valine	chemical - endogenous mammalian						0.0278	ALB,DLD
Jesiotr Full eggs - 2023-01-25 01:50 PM		ALDH2	enzyme						0.0279	PHGDH,PSAT1,SHMT1
Jesiotr Full eggs - 2023-01-25 01:50 PM		ZBTB7A	transcription regulator						0.0279	ADH5,AIFM1,PKM
Jesiotr Full eggs - 2023-01-25 01:50 PM		interferon alfacon-1	biologic drug						0.0279	CALM1 (includes others),DDX1,PRDX1
Jesiotr Full eggs - 2023-01-25 01:50 PM		stattic	chemical reagent						0.0279	PCNA,PSMB1,PSMB4
Jesiotr Full eggs - 2023-01-25 01:50 PM		CHD8	enzyme						0.028	HSP90AB1,TUBB3,TUBB4B,YWHAZ
Jesiotr Full eggs - 2023-01-25 01:50 PM		sodium bisulfide	chemical reagent						0.028	CAT,HBEGF,HSP90AB1,SOD1
Jesiotr Full eggs - 2023-01-25 01:50 PM		NOS2	enzyme						0.0281	ACTC1,ADH5,G6PD,IgG,Igk,PC,PCNA,TKT
Jesiotr Full eggs - 2023-01-25 01:50 PM		AGN194204	chemical drug						0.0281	ACAA1,ACAA2,ANXA11,ANXA2,ASS1,CST3,ENO3,NPC2,PLIN2
Jesiotr Full eggs - 2023-01-25 01:50 PM		TFEB	transcription regulator						0.0283	ACAA2,ACADM,ATP6V1B2,CTSD,GLA,GNS,HEXB,Histone h3,MCM4,PCNA,PSAP
Jesiotr Full eggs - 2023-01-25 01:50 PM		3-methyladenine	chemical toxicant						0.0295	AGR2,HSP90B1,HSPA5,PCNA
Jesiotr Full eggs - 2023-01-25 01:50 PM		Ap2	group						0.03	ALB,MT-CO2,MT2A
Jesiotr Full eggs - 2023-01-25 01:50 PM		L-arginine	chemical - endogenous mammalian						0.03	ASL,ASS1,PCNA
Jesiotr Full eggs - 2023-01-25 01:50 PM		CFTR	ion channel						0.0301	ACAA1,ACAA2,HADH,HSD17B4,SCP2
Jesiotr Full eggs - 2023-01-25 01:50 PM		KAT2A	enzyme						0.0302	HSP90AA1,HSPA5,HSPD1,PGAM1,RANBP1,THOP1
Jesiotr Full eggs - 2023-01-25 01:50 PM		IRF4	transcription regulator						0.0304	MANF,PCNA,PPIB,PSMA1,PSMA2,RPL6,RPS3A,SUB1
Jesiotr Full eggs - 2023-01-25 01:50 PM		deoxycholate	chemical - endogenous mammalian						0.031	ENO1,HSPA5,PGD,PKM
Jesiotr Full eggs - 2023-01-25 01:50 PM		FGFR1	kinase						0.0312	EIF5A,HSP90B1,HSPA5,LOX,RPS6,TUBB3
Jesiotr Full eggs - 2023-01-25 01:50 PM		fatty acid	chemical - endogenous mammalian						0.0312	ACADL,ATP5F1C,HSPA5,PLIN2,PPA1,RBP4
Jesiotr Full eggs - 2023-01-25 01:50 PM		NR4A3	ligand-dependent nuclear receptor						0.0313	ATP5F1A,ENO3,FBP1,MYH11,SDHB
Jesiotr Full eggs - 2023-01-25 01:50 PM		PPP3CA	phosphatase						0.0313	GSTP1,KRT8,LAMP2,PSAP,TF
Jesiotr Full eggs - 2023-01-25 01:50 PM		PRKN	enzyme						0.0313	GLO1,MIF,PDHA1,PRDX1,SDHA
Jesiotr Full eggs - 2023-01-25 01:50 PM		TFRC	transporter						0.0313	ANXA2,FTH1,GSTT2/GSTT2B,HSPA5,PHGDH
Jesiotr Full eggs - 2023-01-25 01:50 PM		sulforafan	chemical drug						0.0315	CIC,GSTP1,GSTT2/GSTT2B,HBEGF,Histone h3,MYH10,SOD1,TALDO1,TKT,UCHL1
Jesiotr Full eggs - 2023-01-25 01:50 PM		CRTC3	other						0.0316	IDH3A,MT-CO2
Jesiotr Full eggs - 2023-01-25 01:50 PM		EHHADH	enzyme						0.0316	ACAA1,SCP2
Jesiotr Full eggs - 2023-01-25 01:50 PM		HNF4α dimer	complex						0.0316	FBP1,PCK2
Jesiotr Full eggs - 2023-01-25 01:50 PM		MAFF	transcription regulator						0.0316	ABCC5,GSTP1
Jesiotr Full eggs - 2023-01-25 01:50 PM		MBTPS1	peptidase						0.0316	ETFA,ETFB
Jesiotr Full eggs - 2023-01-25 01:50 PM		PACS1	other						0.0316	CSTB,HSPA5
Jesiotr Full eggs - 2023-01-25 01:50 PM		PIKFYVE	kinase						0.0316	CTSD,RPS6
Jesiotr Full eggs - 2023-01-25 01:50 PM		PYY	other						0.0316	MDH2,TPI1
Jesiotr Full eggs - 2023-01-25 01:50 PM		SDHB	enzyme						0.0316	ATOX1,SLC25A3
Jesiotr Full eggs - 2023-01-25 01:50 PM		SERTAD2	transcription regulator						0.0316	CAT,CYC1
Jesiotr Full eggs - 2023-01-25 01:50 PM		SURF1	enzyme						0.0316	MT-CO2,SDHA
Jesiotr Full eggs - 2023-01-25 01:50 PM		lith-O-Asp	chemical reagent						0.0316	PSMB1,WDR1
Jesiotr Full eggs - 2023-01-25 01:50 PM		amiodarone	chemical drug						0.0322	GLUD1,HSPD1,TF
Jesiotr Full eggs - 2023-01-25 01:50 PM		RIPK1	kinase						0.0326	ASS1,CAT,GOT1,RPS6
Jesiotr Full eggs - 2023-01-25 01:50 PM		SIN3A	transcription regulator						0.0326	ALDH6A1,GSTP1,NCL,SET
Jesiotr Full eggs - 2023-01-25 01:50 PM		STUB1	enzyme						0.0326	HSP90AA1,MYH11,PARK7,PCNA
Jesiotr Full eggs - 2023-01-25 01:50 PM		panobinostat	chemical drug						0.0326	FLNA,Histone h3,PSMD10,YWHAZ
Jesiotr Full eggs - 2023-01-25 01:50 PM		CP-55940	chemical reagent						0.0345	ALDOC,RPS9,YWHAZ
Jesiotr Full eggs - 2023-01-25 01:50 PM		PAK2	kinase						0.0345	ASS1,CKB,HBEGF
Jesiotr Full eggs - 2023-01-25 01:50 PM		lisinopril	biologic drug						0.0345	ARHGDIB,CAST,PYGM
Jesiotr Full eggs - 2023-01-25 01:50 PM		diethylstilbestrol	chemical drug						0.0347	ARHGDIB,CLU,GLRX,GSTM3,HBEGF,HSP90AB1,HSP90B1,LTF,PCNA,RPN2,TF
Jesiotr Full eggs - 2023-01-25 01:50 PM		JUN	transcription regulator						0.0351	ANXA1,ANXA2,CALM1 (includes others),CLU,COMT,EEF2,EIF4A1,FTH1,GOT1,GSTP1,LAMP2,MT2A,PRDX1,SRSF2,TF,TXN
Jesiotr Full eggs - 2023-01-25 01:50 PM		NPM1	transcription regulator						0.0352	CALR,FTH1,HBEGF,HSPA5,LOX,LTF,ZP3
Jesiotr Full eggs - 2023-01-25 01:50 PM		DYSF	other						0.0352	ACTG1,ANXA1,ANXA2,IDH3A,PSAP
Jesiotr Full eggs - 2023-01-25 01:50 PM		NCOA3	transcription regulator						0.0352	MYH11,PCNA,PLIN2,PSMA2,TKT
Jesiotr Full eggs - 2023-01-25 01:50 PM		ATXN2	other						0.0357	HSPA5,PABPC1
Jesiotr Full eggs - 2023-01-25 01:50 PM		EN1	transcription regulator						0.0357	ALDOC,TUBB3
Jesiotr Full eggs - 2023-01-25 01:50 PM		Hif	complex						0.0357	CKB,TF
Jesiotr Full eggs - 2023-01-25 01:50 PM		IFT57	other						0.0357	SDHA,SDHB
Jesiotr Full eggs - 2023-01-25 01:50 PM		TRIM31	enzyme						0.0357	ACADL,ACADM
Jesiotr Full eggs - 2023-01-25 01:50 PM		asciminib	chemical drug						0.0357	MCM4,RANBP1
Jesiotr Full eggs - 2023-01-25 01:50 PM		ferric ammonium citrate	chemical drug						0.0357	FTH1,IREB2
Jesiotr Full eggs - 2023-01-25 01:50 PM		hydrogen sulfide	chemical - endogenous mammalian						0.0357	HSPA5,TXN
Jesiotr Full eggs - 2023-01-25 01:50 PM		salubrinal	chemical reagent						0.0357	CLPP,HSPA5
Jesiotr Full eggs - 2023-01-25 01:50 PM		NR1H4	ligand-dependent nuclear receptor						0.0364	COL15A1,HSPA5,PGAM1,PGM1,PSMD10,SDHA,SERPINA1,SERPINC1,TPI1
Jesiotr Full eggs - 2023-01-25 01:50 PM		epicatechin	chemical drug						0.0366	ACTG1,COL15A1,IMPDH1,PLIN2,RPL35
Jesiotr Full eggs - 2023-01-25 01:50 PM		NR0B2	ligand-dependent nuclear receptor						0.0368	ACADM,FBP1,P4HB,PCK2,PDIA3,PDIA4
Jesiotr Full eggs - 2023-01-25 01:50 PM		TNFSF13	cytokine						0.0368	IgG,MCM4,PCNA
Jesiotr Full eggs - 2023-01-25 01:50 PM		SNAI1	transcription regulator						0.0372	ACTN1,FLNA,GSN,KRT8,TF,TPM3,TPM4
Jesiotr Full eggs - 2023-01-25 01:50 PM		1,10-Bis(carboxymethylthiodecane)	chemical reagent						0.0373	ECI1
Jesiotr Full eggs - 2023-01-25 01:50 PM		2-phenylacetylenesulfonamide	chemical reagent						0.0373	MT-CO2
Jesiotr Full eggs - 2023-01-25 01:50 PM		8-methyl-pyridoxatin	chemical reagent						0.0373	TF
Jesiotr Full eggs - 2023-01-25 01:50 PM		ADH5	enzyme						0.0373	SDHA
Jesiotr Full eggs - 2023-01-25 01:50 PM		AGRO 100	chemical drug						0.0373	NCL
Jesiotr Full eggs - 2023-01-25 01:50 PM		BCDIN3D	enzyme						0.0373	ALDOC
Jesiotr Full eggs - 2023-01-25 01:50 PM		BLOC1S5-TXNDC5	other						0.0373	TXNDC5
Jesiotr Full eggs - 2023-01-25 01:50 PM		BNIP3	other						0.0373	AIFM1
Jesiotr Full eggs - 2023-01-25 01:50 PM		CCDC65	other						0.0373	ENO1
Jesiotr Full eggs - 2023-01-25 01:50 PM		CCL28	cytokine						0.0373	IgG
Jesiotr Full eggs - 2023-01-25 01:50 PM		CDC7	kinase						0.0373	MCM4
Jesiotr Full eggs - 2023-01-25 01:50 PM		CIDEB	other						0.0373	PLIN2
Jesiotr Full eggs - 2023-01-25 01:50 PM		CP-724,714	chemical drug						0.0373	PHGDH
Jesiotr Full eggs - 2023-01-25 01:50 PM		CYTH3	other						0.0373	ARF1
Jesiotr Full eggs - 2023-01-25 01:50 PM		DPH1	enzyme						0.0373	EEF2
Jesiotr Full eggs - 2023-01-25 01:50 PM		DST	other						0.0373	HSPA5
Jesiotr Full eggs - 2023-01-25 01:50 PM		DTX1-EP300-NICD	complex						0.0373	CNP
Jesiotr Full eggs - 2023-01-25 01:50 PM		EED226	chemical reagent						0.0373	Histone h3
Jesiotr Full eggs - 2023-01-25 01:50 PM		ELDR	other						0.0373	PCNA
Jesiotr Full eggs - 2023-01-25 01:50 PM		ENC1	peptidase						0.0373	CEACAM5
Jesiotr Full eggs - 2023-01-25 01:50 PM		ENKUR	other						0.0373	MYH9
Jesiotr Full eggs - 2023-01-25 01:50 PM		Ggta1	other						0.0373	IgG
Jesiotr Full eggs - 2023-01-25 01:50 PM		IP6K2	kinase						0.0373	CYC1
Jesiotr Full eggs - 2023-01-25 01:50 PM		Id	group						0.0373	ACTC1
Jesiotr Full eggs - 2023-01-25 01:50 PM		Igh-8	other						0.0373	IgG
Jesiotr Full eggs - 2023-01-25 01:50 PM		Igl	other						0.0373	IgG
Jesiotr Full eggs - 2023-01-25 01:50 PM		JTV519	chemical drug						0.0373	FKBP1B
Jesiotr Full eggs - 2023-01-25 01:50 PM		KB-R7785	chemical - protease inhibitor						0.0373	HBEGF
Jesiotr Full eggs - 2023-01-25 01:50 PM		Ku	complex						0.0373	ADH5
Jesiotr Full eggs - 2023-01-25 01:50 PM		L-isoleucine	chemical - endogenous mammalian						0.0373	ALB
Jesiotr Full eggs - 2023-01-25 01:50 PM		L-leucine	chemical - endogenous mammalian						0.0373	ALB
Jesiotr Full eggs - 2023-01-25 01:50 PM		LINC00242	other						0.0373	G6PD
Jesiotr Full eggs - 2023-01-25 01:50 PM		LINC00857	other						0.0373	ANXA11
Jesiotr Full eggs - 2023-01-25 01:50 PM		MCM2	enzyme						0.0373	MCM4
Jesiotr Full eggs - 2023-01-25 01:50 PM		MCM3	enzyme						0.0373	MCM4
Jesiotr Full eggs - 2023-01-25 01:50 PM		MCOLN1	ion channel						0.0373	CTSD
Jesiotr Full eggs - 2023-01-25 01:50 PM		MDC1	other						0.0373	CLU
Jesiotr Full eggs - 2023-01-25 01:50 PM		METTL5	enzyme						0.0373	CALM1 (includes others)
Jesiotr Full eggs - 2023-01-25 01:50 PM		MLS000389544	chemical reagent						0.0373	PCK2
Jesiotr Full eggs - 2023-01-25 01:50 PM		MYO1C	enzyme						0.0373	GSN
Jesiotr Full eggs - 2023-01-25 01:50 PM		Mia2	other						0.0373	HSPA5
Jesiotr Full eggs - 2023-01-25 01:50 PM		NCEH1	enzyme						0.0373	HSPA5
Jesiotr Full eggs - 2023-01-25 01:50 PM		NDUFA4	enzyme						0.0373	ENO1
Jesiotr Full eggs - 2023-01-25 01:50 PM		NUBP1	other						0.0373	FTH1
Jesiotr Full eggs - 2023-01-25 01:50 PM		NUP210	transporter						0.0373	Histone h3
Jesiotr Full eggs - 2023-01-25 01:50 PM		Npm	group						0.0373	RPL3
Jesiotr Full eggs - 2023-01-25 01:50 PM		OPC-31260	chemical drug						0.0373	SLC12A1
Jesiotr Full eggs - 2023-01-25 01:50 PM		ORC1	other						0.0373	MCM4
Jesiotr Full eggs - 2023-01-25 01:50 PM		PACS2	other						0.0373	HSPA5
Jesiotr Full eggs - 2023-01-25 01:50 PM		PD158780	chemical drug						0.0373	HBEGF
Jesiotr Full eggs - 2023-01-25 01:50 PM		PHOSPHO1	enzyme						0.0373	SHMT1
Jesiotr Full eggs - 2023-01-25 01:50 PM		PNKP	kinase						0.0373	MT-CO2
Jesiotr Full eggs - 2023-01-25 01:50 PM		PRMT3	enzyme						0.0373	RPS2
Jesiotr Full eggs - 2023-01-25 01:50 PM		PRSS3	peptidase						0.0373	PSAP
Jesiotr Full eggs - 2023-01-25 01:50 PM		PSPH	phosphatase						0.0373	Histone h3
Jesiotr Full eggs - 2023-01-25 01:50 PM		PTPA	phosphatase						0.0373	VCP
Jesiotr Full eggs - 2023-01-25 01:50 PM		RHBDF2	other						0.0373	ADAM17
Jesiotr Full eggs - 2023-01-25 01:50 PM		RPN2	enzyme						0.0373	GSTP1
Jesiotr Full eggs - 2023-01-25 01:50 PM		RPS19	other						0.0373	MIF
Jesiotr Full eggs - 2023-01-25 01:50 PM		SCARF1	transmembrane receptor						0.0373	IgG
Jesiotr Full eggs - 2023-01-25 01:50 PM		SELENOP	other						0.0373	PCNA
Jesiotr Full eggs - 2023-01-25 01:50 PM		SGF29	other						0.0373	HSPA5
Jesiotr Full eggs - 2023-01-25 01:50 PM		SLC9A9	transporter						0.0373	FTH1
Jesiotr Full eggs - 2023-01-25 01:50 PM		SUV39H2	transcription regulator						0.0373	Histone h3
Jesiotr Full eggs - 2023-01-25 01:50 PM		TCDD-AHR	complex						0.0373	DCT
Jesiotr Full eggs - 2023-01-25 01:50 PM		TRIP10	other						0.0373	IgG
Jesiotr Full eggs - 2023-01-25 01:50 PM		TUBB3	other						0.0373	ANXA5
Jesiotr Full eggs - 2023-01-25 01:50 PM		VPREB1	other						0.0373	IgG
Jesiotr Full eggs - 2023-01-25 01:50 PM		YiXinShu	chemical drug						0.0373	FABP3
Jesiotr Full eggs - 2023-01-25 01:50 PM		ZNF224	transcription regulator						0.0373	ALDOA
Jesiotr Full eggs - 2023-01-25 01:50 PM		anthrax vaccine adsorbed	biologic drug						0.0373	IgG
Jesiotr Full eggs - 2023-01-25 01:50 PM		barium chloride	chemical toxicant						0.0373	LOX
Jesiotr Full eggs - 2023-01-25 01:50 PM		cation	chemical - other						0.0373	GSTP1
Jesiotr Full eggs - 2023-01-25 01:50 PM		clofazimine	chemical drug						0.0373	PLIN2
Jesiotr Full eggs - 2023-01-25 01:50 PM		clusterin antisense oligonucleotide	biologic drug						0.0373	CLU
Jesiotr Full eggs - 2023-01-25 01:50 PM		dec-RVKR-CMK	chemical - protease inhibitor						0.0373	ADAM17
Jesiotr Full eggs - 2023-01-25 01:50 PM		dibutylnitrosamine	chemical toxicant						0.0373	PCNA
Jesiotr Full eggs - 2023-01-25 01:50 PM		dinophysistoxin 1	chemical toxicant						0.0373	TUBB3
Jesiotr Full eggs - 2023-01-25 01:50 PM		econazole	chemical drug						0.0373	HSPA5
Jesiotr Full eggs - 2023-01-25 01:50 PM		elesclomol	chemical drug						0.0373	MT-CO2
Jesiotr Full eggs - 2023-01-25 01:50 PM		ephedrine	chemical drug						0.0373	TXN
Jesiotr Full eggs - 2023-01-25 01:50 PM		fertirelin	chemical reagent						0.0373	ANXA5
Jesiotr Full eggs - 2023-01-25 01:50 PM		miR-3173-5p (and other miRNAs w/seed GCCCUGC)	mature microrna						0.0373	IGF2BP3
Jesiotr Full eggs - 2023-01-25 01:50 PM		mitochonic acid 5	chemical reagent						0.0373	DNM1L
Jesiotr Full eggs - 2023-01-25 01:50 PM		octanal	chemical - endogenous mammalian						0.0373	TUBB3
Jesiotr Full eggs - 2023-01-25 01:50 PM		opioid receptor	group						0.0373	TXN
Jesiotr Full eggs - 2023-01-25 01:50 PM		p-dimethylaminoazobenzene	chemical toxicant						0.0373	ALB
Jesiotr Full eggs - 2023-01-25 01:50 PM		ristocetin	chemical toxicant						0.0373	YWHAZ
Jesiotr Full eggs - 2023-01-25 01:50 PM		tandem helix apoA-I mimetic peptide	chemical reagent						0.0373	IgG
Jesiotr Full eggs - 2023-01-25 01:50 PM		tetrahydrouridine	chemical drug						0.0373	HSPA5
Jesiotr Full eggs - 2023-01-25 01:50 PM		thiamine	chemical - endogenous mammalian						0.0373	TKT
Jesiotr Full eggs - 2023-01-25 01:50 PM		tyrphostin AG 1295	chemical drug						0.0373	MYH11
Jesiotr Full eggs - 2023-01-25 01:50 PM		mir-8	microrna						0.0382	ACTN1,FTH1,LOX,MCM4,MYH10,SLC25A3,YWHAB,YWHAZ
Jesiotr Full eggs - 2023-01-25 01:50 PM		pioglitazone	chemical drug						0.0382	CAT,FBP1,HSPA5,PC,PCNA,PFKL,PLIN2,RBP4
Jesiotr Full eggs - 2023-01-25 01:50 PM		PRKAG3	kinase						0.0383	DLAT,GLRX,GOT1,HSPA5,PLIN3,RPL22,RPL5
Jesiotr Full eggs - 2023-01-25 01:50 PM		ELF4	transcription regulator						0.0393	CCR7,MANF,RAP1B
Jesiotr Full eggs - 2023-01-25 01:50 PM		FOXA3	transcription regulator						0.0393	ACADM,PKM,TF
Jesiotr Full eggs - 2023-01-25 01:50 PM		arginine	chemical - endogenous mammalian						0.0393	ALB,HSPA5,PCK2
Jesiotr Full eggs - 2023-01-25 01:50 PM		pimagedine	chemical drug						0.0393	ALB,CAST,HBEGF
Jesiotr Full eggs - 2023-01-25 01:50 PM		let-7	microrna						0.0398	CCR7,EIF4A1,GALE,GPI,MCM4,PA2G4,PAICS,PKM,RRM1
Jesiotr Full eggs - 2023-01-25 01:50 PM		7-nitroindazole	chemical reagent						0.04	GSTP1,PVALB
Jesiotr Full eggs - 2023-01-25 01:50 PM		Go6983	chemical drug						0.04	ACADM,PRDX1
Jesiotr Full eggs - 2023-01-25 01:50 PM		HBP1	transcription regulator						0.04	Histone h3,PKM
Jesiotr Full eggs - 2023-01-25 01:50 PM		NCAM1	other						0.04	CALR,HSPA4
Jesiotr Full eggs - 2023-01-25 01:50 PM		NOP2	other						0.04	ASS1,GSTT2/GSTT2B
Jesiotr Full eggs - 2023-01-25 01:50 PM		NSD1	transcription regulator						0.04	CTSD,Histone h3
Jesiotr Full eggs - 2023-01-25 01:50 PM		THY1	other						0.04	CLU,IgG
Jesiotr Full eggs - 2023-01-25 01:50 PM		TOR1A	enzyme						0.04	ALB,HSPA5
Jesiotr Full eggs - 2023-01-25 01:50 PM		amlodipine	chemical drug						0.04	ANXA2,ENO1
Jesiotr Full eggs - 2023-01-25 01:50 PM		nimesulide	chemical drug						0.04	CAT,PCNA
Jesiotr Full eggs - 2023-01-25 01:50 PM		GCG	other						0.0404	ACADL,ACADM,GSTP1,IVD,PDHA1,SLC12A1
Jesiotr Full eggs - 2023-01-25 01:50 PM		2-deoxyglucose	chemical drug						0.0409	GOT1,HSP90B1,HSPA5,IgG,PDIA3
Jesiotr Full eggs - 2023-01-25 01:50 PM		CL 316243	chemical drug						0.0418	ACADL,ACADM,CKB
Jesiotr Full eggs - 2023-01-25 01:50 PM		NFYC	transcription regulator						0.0418	ALB,MTPN,TXNDC12
Jesiotr Full eggs - 2023-01-25 01:50 PM		resatorvid	chemical drug						0.0418	ALDOA,CAT,PKM
Jesiotr Full eggs - 2023-01-25 01:50 PM		eicosapentenoic acid	chemical drug						0.0424	ACADVL,ACAT1,CAT,PLIN2,PSMC2
Jesiotr Full eggs - 2023-01-25 01:50 PM		ARNT2	transcription regulator						0.0431	EIF5A,FKBP3,LTF,MTPN,NACA,PFN1,TXNRD3,UBA1
Jesiotr Full eggs - 2023-01-25 01:50 PM		PAX5	transcription regulator						0.0431	G6PD,PFKL,PGAM1,PYGL
Jesiotr Full eggs - 2023-01-25 01:50 PM		Pro-inflammatory Cytokine	group						0.0431	ASS1,CLU,HSPA5,S100A1
Jesiotr Full eggs - 2023-01-25 01:50 PM		sodium arsenite	chemical drug						0.0431	AHCY,ENO1,FTH1,HSPA4
Jesiotr Full eggs - 2023-01-25 01:50 PM		docetaxel	chemical drug						0.0442	GSTP1,MCM4,PCNA,TUBB3,TUBB4B,YWHAZ
Jesiotr Full eggs - 2023-01-25 01:50 PM		ATF1	transcription regulator						0.0444	FTH1,PCNA,YWHAZ
Jesiotr Full eggs - 2023-01-25 01:50 PM		TERC	other						0.0444	ALAD,CLU,GPI
Jesiotr Full eggs - 2023-01-25 01:50 PM		10-(6'-ubiquinonyl)decyltriphenylphosphonium	chemical drug						0.0444	FH,PRDX4
Jesiotr Full eggs - 2023-01-25 01:50 PM		ALDH1A1	enzyme						0.0444	ACADM,TUBB3
Jesiotr Full eggs - 2023-01-25 01:50 PM		APOC1	transporter						0.0444	FSCN1,HSP90AA1
Jesiotr Full eggs - 2023-01-25 01:50 PM		BHLHA15	transcription regulator						0.0444	CLU,SERPINI1
Jesiotr Full eggs - 2023-01-25 01:50 PM		C1QTNF1	other						0.0444	SLC12A1,SOD1
Jesiotr Full eggs - 2023-01-25 01:50 PM		CHEK2	kinase						0.0444	ADH5,SDHA
Jesiotr Full eggs - 2023-01-25 01:50 PM		CNOT6L	enzyme						0.0444	RPL35,TUBB4B
Jesiotr Full eggs - 2023-01-25 01:50 PM		CREB3	transcription regulator						0.0444	ANXA1,HSPA5
Jesiotr Full eggs - 2023-01-25 01:50 PM		DMH1	chemical reagent						0.0444	ADAM17,LOX
Jesiotr Full eggs - 2023-01-25 01:50 PM		HK2	kinase						0.0444	MT-CO2,SDHB
Jesiotr Full eggs - 2023-01-25 01:50 PM		HOTAIRM1	other						0.0444	Histone h3,TES
Jesiotr Full eggs - 2023-01-25 01:50 PM		RAB2A	enzyme						0.0444	PLIN2,PLIN3
Jesiotr Full eggs - 2023-01-25 01:50 PM		RNA fragment	chemical - endogenous mammalian						0.0444	SOD1,TUBB3
Jesiotr Full eggs - 2023-01-25 01:50 PM		SKF-38393	chemical reagent						0.0444	HBEGF,HSPA9
Jesiotr Full eggs - 2023-01-25 01:50 PM		YTHDC1	other						0.0444	ANXA1,IGF2BP3
Jesiotr Full eggs - 2023-01-25 01:50 PM		adenine	chemical - endogenous mammalian						0.0444	MYH10,MYH9
Jesiotr Full eggs - 2023-01-25 01:50 PM		erastin	chemical drug						0.0444	FTH1,LAMP2
Jesiotr Full eggs - 2023-01-25 01:50 PM		latrunculin B	chemical reagent						0.0444	PFN1,PFN2
Jesiotr Full eggs - 2023-01-25 01:50 PM		mir-451	microrna						0.0444	PGM1,YWHAZ
Jesiotr Full eggs - 2023-01-25 01:50 PM		salvianolic acid B	chemical - endogenous non-mammalian						0.0444	HSP90B1,HSPA5
Jesiotr Full eggs - 2023-01-25 01:50 PM		raloxifene	chemical drug						0.0449	ANXA3,CLU,GNS,MIF,PCNA,PVALB,SOD1
Jesiotr Full eggs - 2023-01-25 01:50 PM		ELOVL3	enzyme						0.0451	ALAD,ENO1,GPNMB,PVALB
Jesiotr Full eggs - 2023-01-25 01:50 PM		PSEN2	peptidase						0.0455	ANXA5,ANXA6,CAP1,COX5A,MT-CO2
Jesiotr Full eggs - 2023-01-25 01:50 PM		STAT5B	transcription regulator						0.0459	ACTC1,CIRBP,EIF4A2,GSTP1,LDHB,MDH2,RPL21,RPL5,RPS21,TF,TPM3,YBX2
Jesiotr Full eggs - 2023-01-25 01:50 PM		mir-34	microrna						0.047	DNM1L,PKM,PLCG1,TUBB3,TUBB4B
Jesiotr Full eggs - 2023-01-25 01:50 PM		HES3	transcription regulator						0.0471	PC,SOD1,TUBA1A
Jesiotr Full eggs - 2023-01-25 01:50 PM		prednisolone	chemical drug						0.0473	CAT,HSP90AA1,IGF2BP3,MYH9,PARK7,PRDX1,SOD1,TMEM43,TXNRD3
Jesiotr Full eggs - 2023-01-25 01:50 PM		EGR2	transcription regulator						0.0474	ACTN1,ASS1,CAST,CTSE,GNS,GSN,HSPA5,IGF2BP3,NCL,S100A1
Jesiotr Full eggs - 2023-01-25 01:50 PM		LMO2	transcription regulator						0.0474	ANXA1,CAT,COMT,CSTB,FBP1,FTH1,GSN,IGF2BP3,MYH10,TES
Jesiotr Full eggs - 2023-01-25 01:50 PM		BARX2	transcription regulator						0.049	FLNA,HSPA9
Jesiotr Full eggs - 2023-01-25 01:50 PM		DPP-23	chemical reagent						0.049	HSP90AA1,HSPA5
Jesiotr Full eggs - 2023-01-25 01:50 PM		PROM1	other						0.049	PFKL,PKM
Jesiotr Full eggs - 2023-01-25 01:50 PM		PTGIS	enzyme						0.049	YWHAB,YWHAQ
Jesiotr Full eggs - 2023-01-25 01:50 PM		SEL1L	other						0.049	HSPA5,TUBB3
Jesiotr Full eggs - 2023-01-25 01:50 PM		taxifolin	chemical - endogenous non-mammalian						0.049	CAT,SOD1
Jesiotr Full eggs - 2023-01-25 01:50 PM		FUS-DDIT3	fusion gene/product						0.0499	Histone h3,LOX,NPAS2
Causal Networks for My Projects->Dietrich->Jesiotr Full eggs - 2023-01-25 01:50 PM
Master Regulator	Molecule Type	Depth	Predicted Activation State	Notes	Activation z-score	p-value of overlap	Network bias-corrected p-value	Participating regulators	Target molecules in dataset	Causal network	Target-connected regulators	Relationships Between Master Regulators(Increases/Downstream)	Relationships Between Master Regulators(Decreases/Downstream)	Relationships Between Master Regulators(Affects/Downstream)	Relationships Between Master Regulators(Increases/Upstream)	Relationships Between Master Regulators(Decreases/Upstream)	Relationships Between Master Regulators(Affects/Upstream)	Relationships Between Master Regulators(Increases/Both)	Relationships Between Master Regulators(Decreases/Both)	Relationships Between Master Regulators(Affects/Both)
FBXW7	enzyme	2			0	1.51e-67	0.0001	Akt,CCNE1,CDK2,CEBPA,EGFR,FBXW7,FOXM1,HSF1,JUN,MYC,MYCN,NCOA3,NFE2L1,NOTCH1,NOTCH4,PPARGC1A,PSEN1,WDR5		183 (18)	18		CDK19,FHIT,PIN1,PSEN2		EGFR	BCL2L11,BIRC5,CCNE1,CDK2,HEY1,HSF1,LDLR,MYC,MYCN,NFE2L1,PPARGC1A
NEK1	kinase	3			0	4.63e-66	0.0001	ACO1,Akt,BMP4,EPAS1,ERK1/2,FGFR1,Focal adhesion kinase,Hif,Hif1,HIF1A,IREB2,ME1,MYC,NEK1,PRKAA,SKP2,SMAD3,SPRY2,STAT3,TAFAZZIN,TEAD1,TP53,VEGFA,VHL		203 (24)	22					TAFAZZIN
NEK8	kinase	3			0	3.35e-64	0.0001	Cdk,CDK19,CDK2,CDK6,CDK9,CDKN2A,CEBPB,CTNNB1,Cyclin A,E2F1,E2F3,ELF4,estrogen receptor,ID3,MYC,NEK8,NRF1,PGR,RB1,SKP2,SP1,TP53		203 (22)	19	EPAS1,HIF1A				Cyclin A
SIRT7	enzyme	2			0	1.11e-63	0.0001	Akt,EPAS1,GATA4,HIF1A,MTOR,MYC,RPS6KB1,SIRT7,TP53		185 (9)	9	NAD+,valproic acid	D-glucose		CDKN1A,MTOR,RPS6KB1	EPAS1,HIF1A,MYC,TP53
SKP2	other	2			0	1.09e-61	0.0001	CDK9,CDKN1A,DUSP1,ELF4,FOXM1,FOXO1,FOXO3,MYC,RAG2,RB1,SKP2,SMAD4,TOB1,TP53		186 (14)	14	CGA,EGFR,Insulin,KAT2A,MTOR,PAX3-FOXO1,USP10,Z-LLL-CHO	5-fluorouracil,dactolisib,OVOL2,PTEN,RECK,rosiglitazone		IL5	CDKN1A,TP53
NMS-873	chemical reagent	2			0	1.81e-61	0.0001	BAX,BNIP3L,CCND1,CDK2,CDK6,DUSP1,GADD45A,GNAS,HDAC1,HSPA8,ITGB1,KRAS,MAPK3,MYC,NEDD8,NMS-873,NUP98,OS9,PARP1,PPP3CA,RTN4,SQSTM1,TP53,UBE2I		190 (24)	23					CDK2,CHEK1,HDAC1,MAPK3,NEDD8,RAD21,RPA1,SQSTM1,TP53,VCP
LARP1	translation regulator	1			0	2.38e-61	0.0001	LARP1		48 (1)	1					EIF3A,RPL11,RPL22,RPL23A
KAT5	transcription regulator	2			0	4.36e-61	0.0001	ATM,CHEK2,EOMES,KAT5,MAPK8,MAPK9,MYC,RELA,SRSF2,TP53,TP63		189 (11)	11	ATF3,Cyclin B,MAPK12	metribolone		APEX1,ATM,AURKB,CDKN1A,CHEK2,FLCN,H2AX,HSP90B1,HSPA5,MAPK9,MPG,PALMD,TP53	CDKN2B
RPL11	other	2			0	1.25e-60	0.0001	MYC,RPL11,TP53		169 (3)	3	3,5-dihydroxyphenylglycine,DDX3X,IACS-010759,MLXIPL,MYCL,MYCN	5-fluorouracil,CD 437,FMR1,LARP1,miR-542-3p (miRNAs w/seed GUGACAG),RICTOR		CDKN1A,TP53
sapanisertib	chemical drug	3			0	1.6e-60	0.0001	Akt,AKT1,AKT3,Ap1,CRTC1,EIF2AK4,EIF4E,EIF4EBP1,ERK,ERK1/2,Jnk,MTOR,MTORC2,OXSR1,Pkc(s),RAC1,RICTOR,RPS6,sapanisertib,SGK1,STAT1,STAT3,TP53		184 (23)	21				leucine	CRTC1,EIF2AK4,MTORC2
N-Ac-Leu-Leu-norleucinal	chemical - protease inhibitor	2			0	2.97e-60	0.0001	26s Proteasome,Akt,CEBPB,CTNNB1,ERK,ITGAV,ITGB3,Jnk,MMP2,MYCN,N-Ac-Leu-Leu-norleucinal,NFkB (complex),P38 MAPK,RB1,RELA,STAT5a/b,TP53		186 (17)	17				ATF6,BCL2L11,CDKN1A,NEDD8,PTTG1	PTGS2,SELP
BIRC5	other	2			0	3.98e-60	0.0001	BAX,BCL2,BIRC5,CASP8,CDK2,EP300,HDAC1,MYC,RB1,SP1,TP53,VEGFA		181 (12)	12	10E,12Z-octadecadienoic acid,actinomycin D,CD40,CHEK2,cigarette smoke,Cyclin B,EGFR,FGFR1,geldanamycin,HIF1A,ID1,Insulin,miR-17-5p (and other miRNAs w/seed AAAGUGC),MTOR,MYCN,NR4A1,PPARD,RPTOR,YAP/TAZ,Z-LLL-CHO	15-deoxy-delta-12,14 -PGJ 2,2,5-dimethylcelecoxib,3,3'-diindolylmethane,5-fluorouracil,ADIPOQ,bortezomib,CEBPD,ceruletide,curcumin,dimethyl sulfoxide,FBXW7,indomethacin,KLF6,LATS,mir-34,mitomycin C,PML,PRKAA,PTEN,RICTOR,RUNX3,sirolimus,Smad2/3,tanespimycin,TFAP2A,TNFSF10,TSC2,valproic acid		CDK2,CENPA,IL5,PTTG1	HDAC1
CXCL14	cytokine	2			0	5.02e-60	0.0001	CXCL14,GABA,NFE2L2		110 (3)	2	EGFR	N-cor,PPARGC1A		D-glucose,NFE2L2	GABA
TRIM28	transcription regulator	2			0	6.07e-60	0.0001	E2F1,E2F3,MYC,RELA,STAT3,TP53,TRIM28		181 (7)	7	ATM,CHEK2,MDC1	caffeine,DPTA-NONOate			MYC
USP3	peptidase	3			0	1.14e-59	0.0001	Akt,ATF4,CASP8,Cdc42,CTNNB1,DUSP1,KLF5,MMP2,MYCN,NOTCH1,PPARG,TP53,USP3		179 (13)	12		TAFAZZIN
USP10	peptidase	2			0	2.05e-59	0.0001	Akt,AR,MTOR,MYC,NFE2L2,NFkB (complex),PTEN,SIRT6,SKP2,SQSTM1,USP10		180 (11)	10				NFE2L2,PTEN,SKP2,SQSTM1	MTOR,MYC
S6K1	group	2			0	3.26e-59	0.0001	Akt,PI3K (complex),PPARG,RICTOR,RPS6KB1,S6K1,TP53		163 (7)	6	Insulin,MTOR,RPTOR	BNIP3,sirolimus,TSC2		IL5,RICTOR,TP53
sirolimus	chemical drug	2			0	2.07e-58	0.0001	Akt,AKT1,AMPK,Ca2+,Calmodulin,CCND1,Cdc42,CDKN1A,CEBPA,Creb,CREB1,EIF2AK3,EIF4E,ERBB2,ERK,FKBP1A,FMR1,FOXO1,FOXO3,HIF1A,HSF1,INSR,Mapk,MAPK1,Mek,MKNK1,MTOR,MYC,NFkB (complex),NFKBIA,PKM,PPARG,RAC1,RB1,RICTOR,sirolimus,SIRT1,STAT1,STAT3,STAT5B,TFEB,TP53,VAMP8,Vegf		244 (44)	44				ATG7,BCKDHA,BCL2L11,CCNC,D-glucose,HDAC5,MAP3K5,MED12,miR-17-5p (and other miRNAs w/seed AAAGUGC),miR-30a-3p (and other miRNAs w/seed UUUCAGU),mir-34,MYC,PML,PSME3,RYR1,SLC7A11,SLC7A5,TSC1,TSC2,UBA1,UCHL1	AMPK,arachidonic acid,AURKB,BIRC5,CCNE1,CD40,CDK2,CDKN1A,CHEK1,creatine kinase,Cyclin A,FKBP1A,FMR1,FOS,fumaric acid,FUS,glutamine,glycine,HIF1A,HSF1,HSP90B1,HSPA5,HSPD1,ID1,INSR,Insulin,L-aspartic acid,L-cysteine,L-glutamic acid,L-lysine,L-methionine,L-proline,L-serine,L-tryptophan,Ldh (complex),LDHB,leucine,LMNA,MAPK12,MAPKAPK2,MTOR,MTORC2,NEDD8,PINK1,PKM,PPARD,PPARGC1A,PTP4A1,RICTOR,RORC,RPS6K…
FR180209	chemical reagent	3			0	2.08e-58	0.0001	ADAM17,ADRB2,Akt,AKT1,ATM,BCL2L1,Calmodulin,CHEK2,Creb,EGFR,EIF4EBP1,ERBB2,ERK,ERK1/2,ESR1,FOXO3,FR180209,Gsk3,IGF1R,INSR,Insulin,JAK2,Jnk,JUN,MAP2K1,MAP2K3,MAPK1,Mek,MTOR,MYC,NFKB1,NOS3,NR3C1,P38 MAPK,p70 S6k,PDK1,PDPK1,PDX1,PI3K (complex),PRKAA1,PRKCZ,PTPN11,PTPN6,RAC1,RAF1,RAS,RB1,SHC1,SRC,STAT1,STAT3,STAT5a/b,STAT5B,TIMP3,TP53		234 (55)	54					INSR
GSK1904529A	chemical drug	3			0	2.08e-58	0.0001	ADAM17,ADRB2,Akt,AKT1,ATM,BCL2L1,Calmodulin,CHEK2,Creb,EGFR,EIF4EBP1,ERBB2,ERK,ERK1/2,ESR1,FOXO3,GSK1904529A,Gsk3,IGF1R,INSR,Insulin,JAK2,Jnk,JUN,MAP2K1,MAP2K3,MAPK1,Mek,MTOR,MYC,NFKB1,NOS3,NR3C1,P38 MAPK,p70 S6k,PDK1,PDPK1,PDX1,PI3K (complex),PRKAA1,PRKCZ,PTPN11,PTPN6,RAC1,RAF1,RAS,RB1,SHC1,SRC,STAT1,STAT3,STAT5a/b,STAT5B,TIMP3,TP53		234 (55)	54					INSR
KW-2450	chemical drug	3			0	2.08e-58	0.0001	ADAM17,ADRB2,Akt,AKT1,ATM,BCL2L1,Calmodulin,CHEK2,Creb,EGFR,EIF4EBP1,ERBB2,ERK,ERK1/2,ESR1,FOXO3,Gsk3,IGF1R,INSR,Insulin,JAK2,Jnk,JUN,KW-2450,MAP2K1,MAP2K3,MAPK1,Mek,MTOR,MYC,NFKB1,NOS3,NR3C1,P38 MAPK,p70 S6k,PDK1,PDPK1,PDX1,PI3K (complex),PRKAA1,PRKCZ,PTPN11,PTPN6,RAC1,RAF1,RAS,RB1,SHC1,SRC,STAT1,STAT3,STAT5a/b,STAT5B,TIMP3,TP53		234 (55)	54					INSR
PIM2	kinase	2			0	2.37e-58	0.0001	AMPK,ATM,CDK2,CDKN1A,EIF4EBP1,HSF1,MAP3K8,MDM2,MYC,PIM2,PKM,SOCS1,STAT6,TSC2		152 (14)	14	ATG5,ERBB4,HIF1A,TAFAZZIN	LGH447,MTOR,SGI 1776		ATM,CD38,CDK2,HSF1,MYC,PPARGC1A,TP53	AMPK,CDKN1A,TSC2
RUNX1-RUNX1T1	fusion gene/product	3			0	3.42e-58	0.0001	CEBPA,FOXO3,GADD45A,GATA1,GATA3,IL6ST,Jnk,JUN,MAPK14,MYC,PPARG,PTPN11,RUNX1,RUNX1-RUNX1T1,SPI1,SREBF1,STAT3,TP53		196 (18)	18				ALOX5,ARG2,ATF3,H2AX	ATM,miR-9-5p (and other miRNAs w/seed CUUUGGU),XBP1
BIX 02189	chemical drug	3			0	4.22e-58	0.0001	AKT1,Ap1,BIX 02189,Creb,ETS1,FOS,JUN,MAP2K5,Mapk,MAPK7,MEF2C,MEF2D,MYC,NFE2L2,NFKB1,NR4A1,PPARG,PPARGC1A,PTGS2,PTPRR,RB1,RELA,SGK1,STUB1		181 (24)	23					MAPK7
SNS 314	chemical drug	3			0	5.96e-58	0.0001	AKT1,ATM,AURKA,AURKB,BIRC5,ERK1/2,FOXO3,HNRNPK,LATS2,MBD3,MYC,NFKBIA,NPM1,PKM,RASSF1,SNS 314,TP53		178 (17)	14					AURKB
TT-00420	chemical drug	3			0	5.96e-58	0.0001	AKT1,ATM,AURKA,AURKB,BIRC5,ERK1/2,FOXO3,HNRNPK,LATS2,MBD3,MYC,NFKBIA,NPM1,PKM,RASSF1,TP53,TT-00420		178 (17)	14					AURKB
XMD16-144	chemical drug	3			0	5.96e-58	0.0001	AKT1,ATM,AURKA,AURKB,BIRC5,ERK1/2,FOXO3,HNRNPK,LATS2,MBD3,MYC,NFKBIA,NPM1,PKM,RASSF1,TP53,XMD16-144		178 (17)	14					AURKB
GSK1838705A	chemical drug	3			0	6.17e-58	0.0001	ADAM17,ADRB2,Akt,AKT1,ALK,Ap1,ATM,BCL2L1,Calmodulin,CHEK2,Creb,EGFR,EIF4EBP1,ERBB2,ERK,ERK1/2,ESR1,FOXO3,GSK1838705A,Gsk3,IGF1R,INSR,Insulin,JAK2,Jnk,JUN,MAP2K1,MAP2K3,MAPK1,Mek,MTOR,MYC,NFkB (complex),NFKB1,NOS3,NR3C1,P38 MAPK,p70 S6k,PDK1,PDPK1,PDX1,PI3K (complex),PRKAA1,PRKCZ,PTPN11,PTPN6,RAC1,RAF1,RAS,RB1,SHC1,SMAD4,SRC,STAT1,STAT3,STAT5a/b,STAT5B,TP53		235 (58)	56					INSR
AMG 900	chemical drug	3			0	6.7e-58	0.0001	AKT1,AMG 900,ATM,AURKA,AURKB,BIRC5,ERK1/2,FOXO3,HNRNPK,LATS2,MBD3,MYC,NFKBIA,NPM1,PKM,RASSF1,TP53		178 (17)	14					AURKB
TTP607	chemical drug	3			0	6.7e-58	0.0001	AKT1,ATM,AURKA,AURKB,BIRC5,ERK1/2,FOXO3,HNRNPK,LATS2,MBD3,MYC,NFKBIA,NPM1,PKM,RASSF1,TP53,TTP607		178 (17)	14					AURKB
TP53RK	kinase	3			0	2.53e-57	0.0001	26s Proteasome,ABCB1,BCL2L1,BHLHE40,CCND1,CDKN1A,CDKN2A,CEBPA,CTNNB1,DDX5,DNMT3A,E2F1,EIF2AK3,EIF4E,EP300,ERBB2,FAS,GADD45A,GLI1,HIF1A,HNF4A,IGF1R,IL6,Jnk,JUN,MAPK1,MAPK9,Mek,MMP14,MMP2,MTOR,MYC,NANOG,NFkB (complex),NFKBIA,NOTCH1,NPM1,P38 MAPK,p70 S6k,PGR,PPARG,PRKAA,PRKAA1,RB1,RELA,SOD2,SP1,TGFB1,TP53,TP53RK,TP73,TSC2		253 (52)	52		BMS-690514		PSMB5,TP53
PPDPF	other	3			0	2.86e-57	0.0001	AKT1,Ap1,CDKN2A,CHEK2,CREM,EIF4E,ERK1/2,INSR,L-serine,MYC,p70 S6k,PDX1,PI3K (complex),PPDPF,RAC1,RPTOR,SREBF1,SREBF2,Srebp,TFEB,VAMP8		162 (21)	20				RPTOR
MTORC2	complex	2			0	3.02e-57	0.0001	Akt,AKT1,AKT3,EIF4EBP1,Gsk3,MTOR,MTORC2,OXSR1,Pkc(s),RAC1,RICTOR,SGK1,TP53		164 (13)	12	amino acids,arachidonic acid,DYRK1B,Insulin,RICTOR,SESN2,TCR,Tsc1-Tsc2,TSC2	D-glucose,OSI-027,PTEN,RPTOR,sapanisertib,sirolimus,torin1,WYE-125132		AKT3,OXSR1,TP53
PRN1371	chemical drug	3			0	5.14e-57	0.0001	Akt,Creb,CREBBP,EGFR,EIF4E,ERBB2,ERBB3,ERK,ERK1/2,estrogen receptor,FGF2,FGFR1,FGFR2,FGFR3,FGFR4,Jnk,Mapk,Mek,MMP2,MTOR,MYC,NFE2L2,NGEF,nitric oxide,P38 MAPK,PI3K (complex),Pkc(s),PRN1371,RAS,RB1,RPS6KA3,SHC1,STAT3,STAT5B,TFRC,YAP1		201 (36)	32					FGFR1
HUWE1	transcription regulator	2			0	5.26e-57	0.0001	AR,EGFR,HUWE1,KRAS,MCL1,MYC,TP53		180 (7)	6	HIF1A			CDKN1A,CDKN2B,glutamine	CHEK1,EGFR,H2AX,MYC,TP53
FIIN-2	chemical drug	3			0	6.28e-57	0.0001	Akt,Creb,CREBBP,EGFR,EIF4E,ERBB2,ERBB3,ERK,ERK1/2,estrogen receptor,FGF2,FGFR1,FGFR2,FGFR3,FGFR4,FIIN-2,Jnk,Mapk,Mek,MMP2,MTOR,MYC,NFE2L2,NGEF,nitric oxide,P38 MAPK,PI3K (complex),Pkc(s),RAS,RB1,RPS6KA3,SHC1,STAT3,STAT5B,TFRC,YAP1		201 (36)	32				PIK3C3	FGFR1,MTOR
CCNE1	transcription regulator	2			0	7.19e-57	0.0001	ACLY,AR,CCNE1,CDK2,CDK6,CDKN1B,E2F1,FOXM1,ID2,MYC,NANOG,NPM1,POU5F1,RB1,RBL1,RBL2,SKP2,SOX2		168 (18)	18	Aldose Reductase,ammonium,CD38,ceruletide,CYTOR,D-glucose,ELDR,FOS,glycine,GNL2,HSF1,IL5,Insulin,KAT2A,KDM5A,L-alanine,L-asparagine,L-aspartic acid,L-glutamic acid,L-proline,L-serine,MTOR,NRG1,pirinixic acid,PML,PPARD,PTGS2,RPS6KB1,TAFAZZIN,testosterone,TF,TOPBP1,UHRF2,VEGFA	ACKR3,ATF3,CLCN5,CUL4B,everolimus,FBXW7,HDAC1,miR-17-5p (and other miRNAs w/seed AAAGUGC),mir-34,mono-(2-ethylhexyl)phthalate,NRIP1,PPARA,PPP2R2B,PTEN,RPL23A,sirolimus,WT1		ACLY,Cyclin A,TP53
PCGEM1	other	2			0	9.56e-57	0.0001	MYC,PCGEM1		119 (2)	2				ACLY,ACOX1,MYC,PKM
GW 273629	chemical drug	3			0	1.44e-56	0.0001	Akt,BAX,BCL2,CD247,doxorubicin,EGFR,EIF4EBP1,ERK,ERK1/2,FOXO1,GW 273629,HRAS,INSR,Jnk,MAP2K1/2,MAPK3,MTOR,MYC,NFkB (complex),nitric oxide,NOS1,NOS2,NOS3,PRKAA,PTGS2,RELA,SLC2A4,SMAD2,STAT1,STAT3,STAT4,TLR3,ZAP70		194 (33)	31
L-thiocitrulline	chemical reagent	3			0	1.44e-56	0.0001	Akt,BAX,BCL2,CD247,doxorubicin,EGFR,EIF4EBP1,ERK,ERK1/2,FOXO1,HRAS,INSR,Jnk,L-thiocitrulline,MAP2K1/2,MAPK3,MTOR,MYC,NFkB (complex),nitric oxide,NOS1,NOS2,NOS3,PRKAA,PTGS2,RELA,SLC2A4,SMAD2,STAT1,STAT3,STAT4,TLR3,ZAP70		194 (33)	31
sapropterin	chemical drug	3			0	1.44e-56	0.0001	Akt,BAX,BCL2,CD247,doxorubicin,EGFR,EIF4EBP1,ERK,ERK1/2,FOXO1,HRAS,INSR,Jnk,MAP2K1/2,MAPK3,MTOR,MYC,NFkB (complex),nitric oxide,NOS1,NOS2,NOS3,PRKAA,PTGS2,RELA,sapropterin,SLC2A4,SMAD2,STAT1,STAT3,STAT4,TLR3,ZAP70		194 (33)	31	linoleic acid			VEGFA
GSK3052230	biologic drug	3			0	1.7e-56	0.0001	Akt,Creb,CREBBP,EIF4E,ERK,ERK1/2,estrogen receptor,FGF2,FGFR1,FGFR3,FGFR4,GSK3052230,Jnk,Mapk,Mek,MMP2,MTOR,MYC,NFE2L2,NGEF,nitric oxide,P38 MAPK,PI3K (complex),Pkc(s),PLCG1,RAS,RPS6KA3,SHC1,STAT3,STAT5B,YAP1		189 (31)	28					FGFR1
CDKN1A	kinase	2			0	1.98e-56	0.0001	Ap1,ATM,CASP8,CCND1,CDK2,CDK4/6,CDK6,CDKN1A,EGR1,EIF2AK3,EP300,ERK,ERK1/2,FOS,H2AX,Jnk,Mapk,MAPK9,MYC,NFE2L2,NFkB (complex),NPM1,P38 MAPK,PARP1,RB1,RELA,STAT3,TP53		198 (28)	28	15-deoxy-delta-12,14 -PGJ 2,3,3'-diindolylmethane,4-methylnitrosoamino-1-(3-pyridinyl)-1-butanone,4-phenylbutyric acid,5-fluorouracil,AATF,ACKR3,actinomycin D,ADIPOQ,AGER,ALOX5,AMPK,ANGPT2,anisomycin,aristolochic acid I,arsenite,ATF3,BANP,bardoxolone,BCR (complex),BMP6,bortezomib,BTK,BTRC,CAB39L,CD 437,CD40,CEBPD,CHEK2,cigarette smoke,cobalt chloride,curcumin,CYBB,cyclosporin A,cytarabine,D-gluco…	ACOX1,APEX1,ATP2B2,BCAS2,caffeine,CAT,CDK19,dactolisib,DYRK1B,ELL,EPAS1,everolimus,FANCD2,FKBP1A,FOXA1,GW501516,HDAC1,HDAC5,heparin,HSPA1A/HSPA1B,ID1,IL15,MAP2K1,MAPK3,miR-17-5p (and other miRNAs w/seed AAAGUGC),MTOR,N-cor,NEK2,NOX4,NUMBL,OGA,OVOL2,PAX3-FOXO1,PIM2,PMEPA1,PRDM16,prostaglandin A1,PRPF19,PSMD10,PTTG1,RFFL,rosiglitazone,RPL22,RPL23A,SFTPC,sirolimus,SKIL,SKP2,SLC13A5,sorbitol,SP600125…		FOS,HSPA5,NFE2L2	ADAM10,CDKN2B,COL4A2,COL5A1,Cyclin B,FHL1,IFNGR1,MAP3K5,TP53I3
debio 1347	chemical drug	3			0	2.35e-56	0.0001	Akt,Creb,CREBBP,debio 1347,EGFR,EIF4E,ERBB2,ERBB3,ERK,ERK1/2,estrogen receptor,FGF2,FGFR1,FGFR2,FGFR3,Jnk,Mapk,Mek,MMP2,MYC,NFE2L2,NGEF,nitric oxide,P38 MAPK,PI3K (complex),Pkc(s),RAS,RB1,RPS6KA3,SHC1,STAT3,STAT5B,TFRC,YAP1		199 (34)	31					FGFR1
derazantinib	chemical drug	3			0	2.35e-56	0.0001	Akt,Creb,CREBBP,derazantinib,EGFR,EIF4E,ERBB2,ERBB3,ERK,ERK1/2,estrogen receptor,FGF2,FGFR1,FGFR2,FGFR3,Jnk,Mapk,Mek,MMP2,MYC,NFE2L2,NGEF,nitric oxide,P38 MAPK,PI3K (complex),Pkc(s),RAS,RB1,RPS6KA3,SHC1,STAT3,STAT5B,TFRC,YAP1		199 (34)	31					FGFR1
pemigatinib	chemical drug	3			0	2.35e-56	0.0001	Akt,Creb,CREBBP,EGFR,EIF4E,ERBB2,ERBB3,ERK,ERK1/2,estrogen receptor,FGF2,FGFR1,FGFR2,FGFR3,Jnk,Mapk,Mek,MMP2,MYC,NFE2L2,NGEF,nitric oxide,P38 MAPK,pemigatinib,PI3K (complex),Pkc(s),RAS,RB1,RPS6KA3,SHC1,STAT3,STAT5B,TFRC,YAP1		199 (34)	31					FGFR1
tasurgratinib	chemical drug	3			0	2.35e-56	0.0001	Akt,Creb,CREBBP,EGFR,EIF4E,ERBB2,ERBB3,ERK,ERK1/2,estrogen receptor,FGF2,FGFR1,FGFR2,FGFR3,Jnk,Mapk,Mek,MMP2,MYC,NFE2L2,NGEF,nitric oxide,P38 MAPK,PI3K (complex),Pkc(s),RAS,RB1,RPS6KA3,SHC1,STAT3,STAT5B,tasurgratinib,TFRC,YAP1		199 (34)	31					FGFR1
YY1	transcription regulator	2			0	2.79e-56	0.0001	Ap2,CDKN1B,MYC,RUNX2,SMAD7,TP53,YY1		168 (7)	7	dinoprost,valproic acid	EIF6,NUMBL,sirolimus,SMURF2		BMP6,CBX3,EGFR,HIF1A,HSPA5,Nppb,VEGFA,VPREB1	Brd4,CDKN1A,CDKN2B,FOS,H2AX,HEY1,LDLR,TP53
ALOX5	enzyme	2			0	3.45e-56	0.0001	ALOX5,EIF2AK3,ERK,MTTP,MYC,P38 MAPK,PPARG,TGFB1,TP53		195 (9)	9	4-methylnitrosoamino-1-(3-pyridinyl)-1-butanone,arachidonic acid,IL5,KLF6,MAPKAPK2,rosiglitazone,RUNX1-RUNX1T1	curcumin,oleic acid,SP600125		ACOX1,Ccl7,CDKN1A,mir-34,PPARA	miR-30a-3p (and other miRNAs w/seed UUUCAGU),mir-335,miR-9-5p (and other miRNAs w/seed CUUUGGU),PTGS2
atorvastatin	chemical drug	2			0	3.47e-56	0.0001	Akt,AMPK,ATM,atorvastatin,CASP8,CAT,ERK,ERK1/2,F3,FOS,FOXO1,JAK2,Jnk,MAPK1,MAPK10,MAPK9,MYC,NFkB (complex),NOS2,NOS3,NR1H3,NR1I3,PI3K (complex),PPARA,PPARG,PRKD1,RAC1,RAS,RELA,RHOA		182 (30)	30				15-deoxy-delta-12,14 -PGJ 2,ADIPOQ,AMPK,ATM,CAT,Insulin,LDLR,MAPK9,P4HB,PPARA,PTGS2,SLC22A1,VEGFA	AGER,APOC3,BMP6,CD40,CYBB,EGFR,HBA1/HBA2,INSR,lipid,miR-221-3p (and other miRNAs w/seed GCUACAU),MYC,NOX4,NR4A1,RPS6KB1,SELP,TP53,UCP1
RAD21	transcription regulator	3			0	5.45e-56	0.0001	AMPK,Ap1,ATF4,BAK1,BAX,BID,CCND1,CDK4/6,CDKN1A,CDKN1B,CDKN2A,CHEK2,CREB1,CTNNB1,E2F1,E2F3,EIF2AK4,ERK,F2,FOXM1,GADD45A,GCK,GLI1,Jnk,MAPK14,MDM4,mir-22,MYC,NFKBIA,P38 MAPK,PAX5,PKM,PRKAA,PTEN,RAD21,RB1,RELA,SP1,STAT3,Tgf beta,TP53,TP73,TRAF2,TRIM28		229 (44)	43	ANGPT2	GABA,NMS-873,Ubiquitin		APOC3,CHEK2
Cebp	complex	3			0	6.76e-56	0.0001	ACLY,Akt,ATM,Cebp,CEBPA,CEBPB,CEBPD,CEBPE,FANCD2,FASN,GADD45A,HIF1A,INSR,MYC,NFkB (complex),PI3K (complex),PPARG,PRKCE,PTPN11,SMAD2,SREBF1,STAT3,TFAP2A,XBP1		193 (24)	24
PT-2385	chemical drug	3			0	8.48e-56	0.0001	Akt,CTNNB1,EGFR,EPAS1,ERK1/2,IGF1R,Mitochondrial complex 1,MYC,NDUFA13,NDUFAB1,PT-2385		157 (11)	10				ISCU	EPAS1,NEU3
MOB1A	other	3			0	8.76e-56	0.0001	ERK1/2,ITGB1,LATS,LATS1,LATS2,Mapk,MOB1A,MYC,NUAK1,P38 MAPK,RELA,STK38,STK38L,TP53,YAP1		175 (15)	11		CD 437,ST1926		LATS
NEK2	kinase	3			0	1.09e-55	0.0001	26s Proteasome,ABCB1,BCL2L1,BHLHE40,CCND1,CDC20,CDKN1A,CDKN2A,CEBPA,CTNNB1,DDX5,DNMT3A,EIF2AK3,EIF4E,EP300,EPHA2,ERBB2,FAS,GADD45A,GLI1,HIF1A,HNF4A,HRAS,IGF1R,IL6,Jnk,JUN,MAPK9,Mek,MMP14,MMP2,MTOR,MYC,NANOG,NEK2,NFkB (complex),NFKBIA,NLRP3,NOTCH1,NPM1,P38 MAPK,p70 S6k,PGR,PPARG,PRKAA,PRKAA1,PTPN11,RAF1,RB1,RELA,SOD2,SP1,TGFB1,TP53,TP73,TSC2,YES1		246 (57)	54	CD38,IL5	ATF3		NEK11	CDKN1A
SGI 1776	chemical drug	2			0	1.11e-55	0.0001	CDKN1A,EIF4EBP1,MYC,PIM1,PIM2,SGI 1776		124 (6)	5				CDKN1A	MYC,PIM2
MLXIPL	transcription regulator	2			0	1.16e-55	0.0001	MLXIPL,PLK1,TP53		141 (3)	3	ADIPOQ,FOXA1,GFER,Insulin,SOST,TSC1	AMPK,linoleic acid,MAP4K4,MTOR,oleic acid,SMURF2		ACAC,ACLY,G6PC1,GCK,HIF1A,PEPCK,RPL11,RPL22,TXNIP	PPARA,TP53
[truncated: 2,539 more rows]
