# Supplementary material for: Comparative proteomic analysis of the ovarian fluid and eggs of Siberian sturgeon
Source: BMC Genomics. 2024 May 7;25:451. doi: 10.1186/s12864-024-10309-y (PMC11077782; doi:10.1186/s12864-024-10309-y)
Supplement: Supplementary file 6 — Supplementary Material 6 [file 12864_2024_10309_MOESM6_ESM.xls]

## Sheet: Ovarian fluid
Supplementary Table S2. Sturgeon ovarian fluid and egg proteins identified using mass spectrometry.
Accession number	Uniprot ID	Gene name	Protein name	Organism	OF1	OF2	OF3	OF4	OF5	Egg1	Egg2	Egg3	Egg4	Egg5	emPAI medians div ovarian fluid/eggs	emPAI medians fold change
XP_033911290.2	P09543	CNP	2',3'-cyclic-nucleotide 3'-phosphodiesterase	Acipenser ruthenus		8e-05	0.0001		6e-05	0.00027	0.00022	0.00036	0.00039	0.00014	0.296	4.375
XP_033911269.1	P62195	PSMC5	26S proteasome regulatory subunit 8	Acipenser ruthenus		6e-05			6e-05		0.00043	0.00043	0.00016	0.00037	0.15	6.667
XP_033871847.2	P42765	ACAA2	3-ketoacyl-CoA thiolase, mitochondrial isoform X2	Acipenser ruthenus	0.0001	6e-05	8e-05		7e-05			0.00085		0.00072	0.096	10.467
XP_033869106.1	P61247	RPS3A	40S ribosomal protein S3a	Acipenser ruthenus	0.00013		0.00011		0.00016	0.00101	0.00161	0.00161	0.00079	0.00061	0.129	7.769
XP_033906097.1	P62701	RPS4X	40S ribosomal protein S4 isoform X1	Acipenser ruthenus	0.00033	9e-05		0.00019	0.0001	0.00055	0.00122	0.0006	0.00053	0.00084	0.242	4.138
XP_033899507.1	P10809	HSPD1	60 kDa heat shock protein, mitochondrial	Acipenser ruthenus	0.00031	9e-05	0.00015	0.00011	5e-05		0.00104	0.00104	0.00124	0.00109	0.103	9.682
XP_033910006.1	P05387	RPLP2	60S acidic ribosomal protein P2-like	Acipenser ruthenus			0.0003	0.00035		0.00156	0.00259	0.00104	0.00149	0.00221	0.224	4.457
XP_033911389.1	P61353	RPL27	60S ribosomal protein L27-like	Acipenser ruthenus	0.0003	0.0002					0.0011	0.00161	0.00141	0.00061	0.199	5.02
XP_033905276.1	P36578	RPL4	60S ribosomal protein L4-B-like	Acipenser ruthenus	0.00021	6e-05	8e-05			0.00027	0.00038	0.00029	0.00043	0.00051	0.211	4.75
XP_033910969.1	P23526	AHCY	adenosylhomocysteinase A	Acipenser ruthenus	0.00045	0.0002	0.00044	0.0003	0.00052	0.00207	0.00202	0.00226	0.00178	0.00238	0.213	4.705
XP_034777205.1	P11766	ADH5	alcohol dehydrogenase class-3-like isoform X2	Acipenser ruthenus	0.00022	7e-05	0.00013	8e-05	0.00041	0.00255	0.00246	0.0019	0.00094	0.00237	0.055	18.231
XP_033854161.1	O95994	AGR2	anterior gradient protein 2 homolog	Acipenser ruthenus	0.00024	0.00016	0.0002	0.00019	0.00017	0.00075	0.00054	0.00081	0.00101	0.00069	0.253	3.947
XP_033875498.1	O95831	AIFM1	apoptosis-inducing factor 1, mitochondrial-like isoform X1	Acipenser ruthenus	5e-05	5e-05				0.00026	0.00015	0.00033	0.00013	0.00028	0.192	5.2
XP_033904623.2	P04424	ASL	argininosuccinate lyase-like	Acipenser ruthenus	8e-05		0.0001	0.0001	6e-05	0.0004	0.00062	0.00029	0.00046	0.00045	0.2	5
XP_033897525.1	P00505	GOT2	aspartate aminotransferase, mitochondrial-like	Acipenser ruthenus	0.00024	6e-05			0.0001	0.00089	0.00071	0.00084	0.00141	0.00107	0.112	8.9
XP_033890014.1	P25705	ATP5F1A	ATP synthase subunit alpha, mitochondrial-like	Acipenser ruthenus	0.0005		0.00037	0.00019	0.0002			0.00178		0.00182	0.158	6.316
XP_033894063.1	O75947	ATP5PD	ATP synthase subunit d, mitochondrial	Acipenser ruthenus	0.0004	0.00026			0.00017	0.00143	0.00081	0.00081	0.00237	0.00133	0.195	5.115
XP_034781045.1	P31939	ATIC	bifunctional purine biosynthesis protein PURH-like	Acipenser ruthenus	0.0001	0.0001				0.00129	0.00106	0.00106		0.00081	0.094	10.6
XP_033885433.1	P27797	CALR	calreticulin-like	Acipenser ruthenus	8e-05		7e-05	7e-05		0.00044	0.00048	0.00119	0.00051	0.00101	0.137	7.286
XP_033893485.1	P12277	CKB	creatine kinase, brain b	Acipenser ruthenus	0.00069	0.00061	0.00077	0.00075	0.00112	0.00417	0.00558	0.00454	0.004	0.00476	0.165	6.053
XP_033864077.1	P04080	CSTB	cystatin-B-like	Acipenser ruthenus		0.00083	0.00104	0.0023	0.00091	0.01043	0.008	0.008	0.00491	0.00969	0.122	8.205
XP_034758060.1	P20674	COX5A	cytochrome c oxidase subunit 5A, mitochondrial, partial	Acipenser ruthenus	0.00035	0.0004	0.0003			0.00263	0.00134	0.00134	0.00176	0.00344	0.199	5.029
XP_033863650.2	O43175	PHGDH	D-3-phosphoglycerate dehydrogenase-like isoform X2	Acipenser ruthenus		5e-05	5e-05	5e-05		0.00024	0.00024	9e-05	0.00018		0.278	4.6
XP_033869455.1	P09417	QDPR	dihydropteridine reductase-like	Acipenser ruthenus				0.00012	0.00012	0.00066		0.00036		0.00045	0.267	4.75
XP_033899723.1	P24534	EEF1B2	elongation factor 1-beta-like	Acipenser ruthenus		0.00012		0.00013	0.00013	0.00053	0.00058	0.00104	0.00051	0.00049	0.236	4.24
XP_034776973.1	P29692	EEF1D	elongation factor 1-delta-like isoform X2	Acipenser ruthenus		9e-05	9e-05			0.00038	0.00134	0.0011	0.00037	0.00048	0.208	4.8
XP_034772727.1	P26641	EEF1G	elongation factor 1-gamma	Acipenser ruthenus		5e-05	7e-05	7e-05	6e-05	0.00044	0.00104	0.00091	0.00051	0.00058	0.112	8.923
XP_033857964.1	P13639	EEF2	elongation factor 2	Acipenser ruthenus	9e-05	0.0002	0.00018	0.00013	0.00022	0.0006	0.00051	0.00056	0.00045	0.00035	0.353	2.833
XP_033851048.1	P11021	HSPA5	endoplasmic reticulum chaperone BiP	Acipenser ruthenus	0.0006	0.00036	0.0005	0.00015	0.00036	0.00175	0.0019	0.00177	0.00133	0.00175	0.206	4.861
RXM36522.1	P0DPI2	GATD3	ES1 protein-like, mitochondrial	Acipenser ruthenus	0.00029	0.00012	0.00015	0.00014	0.00031	0.00193	0.00134	0.00259	0.00118	0.00221	0.078	12.867
XP_033885121.1	P63241	EIF5A	eukaryotic translation initiation factor 5A-1-like	Acipenser ruthenus	0.00026	0.00026				0.00086	0.00062	0.00062	0.00082	0.00114	0.317	3.154
XP_033908412.1	Q16658	FSCN1	fascin	Acipenser ruthenus	0.0002	0.00011	0.00013	0.00017	0.00012		0.00022		0.00044	0.00036	0.361	4.769
XP_034763248.1	P09972	ALDOC	fructose-bisphosphate aldolase C	Acipenser ruthenus	0.00022	7e-05	0.00013	0.00013	0.00012	0.0007	0.00166	0.00051	0.00056	0.00123	0.186	5.385
XP_034764961.1	P06396	GSN	gelsolin-like isoform X2	Acipenser ruthenus	0.0001	7e-05		8e-05		0.00042	0.0004	0.0004	0.00027	0.00039	0.2	5
XP_033854296.1	P0CG30	GSTT2B	glutathione S-transferase A-like	Acipenser ruthenus		0.00018		0.00022		0.00207	0.0012	0.00226	0.00163	0.00158	0.123	8.15
XP_033880480.1	P78417	GSTO1	glutathione S-transferase omega-1-like	Acipenser ruthenus	0.00025		0.0003	0.00051	0.00026	0.00123	0.00164	0.00108	0.00176	0.00114	0.228	4.393
XP_034765588.1	O14556	GAPDHS	glyceraldehyde-3-phosphate dehydrogenase 2	Acipenser ruthenus	0.00025	0.00022	0.00053	0.00027	0.00038	0.00133	0.00145	0.00169	0.00128	0.00144	0.188	5.333
XP_034771058.1	P11217	PYGM	glycogen phosphorylase, muscle form-like	Acipenser ruthenus		3e-05	3e-05				0.00014	0.00018	0.0001		0.214	4.667
XP_033899624.1	P62826	RAN	GTP-binding nuclear protein Ran	Acipenser ruthenus	0.00018		0.00015		0.00013	0.00096	0.00104	0.00079	0.00092	0.00114	0.156	6.4
RXM34274.1	Q9NR31	SAR1A	GTP-binding protein SAR1a	Acipenser ruthenus				3e-05	3e-05				0.00013	0.00015	0.214	4.667
AYN74414.1	P61604	HSPE1	heat shock protein	Acipenser ruthenus		0.00046	0.00038		0.00019	0.00302	0.00329	0.00134	0.00163	0.00212	0.179	5.579
XP_034783523.1	P07900	HSP90AA1	heat shock protein HSP 90-alpha	Acipenser ruthenus			8e-05	8e-05		0.00035	0.00043	0.00054	0.00043	0.00033	0.186	5.375
XP_033873950.1	P08238	HSP90AB1	heat shock protein HSP 90-beta	Acipenser ruthenus	0.00029	0.0003	0.00021		0.00016	0.00081	0.00068		0.00065	0.00075	0.35	2.86
XP_033877774.2	P12081	HARS1	histidine--tRNA ligase isoform X1	Acipenser ruthenus		5e-05		6e-05			0.00026	0.00026			0.212	4.727
XP_033861897.2	specific_histone-binding protein_N1/N2-like_isoform_X2	specific_histone-binding protein_N1/N2-like_isoform_X2	histone-binding protein N1/N2-like isoform X2	Acipenser ruthenus	6e-05		6e-05			0.00078	0.00065	0.00085	0.00043	0.00056	0.092	10.833
XP_033891953.2	Q16836	HADH	hydroxyacyl-coenzyme A dehydrogenase, mitochondrial-like	Acipenser ruthenus			0.0001	0.0001		0.00093	0.00102	0.00066	0.00045	0.00044	0.152	6.6
XP_033859180.1	Q04760	GLO1	lactoylglutathione lyase	Acipenser ruthenus	0.00021				0.00016	0.00066	0.00071	0.00071	0.00088	0.00061	0.261	4.238
XP_033888074.2	P07195	LDHB	L-lactate dehydrogenase B-A chain	Acipenser ruthenus		0.00012		0.0002				0.00087	0.00092		0.179	5.594
XP_034771480.1	Q99798	ACO2	LOW QUALITY PROTEIN: aconitate hydratase, mitochondrial	Acipenser ruthenus	0.0001	3e-05				0.00092	0.00108	0.00048	0.00088	0.00061	0.074	13.538
XP_033869836.1	P11766	ADH5	LOW QUALITY PROTEIN: alcohol dehydrogenase class-3-like	Acipenser ruthenus				0.00012	0.00012	0.00037	0.0004	0.0003	0.00035	0.00034	0.343	2.917
XP_033875995.1	P06576	ATP5F1B	LOW QUALITY PROTEIN: ATP synthase subunit beta, mitochondrial-like,ATP synthase subunit beta, mitochondrial	Acipenser ruthenus	0.00055	0.00032	0.0004	0.00024	0.00035	0.00241	0.00403	0.00341	0.00355	0.00316	0.103	9.743
XP_033889094.1	P14625	HSP90B1	LOW QUALITY PROTEIN: endoplasmin-like	Acipenser ruthenus		4e-05		7e-05	5e-05	0.00116	0.00153	0.00117	0.0009	0.00114	0.043	23.2
XP_034761961.1	P11177	PDHB	LOW QUALITY PROTEIN: pyruvate dehydrogenase E1 component subunit beta, mitochondrial-like	Acipenser ruthenus				8e-05	8e-05	0.00105	0.00097	0.00081	0.00101	0.00098	0.082	12.25
XP_033883577.2	fish_specific_vitellogenin	VtgAB2b	LOW QUALITY PROTEIN: vitellogenin-like	Acipenser ruthenus	0.00294	0.00128	0.00229	0.00183	0.00167	0.01435	0.01819	0.01563	0.01902	0.01454	0.117	8.541
XP_033906244.2	P40926	MDH2	malate dehydrogenase, mitochondrial	Acipenser ruthenus	0.00033		0.00021	0.00014	0.00038	0.0018	0.00259	0.00196	0.00228	0.00253	0.118	8.444
XP_034767401.1	Q5VYJ5	MALRD1	MAM and LDL-receptor class A domain-containing protein 1-like	Acipenser ruthenus	4e-05	2e-05			3e-05	0.00021	0.00023	0.00023	0.0002	0.00029	0.13	7.667
XP_034769725.1	P60660	MYL6	myosin light polypeptide 6 isoform X2	Acipenser ruthenus	0.0002	0.00021	0.00027	0.00016	0.00023	0.00059	0.00088	0.00088	0.00103	0.00075	0.239	4.19
XP_034769727.1	P60660	MYL6	myosin light polypeptide 6 isoform X4	Acipenser ruthenus	0.00026	0.0003	0.00038	0.00022	0.00033	0.00086	0.00134	0.00134	0.00163	0.00114	0.224	4.467
XP_033857162.1	Q13765	NACA	nascent polypeptide-associated complex subunit alpha isoform X10	Acipenser ruthenus		0.00012	0.00012			0.00073	0.00079	0.00079	0.0007	0.00049	0.164	6.083
XP_034769704.1	Q9BZK3	NACA4P	nascent polypeptide-associated complex subunit alpha isoform X11	Acipenser ruthenus		8e-05	8e-05			0.00044	0.00048	0.00048	0.00043	0.00031	0.182	5.5
XP_034769708.1	Q9BZK3	NACA4P	nascent polypeptide-associated complex subunit alpha isoform X15	Acipenser ruthenus		0.00011	0.00011			0.00066	0.00071	0.00071	0.00063	0.00045	0.167	6
XP_034770032.1	Q9BZK3	NACA4P	nascent polypeptide-associated complex subunit alpha isoform X5	Acipenser ruthenus		7e-05	7e-05			0.00039	0.00043	0.00043	0.00038	0.00028	0.179	5.571
XP_034769701.1	Q9BZK3	NACA4P	nascent polypeptide-associated complex subunit alpha isoform X8	Acipenser ruthenus		6e-05	6e-05			0.00035	0.00038	0.00038	0.00034	0.00025	0.171	5.833
XP_033857160.2	Q9BZK3	NACA4P	nascent polypeptide-associated complex subunit alpha isoform X9	Acipenser ruthenus		9e-05	9e-05			0.00055	0.0006	0.0006	0.00053	0.00038	0.164	6.111
XP_034770029.1	E9PAV3	NACA	nascent polypeptide-associated complex subunit alpha, muscle-specific form isoform X2	Acipenser ruthenus		6e-05	6e-05			0.00032	0.00035	0.00035	0.00031	0.00023	0.188	5.333
XP_033895521.1	P22392	NME2	nucleoside diphosphate kinase A 2 isoform X1	Acipenser ruthenus	0.00073	0.00065	0.00108	0.00105	0.00153	0.0117	0.00849	0.01274	0.0137	0.0162	0.082	12.133
XP_033903305.1	P23284	PPIB	peptidyl-prolyl cis-trans isomerase B	Acipenser ruthenus	0.00042	0.00039	0.00082	0.00048	0.00056	0.00238	0.0021	0.00317	0.00149	0.00221	0.217	4.604
XP_033885460.2	Q06830	PRDX1	peroxiredoxin-1	Acipenser ruthenus	0.00047	0.00031	0.00094	0.0007	0.00082	0.0042	0.00558	0.00458	0.00491	0.00476	0.147	6.8
XP_034769423.1	Q06830	PRDX1	peroxiredoxin-1-like isoform X2	Acipenser ruthenus	0.00112	0.00043	0.00094	0.00038	0.00047	0.00178	0.00153	0.00373	0.0017	0.0013	0.276	3.617
XP_033867554.2	Q13162	PRDX4	peroxiredoxin-4-like isoform X1	Acipenser ruthenus	0.00033	9e-05		0.00012	0.0001	0.00275	0.00299	0.00411	0.00422	0.00351	0.031	31.909
XP_033858865.2	P36871	PGM1	phosphoglucomutase-1 isoform X2	Acipenser ruthenus	6e-05	4e-05	0.00015	5e-05	7e-05	0.00027	0.00014	0.00024	0.00016	0.00025	0.25	4
XP_033857493.1	Q9UQ80	PA2G4	proliferation-associated protein 2G4	Acipenser ruthenus		6e-05		7e-05	7e-05	0.00033	0.00036	0.00046	0.0004	0.00031	0.194	5.143
XP_033909429.1	P25786	PSMA1	proteasome subunit alpha type-1	Acipenser ruthenus		9e-05	0.00012	0.00012			0.00031	0.00031	0.00027	0.00038	0.387	4.583
XP_033892658.1	P25788	PSMA3	proteasome subunit alpha type-3	Acipenser ruthenus		0.00015	0.00015			0.00041	0.00019	0.0006	0.00039	0.00051	0.366	4.733
XP_033905542.2	P30101	PDIA3	protein disulfide-isomerase A3-like	Acipenser ruthenus	0.00037	0.00033	0.00026	0.00021	0.00031	0.00235	0.00192	0.0028	0.00225	0.00262	0.132	7.581
XP_033897142.1	P07237	P4HB	protein disulfide-isomerase-like	Acipenser ruthenus	0.0003	0.00027	0.00021	0.00017	0.00013	0.00161	0.00245	0.00245	0.00129	0.00226	0.093	10.762
XP_034766087.1	P23297	S100A1	protein S100-A1-like	Acipenser ruthenus	0.00042		0.00035			0.00238	0.00259	0.00259	0.00228	0.00221	0.162	6.182
XP_033852781.2	Q8NDH3	NPEPL1	putative aminopeptidase W07G4.4	Acipenser ruthenus	0.00015	0.00016	9e-05	0.00024	0.00018	0.00069	0.00075	0.00075	0.0005	0.00092	0.213	4.688
XP_034782827.1	P34896	SHMT1	serine hydroxymethyltransferase, cytosolic	Acipenser ruthenus			6e-05	8e-05	8e-05	0.00039	0.0005	0.0005	0.0006	0.00067	0.14	7.143
RXM97503.1	P00441	SOD1	Superoxide dismutase [Cu-Zn]	Acipenser ruthenus	0.00026		0.00022	0.00022	0.00019	0.00123	0.00185	0.00134	0.00118	0.00212	0.164	6.091
XP_033880330.1	P78371	CCT2	T-complex protein 1 subunit beta	Acipenser ruthenus	7e-05			9e-05	5e-05	0.00117	0.00141	0.00115	0.00112	0.0012	0.06	16.714
XP_033856916.1	P48643	CCT5	T-complex protein 1 subunit epsilon	Acipenser ruthenus	7e-05	9e-05	0.00015	0.00012		0.00136	0.00098	0.00098	0.00061	0.00104	0.107	9.333
XP_033865214.1	P50990	CCT8	T-complex protein 1 subunit theta-like isoform X1	Acipenser ruthenus	0.00018	7e-05	0.00011	8e-05	5e-05	0.00086	0.00094		0.00102	0.00099	0.083	12.062
XP_034757594.1	P55072	VCP	transitional endoplasmic reticulum ATPase	Acipenser ruthenus	4e-05	5e-05	6e-05	6e-05	3e-05	0.00028	0.0004	0.00031	0.00035	0.00034	0.147	6.8
XP_034770875.1	P29401	TKT	transketolase-like protein 2	Acipenser ruthenus	0.00012	6e-05	0.0001	5e-05	0.00011	0.00099	0.0008	0.0005	0.00063	0.00068	0.147	6.8
XP_033859991.2	P40939	HADHA	trifunctional enzyme subunit alpha, mitochondrial-like	Acipenser ruthenus	0.00015		4e-05		3e-05	0.00031	0.0003	0.00039	0.00059	0.00052	0.103	9.75
XP_033899162.1	P60174	TPI1	triosephosphate isomerase B	Acipenser ruthenus	0.00121	0.00041	0.00147	0.0012	0.00088	0.00601	0.00654	0.00558	0.00491	0.00405	0.215	4.65
XP_033897286.1	Q13509	TUBB3	tubulin beta-3 chain	Acipenser ruthenus	0.0004	0.00022	0.00019	0.00023	0.0002	0.0008	0.00127	0.00099	0.00111	0.00096	0.222	4.5
XP_033850970.1	P68371	TUBB4B	tubulin beta-4B chain	Acipenser ruthenus	0.00093	0.00055	0.00078	0.00067	0.00068	0.00245	0.00323	0.00323	0.00343	0.00206	0.211	4.75
XP_034769596.1	P68371	TUBB4B	tubulin beta-4B chain-like isoform X2	Acipenser ruthenus	0.00086				0.00055		0.00373	0.00303		0.00232	0.233	4.298
XP_033889875.1	P09936	UCHL1	ubiquitin carboxyl-terminal hydrolase isozyme L1-like	Acipenser ruthenus	0.00039	0.00018	0.00032	0.00056	0.0005	0.0117	0.00921	0.00921	0.00687	0.00666	0.042	23.615
XP_034766113.1	Q05996	ZP2	zona pellucida sperm-binding protein 2-like	Acipenser ruthenus		0.00015	7e-05	0.00022	0.0002	0.00393	0.00262	0.00243	0.00377	0.00417	0.046	21.543
XP_034773855.1	Q05996	ZP2	zona pellucida sperm-binding protein 2-like	Acipenser ruthenus	0.00015	0.0001	7e-05			0.00109	0.00082	0.00074	0.00087	0.00101	0.115	8.7
XP_034767399.1	Q05996	ZP2	zona pellucida sperm-binding protein 2-like	Acipenser ruthenus	7e-05	9e-05	5e-05	6e-05	4e-05	0.00126	0.0011	0.00086	0.00128	0.00105	0.055	18.333
XP_034765936.1	Q05996	ZP2	zona pellucida sperm-binding protein 2-like	Acipenser ruthenus	0.0003		8e-05		0.00022	0.00446	0.00292	0.00271	0.00398	0.00444	0.055	18.091
XP_033863334.2	Q05996	ZP2	zona pellucida sperm-binding protein 2-like	Acipenser ruthenus	5e-05	8e-05		3e-05	4e-05	0.00061	0.00048	0.00048	0.00055	0.00053	0.085	11.778
XP_034779146.1	Q12836	ZP4	zona pellucida sperm-binding protein 4-like	Acipenser ruthenus	4e-05				2e-05	0.00042	0.00033	0.00022	0.00048	0.00041	0.073	13.667
XP_034779172.1	Q12836	ZP4	zona pellucida sperm-binding protein 4-like	Acipenser ruthenus	0.00014	7e-05	0.00011	8e-05		0.00142	0.00084	0.0005	0.00163	0.0012	0.079	12.632
XP_033867789.2	Q12836	ZP4	zona pellucida sperm-binding protein 4-like	Acipenser ruthenus	2e-05	2e-05	4e-05		3e-05	0.00019	0.00012		0.00019	0.00016	0.143	7
XP_033876861.2	Q05996	ZP2	zona pellucida sperm-binding protein 2-like	Acipenser ruthenus	5e-05				4e-05	0.00113	0.00109	0.00102	0.00096	0.00093	0.044	22.667
XP_034773601.1	Q05996	ZP2	zona pellucida sperm-binding protein 2-like	Acipenser ruthenus				5e-05	3e-05	0.00181			0.00202		0.021	47.875
XP_033864053.2	fish_specific_vitellogenin	VtgAB2b	vitellogenin	Acipenser ruthenus	0.00243	0.00094	0.00171	0.00179	0.00156	0.009	0.01002	0.00917	0.01485	0.01135	0.171	5.86
XP_033858533.2	fish_specific_vitellogenin	VTG2	vitellogenin-like	Acipenser ruthenus	0.0083	0.00236	0.00432	0.00326	0.00313	0.04006	0.04553	0.03597	0.0552	0.04609	0.072	13.966
XP_034780761.1	fish_specific_vitellogenin	VTG1	vitellogenin-like isoform X2	Acipenser ruthenus	0.00201	0.00089	0.00144	0.00173	0.00132	0.00812	0.00926	0.00721	0.01089	0.00864	0.167	6
XP_033882650.1	P45880	VDAC2	voltage-dependent anion-selective channel protein 2 isoform X2	Acipenser ruthenus	0.00041	9e-05	0.00011	0.00011		0.00123	0.0011	0.00134		0.00163	0.086	11.682
AXF67442.1	P21754	ZP3	zona pellucida 3-4, partial	Acipenser ruthenus	0.0002	0.00018	0.00035		0.00019	0.00192	0.00185	0.00209	0.00207	0.00225	0.094	10.615
AQU42893.1	Q05996	ZP2	zona pellucida AX	Acipenser ruthenus	4e-05	4e-05				0.00127	0.00092	0.00092	0.00087	0.00085	0.043	23
XP_034772393.1	P60852	ZP1	zona pellucida sperm-binding protein 1-like, partial	Acipenser ruthenus	0.00032	0.00018	0.00022	0.00022	0.00012	0.00302	0.00226	0.003	0.0029	0.00367	0.073	13.636
XP_033886010.2	Q05996	ZP2	zona pellucida sperm-binding protein 2-like	Acipenser ruthenus		0.0001	0.00046	0.00021	0.00058	0.001	0.00082	0.00099	0.00113	0.00101	0.335	2.985
XP_034765957.1	Q05996	ZP2	zona pellucida sperm-binding protein 2-like, partial	Acipenser ruthenus				0.00013	9e-05	0.00174	0.00125	0.00125	0.00146	0.00162
RXM91107.1	P21754	ZP3	Zona pellucida sperm-binding protein 3	Acipenser ruthenus		0.00017	0.00033	0.00038	0.00019	0.00178	0.00172	0.00194	0.00192	0.00207	0.135	7.385
RXM34574.1	P21754	ZP3	Zona pellucida sperm-binding protein 3	Acipenser ruthenus	0.00013	0.00016		0.00011	0.0001	0.00256	0.00202	0.00181	0.00221	0.00214	0.056	17.833
RXM34902.1	P21754	ZP3	Zona pellucida sperm-binding protein 3	Acipenser ruthenus	0.00012	0.00014		0.0001	9e-05	0.00207	0.00205	0.00205	0.0029	0.00233	0.053	18.818
XP_034764247.1	P21754	ZP3	zona pellucida sperm-binding protein 3-like	Acipenser ruthenus				0.00013		0.00226	0.00144	0.00166	0.0019	0.00123	0.078	12.769
XP_033863269.2	P21754	ZP3	zona pellucida sperm-binding protein 3-like	Acipenser ruthenus	0.00019	0.00016	0.0002	0.00015		0.00116	0.00126	0.00126	0.00097	0.00107	0.151	6.629
XP_034772461.1	P21754	ZP3	zona pellucida sperm-binding protein 3-like	Acipenser ruthenus	0.00019	0.00025	0.00011	0.00011		0.00315	0.00279	0.00251	0.00368	0.00293	0.051	19.533
XP_034771491.1	Q12836	ZP4	zona pellucida sperm-binding protein 4-like	Acipenser ruthenus		0.00028	0.00022		5e-05	0.00033	0.00036	0.0003	0.00032	0.00025	0.688	1.455
XP_033904228.2	Q12836	ZP4	zona pellucida sperm-binding protein 4-like	Acipenser ruthenus		4e-05	5e-05		4e-05	0.00084	0.00083	0.00092	0.0009	0.00095	0.044	22.5
XP_034765947.1	Q12836	ZP4	zona pellucida sperm-binding protein 4-like, partial	Acipenser ruthenus	0.00033	0.00016	0.0001	0.00023		0.00364	0.00277	0.00256	0.00325	0.00416	0.06	16.667
XP_033892557.2	P01009	SERPINA1	alpha-1-antitrypsin homolog	Acipenser ruthenus	0.00307	0.00248	0.00454	0.00367	0.00395	0.00017	0.00012	0.00018	0.0001	0.0001	30.583	30.583
XP_033875867.1	P01008	SERPINC1	antithrombin-III	Acipenser ruthenus	0.00237	0.00208	0.00262	0.00193	0.00129	0.00028	0.00011	0.00023	9e-05	9e-05	18.909	18.909
XP_033848222.1	Q96KP4	CNDP2	cytosolic non-specific dipeptidase	Acipenser ruthenus	0.00293	0.00251	0.00266	0.00283	0.00253	9e-05	9e-05	9e-05			29.556	29.556
RXM29940.1	P21333	FLNA	Filamin-A	Acipenser ruthenus	0.00023			0.00016	9e-05	4e-05	2e-05		5e-05	6e-05	4.333	4.333
XP_033866453.2	P02790	HPX	hemopexin-like	Acipenser ruthenus	0.00676	0.00351	0.00351			0.0001	0.0001				51.35	51.35
RXM92011.1	sturgeon_specific_EOD39_20582	sturgeon_specific_EOD39_20582	hypothetical protein EOD39_20582	Acipenser ruthenus	0.00227	0.00151	0.00068	0.00135	0.00086		0.00042		0.00037	0.00035	3.649	3.649
AWO67248.1	P0DOX7		immunoglobulin kappa light chain	Acipenser ruthenus	0.0021	0.00117	0.00176	0.00098	0.00254		0.0002			0.00017	9.514	9.514
AWO67242.1	P0DOX7		immunoglobulin kappa light chain	Acipenser ruthenus				0.00254	0.00254	0.0006	0.0002			0.00017	12.7	12.7
AWO67244.1	P0DOX7		immunoglobulin kappa light chain	Acipenser ruthenus	0.00242	0.00133	0.00202	0.00111	0.00251		0.00022			0.00019	9.854	9.854
AWO67284.1	P0DOX7		immunoglobulin kappa light chain, partial	Acipenser ruthenus	0.00124	0.00103	0.00129	0.00126	0.00139	0.00022				0.00021	5.86	5.86
AWO67262.1	P0DOX7		immunoglobulin kappa light chain, partial	Acipenser ruthenus	0.00146	0.0008	0.00123	0.0008	0.00182		0.0002			0.00017	6.649	6.649
AWO67265.1	P0DOX7		immunoglobulin kappa light chain, partial	Acipenser ruthenus	0.0011	0.0009	0.00113	0.00135	0.00121				0.00019	0.00019	5.947	5.947
AWO67267.1	P0DOX7		immunoglobulin kappa light chain, partial	Acipenser ruthenus	0.00136	0.0011	0.00113	0.00164	0.00146				0.00019	0.00019	7.158	7.158
AWO67254.1	P0DOX7		immunoglobulin kappa light chain, partial	Acipenser ruthenus	0.00201	0.0009	0.00139	0.00089	0.00211	0.00048			0.0002	0.00019	6.95	6.95
AWO67251.1	P0DOX7		immunoglobulin kappa light chain, partial	Acipenser ruthenus			0.00251	0.00251	0.00251	0.00022	0.00022			0.00019	12.244	12.244
CAB37927.1	P0DOX8		immunoglobulin light chain	Acipenser ruthenus		0.00097	0.00101	0.0012	0.00107	0.00044				0.00017	3.41	3.41
CAB37327.1	P0DOX8		immunoglobulin light chain	Acipenser ruthenus		0.0011	0.00113	0.00111	0.00099	0.00048				0.00019	3.299	3.299
AAD22263.1	P0DOX8		immunoglobulin light chain precursor	Acipenser ruthenus	0.00079	0.00097	0.00101	0.00098	0.00088	0.00044				0.00017	3.18	3.18
XP_034769678.1	P05787	KRT8	keratin, type II cytoskeletal 8-like	Acipenser ruthenus	0.0006	0.00031	0.0005	0.00076	0.00083		9e-05	9e-05			6.667	6.667
XP_033863093.2	P21333	FLNA	LOW QUALITY PROTEIN: filamin-A	Acipenser ruthenus	0.00028	0.00023	0.00018	0.00023	0.00019	5e-05	3e-05	4e-05	8e-05	8e-05	4.6	4.6
XP_034760674.1	Q6W4X9	MUC6	mucin-6-like	Acipenser ruthenus	0.00029	0.00036	0.00038	0.00039	0.00035	2e-05	2e-05				18	18
XP_033895527.2	P22392	NME2	nucleoside diphosphate kinase A-like	Acipenser ruthenus	0.00676	0.00161	0.00721	0.00149	0.00492	0.00086	0.00094	0.00062		0.00053	6.649	6.649
XP_033885384.2	P02787	TF	serotransferrin-2	Acipenser ruthenus	0.00986	0.00692	0.01077	0.00895	0.00938	0.00038			0.00013	0.00012	72.154	72.154
XP_033869101.2	P02768	ALB	serum albumin 2-like	Acipenser ruthenus	0.0957	0.25429	0.16016	0.11701	0.13948	0.00263	0.00134	0.00085	0.00099	0.00066	140.889	140.889
QOI31302.1	P02788	LTF	transferrin a precursor, partial	Acipenser gueldenstaedtii	0.01072	0.01202	0.012	0.00825	0.01107	0.00048	0.00048				23.062	23.062
XP_034773262.1	Q9UI15	TAGLN3	transgelin isoform X1	Acipenser ruthenus	0.00232	0.00083	0.00195	0.00155	0.00139	0.00022	0.00024				6.739	6.739
XP_033894251.2	P31946	YWHAB	14-3-3 protein beta/alpha isoform X1	Acipenser ruthenus	0.00146	0.00117	0.00123	0.00098	0.00128	0.00099	0.002	0.00108	0.00095		1.188	1.188
XP_033894251.3	P63104	YWHAZ	14-3-3 protein beta/alpha-1-like	Acipenser ruthenus	0.00079	0.00065	0.00101	0.0008	0.00182			0.00108	0.00075	0.00092	0.87	1.15
XP_033894251.4	P62258	YWHAE	14-3-3 protein epsilon isoform X1	Acipenser ruthenus	0.00044	0.00029	0.0006	0.00027	0.00032	0.00071	0.0006	0.00078	0.00053	0.00051	0.533	1.875
XP_033894251.5	P27348	YWHAQ	14-3-3 protein theta,14-3-3 protein theta	Acipenser ruthenus	0.00079	0.0008	0.00123	0.00051	0.00088	0.00151	0.00134	0.0024	0.00145	0.00205	0.53	1.887
RXM27101.1	P19174	PLCG1	1-phosphatidylinositol 4,5-bisphosphate phosphodiesterase gamma-1	Acipenser ruthenus		2e-05	2e-05			5e-05			5e-05	6e-05	0.4	2.5
RXM99071.1	P62249	RPS16	40S ribosomal protein S16	Acipenser ruthenus			0.00015	0.00015		0.00036	0.00079	0.00058	0.00035	0.00021	0.417	2.4
XP_034765390.1	P62269	RPS18	40S ribosomal protein S18	Acipenser ruthenus	0.00045	0.0003		0.00022		0.00123	0.00094	0.00062	0.00118	0.0008	0.319	3.133
XP_034781976.1	P15880	RPS2	40S ribosomal protein S2	Acipenser ruthenus	0.00021	0.00014	0.00011		0.00016	0.00051	0.00029	0.00018	0.00037	0.00015	0.517	1.933
NP_001117836.1	P60866	RPS20	40S ribosomal protein S20	Acipenser ruthenus				0.00026	0.00026	0.00078	0.00134	0.00048	0.00075	0.00072	0.347	2.885
XP_033851447.1	P62851	RPS25	40S ribosomal protein S25	Acipenser ruthenus	0.00035				0.00026	0.00078	0.00134	0.00134	0.00075	0.00114	0.268	3.738
XP_033865484.1	P23396	RPS3	40S ribosomal protein S3	Acipenser ruthenus	0.00015	0.0001			0.00026	0.00044	0.00065	0.00085	0.00118	0.00017	0.231	4.333
XP_033879786.2	P49189	ALDH9A1	4-trimethylaminobutyraldehyde dehydrogenase A	Acipenser ruthenus	7e-05	0.00013	6e-05	0.00012	0.00014	0.00018		0.00014	0.00017		0.706	1.417
XP_033899376.2	P05388	RPLP0	60S acidic ribosomal protein P0	Acipenser ruthenus	0.00019	0.00012	0.00016			0.00023	0.00048		0.00032	0.00022	0.582	1.719
AWV50530.1	P39023	RPL3	60S ribosomal protein L3, partial	Acipenser baerii		0.00012	0.00012			0.00018	0.00028	0.00036	0.00032	0.00017	0.429	2.333
XP_033855178.1	P62888	RPL30	60S ribosomal protein L30	Acipenser ruthenus		0.00024	0.00024			0.00078	0.00134	0.00085	0.00043	0.00041	0.308	3.25
XP_033899377.1	Q02878	RPL6	60S ribosomal protein L6-like	Acipenser ruthenus	0.00023		0.00012			0.00041	0.00045	0.00031	0.00027	0.00026	0.565	1.771
XP_033864070.1	P62917	RPL8	60S ribosomal protein L8	Acipenser ruthenus	0.00015		0.00013			0.00019	0.0002	0.0002	0.00029	0.00029	0.7	1.429
XP_033909489.1	P52209	PGD	6-phosphogluconate dehydrogenase, decarboxylating-like	Acipenser ruthenus		5e-05	6e-05	0.00013	5e-05	9e-05		0.0001		0.0003	0.55	1.818
XP_033886943.1	P63261	ACTG1	actin, cytoplasmic 2	Acipenser ruthenus	0.00264	0.00272	0.0047	0.00269	0.00298	0.00296	0.00287	0.00322	0.00252	0.00275	0.948	1.055
RXM93159.1	Q01518	CAP1	Adenylyl cyclase-associated protein 1	Acipenser ruthenus	4e-05	3e-05			4e-05		6e-05		5e-05		0.727	1.375
XP_033866301.1	P12236	SLC25A6	ADP/ATP translocase 3	Acipenser ruthenus	0.00061		0.00017	0.00016		0.00061	0.00066	0.00066	0.00073	0.00125	0.258	3.882
XP_033913710.1	P84077	ARF1	ADP-ribosylation factor 1-like	Acipenser ruthenus	0.00035	0.00065	0.00061	0.00029	0.00026				0.00043	0.00025	1.029	1.029
RXM33356.1	P49189	ALDH9A1	Aldehyde dehydrogenase family 9 member A1-A	Acipenser ruthenus	7e-05	0.00014	6e-05	0.00013	0.00015	0.0002		0.00016	0.00019		0.684	1.462
XP_034761606.1	P12814	ACTN1	alpha-actinin-1	Acipenser ruthenus			4e-05	9e-05	8e-05	6e-05			0.00013		0.842	1.187
XP_033898784.1	P06733	ENO1	alpha-enolase isoform X1	Acipenser ruthenus	0.00092	0.00035	0.00068	0.00058	0.00121	0.00056	0.00084	0.00084	0.00053	0.00094	0.81	1.235
RXM27032.1	P06280	GLA	Alpha-galactosidase A	Acipenser ruthenus	0.00014	0.00013		0.00011	0.00014	0.00024	0.00012	0.00019	0.0001	0.00016	0.844	1.185
XP_033890174.1	P04083	ANXA1	annexin A1	Acipenser ruthenus	0.00084	0.0004	0.0005	0.00026	0.00072	0.00039	0.00054	0.00054	0.00038	0.00028	1.282	1.282
XP_034778049.1	P50995	ANXA11	annexin A11-like isoform X2	Acipenser ruthenus	0.0002	0.00024	0.00013	9e-05	0.00014	0.00014	0.0002	0.0002	0.00013	0.00013	1	1
XP_033901915.2	P07355	ANXA2	annexin A2-like	Acipenser ruthenus	0.0006	0.00048	0.00082	0.00049	0.00072	0.00089	0.0018		0.00101	0.00069	0.632	1.583
XP_033862049.2	P12429	ANXA3	annexin A3-like isoform X1	Acipenser ruthenus	0.00042	0.00012	0.00021	9e-05	0.00013	0.00042	0.00071	0.00087	0.00021	0.00049	0.265	3.769
XP_034768325.1	P09525	ANXA4	annexin A4-like	Acipenser ruthenus	0.00033	0.00012	0.0001	9e-05	0.00031	0.00014	0.00034	0.00024	0.0004		0.414	2.417
XP_033870857.1	P08758	ANXA5	annexin A5b isoform X2	Acipenser ruthenus	0.00116	0.0009	0.00069	0.0008	0.00041	0.00104	0.00062	0.00077	0.00099	0.00096	0.833	1.2
XP_033878373.2	P08133	ANXA6	annexin A6-like isoform X1	Acipenser ruthenus	5e-05	3e-05		6e-05	6e-05	6e-05				6e-05	0.917	1.091
XP_033881531.1	P20073	ANXA7	annexin A7-like isoform X1	Acipenser ruthenus	0.00021	0.00011		0.0001	0.00012	0.0001			9e-05		1.211	1.211
XP_033893764.2	P00966	ASS1	argininosuccinate synthase-like	Acipenser ruthenus	9e-05	6e-05	0.00011	0.00015	0.00027	0.00017	0.00018	0.00025	0.00029	0.00022	0.5	2
XP_033869955.2	O43776	NARS1	asparagine--tRNA ligase, cytoplasmic	Acipenser ruthenus	0.0001	8e-05	8e-05	0.0001	9e-05	0.00012	0.00012				0.75	1.333
XP_033885702.1	P17174	GOT1	aspartate aminotransferase, cytoplasmic-like	Acipenser ruthenus	0.00014	0.00013	7e-05	0.00011	0.00014	0.00011		0.00012		0.0001	1.182	1.182
XP_033886161.1	Q6HA08	ASTL	astacin-like metalloendopeptidase	Acipenser ruthenus	8e-05			0.00023	0.00016	0.00059	0.00017	0.00038	0.0004	0.00055	0.4	2.5
XP_033863158.1	P13929	ENO3	beta-enolase	Acipenser ruthenus	0.00105	0.0003	0.00037	0.0005	0.00052	0.00077	0.00202	0.00143	0.00126	0.00107	0.397	2.52
NP_001008160.1	P0DP23	CALM1	calmodulin-1,Calmodulin	Xenopus tropicalis	0.00069	0.0009	0.00057	0.00111	0.0005	0.00302	0.00329	0.00185	0.00219	0.00158	0.315	3.174
XP_033913495.1	P04040	CAT	catalase-like	Acipenser ruthenus	0.00018	7e-05	0.00015	0.00027	0.0001	0.00028	0.00025	0.00052	0.00017	0.00016	0.6	1.667
XP_033909130.1	P07339	CTSD	cathepsin D-like	Acipenser ruthenus	0.00041	0.00061	0.00077	0.00034	0.00058	0.00062	0.00068	0.00056	0.00059	0.00058	0.983	1.017
XP_034777979.1	P17538	CTRB1	chymotrypsinogen A-like	Acipenser ruthenus	0.0005			0.00022	0.00036	0.00062	0.00028	0.00046		0.00031	0.935	1.069
XP_034758490.1	Q00610	CLTC	clathrin heavy chain 1 isoform X1	Acipenser ruthenus	3e-05	3e-05	2e-05	1e-05	3e-05	2e-05		2e-05	2e-05		1.5	1.5
XP_033860468.2	P10909	CLU	clusterin-like isoform X2	Acipenser ruthenus	0.00078			0.00049	0.00072	0.00066			0.00026	0.00053	1.358	1.358
XP_034768160.1	Q14011	CIRBP	cold-inducible RNA-binding protein B-like isoform X1	Acipenser ruthenus	0.0004	0.00026	0.0002	0.00019	0.00017	0.0003	0.00032	0.00032		0.00046	0.625	1.6
XP_034783274.1	P39059	COL15A1	collagen alpha-1(XV) chain	Acipenser ruthenus		4e-05			4e-05		0.00012	0.00016	7e-05		0.333	3
XP_034765157.1	P13716	ALAD	delta-aminolevulinic acid dehydratase isoform X1	Acipenser ruthenus	8e-05						0.00011	0.00011			0.727	1.375
XP_033888485.2	P09622	DLD	dihydrolipoyl dehydrogenase, mitochondrial-like	Acipenser ruthenus	7e-05	8e-05				0.00032		0.0001	0.00019	0.00024	0.349	2.867
XP_034768672.1	P10515	DLAT	dihydrolipoyllysine-residue acetyltransferase component of pyruvate dehydrogenase complex, mitochondrial-like	Acipenser ruthenus	0.00012					0.0003	0.00012	0.00017	7e-05	0.00014	0.857	1.167
RXM36966.1	P78536	ADAM17	Disintegrin and metalloproteinase domain-containing protein 17	Acipenser ruthenus	0.00013	0.00011	0.00016	9e-05	0.00013	0.00022			0.00021		0.605	1.654
XP_033848413.1	O00423	EML1	echinoderm microtubule-associated protein-like 2	Acipenser ruthenus					3e-05			6e-05	0.00011	5e-05	0.5	2
XP_033895322.1	P63241	EIF5A	eukaryotic translation initiation factor 5A-1	Acipenser ruthenus	0.00026	0.00026	0.00026		0.00086	0.00086	0.00062	0.00062	0.00082	0.00114	0.317	3.154
XP_034762573.1	P05413	FABP3	fatty acid-binding protein, heart-like	Acipenser ruthenus		0.00054	0.00099	0.00096	0.00086	0.00284	0.00418	0.00161	0.00199	0.00476	0.32	3.121
XP_033881901.1	Q6ZVX7	NCCRP1	F-box only protein 50	Acipenser ruthenus	0.00015	0.00053	0.00013	0.00029	0.00011	0.00019	0.00048	0.00034	0.00057	0.00029	0.441	2.267
XP_034766663.1	fish_specific_fish_egg_lectin	fish_specific_fish_egg_lectin	fish-egg lectin-like isoform X1	Acipenser ruthenus	0.00025	0.0008	0.0004	0.0012	0.00035		0.0002	0.00018	0.00018		2.105	2.105
ABF60003.1	P04075	ALDOA	fructose bisphosphate aldolase	Acipenser baerii	0.00121	0.0007	0.00133	0.00086	0.00077	0.00083	0.00125	0.00144	0.00146	0.00141	0.61	1.64
XP_034772661.1	P11413	G6PD	glucose-6-phosphate 1-dehydrogenase-like	Acipenser ruthenus			6e-05			9e-05	0.00014	9e-05	8e-05	8e-05	0.667	1.5
RXM32563.1	P06744	GPI	Glucose-6-phosphate isomerase	Acipenser ruthenus	0.00014	0.00011	0.00013	9e-05	0.0001	0.00032	0.00025	0.00031	0.00031	0.00024	0.355	2.818
XP_033880972.1	P00367	GLUD1	glutamate dehydrogenase, mitochondrial-like	Acipenser ruthenus	0.00014		6e-05	6e-05				9e-05			0.667	1.5
XP_034759585.1	P47897	QARS1	glutamine--tRNA ligase	Acipenser ruthenus			4e-05						5e-05		0.8	1.25
XP_033861744.1	P35754	GLRX	glutaredoxin-1-like	Acipenser ruthenus			0.00035	0.00035			0.00104	0.00104		0.00049	0.337	2.971
XP_033898771.2	P21266	GSTM3	glutathione S-transferase Mu 3-like	Acipenser ruthenus	0.0011	0.00073	0.00092	0.00072	0.00146	0.0017	0.00094	0.00185	0.00105	0.00128	0.719	1.391
RXM36751.1	Q8IUE6	H2AC21	Histone H2A	Acipenser ruthenus	0.00062	0.00024	0.0004	0.00029	0.00026		0.0002	0.0002	0.00018		1.45	1.45
XP_033853079.1	Q71DI3	H3C13	histone H3-like	Acipenser ruthenus	0.00586	0.00272	0.00236	0.00478	0.00298	0.00073	0.00134	0.00104	0.00092	0.00049	3.239	3.239
RXM95039.1	Q05996	ZP2	zona pellucida sperm-binding protein 2-like isoform X2	Acipenser ruthenus		8e-05	0.0001		0.00013	0.00022	0.00016		0.00014	0.00013	0.667	1.5
RXM91937.1	Q12836	ZP4	zona pellucida sperm-binding protein 4-like	Acipenser ruthenus	0.00011	9e-05	0.00012	9e-05	0.0001	9e-05	6e-05	9e-05	5e-05	0.00011	1.111	1.111
RXM98034.1	P48200	IREB2	Iron-responsive element-binding protein 2	Acipenser ruthenus	3e-05		2e-05	5e-05	2e-05	3e-05	4e-05			3e-05	0.833	1.2
RXM30168.1	Q9BQD3	KXD1	KxDL motif-containing protein 1	Acipenser ruthenus				4e-05	4e-05	6e-05	7e-05	7e-05	6e-05		0.615	1.625
XP_034783360.1	P68032	ACTC1	LOW QUALITY PROTEIN: actin, alpha cardiac muscle 1	Acipenser ruthenus	0.0021	0.00157	0.00221	0.00153	0.00153	0.00207	0.00154	0.002	0.00154	0.00131	1.019	1.019
XP_034771566.1	Q01518	CAP1	LOW QUALITY PROTEIN: adenylyl cyclase-associated protein 1	Acipenser ruthenus	8e-05	5e-05			9e-05		0.00011		9e-05		0.8	1.25
XP_034775911.1	Q96KP4	CNDP2	LOW QUALITY PROTEIN: cytosolic non-specific dipeptidase	Acipenser ruthenus				0.00013	9e-05	0.0001	0.00011	0.00016			1	1
XP_034777004.1	P09211	GSTP1	LOW QUALITY PROTEIN: glutathione S-transferase P-like	Acipenser ruthenus			0.00055	0.0004	0.00031	0.00073	0.00058	0.00058	0.00051	0.00068	0.397	2.522
XP_034775515.1	P35580	MYH10	LOW QUALITY PROTEIN: myosin heavy chain, embryonic smooth muscle isoform-like, partial	Acipenser ruthenus	4e-05	4e-05	3e-05	4e-05	4e-05	9e-05			9e-05	4e-05	0.444	2.25
XP_033885847.1	P07602	PSAP	LOW QUALITY PROTEIN: prosaposin-like	Acipenser ruthenus		9e-05	0.00015			0.00028	0.00038	0.00052	0.00017	0.00016	0.429	2.333
XP_033874264.1	P40925	MDH1	malate dehydrogenase 1Ab, NAD (soluble)	Acipenser ruthenus	0.00076	0.00051	0.00076	0.00062	0.00078	0.00133	0.00169	0.00196	0.00199	0.00221	0.388	2.579
XP_033849106.1	O14950	MYL12B	myosin regulatory light polypeptide 9	Acipenser ruthenus		0.00014			0.00026	0.00044	0.00048	0.00071	0.00043	0.00041	0.455	2.2
XP_033886319.2	P35749	MYH11	myosin-11-like isoform X3	Acipenser ruthenus				3e-05	3e-05	4e-05		4e-05	3e-05		0.75	1.333
XP_034771502.1	P35579	MYH9	myosin-9-like	Acipenser ruthenus	3e-05	2e-05	4e-05	6e-05	0.00013	0.0001	0.00017	0.00013	8e-05	0.00011	0.364	2.75
XP_033910554.2	P00387	CYB5R3	NADH-cytochrome b5 reductase 3	Acipenser ruthenus		8e-05	0.0001		9e-05				0.00024		0.375	2.667
XP_033880886.1	P14091	CTSE	nothepsin	Acipenser ruthenus	9e-05	6e-05	0.00011	7e-05	0.00019		0.00012				0.75	1.333
XP_033893971.2	P19338	NCL	nucleolin-like	Acipenser ruthenus		4e-05		4e-05		0.00011	0.00012	7e-05			0.364	2.75
XP_033880227.2	Q7RTZ1	OVCH2	ovochymase-2-like	Acipenser ruthenus	0.00018	5e-05	5e-05	9e-05	0.00011	0.00042	0.00024	0.00024	0.00021	0.00025	0.375	2.667
XP_034777981.1	Q7RTZ1	OVCH2	ovochymase-2-like	Acipenser ruthenus	0.00046	7e-05	0.00019	0.0003	0.00048		0.00051	0.00051	0.00045	0.00043	0.625	1.6
XP_033907249.1	P68106	FKBP1B	peptidyl-prolyl cis-trans isomerase FKBP1A	Acipenser ruthenus	0.00124	0.00028	0.00064	0.00062	0.00091	0.00053		0.00104			0.815	1.227
XP_033853628.1	P26885	FKBP2	peptidyl-prolyl cis-trans isomerase FKBP2,peptidyl-prolyl cis-trans isomerase FKBP2-like	Acipenser ruthenus	0.0002	0.0002					0.00071	0.00042	0.00037		0.476	2.1
XP_033893628.2	Q00688	FKBP3	peptidyl-prolyl cis-trans isomerase FKBP3-like	Acipenser ruthenus		0.00012			0.00013	0.00022		0.00024	0.00035	0.00034	0.431	2.32
XP_034772433.1	P62937	PPIA	peptidyl-prolyl cis-trans isomerase-like	Acipenser ruthenus	0.00084	0.00056	0.00096	0.00093	0.00061	0.00105	0.00115	0.00115	0.00137	0.00098	0.73	1.369
XP_033880499.1	P18669	PGAM1	phosphoglycerate mutase 1	Acipenser ruthenus	0.00014	0.00022	0.00012			0.00112	0.00031	0.00078	0.00027	0.00051	0.275	3.643
XP_006638662.1	P62820	RAB1A	PREDICTED: ras-related protein Rab-1A	Lepisosteus oculatus	0.0002	0.00031	0.00016	0.00016	0.00023	0.00059	0.00027	0.00027			0.741	1.35
XP_033863465.1	P07737	PFN1	profilin-1-like	Acipenser ruthenus	0.00052	0.0002	0.00044	0.00043	0.00022	0.00101	0.00071	0.0031	0.00063	0.00094	0.457	2.186
XP_033895785.1	P35080	PFN2	profilin-2 isoform X1	Acipenser ruthenus	0.0003	0.0002	0.00044	0.00043	0.00038		0.00071	0.00071	0.00063	0.00061	0.567	1.763
XP_034772581.1	Q8WUM4	PDCD6IP	programmed cell death 6-interacting protein-like isoform X1	Acipenser ruthenus			3e-05	3e-05	4e-05	5e-05		6e-05			0.6	1.667
XP_033882873.2	P07602	PSAP	prosaposin-like isoform X3	Acipenser ruthenus		7e-05	9e-05		5e-05			0.00047	0.00017	0.00017	0.412	2.429
XP_033914227.1	P25787	PSMA2	proteasome subunit alpha type-2	Acipenser ruthenus			0.00022			0.00033		0.00036			0.638	1.568
XP_033901750.1	P25789	PSMA4	proteasome subunit alpha type-4	Acipenser ruthenus	0.00014	9e-05	0.00012	0.00027	0.0001	0.00018	0.00019			0.00016	0.667	1.5
XP_033892496.1	P60900	PSMA6	proteasome subunit alpha type-6-like	Acipenser ruthenus		0.00016	0.00021		0.00018	0.00031	0.00065	0.00048	0.00029	0.00029	0.581	1.722
XP_033902293.1	P14618	PKM	pyruvate kinase PKM isoform X1	Acipenser ruthenus		0.00045	0.00044	0.00037		0.00117	0.00115		0.00112		0.383	2.614
XP_033889564.1	P50395	GDI2	rab GDP dissociation inhibitor beta-like	Acipenser ruthenus	0.00028	0.00018	0.00023		0.00016	0.00051	0.00017		0.00027	0.0002	0.872	1.146
XP_033860650.1	P61026	RAB10	ras-related protein Rab-10	Acipenser ruthenus		0.00013	0.00016	0.00016	0.00023		0.00027	0.00027	0.00023		0.593	1.687
XP_033902711.1	P62491	RAB11A	ras-related protein Rab-11A	Acipenser ruthenus		0.00019	0.00024	0.00014	0.00021					0.00021	0.952	1.05
XP_033858069.2	Q15907	RAB11B	ras-related protein Rab-11B	Acipenser ruthenus					0.00021	0.00036	0.0004	0.0004		0.00021	0.553	1.81
XP_033891397.2	O00194	RAB27B	ras-related protein Rab-27B	Acipenser ruthenus	0.00018	0.00019				0.00022	0.00024		0.00035	0.00021
XP_033876390.1	P20340	RAB6A	ras-related protein Rab-6A-like isoform X2	Acipenser ruthenus					0.00013			0.00024	0.00021		0.578	1.731
XP_033882656.1	P61224	RAP1B	ras-related protein Rap-1b	Acipenser ruthenus	0.00021	0.00035			0.00038			0.00048		0.00041	0.787	1.271
XP_033877383.1	P63244	RACK1	receptor of activated protein C kinase 1	Acipenser ruthenus	0.00019	0.00018	0.00016	0.00022	0.00026	0.00071	0.00094	0.00048	0.00043	0.00041	0.396	2.526
XP_033885647.1	P02753	RBP4	retinol-binding protein 4 isoform X1	Acipenser ruthenus	0.00065	0.00057	0.00094	0.00053	0.00082	0.00024	0.00024				2.708	2.708
XP_033887475.1	P52566	ARHGDIB	rho GDP-dissociation inhibitor 3 isoform X1	Acipenser ruthenus		0.00011	0.00022	0.00013		0.00033	0.00022	0.00022	0.0002		0.591	1.692
XP_033865507.2	egg-specific-riboflavin-binding protein	egg-specific-riboflavin-binding protein	riboflavin-binding protein-like	Acipenser ruthenus	0.00089	0.00104	0.00109	0.00046	0.00065	0.00136	0.00122	0.00148		0.00104	0.69	1.449
XP_033884871.1	P41439	FOLR3	riboflavin-binding protein-like	Acipenser ruthenus	0.00089	0.00104	0.00091	0.00059	0.00079	0.00196	0.00178	0.00178	0.0013	0.00104	0.5	2
RXM31694.1	Q29RF7	PDS5A	Sister chromatid cohesion protein PDS5-like A	Acipenser ruthenus					1e-05	2e-05		2e-05		2e-05	0.5	2
XP_033854427.1	P31040	SDHA	succinate dehydrogenase [ubiquinone] flavoprotein subunit, mitochondrial	Acipenser ruthenus		4e-05	4e-05			7e-05	0.0003		0.00014	0.00017	0.258	3.875
XP_033911602.1	Q99536	VAT1	synaptic vesicle membrane protein VAT-1 homolog	Acipenser ruthenus	0.0005	0.00022	0.00041	0.0004	0.00043	0.00062	0.00046	0.00094	0.0007	0.00058	0.661	1.512
XP_033890742.1	P10599	TXN	thioredoxin-like	Acipenser ruthenus	0.00042	0.00126			0.00091	0.00096	0.00259	0.00169	0.00149	0.00144	0.611	1.637
XP_033909996.2	P37837	TALDO1	transaldolase-like	Acipenser ruthenus				9e-05		0.00013		0.00014		0.00028	0.643	1.556
XP_034758090.1	P20062	TCN2	transcobalamin-2-like	Acipenser ruthenus		6e-05	0.00011	7e-05	0.0001		0.00019		0.00023	0.00016	0.447	2.235
XP_033863867.1	P13693	TPT1	translationally-controlled tumor protein homolog	Acipenser ruthenus	0.0004	0.00016	0.00033	0.00032	0.00029	0.00075	0.00207	0.00054	0.00072	0.00133	0.427	2.344
XP_033850327.1	P06753	TPM3	tropomyosin alpha-3 chain-like isoform X3	Acipenser ruthenus	0.00033	0.00015	0.00037	0.00036	0.00024	0.00018	0.00019	0.00045	0.00027	0.00038	1.222	1.222
XP_033857966.1	P67936	TPM4	tropomyosin alpha-4 chain isoform X2	Acipenser ruthenus	0.00014	0.00015	0.00048	0.00019	0.00032	0.00019		0.0002
XP_033867030.1	P15374	UCHL3	ubiquitin carboxyl-terminal hydrolase isozyme L3-like	Acipenser ruthenus		0.00011			0.00019		0.00022	0.00022		0.00019	0.682	1.467
XP_033858478.2	P22314	UBA1	ubiquitin-like modifier-activating enzyme 1 isoform X1	Acipenser ruthenus	3e-05		3e-05		6e-05	0.00011		7e-05	8e-05	6e-05	0.4	2.5
XP_033878318.1	Q14376	GALE	UDP-glucose 4-epimerase-like isoform X1	Acipenser ruthenus		7e-05					0.00014				0.5	2
XP_033869845.1	O60701	UGDH	UDP-glucose 6-dehydrogenase	Acipenser ruthenus					5e-05	9e-05		9e-05		8e-05	0.556	1.8
XP_034766151.1	uncharacterized protein LOC117395183	uncharacterized protein LOC117395183	uncharacterized protein LOC117395183	Acipenser ruthenus	0.00197	0.00101	0.00096	0.00161	0.0011	0.00039	0.00067	0.00054	0.00047	0.00028	2.34	2.34
XP_033851531.2	uncharacterized protein LOC117397096	uncharacterized protein LOC117397096	uncharacterized protein LOC117397096	Acipenser ruthenus	0.00131	0.00237	0.00298	0.00147	0.00153	0.00067	0.00044		0.00064		2.391	2.391
XP_033877369.2	Q05996	ZP2	zona pellucida sperm-binding protein 2-like isoform X2	Acipenser ruthenus	0.00019						0.0003				0.633	1.579
XP_034779145.1	Q12836	ZP4	zona pellucida sperm-binding protein 4-like	Acipenser ruthenus	0.00012	7e-05	7e-05	5e-05	0.00013	0.0001	5e-05	8e-05	0.0001	0.0001	0.7	1.429
XP_033880393.2	Q5DID0	UMODL1	uromodulin-like 1	Acipenser ruthenus				3e-05	0.00012	5e-05	8e-05			4e-05	1.5	1.5
RXM93237.1	P04004	VTN	Vitronectin	Acipenser ruthenus	0.00024	0.00011	0.00014	0.00026	0.00023					0.00012	1.917	1.917
XP_033883014.1	P21281	ATP6V1B2	V-type proton ATPase subunit B, brain isoform-like	Acipenser ruthenus		5e-05			6e-05	0.00015	9e-05			8e-05
XP_033870812.2	O75083	WDR1	WD repeat-containing protein 1	Acipenser ruthenus	8e-05	8e-05	0.00012	7e-05	6e-05	0.0001		7e-05	0.00014	0.0001	0.8	1.25
XP_033853471.1	RXM93845.1;XP_033853471.1	CFLN2	cofilin-2-like	Acipenser ruthenus	0.001	0.00134	0.00143	0.00105	9.34331	0.00846	0.00930	0.00444	0.00803	0.00367
XP_034760560.1	P12955	PEPD	xaa-Pro dipeptidase	Acipenser ruthenus			0.00012	0.00012			0.00019	0.00031		0.00016
XP_034764459.1	P15428	HPGD	15-hydroxyprostaglandin dehydrogenase [NAD(+)]-like	Acipenser ruthenus	0.00015	0.00016	0.00013	0.00012	0.00011
XP_033898235.2	P08253	MMP2	72 kDa type IV collagenase-like	Acipenser ruthenus	0.00015	0.00022	0.00032	0.00031	0.00031
XP_034766982.1	Q9BZP6	CHIA	acidic mammalian chitinase-like	Acipenser ruthenus		0.00029	0.00021	9e-05	0.00015
XP_034780976.1	O15145	ARPC3	actin-related protein 2/3 complex subunit 3	Acipenser ruthenus		0.00014	0.00018
XP_034771225.1	P61160	ACTR2	actin-related protein 2-like	Acipenser ruthenus			7e-05	7e-05	6e-05
XP_033857559.1	P61158	ACTR3	actin-related protein 3	Acipenser ruthenus	9e-05	6e-05	0.00016	0.00011	0.00014
XP_033851173.1	P00568	AK1	adenylate kinase isoenzyme 1 isoform X3	Acipenser ruthenus		0.00013	0.00027	0.00016
XP_034778582.1	Q15848	ADIPOQ	Adiponectin,complement C1q and tumor necrosis factor-related protein 9-like	Acipenser ruthenus	0.00018		0.00015	0.00014	0.00013
XP_033889760.2	Q10588	BST1	ADP-ribosyl cyclase/cyclic ADP-ribose hydrolase 2-like	Acipenser ruthenus	0.00033	0.00028	0.00044	0.00027	0.00046
XP_033882708.1	P18085	ARF4	ADP-ribosylation factor 4	Acipenser ruthenus	0.00035		0.00018		0.00026
XP_033902563.2	P05091	ALDH2	aldehyde dehydrogenase, mitochondrial-like	Acipenser ruthenus				6e-05	5e-05
XP_033909137.2	P05186	ALPL	alkaline phosphatase-like	Acipenser ruthenus	7e-05		6e-05
XP_033909051.1	P69905	HBA1	alpha globin, partial,hemoglobin subunit alpha	Acipenser ruthenus	0.00561	0.0014	0.00343	0.00241	0.00216
XP_033892901.2	P01009	SERPINA1	alpha-1-antiproteinase-like	Acipenser ruthenus	8e-05	0.00012	0.00011		9e-05
XP_033869077.1	P01009	SERPINA1	alpha-1-antitrypsin-like	Acipenser ruthenus	0.0031	0.00226	0.00195	0.00171	0.00101
XP_034763457.1	P08697	SERPINF2	alpha-2-antiplasmin-like, partial	Acipenser ruthenus		0.00013	0.00016	0.00026
XP_033884412.1	P02765	AHSG	alpha-2-HS-glycoprotein-like	Acipenser ruthenus	0.00069	0.00046	0.00041	0.00075	0.0005
XP_034768615.1	A8K2U0	A2ML1	alpha-2-macroglobulin-like protein 1	Acipenser ruthenus	0.00026	0.00018	0.00049	0.00072	0.00035
XP_034774290.1	O43707	ACTN4	alpha-actinin-4	Acipenser ruthenus	8e-05	5e-05	4e-05		0.00012
RXM92967.1	Q15389	ANGPT1	Angiopoietin-1	Acipenser ruthenus	0.0002	0.00043	0.00039	0.00038	0.00023
XP_034782242.1	Q86XS5	ANGPTL5	angiopoietin-related protein 5-like isoform X1,angiopoietin-related protein 5-like isoform X2	Acipenser ruthenus	0.00015	0.00032	0.0003	0.00029	0.00018
XP_033873483.1	P01019	AGT	angiotensinogen	Acipenser ruthenus	0.00082	0.00096	0.00109	0.00106	0.00068
XP_033848290.1	O95994	AGR2	anterior gradient protein 2 homolog	Acipenser ruthenus	0.00024	0.00016	0.0002	0.00019	0.00017
XP_034773578.1	P02647	APOA1	apolipoprotein A-I-like	Acipenser ruthenus	0.00156	0.00048	0.00109	0.00088	0.00079
XP_033859679.2	P04114	APOB	apolipoprotein B-100-like	Acipenser ruthenus	5e-05		3e-05	0.00014	5e-05
XP_033912572.1	P02654	APOC1	apolipoprotein C-I-like	Acipenser ruthenus	0.00098	0.00065	0.00139	0.00334	0.00121
XP_033885526.1	P05090	APOD	apolipoprotein Db	Acipenser ruthenus	0.00065	0.00074	0.00072	0.00053	0.00063
RXM96148.1	Q9BYJ1	ALOXE3	Arachidonate 8S-lipoxygenase	Acipenser ruthenus	8e-05				0.00019
XP_034784330.1	P22223	CDH3	B-cadherin-like	Acipenser ruthenus	6e-05	6e-05	5e-05	5e-05	0.00012
XP_033894585.2	P02749	APOH	beta-2-glycoprotein 1-like	Acipenser ruthenus	0.00046	0.00061	0.00065	0.00054	0.00067
XP_033915102.2	Q96KN2	CNDP1	beta-Ala-His dipeptidase-like isoform X1	Acipenser ruthenus	0.00029		0.00063	0.00023	0.00083
XP_033873933.2	P34913	EPHX2	bifunctional epoxide hydrolase 2	Acipenser ruthenus	0.0001		8e-05	5e-05	0.00016
XP_033854266.2	P80723	BASP1	brain acid soluble protein 1 homolog	Acipenser ruthenus			0.00014		0.00012
XP_034774772.1	P17927	CR1	C4b-binding protein alpha chain-like isoform X1	Acipenser ruthenus		9e-05		0.00011
XP_033899185.2	P55290	CDH13	cadherin-13 isoform X1	Acipenser ruthenus		3e-05	6e-05
XP_034784331.1	P12830	CDH1	cadherin-1-like	Acipenser ruthenus	0.00172	0.00161	0.00202	0.00176	0.00269
XP_034777573.1	P17655	CAPN2	calpain-2 catalytic subunit-like	Acipenser ruthenus	5e-05	7e-05	0.00011	9e-05	0.00012
XP_033857643.2	P27797	CALR	calreticulin	Acipenser ruthenus		8e-05	7e-05	0.0001	6e-05
XP_034760119.1	P23280	CA6	carbonic anhydrase 6-like isoform X1	Acipenser ruthenus		5e-05		0.00012
XP_034760120.1	P23280	CA6	carbonic anhydrase 6-like isoform X3	Acipenser ruthenus	7e-05	5e-05	9e-05		8e-05
XP_033856346.1	Q8N1Q1	CA13	carbonic anhydrase-like	Acipenser ruthenus	0.00033	0.00015	0.00012	0.00046	0.00032
XP_033898015.1	Q6NT32	CES5A	carboxylesterase 5A-like isoform X2	Acipenser ruthenus	0.00028	0.00038	0.00042	0.00036	0.00024
XP_033864541.1	Q96IY4	CPB2	carboxypeptidase B2-like	Acipenser ruthenus	8e-05			7e-05	6e-05
XP_033885059.1	P22792	CPN2	carboxypeptidase N subunit 2-like	Acipenser ruthenus		4e-05	8e-05
XP_033869399.1	Q66K79	CPZ	carboxypeptidase Z-like	Acipenser ruthenus			6e-05		4e-05
XP_033854356.1	P49913	CAMP	cathelicidin-2-like	Acipenser ruthenus		0.0003		0.00037
XP_033861033.1	P07858	CTSB	cathepsin B-like	Acipenser ruthenus	0.00011	0.00028	0.00044	0.00027	0.00024
XP_034769293.1	P07339	CTSD	cathepsin D-like	Acipenser ruthenus	7e-05	7e-05	9e-05
NP_001018130.1	P60953	CDC42	cell division control protein 42 homolog isoform 2	Acipenser ruthenus	0.0002	0.00021	0.00016	0.00016	0.00014
XP_033883932.1	P00450	CP	ceruloplasmin-like	Acipenser ruthenus	0.00032	0.00033	0.00029	0.00033	0.00036
XP_034765821.1	O00299	CLIC1	chloride intracellular channel protein 1-like	Acipenser ruthenus			0.00013		0.00018
XP_033878438.2	Q9Y696	CLIC4	chloride intracellular channel protein 4	Acipenser ruthenus	0.00015		0.0003		0.00045
XP_034784373.1	P11597	CETP	cholesteryl ester transfer protein	Acipenser ruthenus		5e-05			5e-05
XP_034758005.1	Q6UVK1	CSPG4	chondroitin sulfate proteoglycan 4-like	Acipenser ruthenus	0.00029	0.00025	0.00029	0.00023	0.00037
XP_033857289.2	O75390	CS	citrate synthase, mitochondrial	Acipenser ruthenus	0.00012	5e-05	6e-05
XP_033897244.1	Q14019	COTL1	coactosin-like protein	Acipenser ruthenus		0.00065	0.00038	0.00037	0.00033
XP_033867952.1	P00742	F10	coagulation factor X	Acipenser ruthenus		5e-05	6e-05	6e-05	8e-05
RXM94255.1	P03951	F11	Coagulation factor XI	Acipenser ruthenus	0.00062	0.00032	0.0004	0.00034	0.00026
XP_033872188.2	P05160	F13B	coagulation factor XIII B chain-like isoform X1	Acipenser ruthenus	0.0001	0.00033	0.00041	0.00049	0.00043
XP_033860207.1	P23528	CFL1	cofilin-1-like	Acipenser ruthenus			0.0002		0.00029
XP_033851103.2	P20908	COL5A1	collagen alpha-1(V) chain-like isoform X1	Acipenser ruthenus	5e-05	3e-05	3e-05	4e-05	3e-05
XP_033855900.1	P08123	COL1A2	collagen alpha-2(I) chain-like	Acipenser ruthenus	5e-05	2e-05			3e-05
XP_033877227.2	P12111	COL6A3	collagen alpha-3(VI) chain-like isoform X5	Acipenser ruthenus	1e-05	2e-05	2e-05	2e-05
XP_033877910.1	P12107	COL11A1	collagen, type XI, alpha 1a isoform X5	Acipenser ruthenus	2e-05	2e-05
XP_033902308.1	Q86Z23	C1QL4	complement C1q-like protein 4	Acipenser ruthenus	0.0002		0.00016	0.00016
XP_033899104.1	P00736	C1R	complement C1r-A subcomponent-like	Acipenser ruthenus			4e-05	0.0001	5e-05
XP_033899105.1	P09871	C1S	complement C1s subcomponent-like	Acipenser ruthenus	5e-05			0.00014	6e-05
XP_033853803.2	P01024	C3	complement C3-like isoform X1	Acipenser ruthenus	0.00028	0.00028	0.00018	0.00045	0.00048
XP_034778755.1	P0C0L4	C4A	complement C4-A	Acipenser ruthenus	7e-05	4e-05	0.0003	0.00022
XP_034765092.1	P01031	C5	complement C5-like isoform X1	Acipenser ruthenus	0.00068	0.0006	0.00061	0.0008	0.00076
XP_034783804.1	P01031	C5	complement C5-like isoform X3	Acipenser ruthenus	0.00039	0.00034	0.00041
XP_034758633.1	P13671	C6	complement component C6-like	Acipenser ruthenus	0.00035	0.00027	0.00037	0.00031	0.00037
XP_034780840.1	P10643	C7	complement component C7-like	Acipenser ruthenus			0.0007		0.00069
XP_033884328.1	P07357	C8A	complement component C8 alpha chain	Acipenser ruthenus	9e-05	0.00013	0.00013	0.00013	0.00011
XP_034780210.1	P07358	C8B	complement component C8 beta chain-like	Acipenser ruthenus			0.00054	0.00065	0.00041
XP_034782589.1	P07360	C8G	complement component C8 gamma chain-like	Acipenser ruthenus	0.00042	0.00065	0.00159	0.00126	0.00169
XP_034765571.1	P00751	CFB	complement factor B	Acipenser ruthenus		9e-05	0.00024	0.00036	0.0001
XP_034765572.1	P00751	CFB	complement factor B-like	Acipenser ruthenus	0.00193	0.00121	0.00171	0.00187	0.00167
XP_034765582.1	P00751	CFB	complement factor B-like	Acipenser ruthenus	0.00296	0.00166	0.00316	0.00262	0.00198
XP_034780326.1	P08603	CFH	complement factor H isoform X1	Acipenser ruthenus	0.0001	8e-05	0.00012	0.00018	0.00014
XP_034780328.1	P08603	CFH	complement factor H isoform X3	Acipenser ruthenus	0.00011	9e-05	0.00013	0.0002	0.00016
XP_034780817.1	P08603	CFH	complement factor H-like isoform X2	Acipenser ruthenus		4e-05	5e-05	5e-05
XP_034780245.1	Q03591	CFHR1	complement factor H-related protein 1-like, partial	Acipenser ruthenus			0.00082		0.00099
XP_033890459.2	P05156	CFI	complement factor I isoform X1	Acipenser ruthenus	0.0002	0.00028	0.0003	0.00034	0.00043
XP_034763790.1	P17927	CR1	complement receptor type 2-like isoform X1	Acipenser ruthenus	0.00011				5e-05
XP_034763793.1	P04003	C4BPA	complement receptor type 2-like isoform X3	Acipenser ruthenus	0.00013				6e-05
XP_034761195.1	O75131	CPNE3	copine-3-like isoform X1	Acipenser ruthenus		4e-05	0.00011	8e-05	7e-05
XP_033883068.1	P06732	CKM	creatine kinase M-type	Acipenser ruthenus	0.00059	0.00039	0.00035	0.00048	0.0003
XP_033859901.2	Q9Y240	CLEC11A	C-type lectin domain family 11 member A	Acipenser ruthenus	0.0002				9e-05
XP_033897967.2	Q9ULY5	CLEC4E	C-type lectin domain family 4 member E-like	Acipenser ruthenus	0.0009	0.0006	0.00062	0.0005	0.00066
XP_034777210.1	P01034	CST3	cystatin-like isoform X2	Acipenser ruthenus	0.00307		0.00257	0.0025	0.00395
XP_033903070.1	P21291	CSRP1	cysteine and glycine-rich protein 1,cysteine and glycine-rich protein 1-like	Acipenser ruthenus				0.00017	0.00016
XP_034784099.1	P50238	CRIP1	cysteine-rich protein 1	Acipenser ruthenus			0.00044		0.00038
XP_033897225.2	Q9H0B8	CRISPLD2	cysteine-rich secretory protein LCCL domain-containing 2-like	Acipenser ruthenus		5e-05	6e-05		5e-05
XP_034759379.1	P31785	IL2RG	cytokine receptor common subunit gamma-like	Acipenser ruthenus		0.00016	0.00016		6e-05
RXM28738.1	Q16760	DGKD	Diacylglycerol kinase delta	Acipenser ruthenus	8e-05	6e-05		9e-05
XP_033875984.1	Q01459	CTBS	di-N-acetylchitobiase	Acipenser ruthenus		0.0001	0.00013
XP_034779928.1	P53634	CTSC	dipeptidyl peptidase 1-like	Acipenser ruthenus	0.00012	5e-05	6e-05	6e-05	6e-05
RXM30567.1	O75553	DAB1	Disabled-like 1	Acipenser ruthenus	0.00014	0.00015	0.00017	0.0002	0.00012
XP_033910154.1	Q96C19	EFHD2	EF-hand domain-containing protein D2	Acipenser ruthenus	0.00016	0.00018	0.00014	0.00013	0.00012
RXM28927.1	Q8NDI1	EHBP1	EH domain-binding protein 1	Acipenser ruthenus	1e-05	1e-05	4e-05		2e-05
XP_034773881.1	Q9H4M9	EHD1	EH domain-containing protein 1	Acipenser ruthenus		7e-05	0.00011	5e-05	0.00016
XP_034771568.1	P68104	EEF1A1	elongation factor 1-alpha, somatic form-like isoform X1	Acipenser ruthenus	0.00034	0.00022	0.00028
XP_034757387.1	Q6P179	ERAP2	endoplasmic reticulum aminopeptidase 2-like isoform X2	Acipenser ruthenus	5e-05	2e-05	8e-05	0.0001	4e-05
XP_034766653.1	Q8IXL6	FAM20C	extracellular serine/threonine protein kinase FAM20C-like	Acipenser ruthenus	7e-05	0.00012	6e-05	9e-05	0.00017
XP_033870135.2	P08294	SOD3	extracellular superoxide dismutase [Cu-Zn]-like	Acipenser ruthenus	0.00098	0.00117	0.00176	0.00098	0.00128
XP_033860882.1	P15311	EZR	ezrin-like isoform X1	Acipenser ruthenus	0.00015	0.00039	0.0006	0.00026	0.00075
XP_033873166.1	O15540	FABP7	fatty acid-binding protein, brain-like	Acipenser ruthenus			0.00099	0.00025	0.00038
XP_033894067.2	Q9UGM5	FETUB	fetuin-B-like	Acipenser ruthenus	0.00075	0.00074	0.00119	0.0008	0.00063
XP_033869338.1	P02671	FGA	fibrinogen alpha chain-like	Acipenser ruthenus	0.00048	0.00032	0.0004	0.00051	0.00022
XP_033869735.2	P02675	FGB	fibrinogen beta chain	Acipenser ruthenus	0.00109	0.00059	0.00091	0.00058	0.00097
XP_033870112.1	P02679	FGG	fibrinogen gamma chain	Acipenser ruthenus	0.00172	0.00058	0.00073	0.00055	0.00125
XP_033871926.2	P02751	FN1	fibronectin-like isoform X2	Acipenser ruthenus		0.00011	0.00014	0.00011	0.00016
XP_033899682.2	P02751	FN1	fibronectin-like isoform X6	Acipenser ruthenus	0.0002	0.00018	0.00019	0.00019	0.00027
XP_033899683.2	P02751	FN1	fibronectin-like isoform X7	Acipenser ruthenus	0.00022	0.00019	0.0002	0.0002	0.00029
XP_033889246.1	P23142	FBLN1	fibulin-1 isoform X1	Acipenser ruthenus	5e-05	7e-05		0.00011	8e-05
XP_033852595.1	P30043	BLVRB	flavin reductase (NADPH)-like	Acipenser ruthenus	0.0002			0.00016	0.00023
XP_034779857.1	P14207	FOLR2	folate receptor alpha-like	Acipenser ruthenus	0.00033	0.00029	0.00019	0.00019	0.00024
XP_033894880.2	Q08380	LGALS3BP	galectin-3-binding protein-like	Acipenser ruthenus		4e-05	5e-05	8e-05	4e-05
XP_033907986.1	P17900	GM2A	ganglioside GM2 activator-like	Acipenser ruthenus		0.00013		0.00016
XP_033854252.1	Q13630	GFUS	GDP-L-fucose synthase-like	Acipenser ruthenus	0.00011	0.00017	0.00015	9e-05	0.00013
XP_033885463.2	P06396	GSN	gelsolin-like	Acipenser ruthenus		0.00032	0.00048	0.00028
RXM95653.1	P07203	GPX1	Glutathione peroxidase 1	Acipenser ruthenus		0.00018		0.00037	0.00019
RXM95888.1	P22352	GPX3	Glutathione peroxidase 3	Acipenser ruthenus			0.00024		0.00013
RXM29635.1	P09211	GSTP1	Glutathione S-transferase P	Acipenser ruthenus				0.00014	0.00021
XP_033857827.1	P21695	GPD1	glycerol-3-phosphate dehydrogenase [NAD(+)], cytoplasmic-like	Acipenser ruthenus		7e-05			0.00012
XP_033882132.1	P63096	GNAI1	guanine nucleotide-binding protein G(i) subunit alpha-1	Acipenser ruthenus		7e-05	8e-05		8e-05
RXM34306.1	P00738	HP	Haptoglobin	Acipenser ruthenus	0.00079	0.00053	0.00082	0.00098	0.00072
XP_034778288.1	P48723	HSPA13	heat shock 70 kDa protein 13-like	Acipenser ruthenus		6e-05		7e-05
XP_033908723.1	P68871	HBB	hemoglobin cathodic subunit beta-like	Acipenser ruthenus	0.00527	0.00121	0.00202	0.00551	0.00176
XP_033909051.1	P69905	HBA1	hemoglobin subunit alpha	Acipenser ruthenus	0.00409	0.0011	0.00257	0.00185	0.00165
XP_033887121.2	P02100	HBE1	hemoglobin subunit beta-2-like	Acipenser ruthenus	0.00862	0.01174	0.01477	0.01137	0.008
XP_033900067.2	P05546	SERPIND1	heparin cofactor 2-like	Acipenser ruthenus	0.00048	0.00037	0.00059	0.0008	0.00088
XP_033869931.1	Q04756	HGFAC	hepatocyte growth factor activator-like	Acipenser ruthenus	6e-05			5e-05	9e-05
XP_033876966.2	P26927	MST1	hepatocyte growth factor-like protein isoform X2	Acipenser ruthenus	0.00013	0.00011		0.0001	0.00012
XP_033878093.1	Q99729	HNRNPAB	heterogeneous nuclear ribonucleoprotein A/B-like isoform X1	Acipenser ruthenus				9e-05	0.00012
XP_033877939.2	Q13151	HNRNPA0	heterogeneous nuclear ribonucleoprotein A0-like isoform X1	Acipenser ruthenus		0.00013	0.0001		9e-05
XP_033909849.2		fish_specific_choriolytic_enzyme	high choriolytic enzyme 1-like	Acipenser ruthenus	0.00012			0.0001
XP_033871432.2	P26583	HMGB2	high mobility group protein B2a	Acipenser ruthenus	0.00029	0.00012	0.00015
XP_033894518.1	P04196	HRG	histidine-rich glycoprotein-like	Acipenser ruthenus	0.0008	0.00048	0.00054	0.00065	0.00087
XP_034766165.1	P16402	H1-3	histone H1-like	Acipenser ruthenus	0.00197	0.00076	0.0007	0.00124	0.00043
XP_034770666.1	Q16778	H2BC21	histone H2B 1/2-like	Acipenser ruthenus	0.00151				0.00061
XP_033851819.1	Q99880	H2BC13	histone H2B 3	Acipenser ruthenus	0.00296	0.00272	0.00247	0.00241	0.00107
XP_033886725.2	Q14520	HABP2	hyaluronan-binding protein 2	Acipenser ruthenus		0.00011		5e-05	0.0001
RXM93014.1	Q9BYJ1	ALOXE3	Hydroperoxide isomerase ALOXE3	Acipenser ruthenus	8e-05				8e-05
RXM93179.1	fish_specific_gonadal soma derived growth factor	fish_specific_gonadal_soma_derived_growth_factor	hypothetical protein EOD39_19357, gonadal soma derived growth factor	Acipenser ruthenus		0.00011	0.00022		0.00012
RXM92517.1	hypothetical protein EOD39_20052	hypothetical protein EOD39_20052	hypothetical protein EOD39_20052	Acipenser ruthenus	0.00019	8e-05	0.0003	0.00015	0.00014
RXM90808.1	hypothetical protein EOD39_21827	hypothetical_protein_EOD39_21827	hypothetical protein EOD39_21827	Acipenser ruthenus		0.00024	0.00016
RXM35757.1	Q92626	PXDN	peroxidasin homolog	Acipenser ruthenus	3e-05	4e-05	5e-05		4e-05
RXM35712.1	P04632	CAPNS1	calpain small subunit 1a	Acipenser ruthenus				0.00014	0.00021
RXM35660.1	P01266	TG	Thyroglobulin	Acipenser ruthenus	0.00066	0.00054	0.00068	0.0008	0.00059
RXM31041.1	Q92626	PXDN	peroxidasin homolog isoform X2	Acipenser ruthenus	1e-05		1e-05		1e-05
RXN01253.1	P08123	COL1A2	collagen alpha-2(I) chain-like	Acipenser ruthenus	5e-05	2e-05			4e-05
RXM30968.1	P01133	EGF	epidermal growth factor receptor isoform X1	Acipenser ruthenus		2e-05	4e-05	2e-05
CAA73702.1	P0DOX6		immunoglobulin heavy chain	Acipenser baerii	0.00094	0.00063	0.00065	0.00092	0.00075
CAA73703.1	P0DOX6		immunoglobulin heavy chain	Acipenser baerii	0.00057	0.00068	0.00059	0.00046	0.00041
CAA11056.1	P0DOX5		immunoglobulin heavy chain, partial	Acipenser baerii		0.00016		0.00032
CAA73712.1	P0DOX5		immunoglobulin heavy chain, partial	Acipenser baerii	0.00024	0.00016	0.0002	0.00019	0.00017
CAA73710.1	P0DOX5		immunoglobulin heavy chain, partial	Acipenser baerii	0.0006	0.00026	0.00033	0.00032	0.00029
CAA11004.1	A0A0A0MS15	IGHV3-49	immunoglobulin heavy chain, partial	Acipenser baerii		0.00026	0.0002	0.00019	0.00017
CAP71893.1	P01877	IGHA2	immunoglobulin heavy chain, partial	Acipenser baerii	0.00098	0.00086	0.00082	0.0006	0.00038
AWO67246.1	P01624	IGKV3-15	immunoglobulin kappa light chain	Acipenser ruthenus	0.0003	0.0002	0.00026	0.00043	0.00022
AWO67293.1	P0DOX7		immunoglobulin kappa light chain	Acipenser ruthenus			0.00044	0.00032	0.00028
AWO67247.1	P0DOX7		immunoglobulin kappa light chain	Acipenser ruthenus	0.00242	0.0011		0.00089	0.00251
AWO67243.1	P0DOX7		immunoglobulin kappa light chain	Acipenser ruthenus			0.00147	0.0008	0.00182
AWO67281.1	P0DOX7		immunoglobulin kappa light chain	Acipenser ruthenus	0.00088	0.0009	0.00113	0.00111	0.00121
AWO67270.1	P0DOX7		immunoglobulin kappa light chain, partial	Acipenser ruthenus	0.00136	0.00073	0.00139	0.00072	0.00176
AWO67264.1	P0DOX8		immunoglobulin kappa light chain, partial	Acipenser ruthenus	0.00201	0.0009	0.00202	0.00111	0.00298
AWO67278.1	P0DOX7		immunoglobulin kappa light chain, partial	Acipenser ruthenus	0.00088	0.00073	0.00092	0.00089	0.00099
CAB37329.1	P0DOX7		immunoglobulin light chain	Acipenser baerii	0.0025	0.0014	0.00209	0.0012	0.00254
AAD22198.1	P06312	IGKV4-1	immunoglobulin light chain variable region, partial	Acipenser baerii	0.00035	0.00041	0.00052	0.00029	0.00045
AKC05541.1	P06312	IGKV4-1	immunoglobulin light chain variable region, partial,immunoglobulin light chain variable region, partial,immunoglobulin light chain variable region, partial,immunoglobulin light chain variable region, partial	Acipenser baerii	0.00035	0.00024	0.0003	0.00029	0.00026
CAB44572.1	P0DOX7		immunoglobulin light chain, partial	Acipenser baerii	0.00045	0.0003	0.00038	0.00037	0.00033
CAB44550.1	P0DOX7		immunoglobulin light chain, partial	Acipenser baerii	0.00045	0.0003	0.00038	0.0008	0.00033
CAB44607.1	A0A075B6S5	IGKV1-27	immunoglobulin light chain, partial	Acipenser baerii	0.00052	0.0002		0.00096	0.00022
CAB44580.1	P06312	IGKV4-1	immunoglobulin light chain, partial	Acipenser baerii	0.0003	0.0002	0.00026	0.00025
CAB44578.1	P01624	IGKV3-15	immunoglobulin light chain, partial	Acipenser baerii	0.0003	0.0002	0.00026	0.00025	0.00022
CAB44623.1	P01624	IGKV3-15	immunoglobulin light chain, partial	Acipenser baerii	0.00062	0.00065	0.00082	0.00171	0.00107
CAB44597.1	P01624	IGKV3-15	immunoglobulin light chain, partial	Acipenser baerii	0.00062	0.00041		0.0008	0.00045
CAB44562.1	P06312	IGKV4-1	immunoglobulin light chain, partial	Acipenser baerii			0.00068	0.00043	0.00086
CAB44559.1	P01624	IGKV3-15	immunoglobulin light chain, partial	Acipenser baerii	0.00098	0.00065	0.00113	0.00149	0.00099
CAB44610.1	P01624	IGKV3-15	immunoglobulin light chain, partial	Acipenser baerii	0.00052	0.0002	0.00026	0.00043	0.00022
CAB44604.1	P01624	IGKV3-15	immunoglobulin light chain, partial	Acipenser baerii	0.00052	0.00035	0.00044	0.00066	0.00038
CAB44612.1	A0A087WSZ0	IGKV1D-8	immunoglobulin light chain, partial	Acipenser baerii		0.00035		0.00043	0.00038
CAB44551.1	A0A087WSZ0	IGKV1D-8	immunoglobulin light chain, partial	Acipenser baerii	0.00136	0.00046	0.00113	0.0008	0.00133
CAB44564.1	A0A087WSZ0	IGKV1D-8	immunoglobulin light chain, partial	Acipenser baerii	0.00052	0.00035	0.00068	0.00066	0.00038
CAB44571.1	P01624	IGKV3-15	immunoglobulin light chain, partial	Acipenser baerii	0.00069			0.00056	0.0005
CAB44606.1	P01624	IGKV3-15	immunoglobulin light chain, partial	Acipenser baerii	0.00035	0.00024	0.0003	0.00029	0.00026
CAB44557.1	P01624	IGKV3-15	immunoglobulin light chain, partial	Acipenser baerii	0.0003	0.0002	0.00026	0.00025	0.00022
CAB44568.1	P06312	IGKV4-1	immunoglobulin light chain, partial	Acipenser baerii	0.00045	0.00018	0.00038	0.00037	0.00033
CAB44620.1	P01624	IGKV3-15	immunoglobulin light chain, partial	Acipenser baerii	0.00035	0.00024	0.0003	0.0008	0.00026
CAP71891.1	P01871	IGHM	immunoglobulin mu heavy chain, partial	Acipenser baerii	0.00254		0.00271		0.0011
AGO06422.1	P01871	IGHM	immunoglobulin mu subclass 1 heavy chain variable region, partial	Acipenser baerii	0.00115		0.00096	0.00127	0.00125
CAA62145.1	P06312	IGKV4-1	immunoglobulin variable region light chain, partial	Acipenser baerii	0.00045	0.0003	0.00038	0.00056	0.00033
XP_033886756.2	P35858	IGFALS	insulin-like growth factor-binding protein complex acid labile subunit	Acipenser ruthenus	0.00016	8e-05	0.00024		0.00028
XP_033863003.2	P05107	ITGB2	integrin beta-2-like isoform X2	Acipenser ruthenus	5e-05		4e-05	4e-05
XP_033907189.2	Q8WWU7	ITLN2	intelectin-1a-like	Acipenser ruthenus	0.00025	0.00042	0.00044	0.00062
XP_034770591.1	P19823	ITIH2	inter-alpha-trypsin inhibitor heavy chain H2-like isoform X1	Acipenser ruthenus	0.00048	0.00041	0.00066	0.00098	0.00045
XP_033875989.2	Q06033	ITIH3	inter-alpha-trypsin inhibitor heavy chain H3-like	Acipenser ruthenus	8e-05	8e-05	8e-05	0.00014	7e-05
XP_034770487.1	Q06033	ITIH3	inter-alpha-trypsin inhibitor heavy chain H3-like	Acipenser ruthenus	0.00024	7e-05	0.00014	0.00053	0.00032
XP_034766917.1	Q7Z2Y8	GVINP1	interferon-induced very large GTPase 1-like	Acipenser ruthenus	5e-05	7e-05	4e-05	4e-05
XP_033884698.2	P01042	KNG1	kininogen-1-like	Acipenser ruthenus	0.00034	0.00046	0.00041	0.00056	0.00043
XP_033850301.2	P02545	LMNA	lamin-A	Acipenser ruthenus	8e-05	0.00025	0.0001
XP_034766631.1	Q86U10	ASPG	L-asparaginase 1-like	Acipenser ruthenus	0.0001	0.00025	0.00013
XP_033895866.2	Q9BS40	LXN	latexin-like	Acipenser ruthenus	0.00061	0.00019	0.00051	0.00061	0.00035
XP_034760668.1	Q8TF66	LRRC15	leucine-rich repeat-containing protein 15-like	Acipenser ruthenus			0.00013	6e-05	8e-05
XP_033888490.2	P09960	LTA4H	leukotriene A-4 hydrolase-like	Acipenser ruthenus			5e-05		4e-05
XP_033911792.1	P41222	PTGDS	lipocalin-like	Acipenser ruthenus	0.0021		0.00108	0.00105	0.00153
XP_034768219.1	P06858	LPL	lipoprotein lipase-like	Acipenser ruthenus			9e-05		5e-05
XP_033913762.2	P00338	LDHA	L-lactate dehydrogenase A chain-like	Acipenser ruthenus	0.00052	0.00042	0.00064	0.00052
XP_033901711.2	P47895	ALDH1A3	LOW QUALITY PROTEIN: aldehyde dehydrogenase family 1 member A3-like	Acipenser ruthenus		5e-05			5e-05
XP_033912541.1	P02649	APOE	LOW QUALITY PROTEIN: apolipoprotein Eb-like	Acipenser ruthenus	0.00066	0.00044	0.00117	0.00043	0.00048
XP_033898462.2	O94985	CLSTN1	LOW QUALITY PROTEIN: calsyntenin-1-like	Acipenser ruthenus		2e-05	6e-05	3e-05
XP_034758588.1	P00740	F9	LOW QUALITY PROTEIN: coagulation factor IX-like	Acipenser ruthenus	0.00011				8e-05
XP_034780887.1	P12111	COL6A3	LOW QUALITY PROTEIN: collagen alpha-3(VI) chain	Acipenser ruthenus	2e-05	3e-05	2e-05		3e-05
XP_034778426.1	P02748	C9	LOW QUALITY PROTEIN: complement component C9	Acipenser ruthenus	0.00086		0.00102	0.00091	0.00103
XP_033856342.1	Q13822	ENPP2	LOW QUALITY PROTEIN: ectonucleotide pyrophosphatase/phosphodiesterase family member 2-like	Acipenser ruthenus		7e-05		9e-05	8e-05
XP_034776613.1	P58107	EPPK1	LOW QUALITY PROTEIN: epiplakin	Acipenser ruthenus		1e-05			1e-05
XP_034780429.1	O75874	IDH1	LOW QUALITY PROTEIN: isocitrate dehydrogenase [NADP] cytoplasmic-like	Acipenser ruthenus		6e-05	7e-05		0.00018
XP_033857709.2	Q03252	LMNB2	LOW QUALITY PROTEIN: lamin-B2	Acipenser ruthenus	0.00016	0.00013		5e-05	7e-05
XP_033874466.2	P33908	MAN1A1	LOW QUALITY PROTEIN: mannosyl-oligosaccharide 1,2-alpha-mannosidase IA	Acipenser ruthenus		4e-05			4e-05
XP_034772645.1	Q09666	AHNAK	LOW QUALITY PROTEIN: neuroblast differentiation-associated protein AHNAK	Acipenser ruthenus	5e-05	4e-05	4e-05	2e-05	2e-05
XP_034777172.1	P00747	PLG	LOW QUALITY PROTEIN: plasminogen-like	Acipenser ruthenus	0.00013	0.00014	0.00017	0.00025	0.00021
XP_034768517.1	Q92673	SORL1	LOW QUALITY PROTEIN: sortilin-related receptor-like	Acipenser ruthenus		3e-05	2e-05		1e-05
XP_034783543.1	P07996	THBS1	LOW QUALITY PROTEIN: thrombospondin-1	Acipenser ruthenus	0.00016	0.00044	0.00026	9e-05	0.00021
XP_033907883.2	Q15582	TGFBI	LOW QUALITY PROTEIN: transforming growth factor-beta-induced protein ig-h3-like	Acipenser ruthenus	8e-05	4e-05	0.00015	7e-05	0.00013
XP_033857292.2	Q07954	LRP1	low-density lipoprotein receptor-related protein 1 isoform X3	Acipenser ruthenus	3e-05	2e-05	2e-05	1e-05	1e-05
XP_034779617.1	O75096	LRP4	low-density lipoprotein receptor-related protein 2-like	Acipenser ruthenus	0.00016	0.00032	0.00021	9e-05	0.00019
RXM92490.1	O75581	LRP6	Low-density lipoprotein receptor-related protein 6	Acipenser ruthenus	0.0001	0.00031	0.00016		0.00014
XP_034777815.1	P51884	LUM	lumican	Acipenser ruthenus	0.0006	0.0004	0.0005	0.00069	0.00052
XP_033888532.1	P51884	LUM	lumican-like	Acipenser ruthenus	0.00049	0.00033	0.00033	0.0004	0.00036
AXG32181.1	P61626	LYZ	lysozyme	Acipenser sinensis	0.00026	0.0009	0.00113	0.0008	0.00099
XP_034774694.1	P40121	CAPG	macrophage-capping protein-like	Acipenser ruthenus	0.0001		0.00014	9e-05	0.00012
XP_033898251.2	O00187	MASP2	mannan-binding lectin serine protease 2-like	Acipenser ruthenus	8e-05	7e-05	0.00014	0.00019	8e-05
XP_033885570.1	mannose-specific lectin	mannose-specific_lectin	mannose-specific lectin-like isoform X1	Acipenser ruthenus		0.00024		0.00043
XP_033860217.1	P33908	MAN1A1	mannosyl-oligosaccharide 1,2-alpha-mannosidase IA-like	Acipenser ruthenus		4e-05			4e-05
XP_034761989.1	Q9NR34	MAN1C1	mannosyl-oligosaccharide 1,2-alpha-mannosidase IC-like	Acipenser ruthenus	0.0001	0.0001	0.00013	8e-05	0.00011
RXM99469.1	P14780	MMP9	Matrix metalloproteinase-9	Acipenser ruthenus			5e-05	0.00033
XP_033862827.1	Q99727	TIMP4	metalloproteinase inhibitor 4-like	Acipenser ruthenus		0.00028	0.00049	0.00014
XP_033849854.1	Q13228	SELENBP1	methanethiol oxidase	Acipenser ruthenus	8e-05			6e-05
RXM27794.1	Q9Y3A3	MOB4	MOB-like protein phocein	Acipenser ruthenus			0.00017		9e-05
XP_034758970.1	P26038	MSN	moesin isoform X1	Acipenser ruthenus	0.00052	0.00052	0.00049	0.00026	0.00075
XP_033887051.1	Q9UNW1	MINPP1	multiple inositol polyphosphate phosphatase 1-like isoform X2	Acipenser ruthenus	0.00057	0.00049	0.00048	0.00047	0.00054
XP_033848524.1	P02689	PMP2	myelin P2 protein-like	Acipenser ruthenus			0.00026	0.00025	0.00038
XP_033864888.2	Q99972	MYOC	myocilin	Acipenser ruthenus	0.00022	7e-05	0.00013		0.00016
XP_033869605.1	Q13510	ASAH1	N-acylsphingosine amidohydrolase (acid ceramidase) 1b	Acipenser ruthenus		6e-05	7e-05
RXM31201.1	Q6UX06	OLFM4	Olfactomedin-4	Acipenser ruthenus	0.00014	0.00017	0.00021	0.00061	0.00014
RXM99796.1	O95497	VNN1	Pantetheinase	Acipenser ruthenus	8e-05	8e-05	0.0001	6e-05	9e-05
XP_033910464.1	P20472	PVALB	parvalbumin-7	Acipenser ruthenus		0.00028		0.00035
XP_033893084.2	Q92626	PXDN	peroxidasin homolog	Acipenser sinensis	0.00044	0.00044	0.00061	0.00036	0.00068
XP_033854298.2	Q92626	PXDN	peroxidasin homolog isoform X1	Acipenser ruthenus	2e-05	3e-05	4e-05		3e-05
XP_034774106.1	P30044	PRDX5	peroxiredoxin-5, mitochondrial	Acipenser ruthenus		0.00035		0.00017
XP_034774032.1	Q9UL19	PLAAT4	phospholipase A and acyltransferase 4-like	Acipenser ruthenus		0.00018	0.00022	0.00022
XP_034777430.1	P02750	LRG1	phospholipase A2 inhibitor isoform X1	Acipenser ruthenus	0.00084	0.00065	0.0006	0.00093	0.00061
XP_033903869.1	P36969	GPX4	phospholipid hydroperoxide glutathione peroxidase isoform X2	Acipenser ruthenus			0.00016		0.00014
XP_033906066.2	P36955	SERPINF1	pigment epithelium-derived factor-like	Acipenser ruthenus	9e-05	9e-05	0.00027	0.00016	0.0001
XP_033868438.1	P13796	LCP1	plastin-2-like	Acipenser ruthenus	0.00015	0.00012	0.00013	0.00015	0.00017
XP_033876775.1	P13797	PLS3	plastin-3 isoform X2	Acipenser ruthenus	9e-05	8e-05	5e-05	0.0001	9e-05
XP_033914869.1	Q6UX71	PLXDC2	plexin domain-containing protein 2-like	Acipenser ruthenus		0.00018	0.00012
XP_033854835.1	Q8IXK2	GALNT12	polypeptide N-acetylgalactosaminyltransferase 12-like	Acipenser ruthenus		0.0001	5e-05
XP_034762797.1	P0CG47	UBB	polyubiquitin isoform X7	Acipenser ruthenus		0.00016	0.00021		0.00018
XP_034762795.1	P0CG48	UBC	polyubiquitin-B isoform X5	Acipenser ruthenus		0.00014	0.00018		0.00016
XP_033904319.2	P0CG48	UBC	polyubiquitin-C	Acipenser ruthenus		6e-05	7e-05		6e-05
XP_010784156.1	P62987	UBA52	PREDICTED: ubiquitin-60S ribosomal protein L40	Notothenia coriiceps		0.00035	0.00044		0.00038
XP_033904553.1	P09668	CTSH	pro-cathepsin H-like	Acipenser ruthenus		0.00011	0.00014
XP_033870048.1	Q14914	PTGR1	prostaglandin reductase 1-like	Acipenser ruthenus			0.0001	0.00052
XP_033850998.1	P41222	PTGDS	prostaglandin-H2 D-isomerase	Acipenser ruthenus		0.00014			0.00016
XP_034759534.1	Q9BUJ0	ABHD14A	protein ABHD14A-like isoform X1	Acipenser ruthenus		0.00013	0.0001	0.0001
XP_033851004.1	P02760	AMBP	protein AMBP	Acipenser ruthenus	0.00078	0.00061	0.00077	0.00054	0.00089
XP_033889264.2	Q92520	FAM3C	protein FAM3C-like	Acipenser ruthenus		0.00012			0.00021
XP_034766637.1	Q96AB6	NTAN1	protein N-terminal asparagine amidohydrolase-like	Acipenser ruthenus		0.00014	0.00018
XP_033850507.2	fish_rapunzel	fish_rapunzel	protein rapunzel-like	Acipenser ruthenus		6e-05	7e-05	0.00011
XP_034761093.1	Q9UK55	SERPINA10	protein Z-dependent protease inhibitor-like	Acipenser ruthenus	0.00039	0.00074	0.00063	0.00045
XP_033883823.2	Q92954	PRG4	proteoglycan 4-like isoform X4	Acipenser ruthenus	4e-05	0.00022	0.00024	0.00046	0.00029
XP_033909377.1	P00734	F2	prothrombin isoform X1	Acipenser ruthenus	0.00158	0.0015	0.00231	0.00241	0.00188
XP_033913171.2	P00734	F2	prothrombin-like	Acipenser ruthenus	0.0021	0.00184	0.00321	0.00275	0.00176
XP_033911601.1	P55786	NPEPPS	puromycin-sensitive aminopeptidase	Acipenser ruthenus		3e-05		3e-05
XP_034758231.1	P46940	IQGAP1	ras GTPase-activating-like protein IQGAP1	Acipenser ruthenus	4e-05	3e-05	3e-05	3e-05	5e-05
XP_033886758.1	P63000	RAC1	ras-related C3 botulinum toxin substrate 1	Acipenser ruthenus		0.00021	0.00027	0.00016	0.00034
XP_034766521.1	Q96E17	RAB3C	ras-related protein Rab-3D-like	Acipenser ruthenus	0.00018	0.00012	0.00015	0.00014	0.00021
XP_033863891.1	O75787	ATP6AP2	renin receptor-like	Acipenser ruthenus		7e-05		8e-05
XP_033878222.2	Q9Y6U3	SCIN	scinderin like a	Acipenser ruthenus	0.00039	0.00038	0.00048	0.00028	0.00046
XP_033899686.2	Q13018	PLA2R1	secretory phospholipase A2 receptor-like	Acipenser ruthenus	6e-05	2e-05	7e-05	2e-05	4e-05
XP_034780833.1	P49908	SELENOP	selenoprotein P-like	Acipenser ruthenus	0.00028	0.00041	0.00041	0.00023	0.00035
XP_033885861.1	Q92743	HTRA1	serine protease HTRA1B isoform X1	Acipenser ruthenus		0.00014	0.00038		0.00024
XP_033855772.1	P35237	SERPINB6	serpin B6-like	Acipenser ruthenus	0.00015		0.00017		0.00011
XP_034771328.1	P04278	SHBG	sex hormone-binding globulin	Acipenser ruthenus	0.00252	0.00151	0.0019	0.00205	0.00183
XP_034778331.1	P05023	ATP1A1	sodium/potassium-transporting ATPase subunit alpha-1 isoform X3	Acipenser ruthenus	3e-05				4e-05
XP_033911475.1	P02730	SLC4A1	solute carrier family 4 member 1b (Diego blood group) isoform X3	Acipenser ruthenus		4e-05	3e-05	0.00013	3e-05
RXM28393.1	P30626	SRI	Sorcin	Acipenser ruthenus	5e-05		5e-05		4e-05
XP_033849452.2	P30626	SRI	sorcin-like	Acipenser ruthenus	0.0002		0.00016		0.00014
RXM32233.1	Q99523	SORT1	Sortilin	Acipenser ruthenus		3e-05			4e-05
RXM91405.1	Q9H2G2	SLK	STE20-like serine/threonine-protein kinase	Acipenser ruthenus		2e-05	2e-05	3e-05	3e-05
XP_033883580.1	O00391	QSOX1	sulfhydryl oxidase 1-like isoform X1	Acipenser ruthenus	9e-05	0.00014	0.00012	0.0001	0.00017
XP_033866419.1	P00441	SOD1	superoxide dismutase [Cu-Zn]-like	Acipenser ruthenus	0.00026	0.00026	0.00022		0.00019
XP_034762437.1	Q8IYJ3	SYTL1	synaptotagmin-like protein 1 isoform X1	Acipenser ruthenus		4e-05	5e-05		7e-05
XP_034780427.1	Q9Y490	TLN1	talin-1-like	Acipenser ruthenus		6e-05	0.00011
XP_033855356.1	P05452	CLEC3B	tetranectin-like	Acipenser ruthenus		0.00021	0.00016		0.00023
RXM35769.1	P07996	THBS1	Thrombospondin-1	Acipenser ruthenus	0.00014	0.00044	0.00024	9e-05	0.00021
XP_034762368.1	P35443	THBS4	thrombospondin-4	Acipenser ruthenus	0.00021		0.00018	0.00026	0.00028
XP_034774567.1	P27352	CBLIF	transcobalamin beta b, partial	Acipenser ruthenus	0.00024	0.00016	0.0002	0.00019	0.00017
XP_034772902.1	P20061	TCN1	transcobalamin-1-like	Acipenser ruthenus		0.0001	0.00013	8e-05	0.00011
XP_033876493.1	P61586	RHOA	transforming protein RhoA	Acipenser ruthenus		0.00013	0.00027		0.00014
XP_033854795.1	P02766	TTR	transthyretin-like	Acipenser ruthenus	0.00098	0.00065	0.00113	0.00111	0.00133
XP_033867373.1	Q03403	TFF2	trefoil factor 2-like	Acipenser ruthenus		0.00041	0.00052	0.00029	0.00045
XP_033893626.2	O14773	TPP1	tripeptidyl-peptidase 1-like	Acipenser ruthenus	6e-05		5e-05	8e-05
XP_034771856.1	P02585	TNNC2	troponin C, skeletal muscle-like	Acipenser ruthenus	0.00042	0.00039	0.00035	0.00035	0.00021
XP_034765998.1	fish_type-4 ice-structuring protein LS-12	fish_type-4_ice-structuring_protein_LS-12	type-4_ice-structuring_protein_LS-12-like	Acipenser ruthenus	0.00118	0.0011	0.00139	0.00135	0.00121
XP_034766831.1	P14679	TYR	tyrosinase-like	Acipenser ruthenus	0.00028	0.00042		0.00095	0.0003
XP_034782782.1	P16591	FER	tyrosine-protein kinase Fer	Acipenser ruthenus		3e-05			4e-05
XP_034767497.1	fish_specific_ glycine-rich cell wall structural protein	fish_specific_ glycine-rich_cell_wall_structural_protein	glycine-rich cell wall structural protein 1.8-like	Acipenser ruthenus	0.0001	0.00011		0.00013	0.00012
XP_033852947.2	sturgeon_specific_LOC117398065	sturgeon_specific_LOC117398065	uncharacterized protein LOC117398065	Acipenser ruthenus		0.00015		0.00019	0.00019
XP_033855473.2	sturgeon_specific_LOC117400135	sturgeon_specific_LOC117400135	uncharacterized protein LOC117400135 isoform X1	Acipenser ruthenus		3e-05	4e-05
XP_033855477.2	P29692	EEF1D	elongation factor 1-delta	Acipenser ruthenus		3e-05	4e-05
XP_034766388.1	Q96PD5	PGLYRP2	uncharacterized protein LOC117401985 isoform X1	Acipenser ruthenus	0.00014	0.00016	0.00055	0.00032	0.00012
XP_034770892.1	P14780	MMP9	Matrix metalloproteinase-9	Acipenser ruthenus			6e-05	0.00023
XP_034771904.1	P0C862	C1QTNF9	complement C1q and tumor necrosis factor-related protein 9A	Acipenser ruthenus	5e-05		4e-05	4e-05	3e-05
XP_033880315.2	Q14520	HABP2	hyaluronan-binding protein 2	Acipenser ruthenus	5e-05	0.0001	4e-05	0.00011	5e-05
XP_033885571.1	fish_specific mannose-specific lectin-like isoform X1	fish_specific mannose-specific_lectin-like	mannose-specific lectin-like isoform X1	Acipenser ruthenus		0.00051		0.00101
XP_033892713.2	uncharacterized protein LOC117422137	uncharacterized_protein_LOC117422137	uncharacterized protein LOC117422137	Acipenser ruthenus		8e-05	5e-05		4e-05
XP_033895658.2	uncharacterized protein LOC117423687	uncharacterized_protein_LOC117423687	uncharacterized protein LOC117423687	Acipenser ruthenus	0.00017	0.00013	0.00023	0.0002	0.00016
XP_033895878.2	fish_specific_gonadal soma derived growth factor	fish_specific_gonadal_soma_derived_growth_factor	gonadal soma derived growth factor	Acipenser ruthenus		0.00011	0.00022		0.00012
XP_034759275.1	P31785	IL2RG	cytokine receptor common subunit gamma-like	Acipenser ruthenus			0.0001	0.00012	4e-05
XP_033910681.2	fish specific stonustoxin subunit alpha	fish_specific_stonustoxin	stonustoxin subunit alpha-like	Acipenser ruthenus		6e-05	3e-05
XP_033910795.2	uncharacterized protein LOC117432915	uncharacterized_protein_LOC117432915	uncharacterized protein LOC117432915	Acipenser ruthenus			5e-05	0.0001	6e-05
XP_034771429.1	uncharacterized protein LOC117433100	uncharacterized_protein_LOC117433100	uncharacterized protein LOC117433100	Acipenser ruthenus	6e-05	4e-05
XP_034768363.1	Q5VYJ5	MALRD1	MAM and LDL-receptor class A domain-containing protein 1-like	Acipenser ruthenus	5e-05	3e-05
XP_033881289.1	uncharacterized protein si:ch1073-126c3.2 isoform X1	uncharacterized_protein_si:ch1073-126c3.2_isoform X1	uncharacterized protein si:ch1073-126c3.2 isoform X1	Acipenser ruthenus	0.00069	0.00073	0.00057	0.00089	0.0008
XP_033904959.2	sturgeon_specific_isoform	sturgeon_specific_isoform	unconventional myosin-Ic-like isoform X1	Acipenser ruthenus	3e-05	7e-05	5e-05	4e-05	7e-05
XP_033863283.1	P19320	VCAM1	vascular cell adhesion protein 1-like	Acipenser ruthenus		0.00013			0.0001
XP_033887260.2	Q6EMK4	VASN	vasorin	Acipenser ruthenus	5e-05	4e-05			4e-05
XP_033870803.1	P98155	VLDLR	very low-density lipoprotein receptor	Acipenser ruthenus		4e-05			6e-05
XP_033849776.1	P09327	VIL1	villin-1	Acipenser ruthenus		6e-05	0.00018	7e-05	5e-05
XP_033855796.2	P08670	VIM	vimentin-like	Acipenser ruthenus	0.00098	0.001	0.00051	0.00043	0.00038
XP_033882414.1	P18206	VCL	vinculin-like isoform X4	Acipenser ruthenus	0.00019	0.00014		0.00014	0.00023
XP_034758535.1	P02774	GC	vitamin D-binding protein-like	Acipenser ruthenus	0.00074	0.00069	0.00087	0.00127	0.00061
XP_033883372.2	P07225	PROS1	vitamin K-dependent protein S-like	Acipenser ruthenus	0.00019	0.0002	0.00026	0.00011	0.00018
RXN00493.1	Q5T200	ZC3H13	Zinc finger CCCH domain-containing protein 13	Acipenser ruthenus	2e-05			1e-05	1e-05
XP_034774769.1	Q60736	ZP3R	zona pellucida sperm-binding protein 3 receptor-like	Acipenser ruthenus	0.00016	0.0002	0.00031	0.0002	0.00022

## Sheet: Egg
Accession number	Uniprot ID	Gene name	Protein name	Organism	OF1	OF2	OF3	OF4	OF5	Egg1	Egg2	Egg3	Egg4	Egg5	emPAI medians div ovarian fluid/eggs	emPAI medians fold change
XP_033911290.2	P09543	CNP	2',3'-cyclic-nucleotide 3'-phosphodiesterase	Acipenser ruthenus		8e-05	0.0001		6e-05	0.00027	0.00022	0.00036	0.00039	0.00014	0.296	4.375
XP_033911269.1	P62195	PSMC5	26S proteasome regulatory subunit 8	Acipenser ruthenus		6e-05			6e-05		0.00043	0.00043	0.00016	0.00037	0.15	6.667
XP_033871847.2	P42765	ACAA2	3-ketoacyl-CoA thiolase, mitochondrial isoform X2	Acipenser ruthenus	0.0001	6e-05	8e-05		7e-05			0.00085		0.00072	0.096	10.467
XP_033869106.1	P61247	RPS3A	40S ribosomal protein S3a	Acipenser ruthenus	0.00013		0.00011		0.00016	0.00101	0.00161	0.00161	0.00079	0.00061	0.129	7.769
XP_033906097.1	P62701	RPS4X	40S ribosomal protein S4 isoform X1	Acipenser ruthenus	0.00033	9e-05		0.00019	0.0001	0.00055	0.00122	0.0006	0.00053	0.00084	0.242	4.138
XP_033899507.1	P10809	HSPD1	60 kDa heat shock protein, mitochondrial	Acipenser ruthenus	0.00031	9e-05	0.00015	0.00011	5e-05		0.00104	0.00104	0.00124	0.00109	0.103	9.682
XP_033910006.1	P05387	RPLP2	60S acidic ribosomal protein P2-like	Acipenser ruthenus			0.0003	0.00035		0.00156	0.00259	0.00104	0.00149	0.00221	0.224	4.457
XP_033911389.1	P61353	RPL27	60S ribosomal protein L27-like	Acipenser ruthenus	0.0003	0.0002					0.0011	0.00161	0.00141	0.00061	0.199	5.02
XP_033905276.1	P36578	RPL4	60S ribosomal protein L4-B-like	Acipenser ruthenus	0.00021	6e-05	8e-05			0.00027	0.00038	0.00029	0.00043	0.00051	0.211	4.75
XP_033910969.1	P23526	AHCY	adenosylhomocysteinase A	Acipenser ruthenus	0.00045	0.0002	0.00044	0.0003	0.00052	0.00207	0.00202	0.00226	0.00178	0.00238	0.213	4.705
XP_034777205.1	P11766	ADH5	alcohol dehydrogenase class-3-like isoform X2	Acipenser ruthenus	0.00022	7e-05	0.00013	8e-05	0.00041	0.00255	0.00246	0.0019	0.00094	0.00237	0.055	18.231
XP_033854161.1	O95994	AGR2	anterior gradient protein 2 homolog	Acipenser ruthenus	0.00024	0.00016	0.0002	0.00019	0.00017	0.00075	0.00054	0.00081	0.00101	0.00069	0.253	3.947
XP_033875498.1	O95831	AIFM1	apoptosis-inducing factor 1, mitochondrial-like isoform X1	Acipenser ruthenus	5e-05	5e-05				0.00026	0.00015	0.00033	0.00013	0.00028	0.192	5.2
XP_033904623.2	P04424	ASL	argininosuccinate lyase-like	Acipenser ruthenus	8e-05		0.0001	0.0001	6e-05	0.0004	0.00062	0.00029	0.00046	0.00045	0.2	5
XP_033897525.1	P00505	GOT2	aspartate aminotransferase, mitochondrial-like	Acipenser ruthenus	0.00024	6e-05			0.0001	0.00089	0.00071	0.00084	0.00141	0.00107	0.112	8.9
XP_033890014.1	P25705	ATP5F1A	ATP synthase subunit alpha, mitochondrial-like	Acipenser ruthenus	0.0005		0.00037	0.00019	0.0002			0.00178		0.00182	0.158	6.316
XP_033894063.1	O75947	ATP5PD	ATP synthase subunit d, mitochondrial	Acipenser ruthenus	0.0004	0.00026			0.00017	0.00143	0.00081	0.00081	0.00237	0.00133	0.195	5.115
XP_034781045.1	P31939	ATIC	bifunctional purine biosynthesis protein PURH-like	Acipenser ruthenus	0.0001	0.0001				0.00129	0.00106	0.00106		0.00081	0.094	10.6
XP_033885433.1	P27797	CALR	calreticulin-like	Acipenser ruthenus	8e-05		7e-05	7e-05		0.00044	0.00048	0.00119	0.00051	0.00101	0.137	7.286
XP_033893485.1	P12277	CKB	creatine kinase, brain b	Acipenser ruthenus	0.00069	0.00061	0.00077	0.00075	0.00112	0.00417	0.00558	0.00454	0.004	0.00476	0.165	6.053
XP_033864077.1	P04080	CSTB	cystatin-B-like	Acipenser ruthenus		0.00083	0.00104	0.0023	0.00091	0.01043	0.008	0.008	0.00491	0.00969	0.122	8.205
XP_034758060.1	P20674	COX5A	cytochrome c oxidase subunit 5A, mitochondrial, partial	Acipenser ruthenus	0.00035	0.0004	0.0003			0.00263	0.00134	0.00134	0.00176	0.00344	0.199	5.029
XP_033863650.2	O43175	PHGDH	D-3-phosphoglycerate dehydrogenase-like isoform X2	Acipenser ruthenus		5e-05	5e-05	5e-05		0.00024	0.00024	9e-05	0.00018		0.278	4.6
XP_033869455.1	P09417	QDPR	dihydropteridine reductase-like	Acipenser ruthenus				0.00012	0.00012	0.00066		0.00036		0.00045	0.267	4.75
XP_033899723.1	P24534	EEF1B2	elongation factor 1-beta-like	Acipenser ruthenus		0.00012		0.00013	0.00013	0.00053	0.00058	0.00104	0.00051	0.00049	0.236	4.24
XP_034776973.1	P29692	EEF1D	elongation factor 1-delta-like isoform X2	Acipenser ruthenus		9e-05	9e-05			0.00038	0.00134	0.0011	0.00037	0.00048	0.208	4.8
XP_034772727.1	P26641	EEF1G	elongation factor 1-gamma	Acipenser ruthenus		5e-05	7e-05	7e-05	6e-05	0.00044	0.00104	0.00091	0.00051	0.00058	0.112	8.923
XP_033857964.1	P13639	EEF2	elongation factor 2	Acipenser ruthenus	9e-05	0.0002	0.00018	0.00013	0.00022	0.0006	0.00051	0.00056	0.00045	0.00035	0.353	2.833
XP_033851048.1	P11021	HSPA5	endoplasmic reticulum chaperone BiP	Acipenser ruthenus	0.0006	0.00036	0.0005	0.00015	0.00036	0.00175	0.0019	0.00177	0.00133	0.00175	0.206	4.861
RXM36522.1	P0DPI2	GATD3	ES1 protein-like, mitochondrial	Acipenser ruthenus	0.00029	0.00012	0.00015	0.00014	0.00031	0.00193	0.00134	0.00259	0.00118	0.00221	0.078	12.867
XP_033885121.1	P63241	EIF5A	eukaryotic translation initiation factor 5A-1-like	Acipenser ruthenus	0.00026	0.00026				0.00086	0.00062	0.00062	0.00082	0.00114	0.317	3.154
XP_033908412.1	Q16658	FSCN1	fascin	Acipenser ruthenus	0.0002	0.00011	0.00013	0.00017	0.00012		0.00022		0.00044	0.00036	0.361	4.769
XP_034763248.1	P09972	ALDOC	fructose-bisphosphate aldolase C	Acipenser ruthenus	0.00022	7e-05	0.00013	0.00013	0.00012	0.0007	0.00166	0.00051	0.00056	0.00123	0.186	5.385
XP_034764961.1	P06396	GSN	gelsolin-like isoform X2	Acipenser ruthenus	0.0001	7e-05		8e-05		0.00042	0.0004	0.0004	0.00027	0.00039	0.2	5
XP_033854296.1	P0CG30	GSTT2B	glutathione S-transferase A-like	Acipenser ruthenus		0.00018		0.00022		0.00207	0.0012	0.00226	0.00163	0.00158	0.123	8.15
XP_033880480.1	P78417	GSTO1	glutathione S-transferase omega-1-like	Acipenser ruthenus	0.00025		0.0003	0.00051	0.00026	0.00123	0.00164	0.00108	0.00176	0.00114	0.228	4.393
XP_034765588.1	O14556	GAPDHS	glyceraldehyde-3-phosphate dehydrogenase 2	Acipenser ruthenus	0.00025	0.00022	0.00053	0.00027	0.00038	0.00133	0.00145	0.00169	0.00128	0.00144	0.188	5.333
XP_034771058.1	P11217	PYGM	glycogen phosphorylase, muscle form-like	Acipenser ruthenus		3e-05	3e-05				0.00014	0.00018	0.0001		0.214	4.667
XP_033899624.1	P62826	RAN	GTP-binding nuclear protein Ran	Acipenser ruthenus	0.00018		0.00015		0.00013	0.00096	0.00104	0.00079	0.00092	0.00114	0.156	6.4
RXM34274.1	Q9NR31	SAR1A	GTP-binding protein SAR1a	Acipenser ruthenus				3e-05	3e-05				0.00013	0.00015	0.214	4.667
AYN74414.1	P61604	HSPE1	heat shock protein	Acipenser ruthenus		0.00046	0.00038		0.00019	0.00302	0.00329	0.00134	0.00163	0.00212	0.179	5.579
XP_034783523.1	P07900	HSP90AA1	heat shock protein HSP 90-alpha	Acipenser ruthenus			8e-05	8e-05		0.00035	0.00043	0.00054	0.00043	0.00033	0.186	5.375
XP_033873950.1	P08238	HSP90AB1	heat shock protein HSP 90-beta	Acipenser ruthenus	0.00029	0.0003	0.00021		0.00016	0.00081	0.00068		0.00065	0.00075	0.35	2.86
XP_033877774.2	P12081	HARS1	histidine--tRNA ligase isoform X1	Acipenser ruthenus		5e-05		6e-05			0.00026	0.00026			0.212	4.727
XP_033861897.2	specific_histone-binding protein_N1/N2-like_isoform_X2	specific_histone-binding protein_N1/N2-like_isoform_X2	histone-binding protein N1/N2-like isoform X2	Acipenser ruthenus	6e-05		6e-05			0.00078	0.00065	0.00085	0.00043	0.00056	0.092	10.833
XP_033891953.2	Q16836	HADH	hydroxyacyl-coenzyme A dehydrogenase, mitochondrial-like	Acipenser ruthenus			0.0001	0.0001		0.00093	0.00102	0.00066	0.00045	0.00044	0.152	6.6
XP_033859180.1	Q04760	GLO1	lactoylglutathione lyase	Acipenser ruthenus	0.00021				0.00016	0.00066	0.00071	0.00071	0.00088	0.00061	0.261	4.238
XP_033888074.2	P07195	LDHB	L-lactate dehydrogenase B-A chain	Acipenser ruthenus		0.00012		0.0002				0.00087	0.00092		0.179	5.594
XP_034771480.1	Q99798	ACO2	LOW QUALITY PROTEIN: aconitate hydratase, mitochondrial	Acipenser ruthenus	0.0001	3e-05				0.00092	0.00108	0.00048	0.00088	0.00061	0.074	13.538
XP_033869836.1	P11766	ADH5	LOW QUALITY PROTEIN: alcohol dehydrogenase class-3-like	Acipenser ruthenus				0.00012	0.00012	0.00037	0.0004	0.0003	0.00035	0.00034	0.343	2.917
XP_033875995.1	P06576	ATP5F1B	LOW QUALITY PROTEIN: ATP synthase subunit beta, mitochondrial-like,ATP synthase subunit beta, mitochondrial	Acipenser ruthenus	0.00055	0.00032	0.0004	0.00024	0.00035	0.00241	0.00403	0.00341	0.00355	0.00316	0.103	9.743
XP_033889094.1	P14625	HSP90B1	LOW QUALITY PROTEIN: endoplasmin-like	Acipenser ruthenus		4e-05		7e-05	5e-05	0.00116	0.00153	0.00117	0.0009	0.00114	0.043	23.2
XP_034761961.1	P11177	PDHB	LOW QUALITY PROTEIN: pyruvate dehydrogenase E1 component subunit beta, mitochondrial-like	Acipenser ruthenus				8e-05	8e-05	0.00105	0.00097	0.00081	0.00101	0.00098	0.082	12.25
XP_033883577.2	fish_specific_vitellogenin	VtgAB2b	LOW QUALITY PROTEIN: vitellogenin-like	Acipenser ruthenus	0.00294	0.00128	0.00229	0.00183	0.00167	0.01435	0.01819	0.01563	0.01902	0.01454	0.117	8.541
XP_033906244.2	P40926	MDH2	malate dehydrogenase, mitochondrial	Acipenser ruthenus	0.00033		0.00021	0.00014	0.00038	0.0018	0.00259	0.00196	0.00228	0.00253	0.118	8.444
XP_034767401.1	Q5VYJ5	MALRD1	MAM and LDL-receptor class A domain-containing protein 1-like	Acipenser ruthenus	4e-05	2e-05			3e-05	0.00021	0.00023	0.00023	0.0002	0.00029	0.13	7.667
XP_034769725.1	P60660	MYL6	myosin light polypeptide 6 isoform X2	Acipenser ruthenus	0.0002	0.00021	0.00027	0.00016	0.00023	0.00059	0.00088	0.00088	0.00103	0.00075	0.239	4.19
XP_034769727.1	P60660	MYL6	myosin light polypeptide 6 isoform X4	Acipenser ruthenus	0.00026	0.0003	0.00038	0.00022	0.00033	0.00086	0.00134	0.00134	0.00163	0.00114	0.224	4.467
XP_033857162.1	Q13765	NACA	nascent polypeptide-associated complex subunit alpha isoform X10	Acipenser ruthenus		0.00012	0.00012			0.00073	0.00079	0.00079	0.0007	0.00049	0.164	6.083
XP_034769704.1	Q9BZK3	NACA4P	nascent polypeptide-associated complex subunit alpha isoform X11	Acipenser ruthenus		8e-05	8e-05			0.00044	0.00048	0.00048	0.00043	0.00031	0.182	5.5
XP_034769708.1	Q9BZK3	NACA4P	nascent polypeptide-associated complex subunit alpha isoform X15	Acipenser ruthenus		0.00011	0.00011			0.00066	0.00071	0.00071	0.00063	0.00045	0.167	6
XP_034770032.1	Q9BZK3	NACA4P	nascent polypeptide-associated complex subunit alpha isoform X5	Acipenser ruthenus		7e-05	7e-05			0.00039	0.00043	0.00043	0.00038	0.00028	0.179	5.571
XP_034769701.1	Q9BZK3	NACA4P	nascent polypeptide-associated complex subunit alpha isoform X8	Acipenser ruthenus		6e-05	6e-05			0.00035	0.00038	0.00038	0.00034	0.00025	0.171	5.833
XP_033857160.2	Q9BZK3	NACA4P	nascent polypeptide-associated complex subunit alpha isoform X9	Acipenser ruthenus		9e-05	9e-05			0.00055	0.0006	0.0006	0.00053	0.00038	0.164	6.111
XP_034770029.1	E9PAV3	NACA	nascent polypeptide-associated complex subunit alpha, muscle-specific form isoform X2	Acipenser ruthenus		6e-05	6e-05			0.00032	0.00035	0.00035	0.00031	0.00023	0.188	5.333
XP_033895521.1	P22392	NME2	nucleoside diphosphate kinase A 2 isoform X1	Acipenser ruthenus	0.00073	0.00065	0.00108	0.00105	0.00153	0.0117	0.00849	0.01274	0.0137	0.0162	0.082	12.133
XP_033903305.1	P23284	PPIB	peptidyl-prolyl cis-trans isomerase B	Acipenser ruthenus	0.00042	0.00039	0.00082	0.00048	0.00056	0.00238	0.0021	0.00317	0.00149	0.00221	0.217	4.604
XP_033885460.2	Q06830	PRDX1	peroxiredoxin-1	Acipenser ruthenus	0.00047	0.00031	0.00094	0.0007	0.00082	0.0042	0.00558	0.00458	0.00491	0.00476	0.147	6.8
XP_034769423.1	Q06830	PRDX1	peroxiredoxin-1-like isoform X2	Acipenser ruthenus	0.00112	0.00043	0.00094	0.00038	0.00047	0.00178	0.00153	0.00373	0.0017	0.0013	0.276	3.617
XP_033867554.2	Q13162	PRDX4	peroxiredoxin-4-like isoform X1	Acipenser ruthenus	0.00033	9e-05		0.00012	0.0001	0.00275	0.00299	0.00411	0.00422	0.00351	0.031	31.909
XP_033858865.2	P36871	PGM1	phosphoglucomutase-1 isoform X2	Acipenser ruthenus	6e-05	4e-05	0.00015	5e-05	7e-05	0.00027	0.00014	0.00024	0.00016	0.00025	0.25	4
XP_033857493.1	Q9UQ80	PA2G4	proliferation-associated protein 2G4	Acipenser ruthenus		6e-05		7e-05	7e-05	0.00033	0.00036	0.00046	0.0004	0.00031	0.194	5.143
XP_033909429.1	P25786	PSMA1	proteasome subunit alpha type-1	Acipenser ruthenus		9e-05	0.00012	0.00012			0.00031	0.00031	0.00027	0.00038	0.387	4.583
XP_033892658.1	P25788	PSMA3	proteasome subunit alpha type-3	Acipenser ruthenus		0.00015	0.00015			0.00041	0.00019	0.0006	0.00039	0.00051	0.366	4.733
XP_033905542.2	P30101	PDIA3	protein disulfide-isomerase A3-like	Acipenser ruthenus	0.00037	0.00033	0.00026	0.00021	0.00031	0.00235	0.00192	0.0028	0.00225	0.00262	0.132	7.581
XP_033897142.1	P07237	P4HB	protein disulfide-isomerase-like	Acipenser ruthenus	0.0003	0.00027	0.00021	0.00017	0.00013	0.00161	0.00245	0.00245	0.00129	0.00226	0.093	10.762
XP_034766087.1	P23297	S100A1	protein S100-A1-like	Acipenser ruthenus	0.00042		0.00035			0.00238	0.00259	0.00259	0.00228	0.00221	0.162	6.182
XP_033852781.2	Q8NDH3	NPEPL1	putative aminopeptidase W07G4.4	Acipenser ruthenus	0.00015	0.00016	9e-05	0.00024	0.00018	0.00069	0.00075	0.00075	0.0005	0.00092	0.213	4.688
XP_034782827.1	P34896	SHMT1	serine hydroxymethyltransferase, cytosolic	Acipenser ruthenus			6e-05	8e-05	8e-05	0.00039	0.0005	0.0005	0.0006	0.00067	0.14	7.143
RXM97503.1	P00441	SOD1	Superoxide dismutase [Cu-Zn]	Acipenser ruthenus	0.00026		0.00022	0.00022	0.00019	0.00123	0.00185	0.00134	0.00118	0.00212	0.164	6.091
XP_033880330.1	P78371	CCT2	T-complex protein 1 subunit beta	Acipenser ruthenus	7e-05			9e-05	5e-05	0.00117	0.00141	0.00115	0.00112	0.0012	0.06	16.714
XP_033856916.1	P48643	CCT5	T-complex protein 1 subunit epsilon	Acipenser ruthenus	7e-05	9e-05	0.00015	0.00012		0.00136	0.00098	0.00098	0.00061	0.00104	0.107	9.333
XP_033865214.1	P50990	CCT8	T-complex protein 1 subunit theta-like isoform X1	Acipenser ruthenus	0.00018	7e-05	0.00011	8e-05	5e-05	0.00086	0.00094		0.00102	0.00099	0.083	12.062
XP_034757594.1	P55072	VCP	transitional endoplasmic reticulum ATPase	Acipenser ruthenus	4e-05	5e-05	6e-05	6e-05	3e-05	0.00028	0.0004	0.00031	0.00035	0.00034	0.147	6.8
XP_034770875.1	P29401	TKT	transketolase-like protein 2	Acipenser ruthenus	0.00012	6e-05	0.0001	5e-05	0.00011	0.00099	0.0008	0.0005	0.00063	0.00068	0.147	6.8
XP_033859991.2	P40939	HADHA	trifunctional enzyme subunit alpha, mitochondrial-like	Acipenser ruthenus	0.00015		4e-05		3e-05	0.00031	0.0003	0.00039	0.00059	0.00052	0.103	9.75
XP_033899162.1	P60174	TPI1	triosephosphate isomerase B	Acipenser ruthenus	0.00121	0.00041	0.00147	0.0012	0.00088	0.00601	0.00654	0.00558	0.00491	0.00405	0.215	4.65
XP_033897286.1	Q13509	TUBB3	tubulin beta-3 chain	Acipenser ruthenus	0.0004	0.00022	0.00019	0.00023	0.0002	0.0008	0.00127	0.00099	0.00111	0.00096	0.222	4.5
XP_033850970.1	P68371	TUBB4B	tubulin beta-4B chain	Acipenser ruthenus	0.00093	0.00055	0.00078	0.00067	0.00068	0.00245	0.00323	0.00323	0.00343	0.00206	0.211	4.75
XP_034769596.1	P68371	TUBB4B	tubulin beta-4B chain-like isoform X2	Acipenser ruthenus	0.00086				0.00055		0.00373	0.00303		0.00232	0.233	4.298
XP_033889875.1	P09936	UCHL1	ubiquitin carboxyl-terminal hydrolase isozyme L1-like	Acipenser ruthenus	0.00039	0.00018	0.00032	0.00056	0.0005	0.0117	0.00921	0.00921	0.00687	0.00666	0.042	23.615
XP_034766113.1	Q05996	ZP2	zona pellucida sperm-binding protein 2-like	Acipenser ruthenus		0.00015	7e-05	0.00022	0.0002	0.00393	0.00262	0.00243	0.00377	0.00417	0.046	21.543
XP_034773855.1	Q05996	ZP2	zona pellucida sperm-binding protein 2-like	Acipenser ruthenus	0.00015	0.0001	7e-05			0.00109	0.00082	0.00074	0.00087	0.00101	0.115	8.7
XP_034767399.1	Q05996	ZP2	zona pellucida sperm-binding protein 2-like	Acipenser ruthenus	7e-05	9e-05	5e-05	6e-05	4e-05	0.00126	0.0011	0.00086	0.00128	0.00105	0.055	18.333
XP_034765936.1	Q05996	ZP2	zona pellucida sperm-binding protein 2-like	Acipenser ruthenus	0.0003		8e-05		0.00022	0.00446	0.00292	0.00271	0.00398	0.00444	0.055	18.091
XP_033863334.2	Q05996	ZP2	zona pellucida sperm-binding protein 2-like	Acipenser ruthenus	5e-05	8e-05		3e-05	4e-05	0.00061	0.00048	0.00048	0.00055	0.00053	0.085	11.778
XP_034779146.1	Q12836	ZP4	zona pellucida sperm-binding protein 4-like	Acipenser ruthenus	4e-05				2e-05	0.00042	0.00033	0.00022	0.00048	0.00041	0.073	13.667
XP_034779172.1	Q12836	ZP4	zona pellucida sperm-binding protein 4-like	Acipenser ruthenus	0.00014	7e-05	0.00011	8e-05		0.00142	0.00084	0.0005	0.00163	0.0012	0.079	12.632
XP_033867789.2	Q12836	ZP4	zona pellucida sperm-binding protein 4-like	Acipenser ruthenus	2e-05	2e-05	4e-05		3e-05	0.00019	0.00012		0.00019	0.00016	0.143	7
XP_033876861.2	Q05996	ZP2	zona pellucida sperm-binding protein 2-like	Acipenser ruthenus	5e-05				4e-05	0.00113	0.00109	0.00102	0.00096	0.00093	0.044	22.667
XP_034773601.1	Q05996	ZP2	zona pellucida sperm-binding protein 2-like	Acipenser ruthenus				5e-05	3e-05	0.00181			0.00202		0.021	47.875
XP_033864053.2	fish_specific_vitellogenin	VtgAB2b	vitellogenin	Acipenser ruthenus	0.00243	0.00094	0.00171	0.00179	0.00156	0.009	0.01002	0.00917	0.01485	0.01135	0.171	5.86
XP_033858533.2	fish_specific_vitellogenin	VTG2	vitellogenin-like	Acipenser ruthenus	0.0083	0.00236	0.00432	0.00326	0.00313	0.04006	0.04553	0.03597	0.0552	0.04609	0.072	13.966
XP_034780761.1	fish_specific_vitellogenin	VTG1	vitellogenin-like isoform X2	Acipenser ruthenus	0.00201	0.00089	0.00144	0.00173	0.00132	0.00812	0.00926	0.00721	0.01089	0.00864	0.167	6
XP_033882650.1	P45880	VDAC2	voltage-dependent anion-selective channel protein 2 isoform X2	Acipenser ruthenus	0.00041	9e-05	0.00011	0.00011		0.00123	0.0011	0.00134		0.00163	0.086	11.682
AXF67442.1	P21754	ZP3	zona pellucida 3-4, partial	Acipenser ruthenus	0.0002	0.00018	0.00035		0.00019	0.00192	0.00185	0.00209	0.00207	0.00225	0.094	10.615
AQU42893.1	Q05996	ZP2	zona pellucida AX	Acipenser ruthenus	4e-05	4e-05				0.00127	0.00092	0.00092	0.00087	0.00085	0.043	23
XP_034772393.1	P60852	ZP1	zona pellucida sperm-binding protein 1-like, partial	Acipenser ruthenus	0.00032	0.00018	0.00022	0.00022	0.00012	0.00302	0.00226	0.003	0.0029	0.00367	0.073	13.636
XP_033886010.2	Q05996	ZP2	zona pellucida sperm-binding protein 2-like	Acipenser ruthenus		0.0001	0.00046	0.00021	0.00058	0.001	0.00082	0.00099	0.00113	0.00101	0.335	2.985
XP_034765957.1	Q05996	ZP2	zona pellucida sperm-binding protein 2-like, partial	Acipenser ruthenus				0.00013	9e-05	0.00174	0.00125	0.00125	0.00146	0.00162
RXM91107.1	P21754	ZP3	Zona pellucida sperm-binding protein 3	Acipenser ruthenus		0.00017	0.00033	0.00038	0.00019	0.00178	0.00172	0.00194	0.00192	0.00207	0.135	7.385
RXM34574.1	P21754	ZP3	Zona pellucida sperm-binding protein 3	Acipenser ruthenus	0.00013	0.00016		0.00011	0.0001	0.00256	0.00202	0.00181	0.00221	0.00214	0.056	17.833
RXM34902.1	P21754	ZP3	Zona pellucida sperm-binding protein 3	Acipenser ruthenus	0.00012	0.00014		0.0001	9e-05	0.00207	0.00205	0.00205	0.0029	0.00233	0.053	18.818
XP_034764247.1	P21754	ZP3	zona pellucida sperm-binding protein 3-like	Acipenser ruthenus				0.00013		0.00226	0.00144	0.00166	0.0019	0.00123	0.078	12.769
XP_033863269.2	P21754	ZP3	zona pellucida sperm-binding protein 3-like	Acipenser ruthenus	0.00019	0.00016	0.0002	0.00015		0.00116	0.00126	0.00126	0.00097	0.00107	0.151	6.629
XP_034772461.1	P21754	ZP3	zona pellucida sperm-binding protein 3-like	Acipenser ruthenus	0.00019	0.00025	0.00011	0.00011		0.00315	0.00279	0.00251	0.00368	0.00293	0.051	19.533
XP_034771491.1	Q12836	ZP4	zona pellucida sperm-binding protein 4-like	Acipenser ruthenus		0.00028	0.00022		5e-05	0.00033	0.00036	0.0003	0.00032	0.00025	0.688	1.455
XP_033904228.2	Q12836	ZP4	zona pellucida sperm-binding protein 4-like	Acipenser ruthenus		4e-05	5e-05		4e-05	0.00084	0.00083	0.00092	0.0009	0.00095	0.044	22.5
XP_034765947.1	Q12836	ZP4	zona pellucida sperm-binding protein 4-like, partial	Acipenser ruthenus	0.00033	0.00016	0.0001	0.00023		0.00364	0.00277	0.00256	0.00325	0.00416	0.06	16.667
XP_033892557.2	P01009	SERPINA1	alpha-1-antitrypsin homolog	Acipenser ruthenus	0.00307	0.00248	0.00454	0.00367	0.00395	0.00017	0.00012	0.00018	0.0001	0.0001	30.583	30.583
XP_033875867.1	P01008	SERPINC1	antithrombin-III	Acipenser ruthenus	0.00237	0.00208	0.00262	0.00193	0.00129	0.00028	0.00011	0.00023	9e-05	9e-05	18.909	18.909
XP_033848222.1	Q96KP4	CNDP2	cytosolic non-specific dipeptidase	Acipenser ruthenus	0.00293	0.00251	0.00266	0.00283	0.00253	9e-05	9e-05	9e-05			29.556	29.556
RXM29940.1	P21333	FLNA	Filamin-A	Acipenser ruthenus	0.00023			0.00016	9e-05	4e-05	2e-05		5e-05	6e-05	4.333	4.333
XP_033866453.2	P02790	HPX	hemopexin-like	Acipenser ruthenus	0.00676	0.00351	0.00351			0.0001	0.0001				51.35	51.35
RXM92011.1	sturgeon_specific_EOD39_20582	sturgeon_specific_EOD39_20582	hypothetical protein EOD39_20582	Acipenser ruthenus	0.00227	0.00151	0.00068	0.00135	0.00086		0.00042		0.00037	0.00035	3.649	3.649
AWO67248.1	P0DOX7		immunoglobulin kappa light chain	Acipenser ruthenus	0.0021	0.00117	0.00176	0.00098	0.00254		0.0002			0.00017	9.514	9.514
AWO67242.1	P0DOX7		immunoglobulin kappa light chain	Acipenser ruthenus				0.00254	0.00254	0.0006	0.0002			0.00017	12.7	12.7
AWO67244.1	P0DOX7		immunoglobulin kappa light chain	Acipenser ruthenus	0.00242	0.00133	0.00202	0.00111	0.00251		0.00022			0.00019	9.854	9.854
AWO67284.1	P0DOX7		immunoglobulin kappa light chain, partial	Acipenser ruthenus	0.00124	0.00103	0.00129	0.00126	0.00139	0.00022				0.00021	5.86	5.86
AWO67262.1	P0DOX7		immunoglobulin kappa light chain, partial	Acipenser ruthenus	0.00146	0.0008	0.00123	0.0008	0.00182		0.0002			0.00017	6.649	6.649
AWO67265.1	P0DOX7		immunoglobulin kappa light chain, partial	Acipenser ruthenus	0.0011	0.0009	0.00113	0.00135	0.00121				0.00019	0.00019	5.947	5.947
AWO67267.1	P0DOX7		immunoglobulin kappa light chain, partial	Acipenser ruthenus	0.00136	0.0011	0.00113	0.00164	0.00146				0.00019	0.00019	7.158	7.158
AWO67254.1	P0DOX7		immunoglobulin kappa light chain, partial	Acipenser ruthenus	0.00201	0.0009	0.00139	0.00089	0.00211	0.00048			0.0002	0.00019	6.95	6.95
AWO67251.1	P0DOX7		immunoglobulin kappa light chain, partial	Acipenser ruthenus			0.00251	0.00251	0.00251	0.00022	0.00022			0.00019	12.244	12.244
CAB37927.1	P0DOX8		immunoglobulin light chain	Acipenser ruthenus		0.00097	0.00101	0.0012	0.00107	0.00044				0.00017	3.41	3.41
CAB37327.1	P0DOX8		immunoglobulin light chain	Acipenser ruthenus		0.0011	0.00113	0.00111	0.00099	0.00048				0.00019	3.299	3.299
AAD22263.1	P0DOX8		immunoglobulin light chain precursor	Acipenser ruthenus	0.00079	0.00097	0.00101	0.00098	0.00088	0.00044				0.00017	3.18	3.18
XP_034769678.1	P05787	KRT8	keratin, type II cytoskeletal 8-like	Acipenser ruthenus	0.0006	0.00031	0.0005	0.00076	0.00083		9e-05	9e-05			6.667	6.667
XP_033863093.2	P21333	FLNA	LOW QUALITY PROTEIN: filamin-A	Acipenser ruthenus	0.00028	0.00023	0.00018	0.00023	0.00019	5e-05	3e-05	4e-05	8e-05	8e-05	4.6	4.6
XP_034760674.1	Q6W4X9	MUC6	mucin-6-like	Acipenser ruthenus	0.00029	0.00036	0.00038	0.00039	0.00035	2e-05	2e-05				18	18
XP_033895527.2	P22392	NME2	nucleoside diphosphate kinase A-like	Acipenser ruthenus	0.00676	0.00161	0.00721	0.00149	0.00492	0.00086	0.00094	0.00062		0.00053	6.649	6.649
XP_033885384.2	P02787	TF	serotransferrin-2	Acipenser ruthenus	0.00986	0.00692	0.01077	0.00895	0.00938	0.00038			0.00013	0.00012	72.154	72.154
XP_033869101.2	P02768	ALB	serum albumin 2-like	Acipenser ruthenus	0.0957	0.25429	0.16016	0.11701	0.13948	0.00263	0.00134	0.00085	0.00099	0.00066	140.889	140.889
QOI31302.1	P02788	LTF	transferrin a precursor, partial	Acipenser gueldenstaedtii	0.01072	0.01202	0.012	0.00825	0.01107	0.00048	0.00048				23.062	23.062
XP_034773262.1	Q9UI15	TAGLN3	transgelin isoform X1	Acipenser ruthenus	0.00232	0.00083	0.00195	0.00155	0.00139	0.00022	0.00024				6.739	6.739
XP_033894251.2	P31946	YWHAB	14-3-3 protein beta/alpha isoform X1	Acipenser ruthenus	0.00146	0.00117	0.00123	0.00098	0.00128	0.00099	0.002	0.00108	0.00095		1.188	1.188
XP_033894251.3	P63104	YWHAZ	14-3-3 protein beta/alpha-1-like	Acipenser ruthenus	0.00079	0.00065	0.00101	0.0008	0.00182			0.00108	0.00075	0.00092	0.87	1.15
XP_033894251.4	P62258	YWHAE	14-3-3 protein epsilon isoform X1	Acipenser ruthenus	0.00044	0.00029	0.0006	0.00027	0.00032	0.00071	0.0006	0.00078	0.00053	0.00051	0.533	1.875
XP_033894251.5	P27348	YWHAQ	14-3-3 protein theta,14-3-3 protein theta	Acipenser ruthenus	0.00079	0.0008	0.00123	0.00051	0.00088	0.00151	0.00134	0.0024	0.00145	0.00205	0.53	1.887
RXM27101.1	P19174	PLCG1	1-phosphatidylinositol 4,5-bisphosphate phosphodiesterase gamma-1	Acipenser ruthenus		2e-05	2e-05			5e-05			5e-05	6e-05	0.4	2.5
RXM99071.1	P62249	RPS16	40S ribosomal protein S16	Acipenser ruthenus			0.00015	0.00015		0.00036	0.00079	0.00058	0.00035	0.00021	0.417	2.4
XP_034765390.1	P62269	RPS18	40S ribosomal protein S18	Acipenser ruthenus	0.00045	0.0003		0.00022		0.00123	0.00094	0.00062	0.00118	0.0008	0.319	3.133
XP_034781976.1	P15880	RPS2	40S ribosomal protein S2	Acipenser ruthenus	0.00021	0.00014	0.00011		0.00016	0.00051	0.00029	0.00018	0.00037	0.00015	0.517	1.933
NP_001117836.1	P60866	RPS20	40S ribosomal protein S20	Acipenser ruthenus				0.00026	0.00026	0.00078	0.00134	0.00048	0.00075	0.00072	0.347	2.885
XP_033851447.1	P62851	RPS25	40S ribosomal protein S25	Acipenser ruthenus	0.00035				0.00026	0.00078	0.00134	0.00134	0.00075	0.00114	0.268	3.738
XP_033865484.1	P23396	RPS3	40S ribosomal protein S3	Acipenser ruthenus	0.00015	0.0001			0.00026	0.00044	0.00065	0.00085	0.00118	0.00017	0.231	4.333
XP_033879786.2	P49189	ALDH9A1	4-trimethylaminobutyraldehyde dehydrogenase A	Acipenser ruthenus	7e-05	0.00013	6e-05	0.00012	0.00014	0.00018		0.00014	0.00017		0.706	1.417
XP_033899376.2	P05388	RPLP0	60S acidic ribosomal protein P0	Acipenser ruthenus	0.00019	0.00012	0.00016			0.00023	0.00048		0.00032	0.00022	0.582	1.719
AWV50530.1	P39023	RPL3	60S ribosomal protein L3, partial	Acipenser baerii		0.00012	0.00012			0.00018	0.00028	0.00036	0.00032	0.00017	0.429	2.333
XP_033855178.1	P62888	RPL30	60S ribosomal protein L30	Acipenser ruthenus		0.00024	0.00024			0.00078	0.00134	0.00085	0.00043	0.00041	0.308	3.25
XP_033899377.1	Q02878	RPL6	60S ribosomal protein L6-like	Acipenser ruthenus	0.00023		0.00012			0.00041	0.00045	0.00031	0.00027	0.00026	0.565	1.771
XP_033864070.1	P62917	RPL8	60S ribosomal protein L8	Acipenser ruthenus	0.00015		0.00013			0.00019	0.0002	0.0002	0.00029	0.00029	0.7	1.429
XP_033909489.1	P52209	PGD	6-phosphogluconate dehydrogenase, decarboxylating-like	Acipenser ruthenus		5e-05	6e-05	0.00013	5e-05	9e-05		0.0001		0.0003	0.55	1.818
XP_033886943.1	P63261	ACTG1	actin, cytoplasmic 2	Acipenser ruthenus	0.00264	0.00272	0.0047	0.00269	0.00298	0.00296	0.00287	0.00322	0.00252	0.00275	0.948	1.055
RXM93159.1	Q01518	CAP1	Adenylyl cyclase-associated protein 1	Acipenser ruthenus	4e-05	3e-05			4e-05		6e-05		5e-05		0.727	1.375
XP_033866301.1	P12236	SLC25A6	ADP/ATP translocase 3	Acipenser ruthenus	0.00061		0.00017	0.00016		0.00061	0.00066	0.00066	0.00073	0.00125	0.258	3.882
XP_033913710.1	P84077	ARF1	ADP-ribosylation factor 1-like	Acipenser ruthenus	0.00035	0.00065	0.00061	0.00029	0.00026				0.00043	0.00025	1.029	1.029
RXM33356.1	P49189	ALDH9A1	Aldehyde dehydrogenase family 9 member A1-A	Acipenser ruthenus	7e-05	0.00014	6e-05	0.00013	0.00015	0.0002		0.00016	0.00019		0.684	1.462
XP_034761606.1	P12814	ACTN1	alpha-actinin-1	Acipenser ruthenus			4e-05	9e-05	8e-05	6e-05			0.00013		0.842	1.187
XP_033898784.1	P06733	ENO1	alpha-enolase isoform X1	Acipenser ruthenus	0.00092	0.00035	0.00068	0.00058	0.00121	0.00056	0.00084	0.00084	0.00053	0.00094	0.81	1.235
RXM27032.1	P06280	GLA	Alpha-galactosidase A	Acipenser ruthenus	0.00014	0.00013		0.00011	0.00014	0.00024	0.00012	0.00019	0.0001	0.00016	0.844	1.185
XP_033890174.1	P04083	ANXA1	annexin A1	Acipenser ruthenus	0.00084	0.0004	0.0005	0.00026	0.00072	0.00039	0.00054	0.00054	0.00038	0.00028	1.282	1.282
XP_034778049.1	P50995	ANXA11	annexin A11-like isoform X2	Acipenser ruthenus	0.0002	0.00024	0.00013	9e-05	0.00014	0.00014	0.0002	0.0002	0.00013	0.00013	1	1
XP_033901915.2	P07355	ANXA2	annexin A2-like	Acipenser ruthenus	0.0006	0.00048	0.00082	0.00049	0.00072	0.00089	0.0018		0.00101	0.00069	0.632	1.583
XP_033862049.2	P12429	ANXA3	annexin A3-like isoform X1	Acipenser ruthenus	0.00042	0.00012	0.00021	9e-05	0.00013	0.00042	0.00071	0.00087	0.00021	0.00049	0.265	3.769
XP_034768325.1	P09525	ANXA4	annexin A4-like	Acipenser ruthenus	0.00033	0.00012	0.0001	9e-05	0.00031	0.00014	0.00034	0.00024	0.0004		0.414	2.417
XP_033870857.1	P08758	ANXA5	annexin A5b isoform X2	Acipenser ruthenus	0.00116	0.0009	0.00069	0.0008	0.00041	0.00104	0.00062	0.00077	0.00099	0.00096	0.833	1.2
XP_033878373.2	P08133	ANXA6	annexin A6-like isoform X1	Acipenser ruthenus	5e-05	3e-05		6e-05	6e-05	6e-05				6e-05	0.917	1.091
XP_033881531.1	P20073	ANXA7	annexin A7-like isoform X1	Acipenser ruthenus	0.00021	0.00011		0.0001	0.00012	0.0001			9e-05		1.211	1.211
XP_033893764.2	P00966	ASS1	argininosuccinate synthase-like	Acipenser ruthenus	9e-05	6e-05	0.00011	0.00015	0.00027	0.00017	0.00018	0.00025	0.00029	0.00022	0.5	2
XP_033869955.2	O43776	NARS1	asparagine--tRNA ligase, cytoplasmic	Acipenser ruthenus	0.0001	8e-05	8e-05	0.0001	9e-05	0.00012	0.00012				0.75	1.333
XP_033885702.1	P17174	GOT1	aspartate aminotransferase, cytoplasmic-like	Acipenser ruthenus	0.00014	0.00013	7e-05	0.00011	0.00014	0.00011		0.00012		0.0001	1.182	1.182
XP_033886161.1	Q6HA08	ASTL	astacin-like metalloendopeptidase	Acipenser ruthenus	8e-05			0.00023	0.00016	0.00059	0.00017	0.00038	0.0004	0.00055	0.4	2.5
XP_033863158.1	P13929	ENO3	beta-enolase	Acipenser ruthenus	0.00105	0.0003	0.00037	0.0005	0.00052	0.00077	0.00202	0.00143	0.00126	0.00107	0.397	2.52
NP_001008160.1	P0DP23	CALM1	calmodulin-1,Calmodulin	Xenopus tropicalis	0.00069	0.0009	0.00057	0.00111	0.0005	0.00302	0.00329	0.00185	0.00219	0.00158	0.315	3.174
XP_033913495.1	P04040	CAT	catalase-like	Acipenser ruthenus	0.00018	7e-05	0.00015	0.00027	0.0001	0.00028	0.00025	0.00052	0.00017	0.00016	0.6	1.667
XP_033909130.1	P07339	CTSD	cathepsin D-like	Acipenser ruthenus	0.00041	0.00061	0.00077	0.00034	0.00058	0.00062	0.00068	0.00056	0.00059	0.00058	0.983	1.017
XP_034777979.1	P17538	CTRB1	chymotrypsinogen A-like	Acipenser ruthenus	0.0005			0.00022	0.00036	0.00062	0.00028	0.00046		0.00031	0.935	1.069
XP_034758490.1	Q00610	CLTC	clathrin heavy chain 1 isoform X1	Acipenser ruthenus	3e-05	3e-05	2e-05	1e-05	3e-05	2e-05		2e-05	2e-05		1.5	1.5
XP_033860468.2	P10909	CLU	clusterin-like isoform X2	Acipenser ruthenus	0.00078			0.00049	0.00072	0.00066			0.00026	0.00053	1.358	1.358
XP_034768160.1	Q14011	CIRBP	cold-inducible RNA-binding protein B-like isoform X1	Acipenser ruthenus	0.0004	0.00026	0.0002	0.00019	0.00017	0.0003	0.00032	0.00032		0.00046	0.625	1.6
XP_034783274.1	P39059	COL15A1	collagen alpha-1(XV) chain	Acipenser ruthenus		4e-05			4e-05		0.00012	0.00016	7e-05		0.333	3
XP_034765157.1	P13716	ALAD	delta-aminolevulinic acid dehydratase isoform X1	Acipenser ruthenus	8e-05						0.00011	0.00011			0.727	1.375
XP_033888485.2	P09622	DLD	dihydrolipoyl dehydrogenase, mitochondrial-like	Acipenser ruthenus	7e-05	8e-05				0.00032		0.0001	0.00019	0.00024	0.349	2.867
XP_034768672.1	P10515	DLAT	dihydrolipoyllysine-residue acetyltransferase component of pyruvate dehydrogenase complex, mitochondrial-like	Acipenser ruthenus	0.00012					0.0003	0.00012	0.00017	7e-05	0.00014	0.857	1.167
RXM36966.1	P78536	ADAM17	Disintegrin and metalloproteinase domain-containing protein 17	Acipenser ruthenus	0.00013	0.00011	0.00016	9e-05	0.00013	0.00022			0.00021		0.605	1.654
XP_033848413.1	O00423	EML1	echinoderm microtubule-associated protein-like 2	Acipenser ruthenus					3e-05			6e-05	0.00011	5e-05	0.5	2
XP_033895322.1	P63241	EIF5A	eukaryotic translation initiation factor 5A-1	Acipenser ruthenus	0.00026	0.00026	0.00026		0.00086	0.00086	0.00062	0.00062	0.00082	0.00114	0.317	3.154
XP_034762573.1	P05413	FABP3	fatty acid-binding protein, heart-like	Acipenser ruthenus		0.00054	0.00099	0.00096	0.00086	0.00284	0.00418	0.00161	0.00199	0.00476	0.32	3.121
XP_033881901.1	Q6ZVX7	NCCRP1	F-box only protein 50	Acipenser ruthenus	0.00015	0.00053	0.00013	0.00029	0.00011	0.00019	0.00048	0.00034	0.00057	0.00029	0.441	2.267
XP_034766663.1	fish_specific_fish_egg_lectin	fish_specific_fish_egg_lectin	fish-egg lectin-like isoform X1	Acipenser ruthenus	0.00025	0.0008	0.0004	0.0012	0.00035		0.0002	0.00018	0.00018		2.105	2.105
ABF60003.1	P04075	ALDOA	fructose bisphosphate aldolase	Acipenser baerii	0.00121	0.0007	0.00133	0.00086	0.00077	0.00083	0.00125	0.00144	0.00146	0.00141	0.61	1.64
XP_034772661.1	P11413	G6PD	glucose-6-phosphate 1-dehydrogenase-like	Acipenser ruthenus			6e-05			9e-05	0.00014	9e-05	8e-05	8e-05	0.667	1.5
RXM32563.1	P06744	GPI	Glucose-6-phosphate isomerase	Acipenser ruthenus	0.00014	0.00011	0.00013	9e-05	0.0001	0.00032	0.00025	0.00031	0.00031	0.00024	0.355	2.818
XP_033880972.1	P00367	GLUD1	glutamate dehydrogenase, mitochondrial-like	Acipenser ruthenus	0.00014		6e-05	6e-05				9e-05			0.667	1.5
XP_034759585.1	P47897	QARS1	glutamine--tRNA ligase	Acipenser ruthenus			4e-05						5e-05		0.8	1.25
XP_033861744.1	P35754	GLRX	glutaredoxin-1-like	Acipenser ruthenus			0.00035	0.00035			0.00104	0.00104		0.00049	0.337	2.971
XP_033898771.2	P21266	GSTM3	glutathione S-transferase Mu 3-like	Acipenser ruthenus	0.0011	0.00073	0.00092	0.00072	0.00146	0.0017	0.00094	0.00185	0.00105	0.00128	0.719	1.391
RXM36751.1	Q8IUE6	H2AC21	Histone H2A	Acipenser ruthenus	0.00062	0.00024	0.0004	0.00029	0.00026		0.0002	0.0002	0.00018		1.45	1.45
XP_033853079.1	Q71DI3	H3C13	histone H3-like	Acipenser ruthenus	0.00586	0.00272	0.00236	0.00478	0.00298	0.00073	0.00134	0.00104	0.00092	0.00049	3.239	3.239
RXM95039.1	Q05996	ZP2	zona pellucida sperm-binding protein 2-like isoform X2	Acipenser ruthenus		8e-05	0.0001		0.00013	0.00022	0.00016		0.00014	0.00013	0.667	1.5
RXM91937.1	Q12836	ZP4	zona pellucida sperm-binding protein 4-like	Acipenser ruthenus	0.00011	9e-05	0.00012	9e-05	0.0001	9e-05	6e-05	9e-05	5e-05	0.00011	1.111	1.111
RXM98034.1	P48200	IREB2	Iron-responsive element-binding protein 2	Acipenser ruthenus	3e-05		2e-05	5e-05	2e-05	3e-05	4e-05			3e-05	0.833	1.2
RXM30168.1	Q9BQD3	KXD1	KxDL motif-containing protein 1	Acipenser ruthenus				4e-05	4e-05	6e-05	7e-05	7e-05	6e-05		0.615	1.625
XP_034783360.1	P68032	ACTC1	LOW QUALITY PROTEIN: actin, alpha cardiac muscle 1	Acipenser ruthenus	0.0021	0.00157	0.00221	0.00153	0.00153	0.00207	0.00154	0.002	0.00154	0.00131	1.019	1.019
XP_034771566.1	Q01518	CAP1	LOW QUALITY PROTEIN: adenylyl cyclase-associated protein 1	Acipenser ruthenus	8e-05	5e-05			9e-05		0.00011		9e-05		0.8	1.25
XP_034775911.1	Q96KP4	CNDP2	LOW QUALITY PROTEIN: cytosolic non-specific dipeptidase	Acipenser ruthenus				0.00013	9e-05	0.0001	0.00011	0.00016			1	1
XP_034777004.1	P09211	GSTP1	LOW QUALITY PROTEIN: glutathione S-transferase P-like	Acipenser ruthenus			0.00055	0.0004	0.00031	0.00073	0.00058	0.00058	0.00051	0.00068	0.397	2.522
XP_034775515.1	P35580	MYH10	LOW QUALITY PROTEIN: myosin heavy chain, embryonic smooth muscle isoform-like, partial	Acipenser ruthenus	4e-05	4e-05	3e-05	4e-05	4e-05	9e-05			9e-05	4e-05	0.444	2.25
XP_033885847.1	P07602	PSAP	LOW QUALITY PROTEIN: prosaposin-like	Acipenser ruthenus		9e-05	0.00015			0.00028	0.00038	0.00052	0.00017	0.00016	0.429	2.333
XP_033874264.1	P40925	MDH1	malate dehydrogenase 1Ab, NAD (soluble)	Acipenser ruthenus	0.00076	0.00051	0.00076	0.00062	0.00078	0.00133	0.00169	0.00196	0.00199	0.00221	0.388	2.579
XP_033849106.1	O14950	MYL12B	myosin regulatory light polypeptide 9	Acipenser ruthenus		0.00014			0.00026	0.00044	0.00048	0.00071	0.00043	0.00041	0.455	2.2
XP_033886319.2	P35749	MYH11	myosin-11-like isoform X3	Acipenser ruthenus				3e-05	3e-05	4e-05		4e-05	3e-05		0.75	1.333
XP_034771502.1	P35579	MYH9	myosin-9-like	Acipenser ruthenus	3e-05	2e-05	4e-05	6e-05	0.00013	0.0001	0.00017	0.00013	8e-05	0.00011	0.364	2.75
XP_033910554.2	P00387	CYB5R3	NADH-cytochrome b5 reductase 3	Acipenser ruthenus		8e-05	0.0001		9e-05				0.00024		0.375	2.667
XP_033880886.1	P14091	CTSE	nothepsin	Acipenser ruthenus	9e-05	6e-05	0.00011	7e-05	0.00019		0.00012				0.75	1.333
XP_033893971.2	P19338	NCL	nucleolin-like	Acipenser ruthenus		4e-05		4e-05		0.00011	0.00012	7e-05			0.364	2.75
XP_033880227.2	Q7RTZ1	OVCH2	ovochymase-2-like	Acipenser ruthenus	0.00018	5e-05	5e-05	9e-05	0.00011	0.00042	0.00024	0.00024	0.00021	0.00025	0.375	2.667
XP_034777981.1	Q7RTZ1	OVCH2	ovochymase-2-like	Acipenser ruthenus	0.00046	7e-05	0.00019	0.0003	0.00048		0.00051	0.00051	0.00045	0.00043	0.625	1.6
XP_033907249.1	P68106	FKBP1B	peptidyl-prolyl cis-trans isomerase FKBP1A	Acipenser ruthenus	0.00124	0.00028	0.00064	0.00062	0.00091	0.00053		0.00104			0.815	1.227
XP_033853628.1	P26885	FKBP2	peptidyl-prolyl cis-trans isomerase FKBP2,peptidyl-prolyl cis-trans isomerase FKBP2-like	Acipenser ruthenus	0.0002	0.0002					0.00071	0.00042	0.00037		0.476	2.1
XP_033893628.2	Q00688	FKBP3	peptidyl-prolyl cis-trans isomerase FKBP3-like	Acipenser ruthenus		0.00012			0.00013	0.00022		0.00024	0.00035	0.00034	0.431	2.32
XP_034772433.1	P62937	PPIA	peptidyl-prolyl cis-trans isomerase-like	Acipenser ruthenus	0.00084	0.00056	0.00096	0.00093	0.00061	0.00105	0.00115	0.00115	0.00137	0.00098	0.73	1.369
XP_033880499.1	P18669	PGAM1	phosphoglycerate mutase 1	Acipenser ruthenus	0.00014	0.00022	0.00012			0.00112	0.00031	0.00078	0.00027	0.00051	0.275	3.643
XP_006638662.1	P62820	RAB1A	PREDICTED: ras-related protein Rab-1A	Lepisosteus oculatus	0.0002	0.00031	0.00016	0.00016	0.00023	0.00059	0.00027	0.00027			0.741	1.35
XP_033863465.1	P07737	PFN1	profilin-1-like	Acipenser ruthenus	0.00052	0.0002	0.00044	0.00043	0.00022	0.00101	0.00071	0.0031	0.00063	0.00094	0.457	2.186
XP_033895785.1	P35080	PFN2	profilin-2 isoform X1	Acipenser ruthenus	0.0003	0.0002	0.00044	0.00043	0.00038		0.00071	0.00071	0.00063	0.00061	0.567	1.763
XP_034772581.1	Q8WUM4	PDCD6IP	programmed cell death 6-interacting protein-like isoform X1	Acipenser ruthenus			3e-05	3e-05	4e-05	5e-05		6e-05			0.6	1.667
XP_033882873.2	P07602	PSAP	prosaposin-like isoform X3	Acipenser ruthenus		7e-05	9e-05		5e-05			0.00047	0.00017	0.00017	0.412	2.429
XP_033914227.1	P25787	PSMA2	proteasome subunit alpha type-2	Acipenser ruthenus			0.00022			0.00033		0.00036			0.638	1.568
XP_033901750.1	P25789	PSMA4	proteasome subunit alpha type-4	Acipenser ruthenus	0.00014	9e-05	0.00012	0.00027	0.0001	0.00018	0.00019			0.00016	0.667	1.5
XP_033892496.1	P60900	PSMA6	proteasome subunit alpha type-6-like	Acipenser ruthenus		0.00016	0.00021		0.00018	0.00031	0.00065	0.00048	0.00029	0.00029	0.581	1.722
XP_033902293.1	P14618	PKM	pyruvate kinase PKM isoform X1	Acipenser ruthenus		0.00045	0.00044	0.00037		0.00117	0.00115		0.00112		0.383	2.614
XP_033889564.1	P50395	GDI2	rab GDP dissociation inhibitor beta-like	Acipenser ruthenus	0.00028	0.00018	0.00023		0.00016	0.00051	0.00017		0.00027	0.0002	0.872	1.146
XP_033860650.1	P61026	RAB10	ras-related protein Rab-10	Acipenser ruthenus		0.00013	0.00016	0.00016	0.00023		0.00027	0.00027	0.00023		0.593	1.687
XP_033902711.1	P62491	RAB11A	ras-related protein Rab-11A	Acipenser ruthenus		0.00019	0.00024	0.00014	0.00021					0.00021	0.952	1.05
XP_033858069.2	Q15907	RAB11B	ras-related protein Rab-11B	Acipenser ruthenus					0.00021	0.00036	0.0004	0.0004		0.00021	0.553	1.81
XP_033891397.2	O00194	RAB27B	ras-related protein Rab-27B	Acipenser ruthenus	0.00018	0.00019				0.00022	0.00024		0.00035	0.00021
XP_033876390.1	P20340	RAB6A	ras-related protein Rab-6A-like isoform X2	Acipenser ruthenus					0.00013			0.00024	0.00021		0.578	1.731
XP_033882656.1	P61224	RAP1B	ras-related protein Rap-1b	Acipenser ruthenus	0.00021	0.00035			0.00038			0.00048		0.00041	0.787	1.271
XP_033877383.1	P63244	RACK1	receptor of activated protein C kinase 1	Acipenser ruthenus	0.00019	0.00018	0.00016	0.00022	0.00026	0.00071	0.00094	0.00048	0.00043	0.00041	0.396	2.526
XP_033885647.1	P02753	RBP4	retinol-binding protein 4 isoform X1	Acipenser ruthenus	0.00065	0.00057	0.00094	0.00053	0.00082	0.00024	0.00024				2.708	2.708
XP_033887475.1	P52566	ARHGDIB	rho GDP-dissociation inhibitor 3 isoform X1	Acipenser ruthenus		0.00011	0.00022	0.00013		0.00033	0.00022	0.00022	0.0002		0.591	1.692
XP_033865507.2	egg-specific-riboflavin-binding protein	egg-specific-riboflavin-binding protein	riboflavin-binding protein-like	Acipenser ruthenus	0.00089	0.00104	0.00109	0.00046	0.00065	0.00136	0.00122	0.00148		0.00104	0.69	1.449
XP_033884871.1	P41439	FOLR3	riboflavin-binding protein-like	Acipenser ruthenus	0.00089	0.00104	0.00091	0.00059	0.00079	0.00196	0.00178	0.00178	0.0013	0.00104	0.5	2
RXM31694.1	Q29RF7	PDS5A	Sister chromatid cohesion protein PDS5-like A	Acipenser ruthenus					1e-05	2e-05		2e-05		2e-05	0.5	2
XP_033854427.1	P31040	SDHA	succinate dehydrogenase [ubiquinone] flavoprotein subunit, mitochondrial	Acipenser ruthenus		4e-05	4e-05			7e-05	0.0003		0.00014	0.00017	0.258	3.875
XP_033911602.1	Q99536	VAT1	synaptic vesicle membrane protein VAT-1 homolog	Acipenser ruthenus	0.0005	0.00022	0.00041	0.0004	0.00043	0.00062	0.00046	0.00094	0.0007	0.00058	0.661	1.512
XP_033890742.1	P10599	TXN	thioredoxin-like	Acipenser ruthenus	0.00042	0.00126			0.00091	0.00096	0.00259	0.00169	0.00149	0.00144	0.611	1.637
XP_033909996.2	P37837	TALDO1	transaldolase-like	Acipenser ruthenus				9e-05		0.00013		0.00014		0.00028	0.643	1.556
XP_034758090.1	P20062	TCN2	transcobalamin-2-like	Acipenser ruthenus		6e-05	0.00011	7e-05	0.0001		0.00019		0.00023	0.00016	0.447	2.235
XP_033863867.1	P13693	TPT1	translationally-controlled tumor protein homolog	Acipenser ruthenus	0.0004	0.00016	0.00033	0.00032	0.00029	0.00075	0.00207	0.00054	0.00072	0.00133	0.427	2.344
XP_033850327.1	P06753	TPM3	tropomyosin alpha-3 chain-like isoform X3	Acipenser ruthenus	0.00033	0.00015	0.00037	0.00036	0.00024	0.00018	0.00019	0.00045	0.00027	0.00038	1.222	1.222
XP_033857966.1	P67936	TPM4	tropomyosin alpha-4 chain isoform X2	Acipenser ruthenus	0.00014	0.00015	0.00048	0.00019	0.00032	0.00019		0.0002
XP_033867030.1	P15374	UCHL3	ubiquitin carboxyl-terminal hydrolase isozyme L3-like	Acipenser ruthenus		0.00011			0.00019		0.00022	0.00022		0.00019	0.682	1.467
XP_033858478.2	P22314	UBA1	ubiquitin-like modifier-activating enzyme 1 isoform X1	Acipenser ruthenus	3e-05		3e-05		6e-05	0.00011		7e-05	8e-05	6e-05	0.4	2.5
XP_033878318.1	Q14376	GALE	UDP-glucose 4-epimerase-like isoform X1	Acipenser ruthenus		7e-05					0.00014				0.5	2
XP_033869845.1	O60701	UGDH	UDP-glucose 6-dehydrogenase	Acipenser ruthenus					5e-05	9e-05		9e-05		8e-05	0.556	1.8
XP_034766151.1	uncharacterized protein LOC117395183	uncharacterized protein LOC117395183	uncharacterized protein LOC117395183	Acipenser ruthenus	0.00197	0.00101	0.00096	0.00161	0.0011	0.00039	0.00067	0.00054	0.00047	0.00028	2.34	2.34
XP_033851531.2	uncharacterized protein LOC117397096	uncharacterized protein LOC117397096	uncharacterized protein LOC117397096	Acipenser ruthenus	0.00131	0.00237	0.00298	0.00147	0.00153	0.00067	0.00044		0.00064		2.391	2.391
XP_033877369.2	Q05996	ZP2	zona pellucida sperm-binding protein 2-like isoform X2	Acipenser ruthenus	0.00019						0.0003				0.633	1.579
XP_034779145.1	Q12836	ZP4	zona pellucida sperm-binding protein 4-like	Acipenser ruthenus	0.00012	7e-05	7e-05	5e-05	0.00013	0.0001	5e-05	8e-05	0.0001	0.0001	0.7	1.429
XP_033880393.2	Q5DID0	UMODL1	uromodulin-like 1	Acipenser ruthenus				3e-05	0.00012	5e-05	8e-05			4e-05	1.5	1.5
RXM93237.1	P04004	VTN	Vitronectin	Acipenser ruthenus	0.00024	0.00011	0.00014	0.00026	0.00023					0.00012	1.917	1.917
XP_033883014.1	P21281	ATP6V1B2	V-type proton ATPase subunit B, brain isoform-like	Acipenser ruthenus		5e-05			6e-05	0.00015	9e-05			8e-05
XP_033870812.2	O75083	WDR1	WD repeat-containing protein 1	Acipenser ruthenus	8e-05	8e-05	0.00012	7e-05	6e-05	0.0001		7e-05	0.00014	0.0001	0.8	1.25
XP_033853471.1	RXM93845.1;XP_033853471.1	CFLN2	cofilin-2-like	Acipenser ruthenus	0.001	0.00134	0.00143	0.00105	9.34331	0.00846	0.00930	0.00444	0.00803	0.00367
XP_034760560.1	P12955	PEPD	xaa-Pro dipeptidase	Acipenser ruthenus			0.00012	0.00012			0.00019	0.00031		0.00016
XP_033878147.1	Q9NRX4	PHPT1	14 kDa phosphohistidine phosphatase	Acipenser ruthenus						0.00078		0.00134		0.00072
XP_033912916.2	P09543	CNP	2',3'-cyclic-nucleotide 3'-phosphodiesterase-like	Acipenser ruthenus						0.00026	0.00036	0.00046	0.0004	0.00039
XP_033912916.3	Q99460	PSMD1	26S proteasome non-ATPase regulatory subunit 1	Acipenser ruthenus						5e-05				4e-05
XP_033912916.4	O75832	PSMD10	26S proteasome non-ATPase regulatory subunit 10-like	Acipenser ruthenus									0.00021	0.00021
XP_033912916.5	Q9UNM6	PSMD13	26S proteasome non-ATPase regulatory subunit 13-like isoform X4	Acipenser ruthenus						0.00011		0.00012	0.00011	0.00024
XP_033912916.6	O00487	PSMD14	26S proteasome non-ATPase regulatory subunit 14	Acipenser ruthenus						0.00028				0.00026
XP_033892206.1	P62191	PSMC1	26S proteasome regulatory subunit 4	Acipenser ruthenus						0.0001		0.00011	0.00021	0.0001
XP_033909713.1	P17980	PSMC3	26S proteasome regulatory subunit 6A-B	Acipenser ruthenus						0.0003	0.00042	0.00025	0.00029	0.00028
XP_033882335.1	P35998	PSMC2	26S proteasome regulatory subunit 7-like	Acipenser ruthenus						0.00036	0.0004	0.00032	0.00028	0.00034
WP_147507204.1	P62857	RPS28	40S ribosomal protein S28e	Acinetobacter baumannii						0.00086	0.00094	0.00094	0.00082	0.0008
RXM27322.1	Q9NYK5	MRPL39	39S ribosomal protein L39, mitochondrial	Acipenser ruthenus						0.00011		0.00012
XP_034769397.1	P09110	ACAA1	3-ketoacyl-CoA thiolase A, peroxisomal-like	Acipenser ruthenus							0.00012	0.00027	0.00023	0.00016
XP_033852863.1	P46783	RPS10	40S ribosomal protein S10	Acipenser ruthenus						0.0005	0.00081	0.00115	0.00047	0.00028
XP_033859492.1	P25398	RPS12	40S ribosomal protein S12,40S ribosomal protein S12-like	Acipenser ruthenus						0.00148	0.00161	0.0011	0.00141	0.00094
XP_033912569.1	P39019	RPS19	40S ribosomal protein S19	Acipenser ruthenus							0.00036	0.00062	0.00032	0.00031
XP_033887277.1	P63220	RPS21	40S ribosomal protein S21 isoform X1	Acipenser ruthenus						0.00123	0.00071	0.00071	0.00063	0.00061
XP_034765418.1	P46782	RPS5	40S ribosomal protein S5-like	Acipenser ruthenus						0.00019		0.0002	0.00018
XP_033869589.1	P62753	RPS6	40S ribosomal protein S6	Acipenser ruthenus						0.00018	0.00045	0.00031	0.00017	0.00016
XP_033861321.1	P62081	RPS7	40S ribosomal protein S7-like,40S ribosomal protein S7	Acipenser ruthenus						0.0004	0.00043	0.00043	0.00038	0.00054
XP_033858379.1	P62241	RPS8	40S ribosomal protein S8	Acipenser ruthenus						0.00123	0.00134	0.00079	0.00051	0.00049
XP_033872137.1	P46781	RPS9	40S ribosomal protein S9	Acipenser ruthenus						0.0004	0.00064	0.00043	0.00078	0.00054
XP_033858261.1	P27635	RPL10	60S ribosomal protein L10-like	Acipenser ruthenus							0.00071	0.00071
XP_034771541.1	P62913	RPL11	60S ribosomal protein L11-like	Acipenser ruthenus								0.00029	0.00026
XP_033896299.1	P26373	RPL13	60S ribosomal protein L13	Acipenser ruthenus						0.00036	0.0004	0.00024	0.00021	0.00034
XP_033855050.1	P50914	RPL14	60S ribosomal protein L14-like	Acipenser ruthenus						0.00038				0.00061
XP_033914956.1	P61313	RPL15	60S ribosomal protein L15	Acipenser ruthenus								0.00024		0.00034
XP_033871025.1	P18621	RPL17	60S ribosomal protein L17	Acipenser ruthenus						0.00059	0.00194	0.00088	0.00023	0.00037
RXM92236.1	Q07020	RPL18	60S ribosomal protein L18	Acipenser ruthenus							6e-05	6e-05	8e-05
XP_034775291.1	P84098	RPL19	60S ribosomal protein L19-like	Acipenser ruthenus						0.00036	0.00058	0.0004	0.00051	0.00049
XP_033864485.1	P46778	RPL21	60S ribosomal protein L21	Acipenser ruthenus						0.0005	0.00115	0.00054	0.00047	0.00046
XP_033898024.2	P35268	RPL22	60S ribosomal protein L22	Acipenser ruthenus						0.00038	0.00042	0.00042	0.00037	0.00035
XP_033863979.1	P83731	RPL24	60S ribosomal protein L24	Acipenser ruthenus						0.0003	0.00081	0.00054		0.00046
XP_033877762.1	P61254	RPL26	60S ribosomal protein L26	Acipenser ruthenus							0.00036	0.00094
XP_033864239.1	P62899	RPL31	60S ribosomal protein L31	Acipenser ruthenus						0.00148	0.0011	0.0011	0.00063	0.00137
XP_033875816.1	P62910	RPL32	60S ribosomal protein L32	Acipenser ruthenus						0.00057	0.00062	0.00094	0.00055	0.00031
XP_033869319.1	P49207	RPL34	60S ribosomal protein L34	Acipenser ruthenus							0.00085	0.00048
XP_033850880.1	P42766	RPL35	60S ribosomal protein L35	Acipenser ruthenus						0.00038	0.00042
XP_033857799.1	Q9Y3U8	RPL36	60S ribosomal protein L36	Acipenser ruthenus								0.00048	0.00043
XP_034780680.1	P46777	RPL5	60S ribosomal protein L5	Acipenser ruthenus						0.00015		0.00016	0.00022
XP_033892363.1	P62424	RPL7A	60S ribosomal protein L7a	Acipenser ruthenus						0.00018	0.00045	0.00045	0.00027	0.00016
XP_033864468.1	P24752	ACAT1	acetyl-CoA acetyltransferase, mitochondrial-like	Acipenser ruthenus						0.00017	0.00019	0.00012	0.00016	0.0001
XP_033861745.1	P53999	SUB1	activated RNA polymerase II transcriptional coactivator p15	Acipenser ruthenus						0.00038	0.00042	0.00042
XP_033885743.1	O14561	NDUFAB1	acyl carrier protein, mitochondrial-like	Acipenser ruthenus						0.0003				0.00028
RXM93495.1	Q9H845	ACAD9	Acyl-CoA dehydrogenase family member 9, mitochondrial	Acipenser ruthenus						0.00013		7e-05
RXM99631.1	Q96HN2	AHCYL2	Adenosylhomocysteinase 3	Acipenser ruthenus						5e-05			4e-05
RXM91200.1	P54819	AK2	Adenylate kinase 2, mitochondrial	Acipenser ruthenus							0.00022	0.00022	0.00032	0.00019
XP_034760871.1	Q8NHP1	AKR7L	aflatoxin B1 aldehyde reductase member 4-like	Acipenser ruthenus						0.00013			0.00012
XP_033870386.1	P49419	ALDH7A1	alpha-aminoadipic semialdehyde dehydrogenase-like	Acipenser ruthenus						0.00023	0.00038	0.00098	0.00046	0.00026
XP_033851594.1	O75964	ATP5MG	ATP synthase subunit g, mitochondrial	Acipenser ruthenus						0.00053	0.00104	0.00058	0.00051	0.00049
RXN00226.1	P36542	ATP5F1C	ATP synthase subunit gamma, mitochondrial	Acipenser ruthenus							0.00024	0.00017	0.0001
XP_033866483.1	P18859	ATP5PF	ATP synthase-coupling factor 6, mitochondrial	Acipenser ruthenus						0.00053		0.00058
XP_034762191.1	Q9UII2	ATP5IF1	ATPase inhibitor B, mitochondrial-like	Acipenser ruthenus						0.00096	0.00058
XP_033901095.2	P17858	PFKL	ATP-dependent 6-phosphofructokinase, liver type-like	Acipenser ruthenus						0.00027	0.00013	0.00025	0.00029	0.00021
RXM92672.1	Q16740	CLPP	ATP-dependent Clp protease proteolytic subunit, mitochondrial	Acipenser ruthenus						0.0001	0.00024	0.00017	0.0001
XP_033860969.1	Q92499	DDX1	ATP-dependent RNA helicase DDX1	Acipenser ruthenus							6e-05		5e-05
XP_033874271.1	Q8NI60	COQ8A	atypical kinase COQ8A, mitochondrial	Acipenser ruthenus						7e-05	7e-05			6e-05
XP_033859169.1	O75531	BANF1	barrier-to-autointegration factor-like	Acipenser ruthenus							0.00134	0.00071	0.00063	0.00061
XP_033861991.2	P07686	HEXB	beta-hexosaminidase subunit beta isoform X2	Acipenser ruthenus						0.00013	0.00019	9e-05	8e-05	7e-05
XP_033897486.2	P11586	MTHFD1	C-1-tetrahydrofolate synthase, cytoplasmic-like isoform X2	Acipenser ruthenus						0.00013		5e-05		4e-05
XP_034781726.1	P20810	CAST	calpastatin-like	Acipenser ruthenus							0.00011	7e-05
XP_033901828.1	P56211	ARPP19	cAMP-regulated phosphoprotein 19	Acipenser ruthenus						0.00078	0.00085	0.00085		0.00072
XP_033912097.2	P06731	CEACAM5	carcinoembryonic antigen-related cell adhesion molecule 5-like	Acipenser ruthenus								0.00016	0.00014
XP_033903215.1	P21964	COMT	catechol O-methyltransferase-like	Acipenser ruthenus							0.00019	0.00019	0.00027	0.00016
RXM32128.1	P32248	CCR7	C-C chemokine receptor type 7	Acipenser ruthenus							4e-05	4e-05
XP_033882363.1	Q9NZ45	CISD1	CDGSH iron-sulfur domain-containing protein 1-like	Acipenser ruthenus						0.00053		0.00058
XP_033898047.2	sturgeon_specific_cell_surface_glycoprotein_1	sturgeon_specific_cell_surface_glycoprotein_1	cell surface glycoprotein 1-like	Acipenser ruthenus						0.00011		4e-05		4e-05
XP_033906332.2	Q07021	C1QBP	complement component 1 Q subcomponent-binding protein, mitochondrial-like	Acipenser ruthenus						0.00035	0.00038	0.00017	0.00015	0.00023
XP_034759445.1	Q9H845	ACAD9	complex I assembly factor ACAD9, mitochondrial-like	Acipenser ruthenus						0.00015		8e-05
XP_034782553.1	O00244	ATOX1	copper transport protein ATOX1-like	Acipenser ruthenus						0.0017		0.00094	0.00163	0.00158
XP_034777391.1	P01034	CST3	cystatin-like isoform X1	Acipenser ruthenus						0.00033	0.00036	0.00036	0.00032	0.00031
XP_033881528.1	Q6UXH1	CRELD2	cysteine-rich with EGF-like domain protein 2-B	Acipenser ruthenus								0.0002	0.00011	0.00017
XP_034762494.1	P31930	UQCRC1	cytochrome b-c1 complex subunit 1, mitochondrial-like	Acipenser ruthenus						0.0001	0.00022	0.00022	0.00032	0.00031
RXM28459.1	P14927	UQCRB	Cytochrome b-c1 complex subunit 7	Acipenser ruthenus								0.0002	0.00043
XP_033887049.1	P10606	COX5B	cytochrome c oxidase subunit 5B, mitochondrial-like	Acipenser ruthenus						0.00148	0.0011			0.00061
RXM91331.1	P14854	COX6B1	Cytochrome c oxidase subunit 6B1	Acipenser ruthenus								0.00071	0.00063
AAF99553.1	P00403	MT-CO2	cytochrome c oxidase subunit II, partial	Acipenser fulvescens						0.00033	0.00071	0.00022	0.00082	0.00061
XP_034763914.1	P08574	CYC1	cytochrome c1, heme protein, mitochondrial-like	Acipenser ruthenus						0.00015		0.00017	0.00015	0.00023
RXM28537.1	P28838	LAP3	Cytosol aminopeptidase	Acipenser ruthenus						0.00013	0.00014		8e-05	8e-05
XP_033903431.2	P30046	DDT	D-dopachrome decarboxylase-A-like	Acipenser ruthenus						0.00123	0.00085	0.002	0.00075	0.00114
XP_033887071.1	P54886	ALDH18A1	delta-1-pyrroline-5-carboxylate synthase isoform X3	Acipenser ruthenus						6e-05	0.00013		0.00011
XP_034758022.1	P33316	DUT	deoxyuridine 5'-triphosphate nucleotidohydrolase, mitochondrial-like	Acipenser ruthenus									0.00026	0.00041
XP_033877529.2	Q13094	LCP2	digestive cysteine proteinase 2-like	Acipenser ruthenus						8e-05		9e-05		7e-05
XP_034764891.1	Q9UHL4	DPP7	dipeptidyl peptidase 2-like	Acipenser ruthenus						0.00017			8e-05	0.00015
XP_033909427.2	P39656	DDOST	dolichyl-diphosphooligosaccharide--protein glycosyltransferase 48 kDa subunit-like	Acipenser ruthenus						0.0001		0.00011	0.00015	0.00014
XP_033876682.2	P04843	RPN1	dolichyl-diphosphooligosaccharide--protein glycosyltransferase subunit 1	Acipenser ruthenus						0.00025	0.00017	0.00017	0.00011	0.00011
XP_033890180.1	P04844	RPN2	dolichyl-diphosphooligosaccharide--protein glycosyltransferase subunit 2-like isoform X1	Acipenser ruthenus						0.00015		0.00012	7e-05	6e-05
XP_033851915.1	P46977	STT3A	dolichyl-diphosphooligosaccharide--protein glycosyltransferase subunit STT3A	Acipenser ruthenus						9e-05	7e-05	7e-05	9e-05	6e-05
XP_033888996.1	O00429	DNM1L	dynamin-1-like protein isoform X3	Acipenser ruthenus							7e-05		6e-05	6e-05
RXM93465.1	Q9H6Y7	RNF167	E3 ubiquitin-protein ligase RNF167	Acipenser ruthenus						0.0003		0.00054
RXM30582.1	O75355	ENTPD3	Ectonucleoside triphosphate diphosphohydrolase 3	Acipenser ruthenus						7e-05	0.00021	0.00027	0.00015	0.0001
XP_033903263.2	P13804	ETFA	electron transfer flavoprotein subunit alpha, mitochondrial-like	Acipenser ruthenus						0.00015	0.00025	0.00036	0.00032	0.00022
XP_033911937.2	P38117	ETFB	electron transfer flavoprotein subunit beta-like	Acipenser ruthenus							0.00033	0.0002	0.00018	0.00017
XP_033854094.2	P49411	TUFM	elongation factor Tu, mitochondrial	Acipenser ruthenus						0.0008	0.00046	0.00046	0.00087	0.00151
XP_034761183.1	P11940	PABPC1	embryonic polyadenylate-binding protein A-like isoform X7	Acipenser ruthenus						9e-05		9e-05	8e-05
XP_034783039.1	P42126	ECI1	enoyl-CoA delta isomerase 1, mitochondrial-like	Acipenser ruthenus						0.00025	0.00017	0.00017	0.00015
XP_033856492.2	O75521	ECI2	enoyl-CoA delta isomerase 2, mitochondrial	Acipenser ruthenus						0.00018	0.00012	0.00012
XP_033886417.1	P30084	ECHS1	enoyl-CoA hydratase, mitochondrial	Acipenser ruthenus						0.00027	0.00029	0.00029	0.00016	0.00015
XP_033849310.1	Q8N3Y7	SDR16C5	epidermal retinol dehydrogenase 2 isoform X2	Acipenser ruthenus						0.00015	0.00017
XP_033894953.1	Q14240	EIF4A2	eukaryotic initiation factor 4A-II	Acipenser ruthenus						0.00017	0.00018	0.00033	0.00022	0.00015
XP_033863410.1	P60842	EIF4A1	eukaryotic initiation factor 4A-I-like	Acipenser ruthenus						0.00017	0.00019	0.00043	0.00031	0.00016
XP_033894005.2	O43432	EIF4G3	eukaryotic translation initiation factor 4 gamma 1-like isoform X1	Acipenser ruthenus						4e-05		0.00018	3e-05
XP_034784007.1	P55010	EIF5	eukaryotic translation initiation factor 5-like	Acipenser ruthenus						0.0001		0.00011
XP_033875206.1	P47756	CAPZB	F-actin-capping protein subunit beta isoform X2	Acipenser ruthenus						0.00017				0.00015
RXM30028.1	P02794	FTH1	Ferritin, heavy subunit	Acipenser ruthenus						0.00019	0.0002	0.0002	0.00029	0.00041
XP_033868608.2	P02794	FTH1	ferritin, middle subunit-like	Acipenser ruthenus						0.00027		0.00048	0.00088
XP_034758358.1	P09467	FBP1	fructose-1,6-bisphosphatase 1-like isoform X3	Acipenser ruthenus						0.00027	0.00018	0.00029	0.00037	0.00025
XP_033859112.1	P07954	FH	fumarate hydratase, mitochondrial	Acipenser ruthenus						0.00054	0.00022	0.00042	0.00031	0.0005
XP_033873098.2	P07316	CRYGB	gamma-crystallin M2	Acipenser ruthenus						0.00024				0.00054
XP_033878519.2	P46926	GNPDA1	glucosamine-6-phosphate isomerase 1	Acipenser ruthenus						0.00015		0.00017		0.00014
XP_033898915.1	P06744	GPI	glucose-6-phosphate isomerase b	Acipenser ruthenus						0.00068	0.0005	0.00066	0.00065	0.00049
XP_033858795.2	P14314	PRKCSH	glucosidase 2 subunit beta	Acipenser ruthenus						0.00027	0.00019	0.00024	0.00012	0.00021
XP_033883083.2	O76003	GLRX3	glutaredoxin 3-like	Acipenser ruthenus						0.00014				0.00021
XP_033897290.1	P23434	GCSH	glycine cleavage system H protein, mitochondrial-like	Acipenser ruthenus							0.00032	0.00032		0.00028
XP_034783580.1	P06737	PYGL	glycogen phosphorylase, liver form-like	Acipenser ruthenus						0.00033	0.0005	0.00021	0.00057	0.00021
XP_033893999.1	P46976	GYG1	glycogenin-1-like isoform X2	Acipenser ruthenus						0.00031		0.00016	0.00021	0.00021
XP_033898580.1	Q92896	GLG1	Golgi apparatus protein 1	Acipenser ruthenus						3e-05	8e-05	6e-05
XP_033908705.1	P34932	HSPA4	heat shock 70 kDa protein 4-like	Acipenser ruthenus						0.00011	9e-05		0.0001	7e-05
XP_034759060.1	O15347	HMGB3	high mobility group protein B3-like	Acipenser ruthenus							0.00024	0.0004	0.00021	0.00034
XP_033877461.1	Q09028	RBBP4	histone-binding protein RBBP4 isoform X1	Acipenser ruthenus						0.00017		0.00012	0.0001
XP_033864838.1	Q16576	RBBP7	histone-binding protein RBBP7 isoform X1	Acipenser ruthenus							0.00025	0.00012	0.0001	0.00022
XP_033891994.2	Q6YN16	HSDL2	hydroxysteroid dehydrogenase-like protein 2	Acipenser ruthenus						0.00069	0.00088	0.00035	0.00056	0.00023
RXN01398.1	Q16795	NDUFA9	NADH dehydrogenase [ubiquinone] 1 alpha subcomplex subunit 9, mitochondrial-like	Acipenser ruthenus						0.00032	0.00019
RXM29176.1	sturgeon_specific_EOD39_9063	sturgeon_specific_EOD39_9063	hypothetical protein EOD39_9063	Acipenser ruthenus						0.0007	0.00051	0.00076	0.00035	0.00034
XP_033851828.1	Q9Y4L1	HYOU1	hypoxia up-regulated protein 1,hypoxia up-regulated protein 1-like	Acipenser ruthenus						0.00024	0.00012	0.00024	0.00011	0.00015
RXM93508.1	Q9Y6R7	FCGBP	IgGFc-binding protein	Acipenser ruthenus							7e-05		4e-05	4e-05
XP_033908409.2	P52294	KPNA1	importin subunit alpha-5-like isoform X1,importin subunit alpha-5-like	Acipenser ruthenus						0.00018	0.00026	0.00014	0.00023	0.00012
XP_033866197.1	O00410	IPO5	importin-5	Acipenser ruthenus						8e-05	9e-05	0.00011	6e-05	6e-05
XP_033880428.1	Q15181	PPA1	inorganic pyrophosphatase-like	Acipenser ruthenus						0.00061	0.00051	0.00038	0.00034	0.00033
XP_033889219.1	P20839	IMPDH1	inosine-5'-monophosphate dehydrogenase 1b isoform X1	Acipenser ruthenus						0.00013		0.00014	8e-05	0.00016
XP_033914380.1	O00425	IGF2BP3	insulin-like growth factor 2 mRNA-binding protein 3 isoform X1,insulin-like growth factor 2 mRNA-binding protein 3 isoform X2	Acipenser ruthenus						0.00027	0.00024	0.00029	0.00021	0.00025
XP_033875240.2	Q5JVS0	HABP4	intracellular hyaluronan-binding protein 4-like	Acipenser ruthenus						0.00026	0.0002	0.0002		0.00011
RXM97632.1	Q9HBG6	IFT122	Intraflagellar transport protein 122-like	Acipenser ruthenus							8e-05	8e-05	4e-05	7e-05
XP_033902090.2	P50213	IDH3A	isocitrate dehydrogenase [NAD] subunit alpha, mitochondrial isoform X2	Acipenser ruthenus						0.00037	0.0003	0.00022	0.00035	0.00019
XP_034770907.1	P51553	IDH3G	isocitrate dehydrogenase [NAD] subunit gamma, mitochondrial-like isoform X1	Acipenser ruthenus						0.00011			0.0001
XP_033867022.2	P40126	DCT	L-dopachrome tautomerase	Acipenser ruthenus						0.00013	9e-05	0.00014		8e-05
RXM99265.1	Q8N7C0	LRRC52	Leucine-rich repeat-containing protein 52	Acipenser ruthenus								0.00011	9e-05	9e-05
XP_033901090.1	P28330	ACADL	long-chain specific acyl-CoA dehydrogenase, mitochondrial	Acipenser ruthenus						0.00016	0.00011	0.00011	0.00015
XP_033890118.1	P32969	RPL9	LOW QUALITY PROTEIN: 60S ribosomal protein L9	Acipenser ruthenus						0.0004	0.00064	0.00064	0.00038
XP_034773394.1	P30566	ADSL	LOW QUALITY PROTEIN: adenylosuccinate lyase-like	Acipenser ruthenus							0.00015	9e-05	0.00023
XP_033869124.2	P56385	ATP5ME	LOW QUALITY PROTEIN: ATP synthase subunit e, mitochondrial-like	Acipenser ruthenus									0.00082	0.0008
XP_033870091.1	P28838	LAP3	LOW QUALITY PROTEIN: cytosol aminopeptidase	Acipenser ruthenus						0.00014	0.00015		8e-05	8e-05
XP_033848187.2	P33991	MCM4	LOW QUALITY PROTEIN: DNA replication licensing factor mcm4-A	Acipenser ruthenus						7e-05	8e-05	8e-05	5e-05
XP_034770657.1	P51553	IDH3G	LOW QUALITY PROTEIN: isocitrate dehydrogenase [NAD] subunit gamma, mitochondrial-like	Acipenser ruthenus						0.00011			0.00011
XP_034784094.1	P26440	IVD	LOW QUALITY PROTEIN: isovaleryl-CoA dehydrogenase, mitochondrial	Acipenser ruthenus									0.0001	0.00015
XP_034776866.1	P13667	PDIA4	LOW QUALITY PROTEIN: protein disulfide-isomerase A4-like	Acipenser ruthenus						0.00066	0.00114	0.00145	0.00084	0.00081
XP_034772945.1	P31948	STIP1	LOW QUALITY PROTEIN: stress-induced-phosphoprotein 1-like, partial,LOW QUALITY PROTEIN: stress-induced-phosphoprotein 1, partial	Acipenser ruthenus						0.00011		0.0002	0.00017
XP_033885301.1	Q9Y5K5	UCHL5	LOW QUALITY PROTEIN: ubiquitin carboxyl-terminal hydrolase isozyme L5	Acipenser ruthenus						0.00021		0.00023	0.0002	0.00012
XP_033877384.1	P05455	SSB	lupus La protein homolog	Acipenser ruthenus								0.00011		0.0001
XP_034759856.1	P13473	LAMP2	lysosome-associated membrane glycoprotein 2-like isoform X1	Acipenser ruthenus						0.00011	0.00012	0.00012	0.00016	0.0001
XP_033903418.2	P14174	MIF	macrophage migration inhibitory factor-like	Acipenser ruthenus							0.00085	0.00048	0.00043	0.00041
XP_034768465.1	Q7Z553	MDGA2	MAM domain-containing glycosylphosphatidylinositol anchor protein 2-like	Acipenser ruthenus						0.00042	0.00034	0.00058		0.00039
XP_033884135.2	P11310	ACADM	medium-chain specific acyl-CoA dehydrogenase, mitochondrial-like	Acipenser ruthenus						0.00066	0.00042	0.00018	0.00022	0.00052
XP_034759598.1	P55145	MANF	mesencephalic astrocyte-derived neurotrophic factor-like	Acipenser ruthenus						0.00044	0.00071	0.00048	0.00063	0.00041
XP_033897284.2	P02795	MT2A	metallothionein-2	Acipenser ruthenus						0.0017	0.00185	0.00185	0.00163	0.00158
XP_034784329.1	Q9HCC0	MCCC2	methylcrotonoyl-CoA carboxylase beta chain, mitochondrial-like	Acipenser ruthenus								9e-05	0.00012
XP_033895605.1	Q96RQ3	MCCC1	methylcrotonoyl-CoA carboxylase subunit alpha, mitochondrial	Acipenser ruthenus						6e-05		0.00011
XP_033891189.2	Q02252	ALDH6A1	methylmalonate-semialdehyde dehydrogenase [acylating], mitochondrial isoform X1	Acipenser ruthenus						0.00018	0.00026	0.00032	0.00028	0.0004
XP_033865485.2	P54105	CLNS1A	methylosome subunit pICln isoform X1	Acipenser ruthenus						0.00019		0.0002	0.00018	0.00029
XP_033890683.2	Q16891	IMMT	MICOS complex subunit MIC60 isoform X1	Acipenser ruthenus							9e-05	9e-05	8e-05	8e-05
XP_033857204.2	O14880	MGST3	microsomal glutathione S-transferase 3-like	Acipenser ruthenus								0.00036	0.00032	0.00031
XP_034771810.1	sturgeon_specific_microtubule-associated_protein_futsch	sturgeon_specific_microtubule-associated_protein_futsch	microtubule-associated protein futsch-like	Acipenser ruthenus						3e-05				3e-05
AGD80841.1	Q16822	PCK2	mitochondrial phosphoenolpyruvate carboxykinase	Acipenser baerii						0.00033	0.00025	0.0002	0.00014	0.00014
RXM30837.1	O15440	ABCC5	Multidrug resistance-associated protein 5	Acipenser ruthenus								2e-05		2e-05
XP_033871176.2	P22234	PAICS	multifunctional protein ADE2 isoform X1	Acipenser ruthenus						4e-05	4e-05		8e-05	6e-05
XP_034771901.1	Q9NUJ1	ABHD10	mycophenolic acid acyl-glucuronide esterase, mitochondrial-like isoform X1	Acipenser ruthenus						0.00015	0.00027	0.00017	0.00024	0.00023
XP_033867049.2	Q9NUJ1	ABHD10	mycophenolic acid acyl-glucuronide esterase, mitochondrial-like isoform X2	Acipenser ruthenus						0.00019	0.00033	0.0002
XP_033903949.2	Q969H8	MYDGF	myeloid-derived growth factor-like	Acipenser ruthenus						0.0005		0.00032		0.00069
XP_033883123.1	P58546	MTPN	myotrophin	Acipenser ruthenus						0.00078	0.00048	0.00048	0.00043	0.00041
XP_033889370.2	P15586	GNS	N-acetylglucosamine-6-sulfatase-like	Acipenser ruthenus						8e-05		9e-05	0.00012
XP_033902580.1	Q13423	NNT	NAD(P) transhydrogenase, mitochondrial-like	Acipenser ruthenus						0.00014	9e-05	7e-05	0.00011	0.00011
XP_033877818.1	O95299	NDUFA10	NADH dehydrogenase [ubiquinone] 1 alpha subcomplex subunit 10, mitochondrial	Acipenser ruthenus						0.00013	0.00014	0.00022	0.00027	0.00019
XP_033877314.1	O43678	NDUFA2	NADH dehydrogenase [ubiquinone] 1 alpha subcomplex subunit 2-like,NADH dehydrogenase [ubiquinone] 1 alpha subcomplex subunit 2-like	Acipenser ruthenus						0.00053				0.00049
XP_033888187.2	Q16795	NDUFA9	NADH dehydrogenase [ubiquinone] 1 alpha subcomplex subunit 9, mitochondrial-like	Acipenser ruthenus						0.00033	0.0002		0.00017	0.00024
XP_033858938.1	P17568	NDUFB7	NADH dehydrogenase [ubiquinone] 1 beta subcomplex subunit 7	Acipenser ruthenus						0.00066	0.00071		0.00037
XP_033913895.1	O75489	NDUFS3	NADH dehydrogenase [ubiquinone] iron-sulfur protein 3, mitochondrial	Acipenser ruthenus						0.00041	0.00019	0.00019	0.00027	0.00026
XP_034767648.1	O43181	NDUFS4	NADH dehydrogenase [ubiquinone] iron-sulfur protein 4, mitochondrial-like	Acipenser ruthenus						0.0005	0.00054	0.00032	0.00047	0.00046
XP_033879556.1	O43920	NDUFS5	NADH dehydrogenase [ubiquinone] iron-sulfur protein 5 isoform X2	Acipenser ruthenus						0.00078	0.00134	0.00134	0.00176	0.00114
XP_033879455.2	P28331	NDUFS1	NADH-ubiquinone oxidoreductase 75 kDa subunit, mitochondrial	Acipenser ruthenus						0.00013	0.00018	0.00014	0.00023	0.00015
XP_034768865.1	Q15843	NEDD8	NEDD8 ubiquitin like modifier, like	Acipenser ruthenus						0.00053	0.00058	0.00058
XP_033860668.2	Q9UMX5	NENF	neudesin-like	Acipenser ruthenus							0.00032			0.00028
RXN00876.1	Q99743	NPAS2	Neuronal PAS domain-containing protein 2, partial	Acipenser ruthenus						0.00019	0.00017	0.00017	0.0001	0.00018
XP_033894097.1	Q99574	SERPINI1	neuroserpin-like	Acipenser ruthenus							0.00019	0.00027
XP_034772100.1	Q14697	GANAB	neutral alpha-glucosidase AB, partial	Acipenser ruthenus						0.00034		0.00051
XP_034778003.1	Q92542	NCSTN	nicastrin	Acipenser ruthenus						9e-05				0.00013
XP_033856752.1	P22307	SCP2	non-specific lipid-transfer protein	Acipenser ruthenus								9e-05		0.00012
XP_033885118.1	P61916	NPC2	NPC intracellular cholesterol transporter 2-like	Acipenser ruthenus						0.00033		0.00036	0.00032	0.00031
XP_033885567.1	Q9UNZ2	NSFL1C	NSFL1 cofactor p47-like	Acipenser ruthenus						0.00028	0.00022	0.0003	0.00012	0.00012
XP_033907631.1	Q13232	NME3	nucleoside diphosphate kinase 3	Acipenser ruthenus						0.00075		0.00054
XP_033880485.1	P04181	OAT	ornithine aminotransferase, mitochondrial-like	Acipenser ruthenus						0.00022	0.0004	0.00024		0.00015
RXM93160.1	P50897	PPT1	Palmitoyl-protein thioesterase 1	Acipenser ruthenus						0.00014	0.00016
XP_034781947.1	P20472	PVALB	parvalbumin-2-like	Acipenser ruthenus						0.00096			0.00228
XP_033886826.1	P62937	PPIA	peptidyl-prolyl cis-trans isomerase A-like	Acipenser ruthenus						0.00024	0.00064	0.00043	0.00038	0.00054
XP_033858690.1	Q13526	PIN1	peptidyl-prolyl cis-trans isomerase NIMA-interacting 1	Acipenser ruthenus						0.0003	0.00081	0.00032	0.00047	0.00028
XP_033890249.2	Q99541	PLIN2	perilipin-2-like isoform X1	Acipenser ruthenus						0.00044	0.00017		0.00021
XP_033871701.1	Q99541	PLIN2	perilipin-2-like isoform X1	Acipenser ruthenus						0.00044	0.00032	0.00079	0.00021	0.00021
XP_033890251.2	Q99541	PLIN2	perilipin-2-like isoform X3	Acipenser ruthenus						0.00049	0.00019		0.00023
XP_033881478.2	O60664	PLIN3	perilipin-3	Acipenser ruthenus						0.00038	0.00051	0.00042	0.00029	0.00061
XP_034759301.1	P51659	HSD17B4	peroxisomal multifunctional enzyme type 2-like	Acipenser ruthenus						6e-05	7e-05	0.00018		6e-05
RXM99567.1	Q00325	SLC25A3	Phosphate carrier protein, mitochondrial	Acipenser ruthenus						0.00013	0.00014	0.00014	0.00013	0.00012
RXM31763.1	O00443	PIK3C2A	Phosphatidylinositol 4-phosphate 3-kinase C2 domain-containing subunit alpha	Acipenser ruthenus						6e-05	0.00012	9e-05	6e-05	4e-05
RXM95281.1	Q16822	PCK2	Phosphoenolpyruvate carboxykinase [GTP], mitochondrial	Acipenser ruthenus						0.00042	0.00036	0.00028
XP_034784284.1	Q14558	PRPSAP1	phosphoribosyl pyrophosphate synthase-associated protein 1 isoform X2	Acipenser ruthenus							0.00014		0.00012	0.00012
XP_033890196.2	Q9Y617	PSAT1	phosphoserine aminotransferase	Acipenser ruthenus						0.0002				0.00012
XP_033914833.1	Q96BW5	PTER	phosphotriesterase-related protein-like	Acipenser ruthenus						0.00013	0.00043	0.00023	0.00028	0.00012
XP_033879687.2	O75915	ARL6IP5	PRA1 family protein 3-like	Acipenser ruthenus						0.00066		0.00029	0.00026	0.00041
RXM95323.1	Q8NBM8	PCYOX1L	Prenylcysteine oxidase-like	Acipenser ruthenus							7e-05	0.00015
XP_034761443.1	Q8NDH3	NPEPL1	probable aminopeptidase NPEPL1	Acipenser ruthenus						9e-05	9e-05	0.00015	8e-05	8e-05
XP_033849810.1	Q9H3G5	CPVL	probable serine carboxypeptidase CPVL	Acipenser ruthenus						0.00032		0.00059	0.00014	0.00024
XP_033896461.1	O14737	PDCD5	programmed cell death protein 5-like	Acipenser ruthenus						0.00066	0.00071	0.00071	0.00037	0.00035
RXM99604.1	Q99075	HBEGF	Proheparin-binding EGF-like growth factor	Acipenser ruthenus						0.00019	0.00013	0.00013	0.00011
XP_033885270.2	Q99623	PHB2	prohibitin-2-like	Acipenser ruthenus						0.00071	0.00077	0.00094	0.00068	0.0008
XP_033852496.1	P12004	PCNA	proliferating cell nuclear antigen	Acipenser ruthenus						0.00055	0.0006	0.00031	0.00039	0.00038
XP_033884744.1	P05166	PCCB	propionyl-CoA carboxylase beta chain, mitochondrial isoform X1	Acipenser ruthenus						0.00017		0.00019	0.00021	0.00021
XP_033908104.1	P28066	PSMA5	proteasome subunit alpha type-5	Acipenser ruthenus						0.00048	0.00094	0.00094	0.0002	0.00061
XP_033914977.1	Q8TAA3	PSMA8	proteasome subunit alpha type-7	Acipenser ruthenus						0.00078	0.00108	0.00108	0.00075	0.00041
XP_033859835.1	P20618	PSMB1	proteasome subunit beta type-1-B-like	Acipenser ruthenus						0.00021		0.00022	0.00032	0.00019
XP_033849892.1	P28070	PSMB4	proteasome subunit beta type-4	Acipenser ruthenus						0.00018	0.00019		0.00017
XP_033878934.2	sturgeon_specific_protein_B4	sturgeon_specific_protein_B4	protein B4-like	Acipenser ruthenus							0.00031	0.00031	0.00017	0.00026
XP_033857286.2	Q9Y2B0	CNPY2	protein canopy homolog 2	Acipenser ruthenus								0.00048		0.00025
XP_034773178.1	Q96RK0	CIC	protein capicua homolog	Acipenser ruthenus							0.00011		7e-05
XP_033854737.2	P13667	PDIA4	protein disulfide-isomerase A4-like	Acipenser ruthenus						0.00055	0.00109	0.00128	0.0008	0.00085
XP_034780430.1	Q14554	PDIA5	protein disulfide-isomerase A5	Acipenser ruthenus							0.00016		0.00014	0.00014
XP_033860872.1	Q15084	PDIA6	protein disulfide-isomerase A6-like	Acipenser ruthenus						0.00044	0.00032	0.00032	0.00021	0.0001
XP_033891796.2	Q9UFN0	NIPSNAP3A	protein NipSnap homolog 3A	Acipenser ruthenus						0.00028		0.00019		0.00026
XP_033849750.2	Q14956	GPNMB	protein QNR-71 isoform X1	Acipenser ruthenus						0.00011		7e-05		0.00014
XP_033850872.1	Q01105	SET	protein SET	Acipenser ruthenus							0.00018	0.00018		0.00015
XP_033898288.2	Q99497	PARK7	protein/nucleic acid deglycase DJ-1	Acipenser ruthenus						0.00066	0.00071	0.00071
RXM97963.1	P28300	LOX	Protein-lysine 6-oxidase	Acipenser ruthenus						0.0001		7e-05		0.00013
XP_033877861.1	Q9H0N5	PCBD2	pterin-4-alpha-carbinolamine dehydratase 2-like isoform X1	Acipenser ruthenus							0.00042	0.00042	0.00063
XP_033881817.2	Q96HN2	AHCYL2	putative adenosylhomocysteinase 3 isoform X1	Acipenser ruthenus						7e-05			7e-05
RXM92084.1	Q8NDH3	NPEPL1	putative aminopeptidase NPEPL1	Acipenser ruthenus						0.0001	0.00011	0.00016	9e-05
XP_033853407.2	P11498	PC	pyruvate carboxylase, mitochondrial	Acipenser ruthenus						0.00054	0.00041	0.00047	0.00069	0.00053
XP_033864091.2	P08559	PDHA1	pyruvate dehydrogenase E1 component subunit alpha, mitochondrial-like isoform X1	Acipenser ruthenus						0.00223	0.00134		0.00152	0.00258
XP_033865627.1	Q6IAA8	LAMTOR1	ragulator complex protein LAMTOR1,ragulator complex protein LAMTOR1-like	Acipenser ruthenus							0.00062	0.00036	0.00055	0.00053
RXM94056.1	P43487	RANBP1	Ran-specific GTPase-activating protein	Acipenser ruthenus						0.00035		0.00038
XP_033900184.1	P43487	RANBP1	ran-specific GTPase-activating protein-like	Acipenser ruthenus							0.00053	0.00071	0.00082	0.00102
RXM35933.1	P28827	PTPRM	Receptor-type tyrosine-protein phosphatase mu	Acipenser ruthenus						4e-05	3e-05	3e-05	4e-05
XP_033902356.1	Q14257	RCN2	reticulocalbin-2-like	Acipenser ruthenus							0.00023	0.00014
XP_033895516.2	P52565	ARHGDIA	rho GDP-dissociation inhibitor 1-like	Acipenser ruthenus							0.00024	0.00024	0.00021	0.00021
XP_033864102.1	P23921	RRM1	ribonucleoside-diphosphate reductase large subunit	Acipenser ruthenus						9e-05	6e-05	6e-05		5e-05
XP_033869656.1	P49247	RPIA	ribose-5-phosphate isomerase	Acipenser ruthenus						0.00017		0.00018	0.00026	0.00015
ALC79269.1	P61313	RPL15	ribosomal protein L15, partial	Acipenser ruthenus								0.00036		0.00053
XP_033883490.1	Q9Y224	RTRAF	RNA transcription, translation and transport factor protein-like	Acipenser ruthenus							0.0002		0.00018
XP_033908946.2	Q96HN2	AHCYL2	S-adenosylhomocysteine hydrolase-like protein 1 isoform X1	Acipenser ruthenus						8e-05			8e-05
XP_033895583.1	Q01130	SRSF2	serine/arginine-rich splicing factor 2b isoform X1,serine/arginine-rich splicing factor 2-like isoform X1	Acipenser ruthenus						0.00021				0.00019
XP_034768690.1	P30153	PPP2R1A	serine/threonine-protein phosphatase 2A 65 kDa regulatory subunit A beta isoform-like	Acipenser ruthenus						7e-05		8e-05	7e-05
XP_033858072.2	O43765	SGTA	small glutamine-rich tetratricopeptide repeat-containing protein alpha	Acipenser ruthenus							0.00016		0.00014	0.00014
RXM97459.1	Q13621	SLC12A1	Solute carrier family 12 member 1	Acipenser ruthenus						0.00013	0.00014	0.00017	9e-05	8e-05
XP_033912094.1	Q8TDM5	SPACA4	sperm acrosome membrane-associated protein 4-like	Acipenser ruthenus						0.00044	0.00048	0.00048		0.00041
MBN3283808.1	Q01130	SRSF2	SRSF2 factor	Polyodon spathula						0.00044				0.00041
XP_034782526.1	P38646	HSPA9	stress-70 protein, mitochondrial-like	Acipenser ruthenus						0.0001	0.00011	0.00011		0.00013
XP_034760264.1	P21912	SDHB	succinate dehydrogenase [ubiquinone] iron-sulfur subunit, mitochondrial,succinate dehydrogenase [ubiquinone] iron-sulfur subunit, mitochondrial	Acipenser ruthenus						0.00015	0.00017		0.00015	0.00023
XP_033864247.2	Q9P2R7	SUCLA2	succinate--CoA ligase [ADP-forming] subunit beta, mitochondrial-like	Acipenser ruthenus									9e-05	0.00014
XP_033881265.2	Q9UGI8	TES	testin-like	Acipenser ruthenus						0.0001		0.00017	0.00015	0.00027
XP_033884940.1	Q8WY91	THAP4	THAP domain-containing protein 4 isoform X1	Acipenser ruthenus						9e-05			9e-05	8e-05
XP_034768126.1	P52888	THOP1	thimet oligopeptidase-like	Acipenser ruthenus						0.0001	7e-05	0.00019
XP_033875744.1	O95881	TXNDC12	thioredoxin domain-containing protein 12-like isoform X1	Acipenser ruthenus						0.00027	0.00029		0.00026	0.00025
XP_033848578.2	Q8NBS9	TXNDC5	thioredoxin domain-containing protein 5-like	Acipenser ruthenus						0.00066	0.00051	0.00051	0.00022	0.00061
XP_034759985.1	Q86VQ6	TXNRD3	thioredoxin reductase 1, cytoplasmic-like	Acipenser ruthenus								8e-05	7e-05
XP_033885777.1	P30048	PRDX3	thioredoxin-dependent peroxide reductase, mitochondrial	Acipenser ruthenus						0.00019	0.00033		0.00018
XP_033870032.1	O43396	TXNL1	thioredoxin-like protein 1	Acipenser ruthenus								0.00017	0.00015	0.00033
XP_033862643.2	P26639	TARS1	threonine--tRNA ligase 1, cytoplasmic	Acipenser ruthenus						6e-05		6e-05	5e-05
XP_033875706.1	P0CG34	TMSB15A	thymosin beta-15A homolog	Acipenser ruthenus						0.00263	0.00134	0.00134	0.00118	0.00114
XP_033878313.2	P04066	FUCA1	tissue alpha-L-fucosidase-like	Acipenser ruthenus						0.0001	0.00029	0.00016	9e-05	9e-05
XP_033875766.1	Q96K17	BTF3L4	transcription factor BTF3 homolog 4	Acipenser ruthenus							0.00036	0.00036
RXM29764.1	Q5VWG9	TAF3	Transcription initiation factor TFIID subunit 3	Acipenser ruthenus						8e-05		5e-05	3e-05	9e-05
XP_034759854.1	Q9BTV4	TMEM43	transmembrane protein 43-like	Acipenser ruthenus							0.0002	0.00012		0.00011
RXM97203.1	P55084	HADHB	Trifunctional enzyme subunit beta, mitochondrial	Acipenser ruthenus						0.00116	0.0011	0.00097	0.00085	0.00061
XP_034778213.1	P22102	GART	trifunctional purine biosynthetic protein adenosine-3-like	Acipenser ruthenus						9e-05	0.0001		7e-05
XP_033870927.1	P67936	TPM4	tropomyosin alpha-4 chain isoform X7,tropomyosin alpha-3 chain isoform X9	Acipenser ruthenus						0.00019	0.00019	0.0002
XP_034769839.1	Q71U36	TUBA1A	tubulin alpha chain-like	Acipenser ruthenus						0.00059	0.00055	0.00065	0.00033
XP_033891148.1	O43399	TPD52L2	tumor protein D54-like isoform X12	Acipenser ruthenus						0.00027		0.00048		0.00025
XP_033852559.1	O15116	LSM1	U6 snRNA-associated Sm-like protein LSm1 isoform X1	Acipenser ruthenus						0.00038		0.00042
XP_033852592.2	uncharacterized protein LOC117397816	uncharacterized protein LOC117397816	uncharacterized protein LOC117397816	Acipenser ruthenus						0.00032	0.00035	0.00035	0.00025	0.00024
XP_033857723.2	uncharacterized protein LOC117401269	uncharacterized protein LOC117401269	uncharacterized protein LOC117401269	Acipenser ruthenus						0.00033	0.00053	0.00036	0.00032	0.00031
XP_033859031.1	Q05996	ZP2	zona pellucida sperm-binding protein 2-like	Acipenser ruthenus						0.00014	0.00013	7e-05	9e-05	8e-05
XP_033863274.2	Q05996	ZP2	zona pellucida sperm-binding protein 2-like	Acipenser ruthenus						0.00225	0.00146	0.00163	0.00151	0.0018
XP_034778613.1	Q12836	ZP4	zona pellucida sperm-binding protein 4-like	Acipenser ruthenus									0.00046	0.00038
XP_034778643.1	Q12836	ZP4	zona pellucida sperm-binding protein 4-like	Acipenser ruthenus						0.00136	0.00078		0.00157	0.00126
XP_033867788.2	Q12836	ZP4	zona pellucida sperm-binding protein 4-like	Acipenser ruthenus						0.00049	0.00043	0.00035	0.00047	0.00033
XP_034762007.1	Q12836	ZP4	zona pellucida sperm-binding protein 4-like	Acipenser ruthenus						0.00099			0.00085	0.00082
XP_034773506.1	Q12836	ZP4	zona pellucida sperm-binding protein 4-like	Acipenser ruthenus									0.00034	0.00019
XP_033884374.2	P06132	UROD	uroporphyrinogen decarboxylase-like	Acipenser ruthenus							0.00013		0.00011
XP_033863382.2	P49748	ACADVL	very long-chain specific acyl-CoA dehydrogenase, mitochondrial	Acipenser ruthenus						0.00033	0.00016	0.00025	0.00018	0.00036
XP_034768875.1	O00534	VWA5A	von Willebrand factor A domain-containing protein 5A-like	Acipenser ruthenus							9e-05		0.00013
XP_034771366.1	Q9Y2T7	YBX2	Y-box-binding protein 2-B-like isoform X1	Acipenser ruthenus							0.00023	0.00043	0.00013
XP_033852156.2	O75312	ZPR1	zinc finger protein ZPR1-like	Acipenser ruthenus						0.0001	0.00011	0.00011	0.00015	0.00014
