# Supplementary material for: Comparative proteomic analysis of the ovarian fluid and eggs of Siberian sturgeon
Source: BMC Genomics. 2024 May 7;25:451. doi: 10.1186/s12864-024-10309-y (PMC11077782; doi:10.1186/s12864-024-10309-y)
Supplement: Supplementary file 8 — Supplementary Material 8 [file 12864_2024_10309_MOESM8_ESM.xls]

## Sheet: Gene Ontology
Supplementary Table S9. Gene Ontology (GO) analysis of biological processes, cellular components and Kyoto Encyclopedia of Genes and Genomes (KEGG) pathway classification of proteins unique to sturgeon eggs.
Enrichment	nGenes	Pathway Genes	Fold Enrichment	Pathway	URL	Genes
3.06368e-27	30	147	19.2242	Nuclear-transcribed mRNA catabolic process, nonsense-mediated decay	http://amigo.geneontology.org/amigo/term/GO:0000184	RPL18 PABPC1 RPL31 RPS5 RPS19 PPP2R1A RPL19 RPL34 RPS12 RPL24 RPL22 RPL21 RPL5 RPS10 RPL36 RPL35 RPS6 RPL11 RPS8 RPL32 RPL10 RPL26 RPL9 RPL13 RPS21 RPS7 RPL15 RPL14 RPS28 RPL17
3.06368e-27	35	230	14.3345	Translational initiation	http://amigo.geneontology.org/amigo/term/GO:0006413	RPL18 PABPC1 RPL31 EIF4G3 DDX1 RPS5 EIF5 RPS19 RPL19 RPL34 RPS12 RPL24 RPL22 RPL21 RPL5 RPS10 RPL36 HABP4 RPL35 RPS6 RPL11 RPS8 RPL32 RPL10 EIF4A2 EIF4A1 RPL26 RPL9 RPL13 RPS21 RPS7 RPL15 RPL14 RPS28 RPL17
3.06368e-27	28	118	22.3522	Cotranslational protein targeting to membrane	http://amigo.geneontology.org/amigo/term/GO:0006613	RPL18 RPL31 RPS5 RPS19 RPL19 RPL34 RPS12 RPL24 RPL22 RPL21 RPL5 RPS10 RPL36 RPL35 RPS6 RPL11 RPS8 RPL32 RPL10 RPL26 RPL9 RPL13 RPS21 RPS7 RPL15 RPL14 RPS28 RPL17
3.06368e-27	29	128	21.3418	Protein targeting to ER	http://amigo.geneontology.org/amigo/term/GO:0045047	RPL18 RPL31 RPS5 SGTA RPS19 RPL19 RPL34 RPS12 RPL24 RPL22 RPL21 RPL5 RPS10 RPL36 RPL35 RPS6 RPL11 RPS8 RPL32 RPL10 RPL26 RPL9 RPL13 RPS21 RPS7 RPL15 RPL14 RPS28 RPL17
3.06368e-27	29	132	20.6951	Establishment of protein localization to endoplasmic reticulum	http://amigo.geneontology.org/amigo/term/GO:0072599	RPL18 RPL31 RPS5 SGTA RPS19 RPL19 RPL34 RPS12 RPL24 RPL22 RPL21 RPL5 RPS10 RPL36 RPL35 RPS6 RPL11 RPS8 RPL32 RPL10 RPL26 RPL9 RPL13 RPS21 RPS7 RPL15 RPL14 RPS28 RPL17
9.2861e-27	31	169	17.279	Cytoplasmic translation	http://amigo.geneontology.org/amigo/term/GO:0002181	RPL18 RPL31 RPS5 EIF5 RPS19 RPL19 RPL34 RPS12 RPL24 RPL22 RPL21 RPL5 RPS10 RPL36 RPL35 RPS6 RPL11 RPS8 RPL32 RPL10 EIF4A2 EIF4A1 RPL26 RPL9 RPL13 RPS21 RPS7 RPL15 RPL14 RPS28 RPL17
1.45523e-26	44	458	9.04962	MRNA catabolic proc.	http://amigo.geneontology.org/amigo/term/GO:0006402	RPL18 PABPC1 RPL31 RPS5 PSMC1 PSMD10 RPS19 PPP2R1A RPL19 RPL34 RPS12 RPL24 PSMD14 RPL22 SET RPL21 RPL5 RPS10 RPL36 IGF2BP3 RPL35 RPS6 SSB RPL11 RPS8 PSMA5 RPL32 RPL10 PSMA8 PSMB4 PSMC2 RPL26 RPL9 PSMC3 RPL13 RPS21 RPS7 PSMD1 RPL15 LSM1 PSMD13 RPL14 RPS28 RPL17
1.50624e-26	52	698	7.01764	Cellular nitrogen compound catabolic proc.	http://amigo.geneontology.org/amigo/term/GO:0044270	RPL18 PABPC1 RPL31 ACAT1 RPS5 PSMC1 PSMD10 RPS19 PPP2R1A RPL19 RPL34 ZPR1 RPS12 KPNA1 RPL24 PSMD14 ACADL RPL22 SET ALDH6A1 RPL21 RPL5 RPS10 DUT RPL36 IGF2BP3 RPL35 RPS6 SSB RPL11 RPS8 PSMA5 RPL32 RPL10 PSMA8 PSMB4 PSMC2 RPL26 RPL9 PSMC3 RPL13 ENTPD3 RPS21 RPS7 PSMD1 CNP RPL15 LSM1 PSMD13 RPL14 RPS28 RPL17
2.33861e-26	53	739	6.75577	Organic cyclic compound catabolic proc.	http://amigo.geneontology.org/amigo/term/GO:1901361	ACAA1 RPL18 PABPC1 RPL31 ACAT1 RPS5 COMT PSMC1 PSMD10 RPS19 PPP2R1A RPL19 RPL34 ZPR1 RPS12 KPNA1 RPL24 PSMD14 RPL22 SET ALDH6A1 RPL21 RPL5 RPS10 DUT RPL36 IGF2BP3 RPL35 RPS6 SSB RPL11 RPS8 PSMA5 RPL32 RPL10 PSMA8 PSMB4 PSMC2 RPL26 RPL9 PSMC3 RPL13 ENTPD3 RPS21 RPS7 PSMD1 CNP RPL15 LSM1 PSMD13 RPL14 RPS28 RPL17
2.48597e-26	50	644	7.31354	Nucleobase-containing compound catabolic proc.	http://amigo.geneontology.org/amigo/term/GO:0034655	RPL18 PABPC1 RPL31 ACAT1 RPS5 PSMC1 PSMD10 RPS19 PPP2R1A RPL19 RPL34 ZPR1 RPS12 KPNA1 RPL24 PSMD14 RPL22 SET RPL21 RPL5 RPS10 DUT RPL36 IGF2BP3 RPL35 RPS6 SSB RPL11 RPS8 PSMA5 RPL32 RPL10 PSMA8 PSMB4 PSMC2 RPL26 RPL9 PSMC3 RPL13 ENTPD3 RPS21 RPS7 PSMD1 CNP RPL15 LSM1 PSMD13 RPL14 RPS28 RPL17
3.50211e-26	45	501	8.46093	RNA catabolic proc.	http://amigo.geneontology.org/amigo/term/GO:0006401	RPL18 PABPC1 RPL31 RPS5 PSMC1 PSMD10 RPS19 PPP2R1A RPL19 RPL34 ZPR1 RPS12 RPL24 PSMD14 RPL22 SET RPL21 RPL5 RPS10 RPL36 IGF2BP3 RPL35 RPS6 SSB RPL11 RPS8 PSMA5 RPL32 RPL10 PSMA8 PSMB4 PSMC2 RPL26 RPL9 PSMC3 RPL13 RPS21 RPS7 PSMD1 RPL15 LSM1 PSMD13 RPL14 RPS28 RPL17
3.98279e-26	36	278	12.1983	Viral gene expression	http://amigo.geneontology.org/amigo/term/GO:0019080	RPL18 RPL31 RPS5 GANAB RPS19 RPL19 RPL34 RPS12 RPL24 RPL22 RPN2 RPL21 RPL5 RPS10 PRKCSH RPL36 STT3A RPL35 RPS6 SSB RPL11 RPS8 RPL32 RPL10 RPL26 RPL9 RPN1 PSMC3 RPL13 RPS21 RPS7 RPL15 RPL14 RPS28 DDOST RPL17
5.20185e-26	51	691	6.95241	Heterocycle catabolic proc.	http://amigo.geneontology.org/amigo/term/GO:0046700	RPL18 PABPC1 RPL31 ACAT1 RPS5 PSMC1 PSMD10 RPS19 PPP2R1A RPL19 RPL34 ZPR1 RPS12 KPNA1 RPL24 PSMD14 RPL22 SET ALDH6A1 RPL21 RPL5 RPS10 DUT RPL36 IGF2BP3 RPL35 RPS6 SSB RPL11 RPS8 PSMA5 RPL32 RPL10 PSMA8 PSMB4 PSMC2 RPL26 RPL9 PSMC3 RPL13 ENTPD3 RPS21 RPS7 PSMD1 CNP RPL15 LSM1 PSMD13 RPL14 RPS28 RPL17
6.02769e-25	29	162	16.8627	Protein localization to endoplasmic reticulum	http://amigo.geneontology.org/amigo/term/GO:0070972	RPL18 RPL31 RPS5 SGTA RPS19 RPL19 RPL34 RPS12 RPL24 RPL22 RPL21 RPL5 RPS10 RPL36 RPL35 RPS6 RPL11 RPS8 RPL32 RPL10 RPL26 RPL9 RPL13 RPS21 RPS7 RPL15 RPL14 RPS28 RPL17
1.03982e-22	77	1961	3.69876	Organonitrogen compound biosynthetic proc.	http://amigo.geneontology.org/amigo/term/GO:1901566	AK2 ALDH18A1 RPL18 OAT PABPC1 RPL31 EIF4G3 ACAT1 DDX1 RPS5 EIF5 MTHFD1 NME3 RPS19 MTPN IMPDH1 RPL19 C1QBP RPL34 RPS12 HBEGF TARS1 RPL24 ABCC5 RPL22 PARK7 ACADM RPN2 RPL21 RPL5 RPS10 UROD CCR7 PAICS DUT RPL36 HABP4 PPT1 PDHA1 PCBD2 STT3A PSAT1 SUCLA2 IGF2BP3 RPL35 RPS6 RPL11 RPS8 MGST3 RPL32 RPL10 MRPL39 ATP5PF EIF4A2 PRPSAP1 EIF4A1 RPL26 NCSTN RPL9 RPN1 ALDH7A1 ATP5F1C ATP5MG RPL13 ATP5ME RPS21 R…
1.19923e-22	32	256	11.7748	Nuclear-transcribed mRNA catabolic proc.	http://amigo.geneontology.org/amigo/term/GO:0000956	RPL18 PABPC1 RPL31 RPS5 RPS19 PPP2R1A RPL19 RPL34 RPS12 RPL24 RPL22 RPL21 RPL5 RPS10 RPL36 RPL35 RPS6 SSB RPL11 RPS8 RPL32 RPL10 RPL26 RPL9 RPL13 RPS21 RPS7 RPL15 LSM1 RPL14 RPS28 RPL17
2.99684e-21	29	217	12.5887	Viral transcription	http://amigo.geneontology.org/amigo/term/GO:0019083	RPL18 RPL31 RPS5 RPS19 RPL19 RPL34 RPS12 RPL24 RPL22 RPL21 RPL5 RPS10 RPL36 RPL35 RPS6 RPL11 RPS8 RPL32 RPL10 RPL26 RPL9 PSMC3 RPL13 RPS21 RPS7 RPL15 RPL14 RPS28 RPL17
7.47351e-20	56	1158	4.55536	Viral proc.	http://amigo.geneontology.org/amigo/term/GO:0016032	RPL18 IPO5 PABPC1 RPL31 DDX1 RPS5 RTRAF GANAB RANBP1 RBBP7 SGTA RPS19 RPL19 C1QBP RPL34 RPS12 KPNA1 RPL24 RPL22 RPN2 SET RPL21 RPL5 RPS10 PRKCSH RPL36 PCNA STT3A RPL35 RPS6 SSB RPL11 RPS8 RPL32 RPL10 EIF4A2 PSMB4 EIF4A1 RPL26 RBBP4 RPL9 RPN1 PSMC3 RPL13 RPS21 RPS7 PC RPL15 BANF1 TUFM RPL14 PPIA PHB2 RPS28 DDOST RPL17
7.47351e-20	60	1337	4.2273	Cellular amide metabolic proc.	http://amigo.geneontology.org/amigo/term/GO:0043603	HEXB RPL18 PABPC1 RPL31 EIF4G3 ACAT1 MCCC1 DDX1 RPS5 EIF5 MTHFD1 RPS19 PPP2R1A MTPN RPL19 C1QBP RPL34 RPS12 TARS1 GNPDA1 PCCB RPL24 RPL22 PARK7 RPL21 RPL5 RPS10 PIN1 RPL36 HABP4 PPT1 PDHA1 HSD17B4 SUCLA2 IGF2BP3 RPL35 RPS6 RPL11 RPS8 RPL32 ARL6IP5 RPL10 MRPL39 EIF4A2 EIF4A1 RPL26 NCSTN RPL9 RPL13 RPS21 RPS7 THOP1 PC RPL15 LSM1 TUFM PPA1 RPL14 RPS28 RPL17
1.84548e-19	33	353	8.80608	Energy derivation by oxidation of organic compounds	http://amigo.geneontology.org/amigo/term/GO:0015980	NDUFAB1 UQCRC1 IDH3G ACADVL FH NDUFB7 PYGL ETFB NNT PARK7 ACADM SDHB CISD1 COX6B1 NDUFA10 NDUFA2 PDHA1 COX5B SUCLA2 NDUFA9 ETFA ATP5PF UQCRB GYG1 NDUFS4 ATP5F1C IDH3A ATP5MG NDUFS5 ATP5ME CYC1 MT-CO2 ADSL
2.80733e-19	40	571	6.59883	Generation of precursor metabolites and energy	http://amigo.geneontology.org/amigo/term/GO:0006091	NDUFAB1 UQCRC1 PDIA5 IDH3G ACADVL ACAT1 FH NDUFB7 PYGL ETFB NNT GNPDA1 PARK7 ACADM SDHB CISD1 COX6B1 NDUFA10 NDUFA2 PDHA1 COX5B SUCLA2 NDUFA9 ETFA PFKL RPIA ATP5PF UQCRB GYG1 NDUFS4 FBP1 ATP5F1C IDH3A ATP5MG NDUFS5 ATP5ME CYC1 MT-CO2 PHB2 ADSL
2.9312e-19	29	257	10.6294	Cellular respiration	http://amigo.geneontology.org/amigo/term/GO:0045333	NDUFAB1 UQCRC1 IDH3G FH NDUFB7 ETFB NNT PARK7 SDHB CISD1 COX6B1 NDUFA10 NDUFA2 PDHA1 COX5B SUCLA2 NDUFA9 ETFA ATP5PF UQCRB NDUFS4 ATP5F1C IDH3A ATP5MG NDUFS5 ATP5ME CYC1 MT-CO2 ADSL
1.23538e-18	53	1102	4.53041	Carboxylic acid metabolic proc.	http://amigo.geneontology.org/amigo/term/GO:0019752	NDUFAB1 ALDH18A1 ACAA1 OAT IDH3G ACADVL ACAT1 MCCC1 DCT FH COMT MTHFD1 PSMC1 PSMD10 ETFB TARS1 GNPDA1 PCCB PSMD14 ACADL SCP2 PARK7 ACADM SDHB ALDH6A1 ECHS1 IVD PDHA1 HSD17B4 PSAT1 SUCLA2 HADHB ETFA GCSH PFKL PSMA5 MGST3 ABHD10 PSMA8 PSMB4 PSMC2 ALDH7A1 FBP1 PSMC3 IDH3A ECI1 PC PSMD1 THAP4 ACAD9 PPA1 PSMD13 ECI2
4.44938e-18	53	1135	4.39869	Oxoacid metabolic proc.	http://amigo.geneontology.org/amigo/term/GO:0043436	NDUFAB1 ALDH18A1 ACAA1 OAT IDH3G ACADVL ACAT1 MCCC1 DCT FH COMT MTHFD1 PSMC1 PSMD10 ETFB TARS1 GNPDA1 PCCB PSMD14 ACADL SCP2 PARK7 ACADM SDHB ALDH6A1 ECHS1 IVD PDHA1 HSD17B4 PSAT1 SUCLA2 HADHB ETFA GCSH PFKL PSMA5 MGST3 ABHD10 PSMA8 PSMB4 PSMC2 ALDH7A1 FBP1 PSMC3 IDH3A ECI1 PC PSMD1 THAP4 ACAD9 PPA1 PSMD13 ECI2
7.38432e-18	26	217	11.2864	Aerobic respiration	http://amigo.geneontology.org/amigo/term/GO:0009060	NDUFAB1 UQCRC1 IDH3G FH NDUFB7 NNT PARK7 SDHB COX6B1 NDUFA10 NDUFA2 PDHA1 COX5B SUCLA2 NDUFA9 ATP5PF UQCRB NDUFS4 ATP5F1C IDH3A ATP5MG NDUFS5 ATP5ME CYC1 MT-CO2 ADSL
7.54948e-18	50	1020	4.61757	MRNA metabolic proc.	http://amigo.geneontology.org/amigo/term/GO:0016071	RPL18 PABPC1 RPL31 CLNS1A DDX1 RPS5 PSMC1 PSMD10 RPS19 PPP2R1A RPL19 C1QBP RPL34 ZPR1 RPS12 RPL24 PSMD14 RPL22 SET RPL21 RPL5 RPS10 RPL36 HABP4 IGF2BP3 RPL35 RPS6 SSB RPL11 RPS8 PSMA5 RPL32 RPL10 PSMA8 PSMB4 PSMC2 SRSF2 RPL26 RPL9 PSMC3 RPL13 RPS21 RPS7 PSMD1 RPL15 LSM1 PSMD13 RPL14 RPS28 RPL17
2.99469e-17	62	1620	3.60512	Macromolecule catabolic proc.	http://amigo.geneontology.org/amigo/term/GO:0009057	LAMP2 HEXB RPL18 PABPC1 RPL31 RPS5 NSFL1C PYGL PSMC1 CST3 PSMD10 SGTA RPS19 PPP2R1A RPL19 RNF167 RPL34 ZPR1 RPS12 KPNA1 RPL24 PSMD14 RPL22 PARK7 UCHL5 SET RPL21 RPL5 RPS10 CLPP PIN1 RPL36 PPT1 GNS IGF2BP3 RPL35 RPS6 SSB RPL11 RPS8 PSMA5 RPL32 ABHD10 PCYOX1L RPL10 PSMA8 PSMB4 PSMC2 RPL26 RPL9 PSMC3 RPL13 RPS21 RPS7 PSMD1 RPL15 LSM1 FUCA1 PSMD13 RPL14 RPS28 RPL17
1.15404e-16	56	1368	3.85607	Cellular macromolecule catabolic proc.	http://amigo.geneontology.org/amigo/term/GO:0044265	LAMP2 RPL18 PABPC1 RPL31 RPS5 NSFL1C PSMC1 CST3 PSMD10 SGTA RPS19 PPP2R1A RPL19 RNF167 RPL34 ZPR1 RPS12 KPNA1 RPL24 PSMD14 RPL22 PARK7 UCHL5 SET RPL21 RPL5 RPS10 CLPP RPL36 PPT1 IGF2BP3 RPL35 RPS6 SSB RPL11 RPS8 PSMA5 RPL32 PCYOX1L RPL10 PSMA8 PSMB4 PSMC2 RPL26 RPL9 PSMC3 RPL13 RPS21 RPS7 PSMD1 RPL15 LSM1 PSMD13 RPL14 RPS28 RPL17
1.31168e-16	55	1325	3.91012	Neg. reg. of gene expression	http://amigo.geneontology.org/amigo/term/GO:0010629	RPL18 PABPC1 RPL31 RPS5 GLG1 PSMC1 PSMD10 RBBP7 RPS19 PPP2R1A RPL19 C1QBP RPL34 RPS12 RPL24 PSMD14 RPL22 PARK7 SET RPL21 RPL5 RPS10 CCR7 PIN1 RPL36 IGF2BP3 GPNMB RPL35 RPS6 SSB RPL11 RPS8 PSMA5 RPL32 RPL10 CAST PSMA8 PSMB4 PSMC2 RPL26 RBBP4 RPL9 PSMC3 RPL13 RPS21 RPS7 PC PSMD1 RPL15 LSM1 PSMD13 RPL14 RPS28 CNPY2 RPL17
1.83732e-16	43	808	5.01303	Translation	http://amigo.geneontology.org/amigo/term/GO:0006412	RPL18 PABPC1 RPL31 EIF4G3 DDX1 RPS5 EIF5 RPS19 MTPN RPL19 C1QBP RPL34 RPS12 TARS1 RPL24 RPL22 RPL21 RPL5 RPS10 RPL36 HABP4 IGF2BP3 RPL35 RPS6 RPL11 RPS8 RPL32 RPL10 MRPL39 EIF4A2 EIF4A1 RPL26 RPL9 RPL13 RPS21 RPS7 RPL15 LSM1 TUFM PPA1 RPL14 RPS28 RPL17
1.8872e-16	48	1018	4.44157	Peptide metabolic proc.	http://amigo.geneontology.org/amigo/term/GO:0006518	RPL18 PABPC1 RPL31 EIF4G3 DDX1 RPS5 EIF5 RPS19 MTPN RPL19 C1QBP RPL34 RPS12 TARS1 RPL24 RPL22 PARK7 RPL21 RPL5 RPS10 PIN1 RPL36 HABP4 IGF2BP3 RPL35 RPS6 RPL11 RPS8 RPL32 ARL6IP5 RPL10 MRPL39 EIF4A2 EIF4A1 RPL26 NCSTN RPL9 RPL13 RPS21 RPS7 THOP1 RPL15 LSM1 TUFM PPA1 RPL14 RPS28 RPL17
5.23798e-16	36	566	5.99141	Establishment of protein localization to organelle	http://amigo.geneontology.org/amigo/term/GO:0072594	LAMP2 RPL18 IPO5 RPL31 RPS5 SGTA PDCD5 RPS19 RPL19 RPL34 ZPR1 RPS12 KPNA1 RPL24 RPL22 RPL21 RPL5 RPS10 RPL36 RPL35 RPS6 RPL11 RPS8 RPL32 RPL10 RPL26 RPL9 RPL13 HSPA4 RPS21 RPS7 RPL15 RPL14 PHB2 RPS28 RPL17
5.49656e-16	32	433	6.96154	Protein targeting	http://amigo.geneontology.org/amigo/term/GO:0006605	LAMP2 RPL18 RPL31 RPS5 SGTA PDCD5 RPS19 RPL19 RPL34 RPS12 RPL24 RPL22 RPL21 RPL5 RPS10 RPL36 RPL35 RPS6 RPL11 RPS8 RPL32 RPL10 RPL26 RPL9 RPL13 HSPA4 RPS21 RPS7 RPL15 RPL14 RPS28 RPL17
6.58355e-16	43	839	4.82781	Peptide biosynthetic proc.	http://amigo.geneontology.org/amigo/term/GO:0043043	RPL18 PABPC1 RPL31 EIF4G3 DDX1 RPS5 EIF5 RPS19 MTPN RPL19 C1QBP RPL34 RPS12 TARS1 RPL24 RPL22 RPL21 RPL5 RPS10 RPL36 HABP4 IGF2BP3 RPL35 RPS6 RPL11 RPS8 RPL32 RPL10 MRPL39 EIF4A2 EIF4A1 RPL26 RPL9 RPL13 RPS21 RPS7 RPL15 LSM1 TUFM PPA1 RPL14 RPS28 RPL17
1.98038e-15	31	421	6.93622	Establishment of protein localization to membrane	http://amigo.geneontology.org/amigo/term/GO:0090150	RPL18 RPL31 RPS5 SGTA PDCD5 RPS19 RPL19 RPL34 RPS12 RPL24 RPL22 RPL21 RPL5 RPS10 RPL36 RPL35 RPS6 RPL11 RPS8 RPL32 RPL10 RPL26 RPL9 RPL13 HSPA4 RPS21 RPS7 RPL15 RPL14 RPS28 RPL17
3.09673e-15	46	1006	4.30728	Amide biosynthetic proc.	http://amigo.geneontology.org/amigo/term/GO:0043604	RPL18 PABPC1 RPL31 EIF4G3 ACAT1 DDX1 RPS5 EIF5 RPS19 MTPN RPL19 C1QBP RPL34 RPS12 TARS1 RPL24 RPL22 RPL21 RPL5 RPS10 RPL36 HABP4 PPT1 PDHA1 IGF2BP3 RPL35 RPS6 RPL11 RPS8 RPL32 RPL10 MRPL39 EIF4A2 EIF4A1 RPL26 RPL9 RPL13 RPS21 RPS7 RPL15 LSM1 TUFM PPA1 RPL14 RPS28 RPL17
2.96331e-14	28	367	7.18679	Ribosome biogenesis	http://amigo.geneontology.org/amigo/term/GO:0042254	RPL18 RPL31 RPS5 RPS19 RPL19 C1QBP RPL34 RPL24 RPL22 RPL21 RPL5 RPS10 RPL36 RPL35 RPS6 RPL11 RPS8 RPL32 RPL10 RPL26 RPL9 RPL13 RPS21 RPS7 RPL15 RPL14 RPS28 RPL17
1.06832e-13	25	295	7.98291	RRNA processing	http://amigo.geneontology.org/amigo/term/GO:0006364	RPL18 RPL31 RPS19 RPL19 RPL34 RPL24 RPL22 RPL21 RPL5 RPL36 RPL35 RPS6 RPL11 RPS8 RPL32 RPL10 RPL26 RPL9 RPL13 RPS21 RPS7 RPL15 RPL14 RPS28 RPL17
2.57372e-13	44	1040	3.98531	Protein localization to organelle	http://amigo.geneontology.org/amigo/term/GO:0033365	LAMP2 RPL18 IPO5 RPL31 DDX1 RPS5 DNM1L NSFL1C SGTA PDCD5 RPS19 RPL19 RPL34 ZPR1 RPS12 KPNA1 RPL24 RPL22 PARK7 RPL21 RPL5 RPS10 PIN1 RPL36 RPL35 RPS6 SSB RPL11 RPS8 RPL32 RPL10 RPL26 RPL9 IFT122 TAF3 RPL13 HSPA4 RPS21 RPS7 RPL15 RPL14 PHB2 RPS28 RPL17
2.57829e-13	25	307	7.67088	RRNA metabolic proc.	http://amigo.geneontology.org/amigo/term/GO:0016072	RPL18 RPL31 RPS19 RPL19 RPL34 RPL24 RPL22 RPL21 RPL5 RPL36 RPL35 RPS6 RPL11 RPS8 RPL32 RPL10 RPL26 RPL9 RPL13 RPS21 RPS7 RPL15 RPL14 RPS28 RPL17
1.30181e-12	31	535	5.45822	Ribonucleoprotein complex biogenesis	http://amigo.geneontology.org/amigo/term/GO:0022613	RPL18 RPL31 CLNS1A DDX1 RPS5 EIF5 RPS19 RPL19 C1QBP RPL34 RPL24 RPL22 RPL21 RPL5 RPS10 RPL36 RPL35 RPS6 RPL11 RPS8 RPL32 RPL10 RPL26 RPL9 RPL13 RPS21 RPS7 RPL15 RPL14 RPS28 RPL17
1.84999e-12	27	400	6.35839	Cellular amino acid metabolic proc.	http://amigo.geneontology.org/amigo/term/GO:0006520	ALDH18A1 OAT ACAT1 MCCC1 DCT COMT MTHFD1 PSMC1 PSMD10 TARS1 PSMD14 PARK7 ALDH6A1 ECHS1 IVD PSAT1 GCSH PSMA5 PSMA8 PSMB4 PSMC2 ALDH7A1 PSMC3 PSMD1 THAP4 PPA1 PSMD13
3.68886e-12	17	131	12.2242	Respiratory electron transport chain	http://amigo.geneontology.org/amigo/term/GO:0022904	NDUFAB1 UQCRC1 NDUFB7 ETFB PARK7 SDHB COX6B1 NDUFA10 NDUFA2 COX5B NDUFA9 ETFA UQCRB NDUFS4 NDUFS5 CYC1 MT-CO2
5.28191e-12	14	77	17.127	Fatty acid beta-oxidation	http://amigo.geneontology.org/amigo/term/GO:0006635	ACAA1 ACADVL ACAT1 ETFB ACADL SCP2 ACADM ECHS1 IVD HSD17B4 HADHB ETFA ECI1 ECI2
1.84127e-11	18	168	10.0927	Oxidative phosphorylation	http://amigo.geneontology.org/amigo/term/GO:0006119	NDUFAB1 UQCRC1 NDUFB7 PARK7 COX6B1 NDUFA10 NDUFA2 COX5B NDUFA9 ATP5PF UQCRB NDUFS4 ATP5F1C ATP5MG NDUFS5 ATP5ME CYC1 MT-CO2
3.34947e-11	28	490	5.38276	NcRNA processing	http://amigo.geneontology.org/amigo/term/GO:0034470	RPL18 RPL31 DDX1 RTRAF RPS19 RPL19 RPL34 RPL24 RPL22 RPL21 RPL5 RPL36 RPL35 RPS6 SSB RPL11 RPS8 RPL32 RPL10 RPL26 RPL9 RPL13 RPS21 RPS7 RPL15 RPL14 RPS28 RPL17
4.49499e-11	15	109	12.9631	Fatty acid catabolic proc.	http://amigo.geneontology.org/amigo/term/GO:0009062	ACAA1 ACADVL ACAT1 ETFB PCCB ACADL SCP2 ACADM ECHS1 IVD HSD17B4 HADHB ETFA ECI1 ECI2
7.11772e-11	21	266	7.43671	Carboxylic acid catabolic proc.	http://amigo.geneontology.org/amigo/term/GO:0046395	ACAA1 OAT ACADVL ACAT1 MCCC1 ETFB GNPDA1 PCCB ACADL SCP2 ACADM ALDH6A1 ECHS1 IVD HSD17B4 HADHB ETFA GCSH ALDH7A1 ECI1 ECI2
1.54828e-10	30	604	4.67873	NcRNA metabolic proc.	http://amigo.geneontology.org/amigo/term/GO:0034660	RPL18 RPL31 DDX1 RTRAF RPS19 RPL19 RPL34 TARS1 RPL24 RPL22 RPL21 RPL5 RPL36 RPL35 RPS6 SSB RPL11 RPS8 RPL32 RPL10 RPL26 RPL9 RPL13 RPS21 RPS7 RPL15 PPA1 RPL14 RPS28 RPL17
3.00239e-10	33	750	4.14473	Protein localization to membrane	http://amigo.geneontology.org/amigo/term/GO:0072657	RPL18 RPL31 RPS5 SGTA PDCD5 RPS19 RPL19 RPL34 RPS12 RPL24 SCP2 RPL22 RPL21 RPL5 RPS10 RPL36 RPL35 RPS6 RPL11 RPS8 RPL32 ARL6IP5 RPL10 RPL26 RPL9 RPL13 HSPA4 RPS21 RPS7 RPL15 RPL14 RPS28 RPL17
3.2164e-10	18	200	8.47785	Electron transport chain	http://amigo.geneontology.org/amigo/term/GO:0022900	NDUFAB1 UQCRC1 PDIA5 NDUFB7 ETFB PARK7 SDHB COX6B1 NDUFA10 NDUFA2 COX5B NDUFA9 ETFA UQCRB NDUFS4 NDUFS5 CYC1 MT-CO2
4.26419e-10	14	106	12.4413	Aerobic electron transport chain	http://amigo.geneontology.org/amigo/term/GO:0019646	NDUFAB1 UQCRC1 NDUFB7 PARK7 COX6B1 NDUFA10 NDUFA2 COX5B NDUFA9 UQCRB NDUFS4 NDUFS5 CYC1 MT-CO2
7.01467e-10	14	110	11.9889	Fatty acid oxidation	http://amigo.geneontology.org/amigo/term/GO:0019395	ACAA1 ACADVL ACAT1 ETFB ACADL SCP2 ACADM ECHS1 IVD HSD17B4 HADHB ETFA ECI1 ECI2
9.84119e-10	14	113	11.6706	Mitochondrial ATP synthesis coupled electron transport	http://amigo.geneontology.org/amigo/term/GO:0042775	NDUFAB1 UQCRC1 NDUFB7 PARK7 COX6B1 NDUFA10 NDUFA2 COX5B NDUFA9 UQCRB NDUFS4 NDUFS5 CYC1 MT-CO2
1.24498e-09	22	346	5.98949	ATP metabolic proc.	http://amigo.geneontology.org/amigo/term/GO:0046034	AK2 NDUFAB1 UQCRC1 DNM1L NDUFB7 PARK7 COX6B1 NDUFA10 NDUFA2 COX5B NDUFA9 PFKL ATP5PF UQCRB NDUFS4 FBP1 ATP5F1C ATP5MG NDUFS5 ATP5ME CYC1 MT-CO2
1.25826e-09	53	1857	2.68848	Intracellular transport	http://amigo.geneontology.org/amigo/term/GO:0046907	LAMP2 RPL18 IPO5 RPL31 CAPZB RPS5 DNM1L RANBP1 SGTA PDCD5 RPS19 RPL19 RPL34 ZPR1 RPS12 HSPA9 KPNA1 RPL24 SCP2 RPL22 PARK7 NPC2 RPL21 RPL5 RPS10 RPL36 RPL35 RPS6 SSB RPL11 RPS8 RPL32 RPL10 LAMTOR1 ATP5PF SRSF2 RPL26 RPL9 IFT122 ATP5F1C ATP5MG RPL13 TUBA1A ATP5ME HSPA4 RPS21 RPS7 RPL15 BANF1 RPL14 PHB2 RPS28 RPL17
1.32414e-09	14	116	11.3688	Lipid oxidation	http://amigo.geneontology.org/amigo/term/GO:0034440	ACAA1 ACADVL ACAT1 ETFB ACADL SCP2 ACADM ECHS1 IVD HSD17B4 HADHB ETFA ECI1 ECI2
2.80649e-09	38	1066	3.35791	Intracellular protein transport	http://amigo.geneontology.org/amigo/term/GO:0006886	LAMP2 RPL18 IPO5 RPL31 RPS5 SGTA PDCD5 RPS19 RPL19 RPL34 ZPR1 RPS12 HSPA9 KPNA1 RPL24 RPL22 PARK7 RPL21 RPL5 RPS10 RPL36 RPL35 RPS6 RPL11 RPS8 RPL32 RPL10 RPL26 RPL9 RPL13 HSPA4 RPS21 RPS7 RPL15 RPL14 PHB2 RPS28 RPL17
4.05741e-09	12	83	13.619	Reg. of cellular amino acid metabolic proc.	http://amigo.geneontology.org/amigo/term/GO:0006521	COMT PSMC1 PSMD10 PSMD14 PARK7 PSMA5 PSMA8 PSMB4 PSMC2 PSMC3 PSMD1 PSMD13
4.33502e-09	33	836	3.71836	Localization within membrane	http://amigo.geneontology.org/amigo/term/GO:0051668	RPL18 RPL31 RPS5 SGTA PDCD5 RPS19 RPL19 RPL34 RPS12 RPL24 SCP2 RPL22 RPL21 RPL5 RPS10 RPL36 RPL35 RPS6 RPL11 RPS8 RPL32 ARL6IP5 RPL10 RPL26 RPL9 RPL13 HSPA4 RPS21 RPS7 RPL15 RPL14 RPS28 RPL17
5.97083e-09	24	453	4.99064	Small molecule catabolic proc.	http://amigo.geneontology.org/amigo/term/GO:0044282	ACAA1 OAT ACADVL ACAT1 MCCC1 ETFB GNPDA1 PCCB ACADL SCP2 PARK7 ACADM ALDH6A1 ECHS1 IVD HSD17B4 HADHB ETFA GCSH PFKL ALDH7A1 ECI1 ENTPD3 ECI2
1.13684e-08	18	251	6.75526	Cellular lipid catabolic proc.	http://amigo.geneontology.org/amigo/term/GO:0044242	HEXB ACAA1 ACADVL ACAT1 ETFB PCCB ACADL SCP2 ACADM ECHS1 IVD PPT1 HSD17B4 HADHB ETFA ECI1 FUCA1 ECI2
2.52991e-08	39	1208	3.04117	Carbohydrate derivative metabolic proc.	http://amigo.geneontology.org/amigo/term/GO:1901135	AK2 HEXB ACAT1 GANAB PYGL CST3 NME3 IMPDH1 HBEGF GNPDA1 ABCC5 PARK7 RPN2 CCR7 PAICS DUT PRKCSH PPT1 PDHA1 HSD17B4 STT3A GNS SUCLA2 PFKL ABHD10 RPIA ATP5PF PRPSAP1 NCSTN RPN1 FBP1 ATP5F1C ATP5MG RRM1 ATP5ME FUCA1 MT-CO2 ADSL DDOST
2.88901e-08	6	11	51.3809	Fatty acid beta-oxidation using acyl-CoA dehydrogenase	http://amigo.geneontology.org/amigo/term/GO:0033539	ACADVL ETFB ACADL ACADM IVD ETFA
6.82491e-08	11	84	12.3355	Pre-replicative complex assembly	http://amigo.geneontology.org/amigo/term/GO:0036388	PSMC1 PSMD10 MCM4 PSMD14 PSMA5 PSMA8 PSMB4 PSMC2 PSMC3 PSMD1 PSMD13
8.33003e-08	40	1318	2.85883	Cellular protein-containing complex assembly	http://amigo.geneontology.org/amigo/term/GO:0034622	NDUFAB1 PIK3C2A CLNS1A CAPZB DDX1 RPS5 DNM1L NDUFB7 EIF5 PSMC1 PSMD10 RBBP7 MCM4 RPS19 MTPN RPL24 PSMD14 SET RPL5 RPS10 CCR7 NDUFA10 NDUFA2 NDUFA9 RPL11 PSMA5 RPL10 PSMA8 TMSB15A PSMB4 PSMC2 RBBP4 NDUFS4 PSMC3 NDUFS5 HSPA4 PSMD1 ACAD9 PSMD13 RPS28
1.10239e-07	20	364	5.17573	DNA replication	http://amigo.geneontology.org/amigo/term/GO:0006260	PSMC1 PSMD10 RBBP7 MCM4 PPP2R1A ZPR1 PSMD14 SET DUT PCNA PSMA5 PSMA8 NPM2 PSMB4 PSMC2 RBBP4 PSMC3 RRM1 PSMD1 PSMD13
1.52655e-07	36	1126	3.01167	RNA processing	http://amigo.geneontology.org/amigo/term/GO:0006396	RPL18 PABPC1 RPL31 CLNS1A DDX1 RTRAF RPS19 PPP2R1A RPL19 C1QBP RPL34 ZPR1 RPL24 RPL22 RPL21 RPL5 RPL36 HABP4 RPL35 RPS6 SSB RPL11 RPS8 RPL32 RPL10 SRSF2 RPL26 RPL9 RPL13 RPS21 RPS7 RPL15 LSM1 RPL14 RPS28 RPL17
1.73799e-07	11	92	11.2628	Reg. of hematopoietic stem cell differentiation	http://amigo.geneontology.org/amigo/term/GO:1902036	PSMC1 PSMD10 HSPA9 PSMD14 PSMA5 PSMA8 PSMB4 PSMC2 PSMC3 PSMD1 PSMD13
4.15373e-07	26	657	3.72779	Nucleobase-containing small molecule metabolic proc.	http://amigo.geneontology.org/amigo/term/GO:0055086	AK2 ACAT1 MTHFD1 NME3 IMPDH1 GNPDA1 PARK7 ALDH6A1 PAICS DUT PPT1 PDHA1 HSD17B4 SUCLA2 PFKL ATP5PF PRPSAP1 FBP1 ATP5F1C ATP5MG RRM1 ENTPD3 ATP5ME CNP MT-CO2 ADSL
4.46283e-07	15	214	6.60269	Ribose phosphate biosynthetic proc.	http://amigo.geneontology.org/amigo/term/GO:0046390	AK2 ACAT1 PYGL NME3 IMPDH1 PAICS PPT1 PDHA1 ATP5PF PRPSAP1 ATP5F1C ATP5MG ATP5ME MT-CO2 ADSL
5.08664e-07	17	285	5.61885	Nucleotide biosynthetic proc.	http://amigo.geneontology.org/amigo/term/GO:0009165	AK2 ACAT1 MTHFD1 NME3 IMPDH1 PAICS DUT PPT1 PDHA1 ATP5PF PRPSAP1 ATP5F1C ATP5MG RRM1 ATP5ME MT-CO2 ADSL
5.2517e-07	15	217	6.51141	Purine nucleotide biosynthetic proc.	http://amigo.geneontology.org/amigo/term/GO:0006164	AK2 ACAT1 MTHFD1 NME3 IMPDH1 PAICS PPT1 PDHA1 ATP5PF PRPSAP1 ATP5F1C ATP5MG ATP5ME MT-CO2 ADSL
5.31445e-07	49	1960	2.35496	Cellular protein localization	http://amigo.geneontology.org/amigo/term/GO:0034613	LAMP2 RPL18 IPO5 RPL31 DDX1 RPS5 DNM1L NSFL1C SGTA PDCD5 RPS19 RPL19 RPL34 ZPR1 RPS12 HSPA9 KPNA1 RPL24 SCP2 RPL22 PARK7 RPL21 RPL5 RPS10 PIN1 RPL36 RPL35 RPS6 SSB RPL11 RPS8 RPL32 ARL6IP5 RPL10 LAMTOR1 TMSB15A RPL26 RPL9 IFT122 TAF3 RPL13 HSPA4 RPS21 RPS7 RPL15 RPL14 PHB2 RPS28 RPL17
5.39037e-07	14	186	7.0902	Cellular amine metabolic proc.	http://amigo.geneontology.org/amigo/term/GO:0044106	COMT PSMC1 PSMD10 MTPN PSMD14 PARK7 PSMA5 PSMA8 PSMB4 PSMC2 ALDH7A1 PSMC3 PSMD1 PSMD13
5.58825e-07	24	576	3.92493	Neutrophil degranulation	http://amigo.geneontology.org/amigo/term/GO:0043312	LAMP2 HEXB ACAA1 PYGL CST3 IMPDH1 PSMD14 NPC2 GNS PFKL PSMA5 LAMTOR1 PSMC2 NCSTN GYG1 PSMC3 FTH1 PSMD1 DPP7 FUCA1 PSMD13 PPIA TXNDC5 DDOST
6.04959e-07	24	579	3.90459	Nucleoside phosphate metabolic proc.	http://amigo.geneontology.org/amigo/term/GO:0006753	AK2 ACAT1 MTHFD1 NME3 IMPDH1 PARK7 PAICS DUT PPT1 PDHA1 HSD17B4 SUCLA2 PFKL ATP5PF PRPSAP1 FBP1 ATP5F1C ATP5MG RRM1 ENTPD3 ATP5ME CNP MT-CO2 ADSL
6.04959e-07	17	290	5.52197	Cellular ketone metabolic proc.	http://amigo.geneontology.org/amigo/term/GO:0042180	ACADVL COMT PSMC1 PSMD10 PSMD14 ACADL SCP2 PARK7 NDUFA9 PSMA5 PSMA8 PSMB4 PSMC2 COQ8A PSMC3 PSMD1 PSMD13
6.04959e-07	17	290	5.52197	Nucleoside phosphate biosynthetic proc.	http://amigo.geneontology.org/amigo/term/GO:1901293	AK2 ACAT1 MTHFD1 NME3 IMPDH1 PAICS DUT PPT1 PDHA1 ATP5PF PRPSAP1 ATP5F1C ATP5MG RRM1 ATP5ME MT-CO2 ADSL
6.21432e-07	49	1974	2.33826	Cellular macromolecule localization	http://amigo.geneontology.org/amigo/term/GO:0070727	LAMP2 RPL18 IPO5 RPL31 DDX1 RPS5 DNM1L NSFL1C SGTA PDCD5 RPS19 RPL19 RPL34 ZPR1 RPS12 HSPA9 KPNA1 RPL24 SCP2 RPL22 PARK7 RPL21 RPL5 RPS10 PIN1 RPL36 RPL35 RPS6 SSB RPL11 RPS8 RPL32 ARL6IP5 RPL10 LAMTOR1 TMSB15A RPL26 RPL9 IFT122 TAF3 RPL13 HSPA4 RPS21 RPS7 RPL15 RPL14 PHB2 RPS28 RPL17
6.86058e-07	24	584	3.87116	Neutrophil activation involved in immune response	http://amigo.geneontology.org/amigo/term/GO:0002283	LAMP2 HEXB ACAA1 PYGL CST3 IMPDH1 PSMD14 NPC2 GNS PFKL PSMA5 LAMTOR1 PSMC2 NCSTN GYG1 PSMC3 FTH1 PSMD1 DPP7 FUCA1 PSMD13 PPIA TXNDC5 DDOST
6.96987e-07	14	191	6.90459	Amine metabolic proc.	http://amigo.geneontology.org/amigo/term/GO:0009308	COMT PSMC1 PSMD10 MTPN PSMD14 PARK7 PSMA5 PSMA8 PSMB4 PSMC2 ALDH7A1 PSMC3 PSMD1 PSMD13
7.37196e-07	11	107	9.68394	Hematopoietic stem cell differentiation	http://amigo.geneontology.org/amigo/term/GO:0060218	PSMC1 PSMD10 HSPA9 PSMD14 PSMA5 PSMA8 PSMB4 PSMC2 PSMC3 PSMD1 PSMD13
8.87149e-07	24	593	3.81241	Neutrophil mediated immunity	http://amigo.geneontology.org/amigo/term/GO:0002446	LAMP2 HEXB ACAA1 PYGL CST3 IMPDH1 PSMD14 NPC2 GNS PFKL PSMA5 LAMTOR1 PSMC2 NCSTN GYG1 PSMC3 FTH1 PSMD1 DPP7 FUCA1 PSMD13 PPIA TXNDC5 DDOST
9.07269e-07	9	64	13.2466	Ribosome assembly	http://amigo.geneontology.org/amigo/term/GO:0042255	RPS5 RPS19 C1QBP RPL24 RPL5 RPS10 RPL11 RPL10 RPS28
9.3089e-07	15	229	6.1702	Purine-containing compound biosynthetic proc.	http://amigo.geneontology.org/amigo/term/GO:0072522	AK2 ACAT1 MTHFD1 NME3 IMPDH1 PAICS PPT1 PDHA1 ATP5PF PRPSAP1 ATP5F1C ATP5MG ATP5ME MT-CO2 ADSL
9.65427e-07	24	597	3.78687	Neutrophil activation	http://amigo.geneontology.org/amigo/term/GO:0042119	LAMP2 HEXB ACAA1 PYGL CST3 IMPDH1 PSMD14 NPC2 GNS PFKL PSMA5 LAMTOR1 PSMC2 NCSTN GYG1 PSMC3 FTH1 PSMD1 DPP7 FUCA1 PSMD13 PPIA TXNDC5 DDOST
1.07276e-06	15	232	6.09041	Lipid modification	http://amigo.geneontology.org/amigo/term/GO:0030258	ACAA1 ACADVL ACAT1 ETFB ACADL SCP2 ACADM ECHS1 IVD HSD17B4 HADHB ETFA LAMTOR1 ECI1 ECI2
1.25373e-06	24	606	3.73063	Granulocyte activation	http://amigo.geneontology.org/amigo/term/GO:0036230	LAMP2 HEXB ACAA1 PYGL CST3 IMPDH1 PSMD14 NPC2 GNS PFKL PSMA5 LAMTOR1 PSMC2 NCSTN GYG1 PSMC3 FTH1 PSMD1 DPP7 FUCA1 PSMD13 PPIA TXNDC5 DDOST
1.50469e-06	25	660	3.56812	Myeloid leukocyte mediated immunity	http://amigo.geneontology.org/amigo/term/GO:0002444	LAMP2 HEXB ACAA1 DDX1 PYGL CST3 IMPDH1 PSMD14 NPC2 GNS PFKL PSMA5 LAMTOR1 PSMC2 NCSTN GYG1 PSMC3 FTH1 PSMD1 DPP7 FUCA1 PSMD13 PPIA TXNDC5 DDOST
1.53238e-06	14	205	6.43306	Reg. of cellular ketone metabolic proc.	http://amigo.geneontology.org/amigo/term/GO:0010565	ACADVL COMT PSMC1 PSMD10 PSMD14 ACADL PARK7 PSMA5 PSMA8 PSMB4 PSMC2 PSMC3 PSMD1 PSMD13
1.54396e-06	23	567	3.8211	Nucleotide metabolic proc.	http://amigo.geneontology.org/amigo/term/GO:0009117	AK2 ACAT1 MTHFD1 NME3 IMPDH1 PARK7 PAICS DUT PPT1 PDHA1 HSD17B4 SUCLA2 PFKL ATP5PF PRPSAP1 FBP1 ATP5F1C ATP5MG RRM1 ATP5ME CNP MT-CO2 ADSL
1.64359e-06	26	713	3.435	Carbohydrate derivative biosynthetic proc.	http://amigo.geneontology.org/amigo/term/GO:1901137	AK2 ACAT1 PYGL NME3 IMPDH1 HBEGF GNPDA1 ABCC5 RPN2 CCR7 PAICS DUT PPT1 PDHA1 STT3A ATP5PF PRPSAP1 NCSTN RPN1 ATP5F1C ATP5MG RRM1 ATP5ME MT-CO2 ADSL DDOST
2.15502e-06	40	1500	2.51196	Organonitrogen compound catabolic proc.	http://amigo.geneontology.org/amigo/term/GO:1901565	LAMP2 HEXB OAT ACAT1 MCCC1 NSFL1C COMT PSMC1 CST3 PSMD10 SGTA RNF167 GNPDA1 PSMD14 ACADL PARK7 UCHL5 ALDH6A1 RPL5 CLPP PIN1 ECHS1 IVD DUT PPT1 GNS GCSH RPL11 PSMA5 ABHD10 PCYOX1L PSMA8 PSMB4 PSMC2 ALDH7A1 PSMC3 RPS7 PSMD1 FUCA1 PSMD13
2.80673e-06	10	97	9.71117	Reg. of transcription from RNA polymerase II promoter in response to hypoxia	http://amigo.geneontology.org/amigo/term/GO:0061418	PSMC1 PSMD10 PSMD14 PSMA5 PSMA8 PSMB4 PSMC2 PSMC3 PSMD1 PSMD13
2.93955e-06	7	36	18.3163	Tricarboxylic acid cycle	http://amigo.geneontology.org/amigo/term/GO:0006099	IDH3G FH NNT SDHB PDHA1 SUCLA2 IDH3A
3.11246e-06	24	639	3.53797	Leukocyte degranulation	http://amigo.geneontology.org/amigo/term/GO:0043299	LAMP2 HEXB ACAA1 PYGL CST3 IMPDH1 PSMD14 NPC2 GNS PFKL PSMA5 LAMTOR1 PSMC2 NCSTN GYG1 PSMC3 FTH1 PSMD1 DPP7 FUCA1 PSMD13 PPIA TXNDC5 DDOST
3.85903e-06	29	903	3.0252	Regulated exocytosis	http://amigo.geneontology.org/amigo/term/GO:0045055	LAMP2 HEXB ACAA1 DNM1L PYGL CST3 IMPDH1 PSMD14 ZP4 NPC2 HABP4 GNS PFKL PSMA5 MANF PCYOX1L LAMTOR1 PSMC2 NCSTN GYG1 PSMC3 FTH1 PSMD1 DPP7 FUCA1 PSMD13 PPIA TXNDC5 DDOST
4.32918e-06	18	378	4.48564	Lipid catabolic proc.	http://amigo.geneontology.org/amigo/term/GO:0016042	HEXB ACAA1 ACADVL ACAT1 ETFB PCCB ACADL SCP2 ACADM ECHS1 IVD PPT1 HSD17B4 HADHB ETFA ECI1 FUCA1 ECI2
4.69987e-06	20	467	4.03419	Ribose phosphate metabolic proc.	http://amigo.geneontology.org/amigo/term/GO:0019693	AK2 ACAT1 PYGL NME3 IMPDH1 PAICS PPT1 PDHA1 HSD17B4 SUCLA2 PFKL RPIA ATP5PF PRPSAP1 FBP1 ATP5F1C ATP5MG ATP5ME MT-CO2 ADSL
4.95667e-06	13	193	6.34497	Purine ribonucleotide biosynthetic proc.	http://amigo.geneontology.org/amigo/term/GO:0009152	AK2 ACAT1 NME3 IMPDH1 PAICS PPT1 PDHA1 ATP5PF ATP5F1C ATP5MG ATP5ME MT-CO2 ADSL
4.98234e-06	45	1867	2.27045	Protein transport	http://amigo.geneontology.org/amigo/term/GO:0015031	LAMP2 PHPT1 RPL18 IPO5 RPL31 RPS5 DNM1L SGTA PDCD5 RPS19 RPL19 RPL34 ZPR1 RPS12 HSPA9 KPNA1 RPL24 RPL22 PARK7 RPL21 RPL5 RPS10 RPL36 PPT1 RPL35 RPS6 PFKL RPL11 RPS8 RPL32 ARL6IP5 RPL10 PDIA4 RPL26 RPL9 RPL13 HSPA4 RPS21 RPS7 RPL15 RPL14 PPIA PHB2 RPS28 RPL17
5.5022e-06	10	105	8.97127	Anaphase-promoting complex-dependent catabolic proc.	http://amigo.geneontology.org/amigo/term/GO:0031145	PSMC1 PSMD10 PSMD14 PSMA5 PSMA8 PSMB4 PSMC2 PSMC3 PSMD1 PSMD13
5.57692e-06	11	133	7.79084	Fc-epsilon receptor signaling pathway	http://amigo.geneontology.org/amigo/term/GO:0038095	LCP2 PSMC1 PSMD10 PSMD14 PSMA5 PSMA8 PSMB4 PSMC2 PSMC3 PSMD1 PSMD13
7.74471e-06	24	675	3.34927	Monocarboxylic acid metabolic proc.	http://amigo.geneontology.org/amigo/term/GO:0032787	NDUFAB1 ACAA1 ACADVL ACAT1 MCCC1 ETFB PCCB ACADL SCP2 PARK7 ACADM ECHS1 IVD PDHA1 HSD17B4 HADHB ETFA PFKL ABHD10 FBP1 ECI1 PC ACAD9 ECI2
9.97954e-06	13	206	5.94456	Ribonucleotide biosynthetic proc.	http://amigo.geneontology.org/amigo/term/GO:0009260	AK2 ACAT1 NME3 IMPDH1 PAICS PPT1 PDHA1 ATP5PF ATP5F1C ATP5MG ATP5ME MT-CO2 ADSL
1.14368e-05	10	114	8.26301	SCF-dependent proteasomal ubiquitin-dependent protein catabolic proc.	http://amigo.geneontology.org/amigo/term/GO:0031146	PSMC1 PSMD10 PSMD14 PSMA5 PSMA8 PSMB4 PSMC2 PSMC3 PSMD1 PSMD13
1.28536e-05	45	1935	2.19066	Protein-containing complex assembly	http://amigo.geneontology.org/amigo/term/GO:0065003	NDUFAB1 LAMP2 PIK3C2A CLNS1A CAPZB DDX1 RPS5 DNM1L NDUFB7 EIF5 PSMC1 PSMD10 RBBP7 MCM4 RPS19 PPP2R1A MTPN SUB1 RPL24 PSMD14 PARK7 SET RPL5 RPS10 CCR7 NDUFA10 NDUFA2 NDUFA9 RPL11 PSMA5 RPL10 PSMA8 TMSB15A PSMB4 PSMC2 RBBP4 NDUFS4 PSMC3 RRM1 NDUFS5 HSPA4 PSMD1 ACAD9 PSMD13 RPS28
1.54215e-05	30	1027	2.75166	Exocytosis	http://amigo.geneontology.org/amigo/term/GO:0006887	LAMP2 PIK3C2A HEXB ACAA1 DNM1L PYGL CST3 IMPDH1 PSMD14 ZP4 NPC2 HABP4 GNS PFKL PSMA5 MANF PCYOX1L LAMTOR1 PSMC2 NCSTN GYG1 PSMC3 FTH1 PSMD1 DPP7 FUCA1 PSMD13 PPIA TXNDC5 DDOST
1.57531e-05	18	416	4.07589	Sulfur compound metabolic proc.	http://amigo.geneontology.org/amigo/term/GO:0006790	HEXB ACAT1 MCCC1 COMT MTHFD1 GLRX3 HSPA9 PCCB PARK7 PPT1 PDHA1 HSD17B4 GNS SUCLA2 MGST3 ARL6IP5 AHCYL2 PC
1.63766e-05	22	605	3.42539	Mitochondrion organization	http://amigo.geneontology.org/amigo/term/GO:0007005	NDUFAB1 DNM1L NDUFB7 PSMD10 PDCD5 HSPA9 PARK7 NDUFA10 NDUFA2 IMMT NDUFA9 ATP5PF NDUFS4 ATP5F1C PRDX3 ATP5MG NDUFS5 ATP5ME HSPA4 CNP ACAD9 PHB2
1.63766e-05	10	119	7.91583	Interleukin-1-mediated signaling pathway	http://amigo.geneontology.org/amigo/term/GO:0070498	PSMC1 PSMD10 PSMD14 PSMA5 PSMA8 PSMB4 PSMC2 PSMC3 PSMD1 PSMD13
1.87551e-05	25	764	3.08241	Posttranscriptional reg. of gene expression	http://amigo.geneontology.org/amigo/term/GO:0010608	PABPC1 EIF4G3 DDX1 EIF5 PSMC1 PSMD10 MTPN C1QBP PSMD14 RPL22 SET RPL5 HABP4 IGF2BP3 PSMA5 RPL10 PSMA8 EIF4A2 PSMB4 PSMC2 RPL26 PSMC3 PSMD1 LSM1 PSMD13
1.9808e-05	19	469	3.81614	Purine nucleotide metabolic proc.	http://amigo.geneontology.org/amigo/term/GO:0006163	AK2 ACAT1 MTHFD1 NME3 IMPDH1 PAICS PPT1 PDHA1 HSD17B4 SUCLA2 PFKL ATP5PF PRPSAP1 FBP1 ATP5F1C ATP5MG ATP5ME MT-CO2 ADSL
2.10644e-05	8	70	10.7655	Mitochondrial electron transport, NADH to ubiquinone	http://amigo.geneontology.org/amigo/term/GO:0006120	NDUFAB1 NDUFB7 PARK7 NDUFA10 NDUFA2 NDUFA9 NDUFS4 NDUFS5
2.15511e-05	10	123	7.6584	Neg. reg. of G2/M transition of mitotic cell cycle	http://amigo.geneontology.org/amigo/term/GO:0010972	PSMC1 PSMD10 PSMD14 PSMA5 PSMA8 PSMB4 PSMC2 PSMC3 PSMD1 PSMD13
2.53282e-05	45	1989	2.13118	Establishment of protein localization	http://amigo.geneontology.org/amigo/term/GO:0045184	LAMP2 PHPT1 RPL18 IPO5 RPL31 RPS5 DNM1L SGTA PDCD5 RPS19 RPL19 RPL34 ZPR1 RPS12 HSPA9 KPNA1 RPL24 RPL22 PARK7 RPL21 RPL5 RPS10 RPL36 PPT1 RPL35 RPS6 PFKL RPL11 RPS8 RPL32 ARL6IP5 RPL10 PDIA4 RPL26 RPL9 RPL13 HSPA4 RPS21 RPS7 RPL15 RPL14 PPIA PHB2 RPS28 RPL17
2.89958e-05	31	1121	2.60495	Organophosphate metabolic proc.	http://amigo.geneontology.org/amigo/term/GO:0019637	AK2 PIK3C2A HEXB ACAT1 PYGL MTHFD1 NME3 IMPDH1 SCP2 PARK7 PAICS DUT PPT1 PDHA1 HSD17B4 SUCLA2 HADHB PFKL RPIA ATP5PF PRPSAP1 FBP1 ATP5F1C ATP5MG RRM1 ENTPD3 ATP5ME CNP MT-CO2 PHB2 ADSL
2.90316e-05	25	785	2.99995	Myeloid leukocyte activation	http://amigo.geneontology.org/amigo/term/GO:0002274	LAMP2 LCP2 HEXB ACAA1 PYGL CST3 IMPDH1 PSMD14 NPC2 GNS PFKL PSMA5 LAMTOR1 PSMC2 NCSTN GYG1 PSMC3 FTH1 PSMD1 DPP7 FUCA1 PSMD13 PPIA TXNDC5 DDOST
3.21532e-05	10	129	7.3022	Wnt signaling pathway, planar cell polarity pathway	http://amigo.geneontology.org/amigo/term/GO:0060071	PSMC1 PSMD10 PSMD14 PSMA5 PSMA8 PSMB4 PSMC2 PSMC3 PSMD1 PSMD13
3.42525e-05	10	130	7.24603	Antigen processing and presentation of exogenous peptide antigen via MHC class I	http://amigo.geneontology.org/amigo/term/GO:0002479	PSMC1 PSMD10 PSMD14 PSMA5 PSMA8 PSMB4 PSMC2 PSMC3 PSMD1 PSMD13
3.5032e-05	18	443	3.82747	Reg. of small molecule metabolic proc.	http://amigo.geneontology.org/amigo/term/GO:0062012	ACADVL COMT PSMC1 PSMD10 PSMD14 ACADL PARK7 ACADM ARPP19 PSMA5 PSMA8 PSMB4 PSMC2 FBP1 PSMC3 PSMD1 PSMD13 MT-CO2
3.73424e-05	19	492	3.63774	Purine-containing compound metabolic proc.	http://amigo.geneontology.org/amigo/term/GO:0072521	AK2 ACAT1 MTHFD1 NME3 IMPDH1 PAICS PPT1 PDHA1 HSD17B4 SUCLA2 PFKL ATP5PF PRPSAP1 FBP1 ATP5F1C ATP5MG ATP5ME MT-CO2 ADSL
3.80815e-05	13	235	5.21097	DNA-dependent DNA replication	http://amigo.geneontology.org/amigo/term/GO:0006261	PSMC1 PSMD10 MCM4 ZPR1 PSMD14 PCNA PSMA5 PSMA8 PSMB4 PSMC2 PSMC3 PSMD1 PSMD13
4.09657e-05	10	133	7.08258	Reg. of establishment of planar polarity	http://amigo.geneontology.org/amigo/term/GO:0090175	PSMC1 PSMD10 PSMD14 PSMA5 PSMA8 PSMB4 PSMC2 PSMC3 PSMD1 PSMD13
5.64638e-05	10	138	6.82597	Stimulatory C-type lectin receptor signaling pathway	http://amigo.geneontology.org/amigo/term/GO:0002223	PSMC1 PSMD10 PSMD14 PSMA5 PSMA8 PSMB4 PSMC2 PSMC3 PSMD1 PSMD13
5.64638e-05	5	21	22.4282	Branched-chain amino acid catabolic proc.	http://amigo.geneontology.org/amigo/term/GO:0009083	ACAT1 MCCC1 ALDH6A1 ECHS1 IVD
5.72096e-05	17	414	3.86805	Fatty acid metabolic proc.	http://amigo.geneontology.org/amigo/term/GO:0006631	NDUFAB1 ACAA1 ACADVL ACAT1 ETFB PCCB ACADL SCP2 ACADM ECHS1 IVD HSD17B4 HADHB ETFA ECI1 ACAD9 ECI2
5.82065e-05	10	139	6.77686	Response to lectin	http://amigo.geneontology.org/amigo/term/GO:1990840	PSMC1 PSMD10 PSMD14 PSMA5 PSMA8 PSMB4 PSMC2 PSMC3 PSMD1 PSMD13
5.82065e-05	10	139	6.77686	Cellular response to lectin	http://amigo.geneontology.org/amigo/term/GO:1990858	PSMC1 PSMD10 PSMD14 PSMA5 PSMA8 PSMB4 PSMC2 PSMC3 PSMD1 PSMD13
6.15196e-05	8	82	9.19008	NADH dehydrogenase complex assembly	http://amigo.geneontology.org/amigo/term/GO:0010257	NDUFAB1 NDUFB7 NDUFA10 NDUFA2 NDUFA9 NDUFS4 NDUFS5 ACAD9
6.15196e-05	8	82	9.19008	Mitochondrial respiratory chain complex I assembly	http://amigo.geneontology.org/amigo/term/GO:0032981	NDUFAB1 NDUFB7 NDUFA10 NDUFA2 NDUFA9 NDUFS4 NDUFS5 ACAD9
6.25867e-05	9	110	7.70714	Nucleoside triphosphate metabolic proc.	http://amigo.geneontology.org/amigo/term/GO:0009141	NME3 IMPDH1 DUT ATP5PF ATP5F1C ATP5MG ENTPD3 ATP5ME MT-CO2
6.25867e-05	11	174	5.95507	Pos. reg. of canonical Wnt signaling pathway	http://amigo.geneontology.org/amigo/term/GO:0090263	PSMC1 PSMD10 PSMD14 PIN1 PSMA5 PSMA8 PSMB4 PSMC2 PSMC3 PSMD1 PSMD13
6.25867e-05	11	174	5.95507	Proton transmembrane transport	http://amigo.geneontology.org/amigo/term/GO:1902600	SLC25A3 NNT PARK7 COX6B1 COX5B ATP5PF ATP5F1C ATP5MG ATP5ME MT-CO2 PHB2
6.55923e-05	21	615	3.21653	Mitotic cell cycle phase transition	http://amigo.geneontology.org/amigo/term/GO:0044772	PSMC1 PSMD10 PPP2R1A ZPR1 RPL24 PSMD14 ARPP19 PCNA GPNMB RPS6 PSMA5 PSMA8 NPM2 PSMB4 PSMC2 RPL26 PSMC3 TUBA1A PSMD1 PSMD13 PHB2
6.73455e-05	14	290	4.54751	Reg. of mRNA stability	http://amigo.geneontology.org/amigo/term/GO:0043488	PABPC1 PSMC1 PSMD10 PSMD14 SET IGF2BP3 PSMA5 PSMA8 PSMB4 PSMC2 PSMC3 PSMD1 LSM1 PSMD13
7.09725e-05	8	84	8.97127	Ribosomal small subunit biogenesis	http://amigo.geneontology.org/amigo/term/GO:0042274	RPS5 RPS19 RPS10 RPS6 RPS8 RPS21 RPS7 RPS28
7.86e-05	21	623	3.17523	Small molecule biosynthetic proc.	http://amigo.geneontology.org/amigo/term/GO:0044283	NDUFAB1 ALDH18A1 OAT ACADVL ACAT1 MTHFD1 PCCB ACADL SCP2 PARK7 ACADM ARPP19 PCBD2 HSD17B4 PSAT1 SUCLA2 NDUFA9 MGST3 COQ8A FBP1 PC
8.47524e-05	10	146	6.45194	Reg. of DNA-templated transcription in response to stress	http://amigo.geneontology.org/amigo/term/GO:0043620	PSMC1 PSMD10 PSMD14 PSMA5 PSMA8 PSMB4 PSMC2 PSMC3 PSMD1 PSMD13
8.87347e-05	10	147	6.40805	Innate immune response activating cell surface receptor signaling pathway	http://amigo.geneontology.org/amigo/term/GO:0002220	PSMC1 PSMD10 PSMD14 PSMA5 PSMA8 PSMB4 PSMC2 PSMC3 PSMD1 PSMD13
8.87347e-05	14	298	4.42543	Reg. of mRNA catabolic proc.	http://amigo.geneontology.org/amigo/term/GO:0061013	PABPC1 PSMC1 PSMD10 PSMD14 SET IGF2BP3 PSMA5 PSMA8 PSMB4 PSMC2 PSMC3 PSMD1 LSM1 PSMD13
9.27318e-05	10	148	6.36475	Innate immune response-activating signal transduction	http://amigo.geneontology.org/amigo/term/GO:0002758	PSMC1 PSMD10 PSMD14 PSMA5 PSMA8 PSMB4 PSMC2 PSMC3 PSMD1 PSMD13
9.72655e-05	10	149	6.32204	Establishment of planar polarity	http://amigo.geneontology.org/amigo/term/GO:0001736	PSMC1 PSMD10 PSMD14 PSMA5 PSMA8 PSMB4 PSMC2 PSMC3 PSMD1 PSMD13
0.000108084	17	439	3.64777	Purine ribonucleotide metabolic proc.	http://amigo.geneontology.org/amigo/term/GO:0009150	AK2 ACAT1 NME3 IMPDH1 PAICS PPT1 PDHA1 HSD17B4 SUCLA2 PFKL ATP5PF FBP1 ATP5F1C ATP5MG ATP5ME MT-CO2 ADSL
0.000123436	6	43	13.144	Viral protein processing	http://amigo.geneontology.org/amigo/term/GO:0019082	GANAB RPN2 PRKCSH STT3A RPN1 DDOST
0.000145581	7	67	9.84162	Purine ribonucleoside triphosphate biosynthetic proc.	http://amigo.geneontology.org/amigo/term/GO:0009206	NME3 IMPDH1 ATP5PF ATP5F1C ATP5MG ATP5ME MT-CO2
0.000148141	36	1545	2.19491	Export from cell	http://amigo.geneontology.org/amigo/term/GO:0140352	LAMP2 PIK3C2A HEXB PHPT1 ACAA1 DNM1L PYGL CST3 IMPDH1 ABCC5 PSMD14 PARK7 ZP4 NPC2 HABP4 PPT1 GNS PFKL PSMA5 MANF PCYOX1L LAMTOR1 ATP5PF PDIA4 PSMC2 NCSTN GYG1 PSMC3 FTH1 PSMD1 DPP7 FUCA1 PSMD13 PPIA TXNDC5 DDOST
0.000152071	13	272	4.50213	Neg. reg. of mitotic cell cycle phase transition	http://amigo.geneontology.org/amigo/term/GO:1901991	PSMC1 PSMD10 PSMD14 PCNA GPNMB PSMA5 PSMA8 PSMB4 PSMC2 RPL26 PSMC3 PSMD1 PSMD13
0.000153891	12	232	4.87233	Cellular response to decreased oxygen levels	http://amigo.geneontology.org/amigo/term/GO:0036294	DNM1L PSMC1 PSMD10 PSMD14 PSMA5 PSMA8 PSMB4 PSMC2 PSMC3 PSMD1 PSMD13 PHB2
0.000162361	35	1489	2.2142	Secretion by cell	http://amigo.geneontology.org/amigo/term/GO:0032940	LAMP2 PIK3C2A HEXB PHPT1 ACAA1 DNM1L PYGL CST3 IMPDH1 PSMD14 PARK7 ZP4 NPC2 HABP4 PPT1 GNS PFKL PSMA5 MANF PCYOX1L LAMTOR1 ATP5PF PDIA4 PSMC2 NCSTN GYG1 PSMC3 FTH1 PSMD1 DPP7 FUCA1 PSMD13 PPIA TXNDC5 DDOST
0.000166615	17	456	3.51178	Ribonucleotide metabolic proc.	http://amigo.geneontology.org/amigo/term/GO:0009259	AK2 ACAT1 NME3 IMPDH1 PAICS PPT1 PDHA1 HSD17B4 SUCLA2 PFKL ATP5PF FBP1 ATP5F1C ATP5MG ATP5ME MT-CO2 ADSL
0.000171775	13	276	4.43688	T cell receptor signaling pathway	http://amigo.geneontology.org/amigo/term/GO:0050852	LCP2 PHPT1 PSMC1 PSMD10 PSMD14 CCR7 PSMA5 PSMA8 PSMB4 PSMC2 PSMC3 PSMD1 PSMD13
0.000202578	37	1636	2.1304	Secretion	http://amigo.geneontology.org/amigo/term/GO:0046903	LAMP2 PIK3C2A HEXB PHPT1 ACAA1 DNM1L COMT PYGL CST3 IMPDH1 PSMD14 PARK7 ZP4 NPC2 HABP4 PPT1 GNS PFKL PSMA5 MANF PCYOX1L LAMTOR1 ATP5PF PDIA4 PSMC2 NCSTN GYG1 PSMC3 FTH1 PSMD1 DPP7 FUCA1 PSMD13 PPIA MT-CO2 TXNDC5 DDOST
0.000216978	12	241	4.69037	Reg. of G2/M transition of mitotic cell cycle	http://amigo.geneontology.org/amigo/term/GO:0010389	PSMC1 PSMD10 PPP2R1A PSMD14 PSMA5 PSMA8 PSMB4 PSMC2 PSMC3 TUBA1A PSMD1 PSMD13
0.000225459	3	5	56.519	Pos. reg. of intrinsic apoptotic signaling pathway by p53 class mediator	http://amigo.geneontology.org/amigo/term/GO:1902255	RPL11 RPL26 RPS7
0.000241094	7	73	9.03272	Ribonucleoside triphosphate biosynthetic proc.	http://amigo.geneontology.org/amigo/term/GO:0009201	NME3 IMPDH1 ATP5PF ATP5F1C ATP5MG ATP5ME MT-CO2
0.00024482	27	1021	2.49104	Mitotic cell cycle proc.	http://amigo.geneontology.org/amigo/term/GO:1903047	NSFL1C RANBP1 PSMC1 PSMD10 MCM4 PPP2R1A ZPR1 RPL24 PSMD14 SET PIN1 ARPP19 PCNA GPNMB RPS6 PSMA5 PSMA8 NPM2 PSMB4 PSMC2 RPL26 PSMC3 TUBA1A PSMD1 BANF1 PSMD13 PHB2
0.000257187	21	681	2.90479	Organophosphate biosynthetic proc.	http://amigo.geneontology.org/amigo/term/GO:0090407	AK2 PIK3C2A HEXB ACAT1 PYGL MTHFD1 NME3 IMPDH1 SCP2 PAICS DUT PPT1 PDHA1 ATP5PF PRPSAP1 ATP5F1C ATP5MG RRM1 ATP5ME MT-CO2 ADSL
0.000288262	10	171	5.50868	Morphogenesis of a polarized epithelium	http://amigo.geneontology.org/amigo/term/GO:0001738	PSMC1 PSMD10 PSMD14 PSMA5 PSMA8 PSMB4 PSMC2 PSMC3 PSMD1 PSMD13
0.000297388	17	479	3.34316	Reg. of mitotic cell cycle phase transition	http://amigo.geneontology.org/amigo/term/GO:1901990	PSMC1 PSMD10 PPP2R1A PSMD14 PCNA GPNMB PSMA5 PSMA8 NPM2 PSMB4 PSMC2 RPL26 PSMC3 TUBA1A PSMD1 PSMD13 PHB2
0.000298354	10	172	5.47665	Non-canonical Wnt signaling pathway	http://amigo.geneontology.org/amigo/term/GO:0035567	PSMC1 PSMD10 PSMD14 PSMA5 PSMA8 PSMB4 PSMC2 PSMC3 PSMD1 PSMD13
0.000298531	26	975	2.51196	Leukocyte mediated immunity	http://amigo.geneontology.org/amigo/term/GO:0002443	LAMP2 HEXB ACAA1 DDX1 PYGL CST3 IMPDH1 C1QBP PSMD14 NPC2 GNS PFKL PSMA5 LAMTOR1 PSMC2 NCSTN GYG1 PSMC3 FTH1 PSMD1 DPP7 FUCA1 PSMD13 PPIA TXNDC5 DDOST
0.00030915	11	211	4.91081	Reg. of animal organ morphogenesis	http://amigo.geneontology.org/amigo/term/GO:2000027	PSMC1 PSMD10 PSMD14 PSMA5 PSMA8 PSMB4 PSMC2 PSMC3 PSMD1 PSMD13 PHB2
0.000332911	16	435	3.46477	Reg. of mRNA metabolic proc.	http://amigo.geneontology.org/amigo/term/GO:1903311	PABPC1 PSMC1 PSMD10 C1QBP PSMD14 SET IGF2BP3 PSMA5 PSMA8 PSMB4 PSMC2 SRSF2 PSMC3 PSMD1 LSM1 PSMD13
0.000340137	29	1166	2.34284	Mitotic cell cycle	http://amigo.geneontology.org/amigo/term/GO:0000278	NSFL1C RANBP1 PSMC1 PSMD10 MCM4 PPP2R1A ZPR1 RPL24 PSMD14 SET PIN1 ARPP19 PCNA GPNMB RPS6 PSMA5 PSMA8 NPM2 PSMB4 PSMC2 SRSF2 RPL26 PSMC3 RRM1 TUBA1A PSMD1 BANF1 PSMD13 PHB2
0.000346623	11	214	4.84197	NIK/NF-kappaB signaling	http://amigo.geneontology.org/amigo/term/GO:0038061	PSMC1 PSMD10 PSMD14 PSMA5 PSMA8 PSMB4 PSMC2 PSMC3 PSMD1 PSMD13 PHB2
0.000346623	7	78	8.4537	Ribosomal large subunit biogenesis	http://amigo.geneontology.org/amigo/term/GO:0042273	RPL24 RPL5 RPL35 RPL11 RPL10 RPL26 RPL14
0.000362717	4	16	23.5496	Fatty acid beta-oxidation using acyl-CoA oxidase	http://amigo.geneontology.org/amigo/term/GO:0033540	ACAA1 SCP2 HSD17B4 ECI2
0.000364717	10	177	5.32194	Activation of innate immune response	http://amigo.geneontology.org/amigo/term/GO:0002218	PSMC1 PSMD10 PSMD14 PSMA5 PSMA8 PSMB4 PSMC2 PSMC3 PSMD1 PSMD13
0.000367615	13	300	4.08193	G2/M transition of mitotic cell cycle	http://amigo.geneontology.org/amigo/term/GO:0000086	PSMC1 PSMD10 PPP2R1A PSMD14 ARPP19 PSMA5 PSMA8 PSMB4 PSMC2 PSMC3 TUBA1A PSMD1 PSMD13
0.000367615	14	345	3.82254	Protein-DNA complex assembly	http://amigo.geneontology.org/amigo/term/GO:0065004	PSMC1 PSMD10 RBBP7 MCM4 PSMD14 SET PSMA5 PSMA8 PSMB4 PSMC2 RBBP4 PSMC3 PSMD1 PSMD13
0.000368818	15	392	3.60453	Post-translational protein modification	http://amigo.geneontology.org/amigo/term/GO:0043687	PSMC1 CST3 PSMD10 RBBP7 PSMD14 PRKCSH STT3A PSMA5 PDIA6 PSMA8 PSMB4 PSMC2 PSMC3 PSMD1 PSMD13
0.000450072	26	1003	2.44183	Reg. of cellular catabolic proc.	http://amigo.geneontology.org/amigo/term/GO:0031329	PIK3C2A PABPC1 DNM1L PSMC1 CST3 PSMD10 SGTA NNT PSMD14 PARK7 UCHL5 SET RPL5 IGF2BP3 RPL11 PSMA5 LAMTOR1 PSMA8 PSMB4 PSMC2 PSMC3 RPS7 PSMD1 LSM1 PSMD13 PHB2
0.000462994	11	222	4.66749	Cellular response to hypoxia	http://amigo.geneontology.org/amigo/term/GO:0071456	PSMC1 PSMD10 PSMD14 PSMA5 PSMA8 PSMB4 PSMC2 PSMC3 PSMD1 PSMD13 PHB2
0.000480149	11	223	4.64656	Alpha-amino acid metabolic proc.	http://amigo.geneontology.org/amigo/term/GO:1901605	ALDH18A1 OAT ACAT1 DCT COMT MTHFD1 PARK7 PSAT1 GCSH ALDH7A1 THAP4
0.000518571	13	311	3.93755	Cell cycle G2/M phase transition	http://amigo.geneontology.org/amigo/term/GO:0044839	PSMC1 PSMD10 PPP2R1A PSMD14 ARPP19 PSMA5 PSMA8 PSMB4 PSMC2 PSMC3 TUBA1A PSMD1 PSMD13
0.000567143	21	725	2.7285	Cell cycle phase transition	http://amigo.geneontology.org/amigo/term/GO:0044770	PSMC1 PSMD10 PPP2R1A ZPR1 RPL24 PSMD14 ARPP19 PCNA GPNMB RPS6 PSMA5 PSMA8 NPM2 PSMB4 PSMC2 RPL26 PSMC3 TUBA1A PSMD1 PSMD13 PHB2
0.000571991	6	58	9.74466	Reg. of ubiquitin-protein transferase activity	http://amigo.geneontology.org/amigo/term/GO:0051438	DNM1L PARK7 RPL5 PIN1 RPL11 RPS7
0.000597588	11	229	4.52481	Ribonucleoprotein complex assembly	http://amigo.geneontology.org/amigo/term/GO:0022618	CLNS1A DDX1 RPS5 EIF5 RPS19 RPL24 RPL5 RPS10 RPL11 RPL10 RPS28
0.000615358	5	36	13.0831	Cristae formation	http://amigo.geneontology.org/amigo/term/GO:0042407	IMMT ATP5PF ATP5F1C ATP5MG ATP5ME
0.000649862	7	87	7.57918	Purine nucleoside triphosphate metabolic proc.	http://amigo.geneontology.org/amigo/term/GO:0009144	NME3 IMPDH1 ATP5PF ATP5F1C ATP5MG ATP5ME MT-CO2
0.000689384	4	19	19.8312	Ribosomal small subunit assembly	http://amigo.geneontology.org/amigo/term/GO:0000028	RPS5 RPS19 RPS10 RPS28
0.000763711	11	236	4.3906	Ribonucleoprotein complex subunit organization	http://amigo.geneontology.org/amigo/term/GO:0071826	CLNS1A DDX1 RPS5 EIF5 RPS19 RPL24 RPL5 RPS10 RPL11 RPL10 RPS28
0.00079863	13	326	3.75638	Antigen receptor-mediated signaling pathway	http://amigo.geneontology.org/amigo/term/GO:0050851	LCP2 PHPT1 PSMC1 PSMD10 PSMD14 CCR7 PSMA5 PSMA8 PSMB4 PSMC2 PSMC3 PSMD1 PSMD13
0.000799921	6	62	9.11597	Inner mitochondrial membrane organization	http://amigo.geneontology.org/amigo/term/GO:0007007	HSPA9 IMMT ATP5PF ATP5F1C ATP5MG ATP5ME
0.000799921	6	62	9.11597	Neg. reg. of ubiquitin-dependent protein catabolic proc.	http://amigo.geneontology.org/amigo/term/GO:2000059	SGTA PARK7 UCHL5 RPL5 RPL11 RPS7
0.000831046	4	20	18.8397	Neg. reg. of ubiquitin-protein transferase activity	http://amigo.geneontology.org/amigo/term/GO:0051444	PARK7 RPL5 RPL11 RPS7
0.000848433	14	376	3.50739	Response to hypoxia	http://amigo.geneontology.org/amigo/term/GO:0001666	DNM1L PSMC1 PSMD10 PSMD14 PIN1 PSMA5 PSMA8 PSMB4 PSMC2 PSMC3 PSMD1 PSMD13 PHB2 ADSL
0.000911308	13	331	3.69963	Carboxylic acid biosynthetic proc.	http://amigo.geneontology.org/amigo/term/GO:0046394	NDUFAB1 ALDH18A1 OAT ACADVL MTHFD1 PCCB ACADL SCP2 PARK7 HSD17B4 PSAT1 SUCLA2 MGST3
0.000953133	29	1245	2.19418	Immune effector proc.	http://amigo.geneontology.org/amigo/term/GO:0002252	LAMP2 HEXB ACAA1 DDX1 PYGL CST3 RPS19 IMPDH1 C1QBP PSMD14 NPC2 GNS RPS6 PFKL PSMA5 LAMTOR1 PSMC2 NCSTN GYG1 PSMC3 FTH1 PSMD1 DPP7 FUCA1 PSMD13 PPIA PHB2 TXNDC5 DDOST
0.000953133	28	1181	2.23332	Reg. of catabolic proc.	http://amigo.geneontology.org/amigo/term/GO:0009894	PIK3C2A PABPC1 DNM1L PSMC1 CST3 PSMD10 SGTA NNT PSMD14 PARK7 UCHL5 SET RPL5 PIN1 IGF2BP3 RPL11 PSMA5 LAMTOR1 PSMA8 PSMB4 PSMC2 FBP1 PSMC3 RPS7 PSMD1 LSM1 PSMD13 PHB2
0.000953133	17	534	2.99882	Neg. reg. of cell cycle	http://amigo.geneontology.org/amigo/term/GO:0045786	IPO5 PSMC1 PSMD10 RBBP7 RNF167 PSMD14 PCNA GPNMB PSMA5 PSMA8 PSMB4 PSMC2 RPL26 RBBP4 PSMC3 PSMD1 PSMD13
0.000980533	9	163	5.20114	Mitochondrial membrane organization	http://amigo.geneontology.org/amigo/term/GO:0007006	PDCD5 HSPA9 IMMT ATP5PF ATP5F1C ATP5MG ATP5ME HSPA4 CNP
0.00109451	10	205	4.59504	Neg. reg. of canonical Wnt signaling pathway	http://amigo.geneontology.org/amigo/term/GO:0090090	PSMC1 PSMD10 PSMD14 PSMA5 PSMA8 PSMB4 PSMC2 PSMC3 PSMD1 PSMD13
0.00110364	8	129	5.84176	Cellular amino acid catabolic proc.	http://amigo.geneontology.org/amigo/term/GO:0009063	OAT ACAT1 MCCC1 ALDH6A1 ECHS1 IVD GCSH ALDH7A1
0.00123124	14	391	3.37283	Response to decreased oxygen levels	http://amigo.geneontology.org/amigo/term/GO:0036293	DNM1L PSMC1 PSMD10 PSMD14 PIN1 PSMA5 PSMA8 PSMB4 PSMC2 PSMC3 PSMD1 PSMD13 PHB2 ADSL
0.00132905	14	394	3.34715	Protein-DNA complex subunit organization	http://amigo.geneontology.org/amigo/term/GO:0071824	PSMC1 PSMD10 RBBP7 MCM4 PSMD14 SET PSMA5 PSMA8 PSMB4 PSMC2 RBBP4 PSMC3 PSMD1 PSMD13
0.00136698	15	446	3.16811	Neg. reg. of cell cycle proc.	http://amigo.geneontology.org/amigo/term/GO:0010948	PSMC1 PSMD10 RBBP7 PSMD14 PCNA GPNMB PSMA5 PSMA8 PSMB4 PSMC2 RPL26 RBBP4 PSMC3 PSMD1 PSMD13
0.00136698	11	254	4.07946	Reg. of proteolysis involved in cellular protein catabolic proc.	http://amigo.geneontology.org/amigo/term/GO:1903050	PSMC1 PSMD10 SGTA PSMD14 PARK7 UCHL5 RPL5 RPL11 PSMC2 PSMC3 RPS7
0.00138596	4	23	16.3823	Mitochondrial ATP synthesis coupled proton transport	http://amigo.geneontology.org/amigo/term/GO:0042776	ATP5PF ATP5F1C ATP5MG ATP5ME
0.00139592	3	9	31.3994	Biotin metabolic proc.	http://amigo.geneontology.org/amigo/term/GO:0006768	MCCC1 PCCB PC
0.00187866	10	220	4.28174	Tumor necrosis factor-mediated signaling pathway	http://amigo.geneontology.org/amigo/term/GO:0033209	PSMC1 PSMD10 PSMD14 PSMA5 PSMA8 PSMB4 PSMC2 PSMC3 PSMD1 PSMD13
0.00206764	8	142	5.30695	Neg. reg. of protein catabolic proc.	http://amigo.geneontology.org/amigo/term/GO:0042177	CST3 SGTA PARK7 UCHL5 RPL5 PIN1 RPL11 RPS7
0.00261309	12	322	3.5105	Reg. of canonical Wnt signaling pathway	http://amigo.geneontology.org/amigo/term/GO:0060828	PSMC1 PSMD10 KPNA1 PSMD14 PIN1 PSMA5 PSMA8 PSMB4 PSMC2 PSMC3 PSMD1 PSMD13
0.00291148	4	28	13.4569	Nucleobase-containing small molecule interconversion	http://amigo.geneontology.org/amigo/term/GO:0015949	AK2 NME3 DUT RRM1
0.00291148	4	28	13.4569	Energy coupled proton transport, down electrochemical gradient	http://amigo.geneontology.org/amigo/term/GO:0015985	ATP5PF ATP5F1C ATP5MG ATP5ME
0.00291148	4	28	13.4569	Reg. of ubiquitin protein ligase activity	http://amigo.geneontology.org/amigo/term/GO:1904666	DNM1L RPL5 RPL11 RPS7
0.00300868	22	889	2.33112	Reg. of cell cycle proc.	http://amigo.geneontology.org/amigo/term/GO:0010564	NSFL1C RANBP1 PSMC1 PSMD10 RBBP7 PPP2R1A PSMD14 PIN1 PCNA GPNMB PSMA5 PSMA8 NPM2 PSMB4 PSMC2 RPL26 RBBP4 PSMC3 TUBA1A PSMD1 PSMD13 PHB2
0.00300868	12	328	3.44628	Protein deubiquitination	http://amigo.geneontology.org/amigo/term/GO:0016579	PSMC1 PSMD10 PSMD14 PARK7 UCHL5 PSMA5 PSMA8 PSMB4 PSMC2 PSMC3 PSMD1 PSMD13
0.00302226	31	1475	1.97976	Leukocyte activation	http://amigo.geneontology.org/amigo/term/GO:0045321	LAMP2 LCP2 HEXB ACAA1 PYGL CST3 IMPDH1 PSMD14 RPL22 ZP4 NPC2 CCR7 GNS GPNMB RPS6 PFKL PSMA5 LAMTOR1 PSMC2 NCSTN GYG1 PSMC3 FTH1 PSMD1 DPP7 FUCA1 PSMD13 PPIA PHB2 TXNDC5 DDOST
0.00303942	25	1079	2.18254	Protein catabolic proc.	http://amigo.geneontology.org/amigo/term/GO:0030163	LAMP2 NSFL1C PSMC1 CST3 PSMD10 SGTA RNF167 PSMD14 PARK7 UCHL5 RPL5 CLPP PIN1 PPT1 RPL11 PSMA5 ABHD10 PCYOX1L PSMA8 PSMB4 PSMC2 PSMC3 RPS7 PSMD1 PSMD13
0.00308758	18	652	2.60057	Reg. of mitotic cell cycle	http://amigo.geneontology.org/amigo/term/GO:0007346	PSMC1 PSMD10 PPP2R1A PSMD14 PIN1 PCNA GPNMB PSMA5 PSMA8 NPM2 PSMB4 PSMC2 RPL26 PSMC3 TUBA1A PSMD1 PSMD13 PHB2
0.00319708	13	381	3.21412	Protein polyubiquitination	http://amigo.geneontology.org/amigo/term/GO:0000209	PSMC1 PSMD10 RNF167 PSMD14 PSMA5 PSMA8 PSMB4 PSMC2 PSMC3 THOP1 PSMD1 PSMD13 PPIA
0.00324383	4	29	12.9929	Ribosomal large subunit assembly	http://amigo.geneontology.org/amigo/term/GO:0000027	RPL24 RPL5 RPL11 RPL10
0.00359045	11	287	3.61039	Stem cell differentiation	http://amigo.geneontology.org/amigo/term/GO:0048863	PSMC1 PSMD10 HSPA9 PSMD14 PSMA5 PSMA8 PSMB4 PSMC2 PSMC3 PSMD1 PSMD13
0.00361793	22	903	2.29498	Cellular protein catabolic proc.	http://amigo.geneontology.org/amigo/term/GO:0044257	LAMP2 NSFL1C PSMC1 PSMD10 SGTA RNF167 PSMD14 PARK7 UCHL5 RPL5 CLPP PPT1 RPL11 PSMA5 PCYOX1L PSMA8 PSMB4 PSMC2 PSMC3 RPS7 PSMD1 PSMD13
0.00381141	36	1847	1.83603	Reg. of cell death	http://amigo.geneontology.org/amigo/term/GO:0010941	MYDGF DNM1L PSMC1 PSMD10 PDCD5 CEACAM5 C1QBP ZPR1 NNT HSPA9 LOX KPNA1 PARK7 NENF TXNDC12 SET CCR7 PIN1 PPT1 GPNMB RPS6 ARHGDIA RPL11 ARL6IP5 RPL10 CAST RPL26 NCSTN PRDX3 NPAS2 RPS7 ATOX1 PPIA MT-CO2 PHB2 TXNDC5
0.00395228	15	497	2.84301	Proteasome-mediated ubiquitin-dependent protein catabolic proc.	http://amigo.geneontology.org/amigo/term/GO:0043161	NSFL1C PSMC1 PSMD10 SGTA PSMD14 PARK7 UCHL5 RPL11 PSMA5 PSMA8 PSMB4 PSMC2 PSMC3 PSMD1 PSMD13
0.00403268	14	444	2.97022	Reg. of protein catabolic proc.	http://amigo.geneontology.org/amigo/term/GO:0042176	PSMC1 CST3 PSMD10 SGTA PSMD14 PARK7 UCHL5 RPL5 PIN1 RPL11 PSMC2 PSMC3 RPS7 PSMD1
0.0040822	3	13	21.7381	Mitochondrial electron transport, ubiquinol to cytochrome c	http://amigo.geneontology.org/amigo/term/GO:0006122	UQCRC1 UQCRB CYC1
0.0040822	4	31	12.1546	Protein N-linked glycosylation via asparagine	http://amigo.geneontology.org/amigo/term/GO:0018279	RPN2 STT3A RPN1 DDOST
0.0040822	3	13	21.7381	Alpha-linolenic acid metabolic proc.	http://amigo.geneontology.org/amigo/term/GO:0036109	ACAA1 SCP2 HSD17B4
0.0040822	3	13	21.7381	Neg. reg. of ubiquitin protein ligase activity	http://amigo.geneontology.org/amigo/term/GO:1904667	RPL5 RPL11 RPS7
0.00413832	5	56	8.41057	ATP biosynthetic proc.	http://amigo.geneontology.org/amigo/term/GO:0006754	ATP5PF ATP5F1C ATP5MG ATP5ME MT-CO2
0.0043202	2	3	62.7989	Carnitine metabolic process, CoA-linked	http://amigo.geneontology.org/amigo/term/GO:0019254	ACADL ACADM
0.0043202	2	3	62.7989	Pos. reg. of mitotic centrosome separation	http://amigo.geneontology.org/amigo/term/GO:0046604	NSFL1C RANBP1
0.0044777	26	1178	2.07908	Cellular lipid metabolic proc.	http://amigo.geneontology.org/amigo/term/GO:0044255	NDUFAB1 PIK3C2A HEXB ACAA1 ACADVL ACAT1 ETFB PPP2R1A PCCB ACADL SCP2 ACADM NPC2 ECHS1 IVD PPT1 HSD17B4 HADHB ETFA LAMTOR1 ECI1 SDR16C5 ACAD9 FUCA1 ECI2 PHB2
0.0044963	12	346	3.26699	Protein modification by small protein removal	http://amigo.geneontology.org/amigo/term/GO:0070646	PSMC1 PSMD10 PSMD14 PARK7 UCHL5 PSMA5 PSMA8 PSMB4 PSMC2 PSMC3 PSMD1 PSMD13
0.00450639	4	32	11.7748	Peptidyl-asparagine modification	http://amigo.geneontology.org/amigo/term/GO:0018196	RPN2 STT3A RPN1 DDOST
0.00451981	11	297	3.48883	Pos. reg. of innate immune response	http://amigo.geneontology.org/amigo/term/GO:0045089	PSMC1 PSMD10 RPS19 PSMD14 PSMA5 PSMA8 PSMB4 PSMC2 PSMC3 PSMD1 PSMD13
0.00456397	25	1115	2.11207	Neg. reg. of cell death	http://amigo.geneontology.org/amigo/term/GO:0060548	MYDGF PSMC1 PSMD10 CEACAM5 ZPR1 NNT HSPA9 PARK7 NENF TXNDC12 SET CCR7 PIN1 PPT1 GPNMB RPS6 ARHGDIA RPL10 CAST PRDX3 NPAS2 ATOX1 PPIA PHB2 TXNDC5
0.00461587	11	298	3.47712	Antigen processing and presentation of exogenous peptide antigen	http://amigo.geneontology.org/amigo/term/GO:0002478	CAPZB PSMC1 PSMD10 PSMD14 PSMA5 PSMA8 PSMB4 PSMC2 PSMC3 PSMD1 PSMD13
0.00468573	13	400	3.06145	Reg. of Wnt signaling pathway	http://amigo.geneontology.org/amigo/term/GO:0030111	PSMC1 PSMD10 PPP2R1A KPNA1 PSMD14 PIN1 PSMA5 PSMA8 PSMB4 PSMC2 PSMC3 PSMD1 PSMD13
0.00468573	5	58	8.12055	Pos. reg. of intrinsic apoptotic signaling pathway	http://amigo.geneontology.org/amigo/term/GO:2001244	DNM1L PARK7 RPL11 RPL26 RPS7
0.00473166	14	454	2.90479	Pos. reg. of defense response	http://amigo.geneontology.org/amigo/term/GO:0031349	PSMC1 PSMD10 RPS19 PSMD14 PARK7 CCR7 PSMA5 PSMA8 PSMB4 PSMC2 PSMC3 NPAS2 PSMD1 PSMD13
0.00474667	10	252	3.73803	Response to interleukin-1	http://amigo.geneontology.org/amigo/term/GO:0070555	PSMC1 PSMD10 PSMD14 PSMA5 PSMA8 PSMB4 PSMC2 PSMC3 PSMD1 PSMD13
0.00501595	19	745	2.40237	Modification-dependent protein catabolic proc.	http://amigo.geneontology.org/amigo/term/GO:0019941	NSFL1C PSMC1 PSMD10 SGTA RNF167 PSMD14 PARK7 UCHL5 RPL5 RPL11 PSMA5 PCYOX1L PSMA8 PSMB4 PSMC2 PSMC3 RPS7 PSMD1 PSMD13
0.00564751	10	258	3.6511	Protein folding	http://amigo.geneontology.org/amigo/term/GO:0006457	PDIA5 GANAB PSMC1 SGTA PDCD5 HSPA9 PRKCSH PDIA6 PDIA4 PPIA
0.00652459	14	470	2.80591	Reg. of translation	http://amigo.geneontology.org/amigo/term/GO:0006417	PABPC1 EIF4G3 DDX1 EIF5 MTPN C1QBP RPL22 RPL5 HABP4 IGF2BP3 RPL10 EIF4A2 RPL26 LSM1
0.00659602	9	217	3.90684	Reg. of proteasomal protein catabolic proc.	http://amigo.geneontology.org/amigo/term/GO:0061136	PSMC1 PSMD10 SGTA PSMD14 PARK7 UCHL5 RPL11 PSMC2 PSMC3
0.00800982	2	4	47.0992	Pos. reg. of cellular amino acid metabolic proc.	http://amigo.geneontology.org/amigo/term/GO:0045764	COMT PARK7
0.00801065	12	372	3.03866	Canonical Wnt signaling pathway	http://amigo.geneontology.org/amigo/term/GO:0060070	PSMC1 PSMD10 KPNA1 PSMD14 PIN1 PSMA5 PSMA8 PSMB4 PSMC2 PSMC3 PSMD1 PSMD13
0.00816456	9	224	3.78476	Reg. of signal transduction by p53 class mediator	http://amigo.geneontology.org/amigo/term/GO:1901796	PSMD10 RBBP7 RPL5 PIN1 RPL11 RPL26 RBBP4 TAF3 RPS7
0.00823809	20	841	2.24015	Proteolysis involved in cellular protein catabolic proc.	http://amigo.geneontology.org/amigo/term/GO:0051603	NSFL1C PSMC1 PSMD10 SGTA RNF167 PSMD14 PARK7 UCHL5 RPL5 CLPP RPL11 PSMA5 PCYOX1L PSMA8 PSMB4 PSMC2 PSMC3 RPS7 PSMD1 PSMD13
0.0083429	15	540	2.61662	Reg. of cellular amide metabolic proc.	http://amigo.geneontology.org/amigo/term/GO:0034248	PABPC1 EIF4G3 DDX1 EIF5 MTPN C1QBP RPL22 RPL5 PIN1 HABP4 IGF2BP3 RPL10 EIF4A2 RPL26 LSM1
0.00872255	6	101	5.59594	Dicarboxylic acid metabolic proc.	http://amigo.geneontology.org/amigo/term/GO:0043648	ALDH18A1 OAT FH MTHFD1 SDHB SUCLA2
0.00890461	32	1658	1.81806	Cell activation	http://amigo.geneontology.org/amigo/term/GO:0001775	LAMP2 LCP2 HEXB ACAA1 PYGL CST3 IMPDH1 KPNA1 PSMD14 RPL22 ZP4 NPC2 CCR7 GNS GPNMB RPS6 PFKL PSMA5 LAMTOR1 PSMC2 NCSTN GYG1 PSMC3 FTH1 PSMD1 DPP7 FUCA1 PSMD13 PPIA PHB2 TXNDC5 DDOST
0.0101553	17	670	2.39011	Carbohydrate metabolic proc.	http://amigo.geneontology.org/amigo/term/GO:0005975	HEXB IDH3G GANAB PYGL TPD52L2 GNPDA1 ACADM ARPP19 PDHA1 PFKL ABHD10 RPIA GYG1 FBP1 IDH3A PC FUCA1
0.01125	18	738	2.29752	Ubiquitin-dependent protein catabolic proc.	http://amigo.geneontology.org/amigo/term/GO:0006511	NSFL1C PSMC1 PSMD10 SGTA RNF167 PSMD14 PARK7 UCHL5 RPL5 RPL11 PSMA5 PSMA8 PSMB4 PSMC2 PSMC3 RPS7 PSMD1 PSMD13
0.0114108	15	558	2.53221	Proteasomal protein catabolic proc.	http://amigo.geneontology.org/amigo/term/GO:0010498	NSFL1C PSMC1 PSMD10 SGTA PSMD14 PARK7 UCHL5 RPL11 PSMA5 PSMA8 PSMB4 PSMC2 PSMC3 PSMD1 PSMD13
0.0117685	3	19	14.8734	Amino-acid betaine metabolic proc.	http://amigo.geneontology.org/amigo/term/GO:0006577	ACADL ACADM ALDH7A1
0.0117887	5	72	6.54155	Alpha-amino acid biosynthetic proc.	http://amigo.geneontology.org/amigo/term/GO:1901607	ALDH18A1 OAT MTHFD1 PARK7 PSAT1
0.0125955	2	5	37.6793	Outer mitochondrial membrane organization	http://amigo.geneontology.org/amigo/term/GO:0007008	PDCD5 HSPA4
0.0125955	2	5	37.6793	Protein insertion into mitochondrial outer membrane	http://amigo.geneontology.org/amigo/term/GO:0045040	PDCD5 HSPA4
0.0125955	2	5	37.6793	Reg. of chaperone-mediated protein folding	http://amigo.geneontology.org/amigo/term/GO:1903644	SGTA PDCD5
0.0125955	2	5	37.6793	Neg. reg. of protein neddylation	http://amigo.geneontology.org/amigo/term/GO:2000435	RPL5 RPL11
0.0126204	4	43	8.76264	Purine ribonucleoside monophosphate metabolic proc.	http://amigo.geneontology.org/amigo/term/GO:0009167	AK2 IMPDH1 PAICS ADSL
0.0127345	30	1555	1.81733	Lipid metabolic proc.	http://amigo.geneontology.org/amigo/term/GO:0006629	NDUFAB1 PIK3C2A HEXB ACAA1 ACADVL ACAT1 COMT ETFB PPP2R1A PCCB ACADL SCP2 ACADM NPC2 CCR7 ECHS1 IVD PPT1 HSD17B4 HADHB ETFA MGST3 LAMTOR1 ECI1 SDR16C5 PC ACAD9 FUCA1 ECI2 PHB2
0.0133757	3	20	14.1298	Mitochondrial electron transport, cytochrome c to oxygen	http://amigo.geneontology.org/amigo/term/GO:0006123	COX6B1 COX5B MT-CO2
0.0134466	11	344	3.01216	Pos. reg. of response to biotic stimulus	http://amigo.geneontology.org/amigo/term/GO:0002833	PSMC1 PSMD10 RPS19 PSMD14 PSMA5 PSMA8 PSMB4 PSMC2 PSMC3 PSMD1 PSMD13
0.0134466	12	398	2.84015	Antigen processing and presentation	http://amigo.geneontology.org/amigo/term/GO:0019882	CAPZB PSMC1 PSMD10 PSMD14 CCR7 PSMA5 PSMA8 PSMB4 PSMC2 PSMC3 PSMD1 PSMD13
0.0135437	4	44	8.56349	Nucleoside monophosphate biosynthetic proc.	http://amigo.geneontology.org/amigo/term/GO:0009124	IMPDH1 PAICS DUT ADSL
0.0136299	10	293	3.21496	Neg. reg. of transferase activity	http://amigo.geneontology.org/amigo/term/GO:0051348	PHPT1 IPO5 RTRAF PARK7 RPL5 RPL11 EIF4A2 PRDX3 RPS7 PPIA
0.0140872	29	1496	1.82604	Cell cycle proc.	http://amigo.geneontology.org/amigo/term/GO:0022402	NSFL1C RANBP1 PSMC1 PSMD10 RBBP7 MCM4 PPP2R1A ZPR1 RPL24 PSMD14 SET PIN1 ARPP19 PCNA GPNMB RPS6 PSMA5 PSMA8 NPM2 PSMB4 PSMC2 RPL26 RBBP4 PSMC3 TUBA1A PSMD1 BANF1 PSMD13 PHB2
0.0140881	31	1639	1.78166	Reg. of apoptotic proc.	http://amigo.geneontology.org/amigo/term/GO:0042981	MYDGF DNM1L PSMD10 PDCD5 CEACAM5 C1QBP ZPR1 NNT HSPA9 LOX KPNA1 PARK7 TXNDC12 SET CCR7 PIN1 PPT1 RPS6 ARHGDIA RPL11 ARL6IP5 RPL10 CAST RPL26 NCSTN PRDX3 RPS7 ATOX1 PPIA PHB2 TXNDC5
0.0151348	3	21	13.4569	Purine ribonucleoside monophosphate biosynthetic proc.	http://amigo.geneontology.org/amigo/term/GO:0009168	IMPDH1 PAICS ADSL
0.0160596	19	830	2.15635	Reg. of proteolysis	http://amigo.geneontology.org/amigo/term/GO:0030162	GLG1 PSMC1 CST3 PSMD10 SGTA PDCD5 PSMD14 PARK7 UCHL5 RPL5 RPL11 ARL6IP5 CAST PSMC2 NCSTN SERPINI1 PRDX3 PSMC3 RPS7
0.0176471	2	6	31.3994	5-phosphoribose 1-diphosphate biosynthetic proc.	http://amigo.geneontology.org/amigo/term/GO:0006015	PYGL PRPSAP1
0.0176471	2	6	31.3994	Isocitrate metabolic proc.	http://amigo.geneontology.org/amigo/term/GO:0006102	IDH3G IDH3A
0.0176471	2	6	31.3994	Succinate metabolic proc.	http://amigo.geneontology.org/amigo/term/GO:0006105	SDHB SUCLA2
0.0176471	5	80	5.8874	Cellular amino acid biosynthetic proc.	http://amigo.geneontology.org/amigo/term/GO:0008652	ALDH18A1 OAT MTHFD1 PARK7 PSAT1
0.0176471	5	80	5.8874	Nucleoside monophosphate metabolic proc.	http://amigo.geneontology.org/amigo/term/GO:0009123	AK2 IMPDH1 PAICS DUT ADSL
0.0176471	2	6	31.3994	Protein lipoylation	http://amigo.geneontology.org/amigo/term/GO:0009249	NDUFAB1 GCSH
0.0179619	4	48	7.84986	Neg. reg. of proteasomal ubiquitin-dependent protein catabolic proc.	http://amigo.geneontology.org/amigo/term/GO:0032435	SGTA PARK7 UCHL5 RPL11
0.0192774	4	49	7.68966	Reg. of glycoprotein metabolic proc.	http://amigo.geneontology.org/amigo/term/GO:1903018	CST3 HBEGF CCR7 NCSTN
0.0193612	21	978	2.02266	Neg. reg. of apoptotic proc.	http://amigo.geneontology.org/amigo/term/GO:0043066	MYDGF PSMD10 CEACAM5 ZPR1 NNT HSPA9 PARK7 TXNDC12 SET CCR7 PIN1 PPT1 RPS6 ARHGDIA RPL10 CAST PRDX3 ATOX1 PPIA PHB2 TXNDC5
0.0197003	13	477	2.56725	Immune response-activating cell surface receptor signaling pathway	http://amigo.geneontology.org/amigo/term/GO:0002429	LCP2 PHPT1 PSMC1 PSMD10 PSMD14 CCR7 PSMA5 PSMA8 PSMB4 PSMC2 PSMC3 PSMD1 PSMD13
0.0197003	13	477	2.56725	Immune response-activating signal transduction	http://amigo.geneontology.org/amigo/term/GO:0002757	LCP2 PHPT1 PSMC1 PSMD10 PSMD14 CCR7 PSMA5 PSMA8 PSMB4 PSMC2 PSMC3 PSMD1 PSMD13
0.0203574	31	1684	1.73406	Reg. of programmed cell death	http://amigo.geneontology.org/amigo/term/GO:0043067	MYDGF DNM1L PSMD10 PDCD5 CEACAM5 C1QBP ZPR1 NNT HSPA9 LOX KPNA1 PARK7 TXNDC12 SET CCR7 PIN1 PPT1 RPS6 ARHGDIA RPL11 ARL6IP5 RPL10 CAST RPL26 NCSTN PRDX3 RPS7 ATOX1 PPIA PHB2 TXNDC5
0.0203574	8	211	3.5715	Carbohydrate derivative catabolic proc.	http://amigo.geneontology.org/amigo/term/GO:1901136	HEXB ACAT1 CST3 GNPDA1 DUT GNS ABHD10 FUCA1
0.0204023	4	50	7.53587	Cellular modified amino acid biosynthetic proc.	http://amigo.geneontology.org/amigo/term/GO:0042398	MTHFD1 PARK7 ACADM ALDH7A1
0.0211388	3	24	11.7748	Pos. reg. of neutrophil chemotaxis	http://amigo.geneontology.org/amigo/term/GO:0090023	DNM1L C1QBP CCR7
0.0211388	3	24	11.7748	Neg. reg. of protein acetylation	http://amigo.geneontology.org/amigo/term/GO:1901984	PARK7 SET SDR16C5
0.022689	15	606	2.33164	Morphogenesis of an epithelium	http://amigo.geneontology.org/amigo/term/GO:0002009	MTHFD1 PSMC1 PSMD10 HBEGF PSMD14 PSMA5 PSMA8 PSMB4 PSMC2 IFT122 PSMC3 RPS7 PSMD1 PSMD13 PHB2
0.0229789	15	607	2.3278	Organic hydroxy compound metabolic proc.	http://amigo.geneontology.org/amigo/term/GO:1901615	ACAA1 IDH3G ACADVL DCT COMT MTPN ACADL SCP2 PARK7 NPC2 PCBD2 HSD17B4 PSAT1 IDH3A SDR16C5
0.0230908	5	86	5.47665	Reg. of translational initiation	http://amigo.geneontology.org/amigo/term/GO:0006446	EIF4G3 DDX1 EIF5 HABP4 EIF4A2
0.0230908	7	169	3.90171	Reg. of intrinsic apoptotic signaling pathway	http://amigo.geneontology.org/amigo/term/GO:2001242	DNM1L PARK7 TXNDC12 RPL11 RPL26 RPS7 PPIA
0.0231581	2	7	26.9138	de novo IMP biosynthetic proc.	http://amigo.geneontology.org/amigo/term/GO:0006189	PAICS ADSL
0.0231581	2	7	26.9138	Leucine catabolic proc.	http://amigo.geneontology.org/amigo/term/GO:0006552	MCCC1 IVD
0.0231581	2	7	26.9138	Pos. reg. of hydrogen peroxide metabolic proc.	http://amigo.geneontology.org/amigo/term/GO:0010726	NNT MT-CO2
0.0231581	2	7	26.9138	Protein localization to cytoplasmic stress granule	http://amigo.geneontology.org/amigo/term/GO:1903608	DDX1 SSB
0.0243391	21	1001	1.97619	Neg. reg. of programmed cell death	http://amigo.geneontology.org/amigo/term/GO:0043069	MYDGF PSMD10 CEACAM5 ZPR1 NNT HSPA9 PARK7 TXNDC12 SET CCR7 PIN1 PPT1 RPS6 ARHGDIA RPL10 CAST PRDX3 ATOX1 PPIA PHB2 TXNDC5
0.0248664	24	1209	1.86994	Reg. of cell cycle	http://amigo.geneontology.org/amigo/term/GO:0051726	IPO5 NSFL1C RANBP1 PSMC1 PSMD10 RBBP7 PPP2R1A RNF167 PSMD14 PIN1 PCNA GPNMB PSMA5 PSMA8 NPM2 PSMB4 PSMC2 RPL26 RBBP4 PSMC3 TUBA1A PSMD1 PSMD13 PHB2
0.0249984	5	88	5.35218	Water-soluble vitamin metabolic proc.	http://amigo.geneontology.org/amigo/term/GO:0006767	MCCC1 MTHFD1 PCCB PSAT1 PC
0.0272697	20	944	1.99573	MAPK cascade	http://amigo.geneontology.org/amigo/term/GO:0000165	MYDGF PSMC1 PSMD10 HBEGF PSMD14 NENF CCR7 PIN1 GPNMB PSMA5 ARL6IP5 LAMTOR1 PSMA8 PSMB4 PSMC2 PSMC3 PSMD1 PSMD13 PPIA PHB2
0.0279356	15	622	2.27166	Pos. reg. of response to external stimulus	http://amigo.geneontology.org/amigo/term/GO:0032103	DNM1L PSMC1 PSMD10 RPS19 C1QBP PSMD14 PARK7 CCR7 PSMA5 PSMA8 PSMB4 PSMC2 PSMC3 PSMD1 PSMD13
0.0279356	21	1014	1.95085	Membrane organization	http://amigo.geneontology.org/amigo/term/GO:0061024	PIK3C2A DNM1L NSFL1C SGTA PDCD5 PPP2R1A HSPA9 HBEGF SCP2 NPC2 PPT1 IMMT ATP5PF ATP5F1C ATP5MG ATP5ME HSPA4 TMEM43 CNP BANF1 PPIA
0.0283054	10	329	2.86317	Signal transduction by p53 class mediator	http://amigo.geneontology.org/amigo/term/GO:0072331	PSMD10 RBBP7 RPL5 PIN1 PCNA RPL11 RPL26 RBBP4 TAF3 RPS7
0.02832	11	385	2.69138	Neg. reg. of proteolysis	http://amigo.geneontology.org/amigo/term/GO:0045861	GLG1 CST3 SGTA PARK7 UCHL5 RPL5 RPL11 CAST SERPINI1 PRDX3 RPS7
0.0285482	12	443	2.55165	Glycoprotein metabolic proc.	http://amigo.geneontology.org/amigo/term/GO:0009100	HEXB GANAB CST3 HBEGF PARK7 RPN2 CCR7 PRKCSH STT3A NCSTN RPN1 DDOST
0.0288736	24	1226	1.84401	Neg. reg. of protein metabolic proc.	http://amigo.geneontology.org/amigo/term/GO:0051248	IPO5 PABPC1 RTRAF GLG1 CST3 SGTA PPP2R1A NNT HBEGF PARK7 UCHL5 SET RPL5 PIN1 ARPP19 IGF2BP3 RPL11 CAST SERPINI1 PRDX3 SDR16C5 RPS7 LSM1 PPIA
0.0291975	2	8	23.5496	Proline biosynthetic proc.	http://amigo.geneontology.org/amigo/term/GO:0006561	ALDH18A1 OAT
0.0291975	2	8	23.5496	Amino-acid betaine biosynthetic proc.	http://amigo.geneontology.org/amigo/term/GO:0006578	ACADM ALDH7A1
0.0291975	2	8	23.5496	Elastin metabolic proc.	http://amigo.geneontology.org/amigo/term/GO:0051541	CST3 HBEGF
0.0291975	2	8	23.5496	L-proline biosynthetic proc.	http://amigo.geneontology.org/amigo/term/GO:0055129	ALDH18A1 OAT
0.0291975	2	8	23.5496	Establishment of integrated proviral latency	http://amigo.geneontology.org/amigo/term/GO:0075713	BANF1 PPIA
0.0303584	4	57	6.61041	Maturation of SSU-rRNA	http://amigo.geneontology.org/amigo/term/GO:0030490	RPS19 RPS8 RPS21 RPS28
0.0303584	5	93	5.06443	Neg. reg. of protein ubiquitination	http://amigo.geneontology.org/amigo/term/GO:0031397	PARK7 RPL5 RPL11 RPS7 PPIA
0.0322451	4	58	6.49644	Hydrogen peroxide metabolic proc.	http://amigo.geneontology.org/amigo/term/GO:0042743	NNT PARK7 PRDX3 MT-CO2
0.0348904	8	234	3.22046	Neg. reg. of neuron death	http://amigo.geneontology.org/amigo/term/GO:1901215	PSMC1 ZPR1 PARK7 NENF SET PIN1 PPT1 GPNMB
0.0361533	4	60	6.27989	Ribonucleoside monophosphate metabolic proc.	http://amigo.geneontology.org/amigo/term/GO:0009161	AK2 IMPDH1 PAICS ADSL
0.0363583	2	9	20.933	Leucine metabolic proc.	http://amigo.geneontology.org/amigo/term/GO:0006551	MCCC1 IVD
0.0364947	3	30	9.41983	Pos. reg. of transcription initiation from RNA polymerase II promoter	http://amigo.geneontology.org/amigo/term/GO:0060261	SUB1 PSMC2 PSMC3
0.037777	25	1329	1.77198	Response to abiotic stimulus	http://amigo.geneontology.org/amigo/term/GO:0009628	ACADVL DCT DNM1L PSMC1 PSMD10 RBBP7 MTPN PSMD14 ACADM PIN1 HABP4 PCNA ARHGDIA PSMA5 PSMA8 PSMB4 PSMC2 RPL26 PSMC3 RRM1 PSMD1 PSMD13 MT-CO2 PHB2 ADSL
0.0396966	3	31	9.11597	Reg. of neutrophil chemotaxis	http://amigo.geneontology.org/amigo/term/GO:0090022	DNM1L C1QBP CCR7
0.0397474	7	190	3.47047	Reg. of ubiquitin-dependent protein catabolic proc.	http://amigo.geneontology.org/amigo/term/GO:2000058	PSMD10 SGTA PARK7 UCHL5 RPL5 RPL11 RPS7
0.0397964	10	349	2.69909	Neg. reg. of catabolic proc.	http://amigo.geneontology.org/amigo/term/GO:0009895	PABPC1 CST3 SGTA PARK7 UCHL5 RPL5 PIN1 RPL11 FBP1 RPS7
0.0406409	14	590	2.23522	Activation of immune response	http://amigo.geneontology.org/amigo/term/GO:0002253	LCP2 PHPT1 PSMC1 PSMD10 C1QBP PSMD14 CCR7 PSMA5 PSMA8 PSMB4 PSMC2 PSMC3 PSMD1 PSMD13
0.0417333	7	192	3.43431	Nucleus organization	http://amigo.geneontology.org/amigo/term/GO:0006997	NSFL1C RPS19 PPP2R1A ZPR1 HABP4 TMEM43 BANF1
0.0434636	2	10	18.8397	Protein depalmitoylation	http://amigo.geneontology.org/amigo/term/GO:0002084	PPT1 ABHD10
0.0434636	2	10	18.8397	Pos. reg. of sequestering of triglyceride	http://amigo.geneontology.org/amigo/term/GO:0010890	PLIN3 PLIN2
0.0434636	2	10	18.8397	Fructose 1,6-bisphosphate metabolic proc.	http://amigo.geneontology.org/amigo/term/GO:0030388	PFKL FBP1
0.0434636	2	10	18.8397	Pos. reg. of dendritic cell chemotaxis	http://amigo.geneontology.org/amigo/term/GO:2000510	C1QBP CCR7
0.0436149	8	245	3.07586	Protein phosphopantetheinylation	http://amigo.geneontology.org/amigo/term/GO:0018215	PDIA5 LOX PPT1 PDIA6 ABHD10 PDIA4 CRELD2 TXNDC5
0.0444499	6	147	3.84483	Detoxification	http://amigo.geneontology.org/amigo/term/GO:0098754	NNT PARK7 MT2A MGST3 PRDX3 TXNRD3
0.04603	3	33	8.56349	Aromatic amino acid family metabolic proc.	http://amigo.geneontology.org/amigo/term/GO:0009072	DCT PARK7 THAP4
0.0487007	22	1145	1.80992	Neg. reg. of cellular protein metabolic proc.	http://amigo.geneontology.org/amigo/term/GO:0032269	IPO5 PABPC1 RTRAF GLG1 CST3 SGTA PPP2R1A NNT PARK7 UCHL5 SET RPL5 ARPP19 IGF2BP3 RPL11 CAST SERPINI1 PRDX3 SDR16C5 RPS7 LSM1 PPIA
0.0494091	5	106	4.44332	Neg. reg. of protein modification by small protein conjugation or removal	http://amigo.geneontology.org/amigo/term/GO:1903321	PARK7 RPL5 RPL11 RPS7 PPIA

## Sheet: Cellular component
Enrichment FDR	nGenes	Pathway Genes	Fold Enrichment	Pathway	URL	Genes
7.21148e-27	28	123	21.4435	Cytosolic ribosome	http://amigo.geneontology.org/amigo/term/GO:0022626	RPL18 RPL31 RPS5 RPS19 RPL19 RPL34 RPS12 RPL24 RPL22 RPL21 RPL5 RPS10 RPL36 RPL35 RPS6 RPL11 RPS8 RPL32 RPL10 RPL26 RPL9 RPL13 RPS21 RPS7 RPL15 RPL14 RPS28 RPL17
2.40262e-23	75	1816	3.89035	Mitochondrion	http://amigo.geneontology.org/amigo/term/GO:0005739	AK2 NDUFAB1 UQCRC1 ALDH18A1 OAT IDH3G ACADVL ACAT1 SLC25A3 MCCC1 DDX1 DNM1L FH NDUFB7 MTHFD1 ETFB PPP2R1A C1QBP NNT HSPA9 PCCB ACADL SCP2 PARK7 ACADM SDHB NENF HSDL2 ALDH6A1 CISD1 CLPP COX6B1 CCR7 PIN1 ECHS1 IVD DUT NDUFA10 NDUFA2 PDHA1 IMMT COX5B SUCLA2 NIPSNAP3A HADHB NDUFA9 ETFA GCSH ABHD10 MRPL39 ATP5PF UQCRB PSMB4 NCSTN COQ8A NDUFS4 ALDH7A1 ATP5F1C PRDX3 IDH3A ATP5MG ECI1 NDUFS5 ATP5ME HSPA4…
1.56898e-22	30	218	12.9631	Ribosomal subunit	http://amigo.geneontology.org/amigo/term/GO:0044391	NDUFAB1 RPL18 RPL31 RPS5 RPS19 RPL19 RPL34 RPS12 RPL24 RPL22 RPL21 RPL5 RPS10 RPL36 RPL35 RPS6 RPL11 RPS8 RPL32 RPL10 MRPL39 RPL26 RPL9 RPL13 RPS21 RPS7 RPL15 RPL14 RPS28 RPL17
1.04152e-21	19	58	30.8581	Cytosolic large ribosomal subunit	http://amigo.geneontology.org/amigo/term/GO:0022625	RPL18 RPL31 RPL19 RPL34 RPL24 RPL22 RPL21 RPL5 RPL36 RPL35 RPL11 RPL32 RPL10 RPL26 RPL9 RPL13 RPL15 RPL14 RPL17
4.8306e-19	30	291	9.71117	Ribosome	http://amigo.geneontology.org/amigo/term/GO:0005840	NDUFAB1 RPL18 RPL31 RPS5 RPS19 RPL19 RPL34 RPS12 RPL24 RPL22 RPL21 RPL5 RPS10 RPL36 RPL35 RPS6 RPL11 RPS8 RPL32 RPL10 MRPL39 RPL26 RPL9 RPL13 RPS21 RPS7 RPL15 RPL14 RPS28 RPL17
8.05987e-18	21	122	16.2145	Large ribosomal subunit	http://amigo.geneontology.org/amigo/term/GO:0015934	NDUFAB1 RPL18 RPL31 RPL19 RPL34 RPL24 RPL22 RPL21 RPL5 RPL36 RPL35 RPL11 RPL32 RPL10 MRPL39 RPL26 RPL9 RPL13 RPL15 RPL14 RPL17
8.00545e-16	34	512	6.25536	Mitochondrial matrix	http://amigo.geneontology.org/amigo/term/GO:0005759	NDUFAB1 OAT IDH3G ACADVL ACAT1 MCCC1 FH ETFB C1QBP HSPA9 PCCB ACADL PARK7 ACADM ALDH6A1 CLPP ECHS1 IVD NDUFA10 PDHA1 SUCLA2 HADHB NDUFA9 ETFA GCSH ABHD10 MRPL39 ALDH7A1 ATP5F1C PRDX3 IDH3A ECI1 PC TUFM
6.66823e-12	38	872	4.10497	Mitochondrial envelope	http://amigo.geneontology.org/amigo/term/GO:0005740	AK2 NDUFAB1 UQCRC1 ALDH18A1 ACADVL SLC25A3 DNM1L NDUFB7 NNT HSPA9 ACADL PARK7 ACADM SDHB CISD1 COX6B1 IVD NDUFA10 NDUFA2 IMMT COX5B HADHB NDUFA9 MRPL39 ATP5PF UQCRB COQ8A NDUFS4 ATP5F1C ATP5MG NDUFS5 ATP5ME THOP1 CNP ACAD9 CYC1 MT-CO2 PHB2
1.21168e-11	18	168	10.0927	Inner mitochondrial membrane protein complex	http://amigo.geneontology.org/amigo/term/GO:0098800	NDUFAB1 UQCRC1 NDUFB7 HSPA9 SDHB NDUFA10 NDUFA2 IMMT NDUFA9 ATP5PF UQCRB NDUFS4 ATP5F1C ATP5MG NDUFS5 ATP5ME CYC1 PHB2
1.34834e-11	30	558	5.06443	Mitochondrial inner membrane	http://amigo.geneontology.org/amigo/term/GO:0005743	NDUFAB1 UQCRC1 ALDH18A1 ACADVL SLC25A3 NDUFB7 NNT HSPA9 SDHB COX6B1 NDUFA10 NDUFA2 IMMT COX5B HADHB NDUFA9 MRPL39 ATP5PF UQCRB COQ8A NDUFS4 ATP5F1C ATP5MG NDUFS5 ATP5ME CNP ACAD9 CYC1 MT-CO2 PHB2
3.3662e-11	35	792	4.16281	Ribonucleoprotein complex	http://amigo.geneontology.org/amigo/term/GO:1990904	NDUFAB1 RPL18 PABPC1 RPL31 DDX1 RPS5 RPS19 RPL19 RPL34 RPS12 RPL24 RPL22 RPL21 RPL5 RPS10 RPL36 RPL35 RPS6 SSB RPL11 RPS8 RPL32 RPL10 MRPL39 SRSF2 RPL26 RPL9 RPL13 RPS21 RPS7 RPL15 LSM1 RPL14 RPS28 RPL17
3.96091e-11	31	627	4.65733	Organelle inner membrane	http://amigo.geneontology.org/amigo/term/GO:0019866	NDUFAB1 UQCRC1 ALDH18A1 ACADVL SLC25A3 NDUFB7 NNT HSPA9 SDHB COX6B1 NDUFA10 NDUFA2 IMMT COX5B HADHB NDUFA9 MRPL39 ATP5PF UQCRB COQ8A NDUFS4 ATP5F1C ATP5MG NDUFS5 ATP5ME TMEM43 CNP ACAD9 CYC1 MT-CO2 PHB2
5.27453e-11	46	1352	3.20497	Organelle envelope	http://amigo.geneontology.org/amigo/term/GO:0031967	AK2 NDUFAB1 UQCRC1 ALDH18A1 IPO5 ACADVL SLC25A3 DNM1L NDUFB7 RANBP1 NNT HSPA9 KPNA1 ACADL PARK7 ACADM SDHB CISD1 COX6B1 IVD NDUFA10 NDUFA2 IMMT COX5B HADHB NDUFA9 MGST3 MRPL39 ATP5PF UQCRB COQ8A NDUFS4 ATP5F1C TAF3 ATP5MG RRM1 NDUFS5 ATP5ME TMEM43 THOP1 CNP BANF1 ACAD9 CYC1 MT-CO2 PHB2
5.27453e-11	46	1352	3.20497	Envelope	http://amigo.geneontology.org/amigo/term/GO:0031975	AK2 NDUFAB1 UQCRC1 ALDH18A1 IPO5 ACADVL SLC25A3 DNM1L NDUFB7 RANBP1 NNT HSPA9 KPNA1 ACADL PARK7 ACADM SDHB CISD1 COX6B1 IVD NDUFA10 NDUFA2 IMMT COX5B HADHB NDUFA9 MGST3 MRPL39 ATP5PF UQCRB COQ8A NDUFS4 ATP5F1C TAF3 ATP5MG RRM1 NDUFS5 ATP5ME TMEM43 THOP1 CNP BANF1 ACAD9 CYC1 MT-CO2 PHB2
7.09555e-11	35	822	4.01088	Mitochondrial membrane	http://amigo.geneontology.org/amigo/term/GO:0031966	NDUFAB1 UQCRC1 ALDH18A1 ACADVL SLC25A3 DNM1L NDUFB7 NNT HSPA9 ACADL ACADM SDHB CISD1 COX6B1 IVD NDUFA10 NDUFA2 IMMT COX5B HADHB NDUFA9 MRPL39 ATP5PF UQCRB COQ8A NDUFS4 ATP5F1C ATP5MG NDUFS5 ATP5ME CNP ACAD9 CYC1 MT-CO2 PHB2
3.81883e-10	21	305	6.48579	Mitochondrial protein-containing complex	http://amigo.geneontology.org/amigo/term/GO:0098798	NDUFAB1 UQCRC1 MCCC1 NDUFB7 HSPA9 SDHB NDUFA10 NDUFA2 PDHA1 IMMT NDUFA9 MRPL39 ATP5PF UQCRB NDUFS4 ATP5F1C ATP5MG NDUFS5 ATP5ME CYC1 PHB2
6.78044e-10	14	117	11.2716	Respirasome	http://amigo.geneontology.org/amigo/term/GO:0070469	NDUFAB1 UQCRC1 NDUFB7 NNT SDHB COX6B1 NDUFA10 NDUFA2 NDUFA9 UQCRB NDUFS4 NDUFS5 CYC1 MT-CO2
1.30269e-09	13	101	12.1245	Respiratory chain complex	http://amigo.geneontology.org/amigo/term/GO:0098803	NDUFAB1 UQCRC1 NDUFB7 SDHB COX6B1 NDUFA10 NDUFA2 NDUFA9 UQCRB NDUFS4 NDUFS5 CYC1 MT-CO2
2.27132e-09	12	85	13.2986	Proteasome complex	http://amigo.geneontology.org/amigo/term/GO:0000502	TXNL1 PSMC1 PSMD10 PSMD14 UCHL5 PSMA5 PSMA8 PSMB4 PSMC2 PSMC3 PSMD1 PSMD13
2.98139e-09	14	132	9.99073	Oxidoreductase complex	http://amigo.geneontology.org/amigo/term/GO:1990204	NDUFAB1 UQCRC1 NDUFB7 SDHB NDUFA10 NDUFA2 PDHA1 NDUFA9 GCSH UQCRB NDUFS4 RRM1 NDUFS5 CYC1
4.65914e-09	12	91	12.4218	Endopeptidase complex	http://amigo.geneontology.org/amigo/term/GO:1905369	TXNL1 PSMC1 PSMD10 PSMD14 UCHL5 PSMA5 PSMA8 PSMB4 PSMC2 PSMC3 PSMD1 PSMD13
7.29045e-09	9	41	20.6777	Polysomal ribosome	http://amigo.geneontology.org/amigo/term/GO:0042788	RPL18 RPL31 RPL19 RPL24 RPL36 RPL11 RPL32 RPS21 RPS28
1.64359e-08	12	102	11.0822	Mitochondrial respirasome	http://amigo.geneontology.org/amigo/term/GO:0005746	NDUFAB1 UQCRC1 NDUFB7 NNT SDHB NDUFA10 NDUFA2 NDUFA9 UQCRB NDUFS4 NDUFS5 CYC1
4.9292e-08	7	23	28.6691	Proteasome regulatory particle	http://amigo.geneontology.org/amigo/term/GO:0005838	PSMC1 PSMD10 PSMD14 PSMC2 PSMC3 PSMD1 PSMD13
4.9292e-08	20	368	5.11948	Secretory granule lumen	http://amigo.geneontology.org/amigo/term/GO:0034774	HEXB ACAA1 PYGL IMPDH1 PSMD14 NPC2 GNS PFKL PSMA5 PCYOX1L PSMC2 SERPINI1 GYG1 PSMC3 PSMD1 DPP7 FUCA1 PSMD13 PPIA TXNDC5
5.57226e-08	20	372	5.06443	Cytoplasmic vesicle lumen	http://amigo.geneontology.org/amigo/term/GO:0060205	HEXB ACAA1 PYGL IMPDH1 PSMD14 NPC2 GNS PFKL PSMA5 PCYOX1L PSMC2 SERPINI1 GYG1 PSMC3 PSMD1 DPP7 FUCA1 PSMD13 PPIA TXNDC5
5.87888e-08	20	374	5.03734	Vesicle lumen	http://amigo.geneontology.org/amigo/term/GO:0031983	HEXB ACAA1 PYGL IMPDH1 PSMD14 NPC2 GNS PFKL PSMA5 PCYOX1L PSMC2 SERPINI1 GYG1 PSMC3 PSMD1 DPP7 FUCA1 PSMD13 PPIA TXNDC5
6.03057e-08	12	116	9.74466	Peptidase complex	http://amigo.geneontology.org/amigo/term/GO:1905368	TXNL1 PSMC1 PSMD10 PSMD14 UCHL5 PSMA5 PSMA8 PSMB4 PSMC2 PSMC3 PSMD1 PSMD13
6.399e-08	13	143	8.56349	Ficolin-1-rich granule lumen	http://amigo.geneontology.org/amigo/term/GO:1904813	PYGL CST3 IMPDH1 PSMD14 GNS PFKL PSMA5 PSMC2 GYG1 PSMC3 FTH1 PSMD13 PPIA
6.82734e-08	43	1540	2.63021	Catalytic complex	http://amigo.geneontology.org/amigo/term/GO:1902494	NDUFAB1 UQCRC1 PIK3C2A PABPC1 CLNS1A MCCC1 TXNL1 NDUFB7 PSMC1 PSMD10 RBBP7 PPP2R1A PCCB PSMD14 UCHL5 SDHB RPN2 NDUFA10 NDUFA2 PDHA1 PCNA STT3A SUCLA2 NDUFA9 GCSH PFKL PSMA5 PSMA8 UQCRB PSMB4 PSMC2 PRPSAP1 RBBP4 RPN1 NDUFS4 TAF3 PSMC3 RRM1 NDUFS5 PSMD1 CYC1 PSMD13 DDOST
1.54047e-07	10	79	11.9238	Polysome	http://amigo.geneontology.org/amigo/term/GO:0005844	RPL18 RPL31 RPL19 RPL24 RPL36 RPS6 RPL11 RPL32 RPS21 RPS28
1.77764e-07	7	28	23.5496	Proteasome accessory complex	http://amigo.geneontology.org/amigo/term/GO:0022624	PSMC1 PSMD10 PSMD14 PSMC2 PSMC3 PSMD1 PSMD13
2.31626e-07	9	62	13.674	Cytosolic small ribosomal subunit	http://amigo.geneontology.org/amigo/term/GO:0022627	RPS5 RPS19 RPS12 RPS10 RPS6 RPS8 RPS21 RPS7 RPS28
2.31626e-07	15	224	6.30793	Ficolin-1-rich granule	http://amigo.geneontology.org/amigo/term/GO:0101002	LAMP2 PYGL CST3 IMPDH1 PSMD14 GNS PFKL PSMA5 LAMTOR1 PSMC2 GYG1 PSMC3 FTH1 PSMD13 PPIA
1.85074e-06	5	13	36.2301	Proteasome regulatory particle, base subcomplex	http://amigo.geneontology.org/amigo/term/GO:0008540	PSMC1 PSMD10 PSMC2 PSMC3 PSMD1
3.27634e-06	12	170	6.6493	Primary lysosome	http://amigo.geneontology.org/amigo/term/GO:0005766	LAMP2 HEXB IMPDH1 NPC2 GNS LAMTOR1 NCSTN PSMD1 DPP7 FUCA1 TXNDC5 DDOST
3.27634e-06	12	170	6.6493	Azurophil granule	http://amigo.geneontology.org/amigo/term/GO:0042582	LAMP2 HEXB IMPDH1 NPC2 GNS LAMTOR1 NCSTN PSMD1 DPP7 FUCA1 TXNDC5 DDOST
1.33083e-05	9	100	8.47785	Small ribosomal subunit	http://amigo.geneontology.org/amigo/term/GO:0015935	RPS5 RPS19 RPS12 RPS10 RPS6 RPS8 RPS21 RPS7 RPS28
3.44209e-05	18	471	3.59994	Focal adhesion	http://amigo.geneontology.org/amigo/term/GO:0005925	LAP3 RPL18 PABPC1 RPL31 RPS5 RPS19 RPL19 HSPA9 RPL22 RPL5 RPS10 TES RPS8 NCSTN RPL9 TPM4 RPS7 PPIA
4.11819e-05	18	478	3.54722	Cell-substrate junction	http://amigo.geneontology.org/amigo/term/GO:0030055	LAP3 RPL18 PABPC1 RPL31 RPS5 RPS19 RPL19 HSPA9 RPL22 RPL5 RPS10 TES RPS8 NCSTN RPL9 TPM4 RPS7 PPIA
5.39542e-05	30	1150	2.45735	Secretory vesicle	http://amigo.geneontology.org/amigo/term/GO:0099503	LAMP2 HEXB ACAA1 DNM1L PYGL CST3 SGTA IMPDH1 PSMD14 NPC2 PPT1 GNS PFKL PSMA5 PCYOX1L LAMTOR1 PSMC2 NCSTN SERPINI1 GYG1 PSMC3 FTH1 PSMD1 DPP7 SPACA4 FUCA1 PSMD13 PPIA TXNDC5 DDOST
5.53024e-05	27	975	2.60857	Secretory granule	http://amigo.geneontology.org/amigo/term/GO:0030141	LAMP2 HEXB ACAA1 PYGL CST3 IMPDH1 PSMD14 NPC2 GNS PFKL PSMA5 PCYOX1L LAMTOR1 PSMC2 NCSTN SERPINI1 GYG1 PSMC3 FTH1 PSMD1 DPP7 SPACA4 FUCA1 PSMD13 PPIA TXNDC5 DDOST
5.9008e-05	7	66	9.99073	Mitochondrial respiratory chain complex I	http://amigo.geneontology.org/amigo/term/GO:0005747	NDUFAB1 NDUFB7 NDUFA10 NDUFA2 NDUFA9 NDUFS4 NDUFS5
5.9008e-05	7	66	9.99073	NADH dehydrogenase complex	http://amigo.geneontology.org/amigo/term/GO:0030964	NDUFAB1 NDUFB7 NDUFA10 NDUFA2 NDUFA9 NDUFS4 NDUFS5
5.9008e-05	7	66	9.99073	Respiratory chain complex I	http://amigo.geneontology.org/amigo/term/GO:0045271	NDUFAB1 NDUFB7 NDUFA10 NDUFA2 NDUFA9 NDUFS4 NDUFS5
7.44831e-05	4	13	28.9841	Oligosaccharyltransferase complex	http://amigo.geneontology.org/amigo/term/GO:0008250	RPN2 STT3A RPN1 DDOST
0.000114754	11	205	5.05455	Vacuolar lumen	http://amigo.geneontology.org/amigo/term/GO:0005775	LAMP2 HEXB IMPDH1 NPC2 PPT1 GNS GYG1 PSMD1 DPP7 FUCA1 TXNDC5
0.000143508	8	105	7.17702	Azurophil granule lumen	http://amigo.geneontology.org/amigo/term/GO:0035578	HEXB IMPDH1 NPC2 GNS PSMD1 DPP7 FUCA1 TXNDC5
0.000255682	8	114	6.61041	Lysosomal lumen	http://amigo.geneontology.org/amigo/term/GO:0043202	LAMP2 HEXB NPC2 PPT1 GNS GYG1 FUCA1 TXNDC5
0.000270044	5	35	13.4569	Cytochrome complex	http://amigo.geneontology.org/amigo/term/GO:0070069	UQCRC1 COX6B1 UQCRB CYC1 MT-CO2
0.000415479	8	123	6.12672	Melanosome	http://amigo.geneontology.org/amigo/term/GO:0042470	DCT GANAB GPNMB PDIA6 PDIA4 NCSTN RPN1 CNP
0.000415479	8	123	6.12672	Pigment granule	http://amigo.geneontology.org/amigo/term/GO:0048770	DCT GANAB GPNMB PDIA6 PDIA4 NCSTN RPN1 CNP
0.000736457	4	23	16.3823	Mitochondrial proton-transporting ATP synthase complex	http://amigo.geneontology.org/amigo/term/GO:0005753	ATP5PF ATP5F1C ATP5MG ATP5ME
0.00101553	4	25	15.0717	Proton-transporting ATP synthase complex	http://amigo.geneontology.org/amigo/term/GO:0045259	ATP5PF ATP5F1C ATP5MG ATP5ME
0.00140899	25	1067	2.20708	Nucleolus	http://amigo.geneontology.org/amigo/term/GO:0005730	RPL18 IPO5 IDH3G RPL31 ACADVL RPS19 RPL19 C1QBP ZPR1 HSPA9 SUB1 UCHL5 RCN2 RPL5 RPS10 RPL36 HABP4 PDHA1 RPL35 RPS6 RPL11 NPM2 RPL26 RPL13 RPS7
0.00160744	12	328	3.44628	Endoplasmic reticulum lumen	http://amigo.geneontology.org/amigo/term/GO:0005788	PDIA5 MYDGF GANAB CST3 TXNDC12 RCN2 PRKCSH PDIA6 MANF PDIA4 TMEM43 TXNDC5
0.00220782	3	13	21.7381	Mitochondrial respiratory chain complex III	http://amigo.geneontology.org/amigo/term/GO:0005750	UQCRC1 UQCRB CYC1
0.00220782	3	13	21.7381	Eukaryotic translation initiation factor 4F complex	http://amigo.geneontology.org/amigo/term/GO:0016281	EIF4G3 EIF4A2 EIF4A1
0.00220782	3	13	21.7381	Respiratory chain complex III	http://amigo.geneontology.org/amigo/term/GO:0045275	UQCRC1 UQCRB CYC1
0.00260526	6	89	6.35045	Mitochondrial intermembrane space	http://amigo.geneontology.org/amigo/term/GO:0005758	AK2 NDUFB7 PARK7 IMMT NDUFS5 THOP1
0.00269655	3	14	20.1854	Mitochondrial proton-transporting ATP synthase complex, coupling factor F(o)	http://amigo.geneontology.org/amigo/term/GO:0000276	ATP5PF ATP5MG ATP5ME
0.00356345	29	1415	1.93057	Membrane protein complex	http://amigo.geneontology.org/amigo/term/GO:0098796	NDUFAB1 LAMP2 UQCRC1 PIK3C2A NDUFB7 HSPA9 SDHB RPN2 COX6B1 NDUFA10 NDUFA2 IMMT STT3A NDUFA9 LAMTOR1 ATP5PF UQCRB NCSTN LRRC52 RPN1 NDUFS4 ATP5F1C ATP5MG NDUFS5 ATP5ME CYC1 MT-CO2 PHB2 DDOST
0.00468966	21	907	2.181	Anchoring junction	http://amigo.geneontology.org/amigo/term/GO:0070161	LAP3 LCP2 RPL18 PABPC1 RPL31 RPS5 RPS19 RPL19 HSPA9 RPL22 PARK7 RPL5 RPS10 TES RPS8 NCSTN RPL9 TPM4 RPS7 PTPRM PPIA
0.00638571	6	107	5.28215	Organelle envelope lumen	http://amigo.geneontology.org/amigo/term/GO:0031970	AK2 NDUFB7 PARK7 IMMT NDUFS5 THOP1
0.00716157	7	150	4.39592	Endoplasmic reticulum protein-containing complex	http://amigo.geneontology.org/amigo/term/GO:0140534	GANAB RPN2 PRKCSH STT3A PDIA6 RPN1 DDOST
0.0094726	4	47	8.01688	Nucleoid	http://amigo.geneontology.org/amigo/term/GO:0009295	ACADVL HSPA9 HADHB TUFM
0.0094726	4	47	8.01688	Mitochondrial nucleoid	http://amigo.geneontology.org/amigo/term/GO:0042645	ACADVL HSPA9 HADHB TUFM
0.0149764	5	88	5.35218	Rough endoplasmic reticulum	http://amigo.geneontology.org/amigo/term/GO:0005791	RPL18 RPN2 RPN1 RPS21 RPS28
0.016531	4	56	6.72845	Peroxisomal matrix	http://amigo.geneontology.org/amigo/term/GO:0005782	ACAA1 SCP2 HSD17B4 ECI2
0.016531	2	8	23.5496	F-actin capping protein complex	http://amigo.geneontology.org/amigo/term/GO:0008290	CAPZB MTPN
0.016531	2	8	23.5496	Proteasome regulatory particle, lid subcomplex	http://amigo.geneontology.org/amigo/term/GO:0008541	PSMD14 PSMD13
0.016531	2	8	23.5496	Cytosolic proteasome complex	http://amigo.geneontology.org/amigo/term/GO:0031597	PSMD14 UCHL5
0.016531	4	56	6.72845	Microbody lumen	http://amigo.geneontology.org/amigo/term/GO:0031907	ACAA1 SCP2 HSD17B4 ECI2
0.016531	3	27	10.4665	Proton-transporting two-sector ATPase complex, proton-transporting domain	http://amigo.geneontology.org/amigo/term/GO:0033177	ATP5PF ATP5MG ATP5ME
0.016531	2	8	23.5496	TRNA-splicing ligase complex	http://amigo.geneontology.org/amigo/term/GO:0072669	DDX1 RTRAF
0.0193329	4	59	6.38633	Azurophil granule membrane	http://amigo.geneontology.org/amigo/term/GO:0035577	LAMP2 LAMTOR1 NCSTN DDOST
0.0228218	4	62	6.07731	Proton-transporting two-sector ATPase complex	http://amigo.geneontology.org/amigo/term/GO:0016469	ATP5PF ATP5F1C ATP5MG ATP5ME
0.0243206	18	854	1.98545	Intracellular protein-containing complex	http://amigo.geneontology.org/amigo/term/GO:0140535	DDX1 RTRAF TXNL1 PSMC1 PSMD10 PPP2R1A PSMD14 UCHL5 PSMA5 LAMTOR1 PSMA8 PSMB4 PSMC2 TAF3 PSMC3 FTH1 PSMD1 PSMD13
0.0248881	2	10	18.8397	Proteasome core complex, alpha-subunit complex	http://amigo.geneontology.org/amigo/term/GO:0019773	PSMA5 PSMA8
0.0317889	6	155	3.64639	Peroxisome	http://amigo.geneontology.org/amigo/term/GO:0005777	ACAA1 DNM1L SCP2 HSDL2 HSD17B4 ECI2
0.0317889	6	155	3.64639	Microbody	http://amigo.geneontology.org/amigo/term/GO:0042579	ACAA1 DNM1L SCP2 HSDL2 HSD17B4 ECI2
0.0317889	11	427	2.42666	Transmembrane transporter complex	http://amigo.geneontology.org/amigo/term/GO:1902495	NDUFAB1 UQCRC1 NDUFB7 NDUFA10 NDUFA2 NDUFA9 UQCRB LRRC52 NDUFS4 NDUFS5 CYC1
0.0376305	3	38	7.43671	Proteasome core complex	http://amigo.geneontology.org/amigo/term/GO:0005839	PSMA5 PSMA8 PSMB4
0.0384039	2	13	14.4921	SAM complex	http://amigo.geneontology.org/amigo/term/GO:0001401	HSPA9 IMMT
0.0384039	2	13	14.4921	Autolysosome	http://amigo.geneontology.org/amigo/term/GO:0044754	LAMP2 FTH1
0.0384039	2	13	14.4921	MIB complex	http://amigo.geneontology.org/amigo/term/GO:0140275	HSPA9 IMMT
0.0384039	11	442	2.3443	Transporter complex	http://amigo.geneontology.org/amigo/term/GO:1990351	NDUFAB1 UQCRC1 NDUFB7 NDUFA10 NDUFA2 NDUFA9 UQCRB LRRC52 NDUFS4 NDUFS5 CYC1
0.0387644	7	215	3.06692	Mitochondrial outer membrane	http://amigo.geneontology.org/amigo/term/GO:0005741	DNM1L HSPA9 CISD1 IMMT HADHB CNP PHB2
0.0408328	8	272	2.77054	Cytoplasmic ribonucleoprotein granule	http://amigo.geneontology.org/amigo/term/GO:0036464	PABPC1 DDX1 HABP4 RPS6 PSMC2 PSMC3 TUBA1A LSM1
0.0487648	2	15	12.5598	Tricarboxylic acid cycle enzyme complex	http://amigo.geneontology.org/amigo/term/GO:0045239	FH SUCLA2
0.0487648	2	15	12.5598	Gemini of coiled bodies	http://amigo.geneontology.org/amigo/term/GO:0097504	ZPR1 HABP4

## Sheet: KEGG
Enrichment FDR	nGenes	Pathway Genes	Fold Enrichment	Pathway	URL	Genes
1.14268731383997e-32	83	1527	4.80261748475757	Metabolic pathways	http://www.genome.jp/kegg-bin/show_pathway?hsa01100	LAP3 AK2 NDUFAB1 UQCRC1 PIK3C2A HEXB ALDH18A1 ACAA1 OAT IDH3G ACADVL ACAT1 MCCC1 DCT GANAB FH COMT NDUFB7 PYGL MTHFD1 NME3 IMPDH1 NNT GNPDA1 PCCB ACADL SCP2 ACADM SDHB TXNDC12 RPN2 ALDH6A1 UROD COX6B1 ECHS1 PAICS IVD DUT NDUFA10 PPT1 NDUFA2 PDHA1 PCBD2 HSD17B4 STT3A PSAT1 GNS COX5B SUCLA2 HADHB NDUFA9 GCSH PFKL MGST3 RPIA ATP5PF UQCRB AHCYL2 GYG1 RPN1 NDUFS4 ALDH7A1 FBP1 ATP5F1C IDH3A ATP5MG RRM1…
1.74069861766899e-28	30	134	19.781325928497	Ribosome	http://www.genome.jp/kegg-bin/show_pathway?hsa03010	RPL18 RPL31 RPS5 RPS19 RPL19 RPL34 RPS12 RPL24 RPL22 RPL21 RPL5 RPS10 RPL36 RPL35 RPS6 RPL11 RPS8 RPL32 RPL10 RPL26 RPL9 RPL13 RPS21 RPS7 RPL15 RPL14 RPS28 RPL17 RPS9 RPL7A
1.97928214043297e-22	31	232	11.8062683774392	Coronavirus disease	http://www.genome.jp/kegg-bin/show_pathway?hsa05171	RPL18 RPL31 RPS5 RPS19 RPL19 RPL34 RPS12 HBEGF RPL24 RPL22 RPL21 RPL5 RPS10 RPL36 RPL35 RPS6 RPL11 RPS8 RPL32 RPL10 RPL26 RPL9 RPL13 RPS21 RPS7 RPL15 RPL14 RPS28 RPL17 RPS9 RPL7A
1.5577007860787e-18	29	266	9.6328612228245	Parkinson disease	http://www.genome.jp/kegg-bin/show_pathway?hsa05012	NDUFAB1 UQCRC1 NDUFB7 PSMC1 PSMD14 PARK7 SDHB COX6B1 NDUFA10 NDUFA2 COX5B NDUFA9 PSMA5 PSMA8 ATP5PF UQCRB PSMB4 PSMC2 NDUFS4 ATP5F1C PSMC3 TUBA1A NDUFS5 PSMD1 CYC1 PSMD13 MT-CO2 NDUFS1 NDUFS3
2.32595054689431e-18	29	272	9.42037163702691	Prion disease	http://www.genome.jp/kegg-bin/show_pathway?hsa05020	NDUFAB1 UQCRC1 NDUFB7 PSMC1 PSMD14 SDHB COX6B1 NDUFA10 NDUFA2 COX5B NDUFA9 PSMA5 PSMA8 ATP5PF UQCRB PSMB4 PSMC2 NDUFS4 ATP5F1C PSMC3 TUBA1A STIP1 NDUFS5 PSMD1 CYC1 PSMD13 MT-CO2 NDUFS1 NDUFS3
1.00877699055345e-16	21	134	13.8469281499479	Oxidative phosphorylation	http://www.genome.jp/kegg-bin/show_pathway?hsa00190	NDUFAB1 UQCRC1 NDUFB7 SDHB COX6B1 NDUFA10 NDUFA2 COX5B NDUFA9 ATP5PF UQCRB NDUFS4 ATP5F1C ATP5MG NDUFS5 ATP5ME CYC1 PPA1 MT-CO2 NDUFS1 NDUFS3
4.38257010996934e-16	28	306	8.0849166540001	Huntington disease	http://www.genome.jp/kegg-bin/show_pathway?hsa05016	NDUFAB1 UQCRC1 NDUFB7 PSMC1 PSMD14 SDHB COX6B1 NDUFA10 NDUFA2 COX5B NDUFA9 PSMA5 PSMA8 ATP5PF UQCRB PSMB4 PSMC2 NDUFS4 ATP5F1C PSMC3 TUBA1A NDUFS5 PSMD1 CYC1 PSMD13 MT-CO2 NDUFS1 NDUFS3
1.57519613417026e-14	29	383	6.6901856012306	Alzheimer disease	http://www.genome.jp/kegg-bin/show_pathway?hsa05010	NDUFAB1 UQCRC1 NDUFB7 PSMC1 PSMD14 SDHB COX6B1 NDUFA10 NDUFA2 COX5B NDUFA9 PSMA5 PSMA8 ATP5PF UQCRB PSMB4 PSMC2 NCSTN NDUFS4 ATP5F1C PSMC3 TUBA1A NDUFS5 PSMD1 CYC1 PSMD13 MT-CO2 NDUFS1 NDUFS3
2.84534000258305e-14	28	363	6.81538428684306	Amyotrophic lateral sclerosis	http://www.genome.jp/kegg-bin/show_pathway?hsa05014	NDUFAB1 UQCRC1 NDUFB7 PSMC1 PSMD14 SDHB COX6B1 NDUFA10 NDUFA2 COX5B NDUFA9 PSMA5 PSMA8 ATP5PF UQCRB PSMB4 PSMC2 NDUFS4 ATP5F1C PSMC3 TUBA1A NDUFS5 PSMD1 CYC1 PSMD13 MT-CO2 NDUFS1 NDUFS3
2.8557875353479e-13	17	115	13.0614088304685	Carbon metabolism	http://www.genome.jp/kegg-bin/show_pathway?hsa01200	IDH3G ACAT1 FH PCCB SDHB ALDH6A1 ECHS1 PDHA1 PSAT1 SUCLA2 GCSH PFKL RPIA FBP1 IDH3A PC GPI
2.94195732886137e-12	29	475	5.39440228478172	Pathways of neurodegeneration	http://www.genome.jp/kegg-bin/show_pathway?hsa05022	NDUFAB1 UQCRC1 NDUFB7 PSMC1 PSMD14 PARK7 SDHB COX6B1 NDUFA10 NDUFA2 COX5B NDUFA9 PSMA5 PSMA8 ATP5PF UQCRB PSMB4 PSMC2 NDUFS4 ATP5F1C PSMC3 TUBA1A NDUFS5 PSMD1 CYC1 PSMD13 MT-CO2 NDUFS1 NDUFS3
3.94092118480891e-12	21	232	7.99779470729751	Thermogenesis	http://www.genome.jp/kegg-bin/show_pathway?hsa04714	NDUFAB1 UQCRC1 NDUFB7 SDHB COX6B1 NDUFA10 NDUFA2 COX5B RPS6 NDUFA9 ATP5PF UQCRB NDUFS4 ATP5F1C ATP5MG NDUFS5 ATP5ME CYC1 MT-CO2 NDUFS1 NDUFS3
2.84469242167345e-11	19	203	8.26982854087906	Diabetic cardiomyopathy	http://www.genome.jp/kegg-bin/show_pathway?hsa05415	NDUFAB1 UQCRC1 NDUFB7 SDHB COX6B1 NDUFA10 NDUFA2 PDHA1 COX5B NDUFA9 ATP5PF UQCRB NDUFS4 ATP5F1C NDUFS5 CYC1 MT-CO2 NDUFS1 NDUFS3
6.399233624656e-11	11	48	20.2483850129199	Valine, leucine and isoleucine degradation	http://www.genome.jp/kegg-bin/show_pathway?hsa00280	ACAA1 ACAT1 MCCC1 PCCB ACADM ALDH6A1 ECHS1 IVD HADHB ALDH7A1 MCCC2
1.30271073747229e-10	19	223	7.52813988250426	Chemical carcinogenesis	http://www.genome.jp/kegg-bin/show_pathway?hsa05208	NDUFAB1 UQCRC1 NDUFB7 SDHB COX6B1 NDUFA10 NDUFA2 COX5B NDUFA9 MGST3 ATP5PF UQCRB NDUFS4 ATP5F1C NDUFS5 CYC1 MT-CO2 NDUFS1 NDUFS3
3.03460485830725e-10	16	155	9.12068017004251	Non-alcoholic fatty liver disease	http://www.genome.jp/kegg-bin/show_pathway?hsa04932	NDUFAB1 UQCRC1 NDUFB7 SDHB COX6B1 NDUFA10 NDUFA2 COX5B NDUFA9 UQCRB NDUFS4 NDUFS5 CYC1 MT-CO2 NDUFS1 NDUFS3
4.28236465324325e-10	10	43	20.5480439877411	Fatty acid degradation	http://www.genome.jp/kegg-bin/show_pathway?hsa00071	ACAA1 ACADVL ACAT1 ACADL ACADM ECHS1 HADHB ALDH7A1 ECI1 ECI2
7.92730935421325e-09	10	57	15.5011559907521	Fatty acid metabolism	http://www.genome.jp/kegg-bin/show_pathway?hsa01212	ACAA1 ACADVL ACAT1 ACADL SCP2 ACADM ECHS1 PPT1 HSD17B4 HADHB
1.94094799923033e-08	9	46	17.2871587462083	Proteasome	http://www.genome.jp/kegg-bin/show_pathway?hsa03050	PSMC1 PSMD14 PSMA5 PSMA8 PSMB4 PSMC2 PSMC3 PSMD1 PSMD13
3.25272675881569e-07	7	30	20.6165374677003	Citrate cycle (TCA cycle)	http://www.genome.jp/kegg-bin/show_pathway?hsa00020	IDH3G FH SDHB PDHA1 IDH3A PC PCK2
3.2680363773555e-05	11	169	5.75102059538553	Protein processing in endoplasmic reticulum	http://www.genome.jp/kegg-bin/show_pathway?hsa04141	NSFL1C GANAB RPN2 PRKCSH STT3A PDIA6 PDIA4 RPN1 TXNDC5 DDOST HYOU1
4.30068011063262e-05	10	142	6.22229501037231	Spinocerebellar ataxia	http://www.genome.jp/kegg-bin/show_pathway?hsa05017	CIC PSMC1 PSMD14 PSMA5 PSMA8 PSMB4 PSMC2 PSMC3 PSMD1 PSMD13
0.000114200779582905	6	47	11.2795645719941	Pyruvate metabolism	http://www.genome.jp/kegg-bin/show_pathway?hsa00620	ACAT1 FH PDHA1 ALDH7A1 PC PCK2
0.000171334745134884	7	75	8.2466149870801	Biosynthesis of amino acids	http://www.genome.jp/kegg-bin/show_pathway?hsa01230	ALDH18A1 IDH3G PSAT1 PFKL RPIA IDH3A PC
0.000360146139052134	9	148	5.3730358265242	Retrograde endocannabinoid signaling	http://www.genome.jp/kegg-bin/show_pathway?hsa04723	NDUFAB1 NDUFB7 NDUFA10 NDUFA2 NDUFA9 NDUFS4 NDUFS5 NDUFS1 NDUFS3
0.000414977747885783	7	87	7.10915085093112	Cardiac muscle contraction	http://www.genome.jp/kegg-bin/show_pathway?hsa04260	UQCRC1 COX6B1 COX5B UQCRB TPM4 CYC1 MT-CO2
0.000506190111621599	5	39	11.3277678393957	Various types of N-glycan biosynthesis	http://www.genome.jp/kegg-bin/show_pathway?hsa00513	HEXB RPN2 STT3A RPN1 DDOST
0.00062435725632057	8	126	5.6099421680817	Purine metabolism	http://www.genome.jp/kegg-bin/show_pathway?hsa00230	AK2 NME3 IMPDH1 PAICS RRM1 ENTPD3 ADSL GART
0.000696958100764169	6	67	7.91253037139882	Glycolysis / Gluconeogenesis	http://www.genome.jp/kegg-bin/show_pathway?hsa00010	PDHA1 PFKL ALDH7A1 FBP1 GPI PCK2
0.00126075390780739	6	75	7.06852713178295	PPAR signaling pathway	http://www.genome.jp/kegg-bin/show_pathway?hsa03320	ACAA1 ACADL SCP2 ACADM PLIN2 PCK2
0.00146614528928578	5	50	8.83565891472868	N-Glycan biosynthesis	http://www.genome.jp/kegg-bin/show_pathway?hsa00510	GANAB RPN2 STT3A RPN1 DDOST
0.00198189377159345	4	30	11.7808785529716	Pentose phosphate pathway	http://www.genome.jp/kegg-bin/show_pathway?hsa00030	PFKL RPIA FBP1 GPI
0.00247742144198216	4	32	11.0445736434109	Propanoate metabolism	http://www.genome.jp/kegg-bin/show_pathway?hsa00640	PCCB ALDH6A1 ECHS1 SUCLA2
0.0105543370917582	7	155	3.9902975743936	Biosynthesis of cofactors	http://www.genome.jp/kegg-bin/show_pathway?hsa01240	AK2 MTHFD1 NME3 UROD PSAT1 SDR16C5 ADSL
0.0105913315184074	5	79	5.59218918653714	Drug metabolism	http://www.genome.jp/kegg-bin/show_pathway?hsa00983	NME3 IMPDH1 DUT MGST3 RRM1
0.0133423186396	4	51	6.92992856057151	Arginine and proline metabolism	http://www.genome.jp/kegg-bin/show_pathway?hsa00330	LAP3 ALDH18A1 OAT ALDH7A1
0.0160002114353649	3	27	9.81739879414298	Fatty acid elongation	http://www.genome.jp/kegg-bin/show_pathway?hsa00062	ECHS1 PPT1 HADHB
0.0160002114353649	3	27	9.81739879414298	Biosynthesis of unsaturated fatty acids	http://www.genome.jp/kegg-bin/show_pathway?hsa01040	ACAA1 SCP2 HSD17B4
0.0160002114353649	6	128	4.14171511627907	Lysosome	http://www.genome.jp/kegg-bin/show_pathway?hsa04142	LAMP2 HEXB NPC2 PPT1 GNS FUCA1
0.0168893366929121	4	56	6.31118493909192	Pyrimidine metabolism	http://www.genome.jp/kegg-bin/show_pathway?hsa00240	NME3 DUT RRM1 ENTPD3
0.0175659376842824	4	57	6.20046239630083	Glutathione metabolism	http://www.genome.jp/kegg-bin/show_pathway?hsa00480	LAP3 TXNDC12 MGST3 RRM1
0.0201146546477294	3	30	8.83565891472868	Glyoxylate and dicarboxylate metabolism	http://www.genome.jp/kegg-bin/show_pathway?hsa00630	ACAT1 PCCB GCSH
0.0215720610789592	3	31	8.55063765941485	Beta-Alanine metabolism	http://www.genome.jp/kegg-bin/show_pathway?hsa00410	ALDH6A1 ECHS1 ALDH7A1
0.0296952004751072	3	35	7.5734219269103	Starch and sucrose metabolism	http://www.genome.jp/kegg-bin/show_pathway?hsa00500	PYGL GYG1 GPI
0.0301286591552031	5	107	4.12881257697602	Glucagon signaling pathway	http://www.genome.jp/kegg-bin/show_pathway?hsa04922	PYGL PDHA1 PFKL FBP1 PCK2
0.0307308496805158	3	36	7.36304909560724	Tyrosine metabolism	http://www.genome.jp/kegg-bin/show_pathway?hsa00350	DCT COMT MIF
0.0322977480776416	7	202	3.0618620001535	Epstein-Barr virus infection	http://www.genome.jp/kegg-bin/show_pathway?hsa05169	PSMC1 PSMD14 PSMC2 PSMC3 ENTPD3 PSMD1 PSMD13
0.0394266924019433	3	40	6.62674418604651	Glycine, serine and threonine metabolism	http://www.genome.jp/kegg-bin/show_pathway?hsa00260	PSAT1 GCSH ALDH7A1
0.0441421250515245	3	42	6.31118493909192	Tryptophan metabolism	http://www.genome.jp/kegg-bin/show_pathway?hsa00380	ACAT1 ECHS1 ALDH7A1
0.0451974159907203	4	79	4.47375134922971	RNA degradation	http://www.genome.jp/kegg-bin/show_pathway?hsa03018	PABPC1 HSPA9 PFKL LSM1
