# Supplementary material for: Comparative proteomic analysis of the ovarian fluid and eggs of Siberian sturgeon
Source: BMC Genomics. 2024 May 7;25:451. doi: 10.1186/s12864-024-10309-y (PMC11077782; doi:10.1186/s12864-024-10309-y)
Supplement: Supplementary file 11 — Supplementary Material 11 [file 12864_2024_10309_MOESM11_ESM.xlsx]

## Sheet: Arkusz1
Supplementary Table S13. Comparison of ovarian fluid (OF) and seminal plasma (SP) proteins- list of common and specific proteins in OF and SP.
Common proteins	Specific proteins (OF)	Specific proteins (SP)
UCHL3	ACTN4	RAB2A
TKT	MMP2	FSTL1
FAM3C	PSMA2	SPINK2
LUM	ANXA2	KIFC3
ANGPTL5	CDH3	PRCP
EEF2	AK1	PFKP
GLO1	PSMA4	GSTA1
CA13	ACTR3	NHLRC3
ERAP2	GAPDHS	NUTF2
C8A	ZC3H13	PRKAR2B
HSPA13	SLC4A1	KRT14
HRG	VIL1	BBS2
COTL1	COX5A	TUBA4A
ITLN2	CSPG4	CNGB1
FABP7	RPS18	NID1
GOT1	AIFM1	MUC19
MSN	PROTEIN_N1/N2-LIKE_ISOFORM_X2	NECTIN1
ATP6V1B2	RAC1	MMP13
PRG4	GLUD1	NLGN4X
CDH13	C1S	SOD2
TTR	ANXA1	EBI3
UBA1	C1R	H2AZ1
SERPINF1	EPPK1	CFAP36
PSAP	TLN1	DSC3
PTGDS	CLSTN1	DPYSL2
TPM4	MAN1A1	BTN1A1
AMBP	ALOXE3	CKMT1B
TG	UBB	COL11A2
RBP4	RPLP0	BPNT1
SLK	LRP6	CD276
PSMA1	PLAAT4	PPCS
FISH_SPECIFIC_FISH_EGG_LECTIN	RACK1	OGN
A2M	CBLIF	TMSB15A
TCN1	MYL12B	RC3H1
NPEPPS	ASL	NAMPT
CFI	RAB3C	XP_033872428.2
UCHL1	SORL1	HMGN2
C8B	IGKV3-15	BLMH
MDH1	STURGEON_SPECIFIC_ISOFORM	AGRN
CLEC4E	PSMA3	LGMN
SOD1	BASP1	ROCK2
FSCN1	NME2	SDCBP
TPI1	UGDH	PYGL
COL15A1	H3C13	ACR
APOE	IGHV3-49	XPNPEP1
WDR1	LMNB2	COL1A1
VNN1	RPS20	POSTN
C3	H2BC13	MMP21
APOH	ANXA3	IGKC
TPM3	CLIC4	CDH16
FGA	LRP1	PPIL1
RPS3A	PDIA3	ANXA13
CDH1	RAP1B	TUBA8
SOD3	ALDOC	PRKAR2A
PTGR1	PLXDC2	NME7
PMP2	OLFM4	MB
SHBG	EML1	KLHL23
FGG	IGKV1D-8	NDRG1
SERPINB6	CAPNS1	BBS7
SORT1	PLCG1	DMBT1
CFL1	DAB1	NPC2
YWHAQ	TPP1	CAPZA2
C8G	EFHD2	A2ML1
P0DOX7	GNAI1	FBXW5
CKB	UMODL1	PCMT1
MINPP1	STURGEON_SPECIFIC_LOC117398065	ORM1
CLU	HBA1	PLCD1
CCT2	MUC6	STAB1
MYH9	THBS4	MELTF
GPD1	GSTT2B	CFL2
TF	EEF1D	DBI
GATD3	RAB6A	RETN
GPI	CAPN2	TUBB
TNNC2	LOC117397096	FEL
ASS1	SRI	AGL
HBE1	ALDH2	SKP2
UBA52	H2BC21	ASIP
CCT8	YWHAE	GNMT
F9	QDPR	PPP2R1A
MYOC	ASPG	FCN1
FISH_SPECIFIC_GONADAL_SOMA_DERIVED_GROWTH_FACTOR	HSPD1	ZPBP2
THBS1	IQGAP1	TMPRSS11E
ACTC1	ADH5	ENDOD1
ITIH2	IGKV1-27	BCAM
PRDX1	HSPA5	ANGPTL7
FGB	NPEPL1	SLC9C1
HSP90AB1	SCIN	TUBA1C
CTBS	TAGLN3	ACTL7A
AGT	MASP2	GDI1
C4A	F13B	LRRK2
CST3	HYPOTHETICAL_PROTEIN_EOD39_21827	BMP1
SELENOP	MALRD1	SMPD3
SERPINA1	ARF4	IGFBP7
HTRA1	PXDN	CTSL
MYL6	HADH	NCAM1
GSTP1	CTSE	LRP2
CHIA	FKBP3	RLN3
GSTM3	G6PD	ACTL9
AHCY	QARS1	MRPL54
BST1	APOD	FLNC
GLRX	ALAD	CLSTN2
GDI2	FISH_RAPUNZEL	CCT3
KNG1	HNRNPAB	ASNS
VASN	PVALB	LRRC37A3
FN1	CPNE3	ODR4
DGKD	RPS4X	APCS
ATP1A1	F10	FBP1
YWHAZ	MANNOSE-SPECIFIC_LECTIN-LIKE	FUCA1
F11	RPS3	KRT18
HP	RPL3	HSPA8
ENO3	LDHB	ATP6V1G1
PFN2	IGFALS	ANPEP
ENO1	APOB	JPT2
H1-3	CFH	APOC2
PLG	CS	ALPI
TYR	EZR	ECM1
PGLYRP2	LTF	NSFL1C
FABP3	SLC25A6	SPON2
VCAM1	PRDX4	CANT1
GC	ARF1	PPP3CC
H2AC21	NACA4P	NEDD8
FETUB	HSPE1	FAM3A
NCCRP1	UNCHARACTERIZED_PROTEIN_LOC117422137	SEPTIN3
PGAM1	HSP90B1	CADM1
GSN	GVINP1	DPEP1
CNDP2	NCL	KLKB1
LPL	FER	TKTL2
PKM	NTAN1	ACTB
PGM1	MOB4	PKIA
ADAM17	CLEC3B	PNLIP
LGALS3BP	ATP5PD	ZAN
LYZ	ZP4	XP_034773807.1
OVCH2	RHOA	MTHFD1
GSTO1	GLA	DDX42
KRT8	PLA2R1	CABYR
CNDP1	ARPC3	S100Z
LDHA	ZP1	YWHAH
CFB	CETP	DPEP2
GM2A	ASAH1	XP_033887617.1
CSTB	AHNAK	MUC5B
CIRBP	HBB	CTSS
CES5A	IREB2	OTUB1
COL6A3	CYB5R3	SH3BGRL3
PHGDH	EOD39_20052	PARVALBUMIN7
F2	FISH_SPECIFIC_STONUSTOXIN	MUC2
TUBB4B	SYTL1	MSLN
IDH1	RPL4	CPVL
AHSG	CPB2	EFNA1
CNP	ACO2	PARK7
HPX	PA2G4	TUBA1A
PFN1	ZP3R	MPO
GFUS	FISH_SPECIFIC_VITELLOGENIN	MPI
IGHA2	GOT2	ARHGDIA
PDCD6IP	VCL	AK5
TXN	ATP6AP2	PRKAR1A
TFF2	CRIP1	FABP4
CTSH	RPS2	ENPP6
ITIH3	TPT1	ANTXR1
COL5A1	ALDH1A3	ATP6AP1
CAMP	ANXA6	CACNG1
ALB	IGHM	EIF4A2
SERPINC1	RAB27B	ARSB
COL11A1	CSRP1	CRYL1
LMNA	CTSB	CLVS2
APOA1	LOC117395183	SPACA9
PYGM	FBLN1	GNS
MDH2	UNCHARACTERIZED_PROTEIN_LOC117423687	XP_033876874.1
PROS1	PSMC5	SEMA4A
CTSD	GALE	XP_033913647.2
ENPP2	HNRNPA0	B2M
FISH_TYPE-4_ICE-STRUCTURING_PROTEIN_LS-12	C5	MUC5AC
SAR1A	EGF	ATP6V1A
C1QTNF9	STURGEON_SPECIFIC_LOC117400135	ACTA1
ATIC	EHD1	SEPTIN9
MST1	LXN	PTER
SERPINF2	DLD	SMPDL3A
TCN2	FISH_SPECIFIC_CHORIOLYTIC_ENZYME	ATP1B2
CALM1	VLDLR	PGLS
RPLP2	CAT	AEP1
CKM	RAB11A	S100B
VCP	ATP5F1B	SEMA7A
EGG-SPECIFIC-RIBOFLAVIN-BINDING_protein	PDS5A	ACTA2
ALDOA	VIM	ALDOB
COL1A2	CALR	H4C16
CP	LCP1	CTSZ
SERPIND1	LRG1	CLRN2
CLIC1	QSOX1	ROPN1L
ALDH9A1	MAN1C1	AMPD2
SHMT1	CAPG	CD46
FKBP2	MYH10	AKR1A1
CLTC	KXD1	GAPDH
SERPINA10	MYH11	PGAM2
APOC1	HADHA	CDH11
ANXA5	CCT5	S100A6
ANGPT1	RPL8	ACTIN-85C
RAN	TALDO1	LRRC37A
EEF1G	RAB1A	CA1
UNCHARACTERIZED_PROTEIN_SI:CH1073-126C3.2_ISOFORM	CAP1	ARMCX4
C9	CFHR1	ARSA
HBA2	GPX3	PPT1
YWHAB	EIF5A	CAST
MMP9	LRP4	ME1
IL2RG	CDC42	FBN1
ADIPOQ	VTN	XP_034782768.1
GLYCINE-RICH_CELL_WALL_STRUCTURAL_PROTEIN	GALNT12	RASA3
CAA73702.1	P4HB	MIA
AWO67293.1	MANNOSE-SPECIFIC_LECTIN	SPINT2
	ATP5F1A	COCH
	NACA	TNR
	RAB10	ATL3
	RPS25	XP_034778028.1
	GPX4	DIS3L2
	LRRC15	CDH5
	CLEC11A	H2BC26
	PSMA6	FKBP1A
	C4BPA	AMHR2
	PPIB	CCT6A
	DLAT	AGA
	PRDX5	ATP8B1
	ABHD14A	HYAL2
	PPIA	PDE1A
	ACTN1	PUTATIVE-METHYLTRANSFERASE-DDB_G0268948
	TIMP4	CAPZB
	ITGB2	ATP2B1
	ANXA7	ARL6
	FOLR2	PGK1
	HPGD	CCT7
	EEF1B2	KRT2
	GPX1	PFN3
	FKBP1B	XP_034767497.1
	TUBB3	XP_033868603.2
	FAM20C
	VAT1
	SPECIFIC_HISTONE-BINDING
	S100A1
	RPL6
	ANXA4
	CPN2
	PDHB
	HGFAC
	ACAA2
	PLS3
	CRISPLD2
	RPL30
	CA6
	TGFBI
	UNCHARACTERIZED_PROTEIN_LOC117432915
	C7
	ACTG1
	CTRB1
	ZP2
	HARS1
	PGD
	RPL27
	IGKV4-1
	RPS16
	FLNA
	STURGEON_SPECIFIC_EOD39_20582
	SELENBP1
	EHBP1
	CPZ
	FISH_SPECIFIC
	HMGB2
	EPHX2
	PEPD
	BLVRB
	SDHA
	HABP2
	ANXA11
	ALPL
	VDAC2
	FOLR3
	EEF1A1
	C6
	CR1
	C1QL4
	LTA4H
	AGR2
	UNCHARACTERIZED_PROTEIN_LOC117433100
	UBC
	ZP3
	ASTL
	RAB11B
	HSP90AA1
	ACTR2
	NARS1
	CTSC
	ARHGDIB
