# Supplementary material for: Comparative proteomic analysis of the ovarian fluid and eggs of Siberian sturgeon
Source: BMC Genomics. 2024 May 7;25:451. doi: 10.1186/s12864-024-10309-y (PMC11077782; doi:10.1186/s12864-024-10309-y)
Supplement: Supplementary file 13 — Supplementary Material 13 [file 12864_2024_10309_MOESM13_ESM.xls]

## Sheet: Gene Ontology
Supplementary Table S8. Gene Ontology (GO) analysis of biological processes and cellular components and Kyoto Encyclopedia of Genes and Genomes (KEGG) pathway classification of proteins unique to sturgeon ovarian fluid.
Enrichment FDR	nGenes	Pathway Genes	Fold Enrichment	Pathway	URL	Genes
6.38557e-27	58	903	6.39386	Regulated exocytosis	http://amigo.geneontology.org/amigo/term/GO:0045055	SCIN VCL RHOA GSTP1 CPNE3 LYZ APOH MMP9 CST3 OLFM4 COTL1 CRISPLD2 CTSH ASAH1 PTGDS LGALS3BP BST1 CTSC LTA4H VNN1 KNG1 HRG FN1 QSOX1 CTSD APOA1 TTR PLG SERPINB6 C3 TCN1 TLN1 THBS1 ACTR2 IDH1 EGF IQGAP1 SOD1 AHSG GSN FER EEF1A1 ITGB2 ITIH3 CLEC3B CAMP LRG1 FGG FGA FGB ATP6AP2 PROS1 GM2A FAM3C CR1 HBB SELENOP HP
4.41742e-26	60	1027	5.81573	Exocytosis	http://amigo.geneontology.org/amigo/term/GO:0006887	SCIN VCL RHOA GSTP1 CPNE3 LYZ APOH MMP9 CST3 OLFM4 COTL1 CRISPLD2 CTSH ASAH1 PTGDS LGALS3BP BST1 CTSC LTA4H VNN1 KNG1 HRG FN1 QSOX1 CTSD APOA1 TTR PLG SERPINB6 C3 TCN1 TLN1 THBS1 ACTR2 IDH1 EGF IQGAP1 SOD1 SYTL1 AHSG GSN FER RAB3C EEF1A1 ITGB2 ITIH3 CLEC3B CAMP LRG1 FGG FGA FGB ATP6AP2 PROS1 GM2A FAM3C CR1 HBB SELENOP HP
2.61552e-24	63	1245	5.03726	Immune effector proc.	http://amigo.geneontology.org/amigo/term/GO:0002252	CFH MASP2 C8B VCL C6 RHOA CDC42 CPB2 GSTP1 CPNE3 LYZ MMP9 CST3 OLFM4 COTL1 CRISPLD2 CTSH ASAH1 C5 PTGDS BST1 CTSC LTA4H ARPC3 VNN1 C7 C9 ACTR3 QSOX1 CTSD APOA1 TTR LRP1 C4BPA SERPINB6 C3 TCN1 LCP1 ACTR2 IDH1 IQGAP1 AHSG GSN FER ANGPT1 EEF1A1 C8A ITGB2 PGLYRP2 CAMP LRG1 C8G CPN2 F2 ATP6AP2 C1S PROS1 GM2A CR1 CFI CFHR1 HBB HP
1.29738e-22	66	1489	4.41237	Secretion by cell	http://amigo.geneontology.org/amigo/term/GO:0032940	SCIN VCL RHOA SRI CPB2 GSTP1 CPNE3 LYZ APOH EZR MMP9 CST3 OLFM4 COTL1 CRISPLD2 CTSH ASAH1 PTGDS LGALS3BP BST1 CTSC LTA4H VNN1 KNG1 HRG FN1 QSOX1 CTSD APOA1 TTR PLG LRP1 SERPINB6 C3 APOE TCN1 TLN1 THBS1 ACTR2 IDH1 EGF IQGAP1 SOD1 SYTL1 AHSG GSN FER RAB3C EEF1A1 ITGB2 ITIH3 CLEC3B CAMP LRG1 FGG FGA FGB ADIPOQ ATP6AP2 PROS1 GM2A FAM3C CR1 HBB SELENOP HP
1.29738e-22	69	1636	4.19845	Secretion	http://amigo.geneontology.org/amigo/term/GO:0046903	SCIN VCL RHOA SRI CPB2 GSTP1 CPNE3 LYZ APOH EZR MMP9 CST3 OLFM4 COTL1 CRISPLD2 CTSH ASAH1 AGR2 PTGDS LGALS3BP BST1 CTSC LTA4H VNN1 KNG1 HRG FN1 QSOX1 CTSD APOA1 TTR PLG LRP1 SERPINB6 C3 APOE TCN1 TLN1 THBS1 ACTR2 IDH1 EGF IQGAP1 SOD1 SYTL1 AHSG GSN FER RAB3C PLA2R1 EEF1A1 TFF2 ITGB2 ITIH3 CLEC3B CAMP LRG1 FGG FGA FGB ADIPOQ ATP6AP2 PROS1 GM2A FAM3C CR1 HBB SELENOP HP
1.38906e-22	67	1545	4.31688	Export from cell	http://amigo.geneontology.org/amigo/term/GO:0140352	SCIN VCL RHOA SRI CPB2 GSTP1 CPNE3 LYZ APOH EZR MMP9 CST3 OLFM4 COTL1 CRISPLD2 CTSH ASAH1 PTGDS LGALS3BP BST1 CTSC LTA4H VNN1 KNG1 HRG FN1 QSOX1 CTSD APOA1 TTR PLG LRP1 SERPINB6 C3 APOE TCN1 TLN1 THBS1 ACTR2 IDH1 EGF IQGAP1 SOD1 SYTL1 AHSG GSN FER RAB3C EEF1A1 ITGB2 ITIH3 ATP1A1 CLEC3B CAMP LRG1 FGG FGA FGB ADIPOQ ATP6AP2 PROS1 GM2A FAM3C CR1 HBB SELENOP HP
4.24513e-19	50	975	5.10492	Leukocyte mediated immunity	http://amigo.geneontology.org/amigo/term/GO:0002443	MASP2 C8B VCL C6 RHOA GSTP1 CPNE3 LYZ MMP9 CST3 OLFM4 COTL1 CRISPLD2 CTSH ASAH1 C5 PTGDS BST1 CTSC LTA4H VNN1 C7 C9 QSOX1 CTSD TTR C4BPA SERPINB6 C3 TCN1 ACTR2 IDH1 IQGAP1 AHSG GSN FER EEF1A1 C8A ITGB2 CAMP LRG1 C8G F2 ATP6AP2 C1S GM2A CR1 CFI HBB HP
1.20898e-18	43	718	5.96166	Response to wounding	http://amigo.geneontology.org/amigo/term/GO:0009611	SLC4A1 VCL CDH3 RHOA CDC42 FBLN1 CPB2 F11 APOH SERPIND1 F9 HGFAC EHD1 KNG1 HRG FN1 APOA1 PLG LRP1 F10 VIL1 GNAI1 APOE COL5A1 TLN1 THBS1 SOD1 F13B GSN HABP2 CSRP1 COL1A2 ARF4 FGG FGA FGB F2 PROS1 APOD HBE1 GPX1 HBB EPPK1
2.80387e-18	18	69	25.9685	Reg. of complement activation	http://amigo.geneontology.org/amigo/term/GO:0030449	CFH C8B C6 CPB2 C5 C7 C9 C4BPA C3 C8A C8G CPN2 F2 C1S PROS1 CR1 CFI CFHR1
9.16639e-18	22	137	15.9855	Platelet degranulation	http://amigo.geneontology.org/amigo/term/GO:0002576	VCL APOH LGALS3BP KNG1 HRG FN1 QSOX1 APOA1 PLG TLN1 THBS1 EGF SOD1 AHSG ITIH3 CLEC3B FGG FGA FGB PROS1 FAM3C SELENOP
1.35869e-17	38	583	6.48841	Wound healing	http://amigo.geneontology.org/amigo/term/GO:0042060	SLC4A1 VCL CDH3 RHOA CDC42 FBLN1 CPB2 F11 APOH SERPIND1 F9 HGFAC EHD1 KNG1 HRG FN1 PLG F10 VIL1 GNAI1 APOE COL5A1 TLN1 THBS1 F13B GSN HABP2 CSRP1 COL1A2 FGG FGA FGB F2 PROS1 HBE1 GPX1 HBB EPPK1
4.08864e-17	19	95	19.9092	Complement activation	http://amigo.geneontology.org/amigo/term/GO:0006956	CFH MASP2 C8B C6 CPB2 C5 C7 C9 C4BPA C3 C8A C8G CPN2 F2 C1S PROS1 CR1 CFI CFHR1
4.36281e-17	31	373	8.27325	Blood coagulation	http://amigo.geneontology.org/amigo/term/GO:0007596	SLC4A1 VCL CDC42 FBLN1 CPB2 F11 APOH SERPIND1 F9 HGFAC EHD1 KNG1 HRG FN1 PLG F10 GNAI1 APOE TLN1 THBS1 F13B HABP2 CSRP1 COL1A2 FGG FGA FGB F2 PROS1 HBE1 HBB
5.52581e-17	31	377	8.18547	Hemostasis	http://amigo.geneontology.org/amigo/term/GO:0007599	SLC4A1 VCL CDC42 FBLN1 CPB2 F11 APOH SERPIND1 F9 HGFAC EHD1 KNG1 HRG FN1 PLG F10 GNAI1 APOE TLN1 THBS1 F13B HABP2 CSRP1 COL1A2 FGG FGA FGB F2 PROS1 HBE1 HBB
5.57028e-17	31	378	8.16381	Coagulation	http://amigo.geneontology.org/amigo/term/GO:0050817	SLC4A1 VCL CDC42 FBLN1 CPB2 F11 APOH SERPIND1 F9 HGFAC EHD1 KNG1 HRG FN1 PLG F10 GNAI1 APOE TLN1 THBS1 F13B HABP2 CSRP1 COL1A2 FGG FGA FGB F2 PROS1 HBE1 HBB
8.72925e-17	39	660	5.88225	Myeloid leukocyte mediated immunity	http://amigo.geneontology.org/amigo/term/GO:0002444	VCL RHOA GSTP1 CPNE3 LYZ MMP9 CST3 OLFM4 COTL1 CRISPLD2 CTSH ASAH1 PTGDS BST1 CTSC LTA4H VNN1 QSOX1 CTSD TTR SERPINB6 C3 TCN1 ACTR2 IDH1 IQGAP1 AHSG GSN FER EEF1A1 ITGB2 CAMP LRG1 F2 ATP6AP2 GM2A CR1 HBB HP
1.24071e-16	37	593	6.21112	Neutrophil mediated immunity	http://amigo.geneontology.org/amigo/term/GO:0002446	VCL RHOA GSTP1 CPNE3 LYZ MMP9 CST3 OLFM4 COTL1 CRISPLD2 CTSH ASAH1 BST1 CTSC LTA4H VNN1 QSOX1 CTSD TTR SERPINB6 C3 TCN1 ACTR2 IDH1 IQGAP1 AHSG GSN EEF1A1 ITGB2 CAMP LRG1 F2 ATP6AP2 GM2A CR1 HBB HP
1.89127e-16	38	639	5.91978	Leukocyte degranulation	http://amigo.geneontology.org/amigo/term/GO:0043299	VCL RHOA GSTP1 CPNE3 LYZ MMP9 CST3 OLFM4 COTL1 CRISPLD2 CTSH ASAH1 PTGDS BST1 CTSC LTA4H VNN1 QSOX1 CTSD TTR SERPINB6 C3 TCN1 ACTR2 IDH1 IQGAP1 AHSG GSN FER EEF1A1 ITGB2 CAMP LRG1 ATP6AP2 GM2A CR1 HBB HP
3.31425e-16	36	576	6.22162	Neutrophil degranulation	http://amigo.geneontology.org/amigo/term/GO:0043312	VCL RHOA GSTP1 CPNE3 LYZ MMP9 CST3 OLFM4 COTL1 CRISPLD2 CTSH ASAH1 BST1 CTSC LTA4H VNN1 QSOX1 CTSD TTR SERPINB6 C3 TCN1 ACTR2 IDH1 IQGAP1 AHSG GSN EEF1A1 ITGB2 CAMP LRG1 ATP6AP2 GM2A CR1 HBB HP
3.35638e-16	38	652	5.80175	Myeloid cell activation involved in immune response	http://amigo.geneontology.org/amigo/term/GO:0002275	VCL RHOA GSTP1 CPNE3 LYZ MMP9 CST3 OLFM4 COTL1 CRISPLD2 CTSH ASAH1 PTGDS BST1 CTSC LTA4H VNN1 QSOX1 CTSD TTR SERPINB6 C3 TCN1 ACTR2 IDH1 IQGAP1 AHSG GSN FER EEF1A1 ITGB2 CAMP LRG1 ATP6AP2 GM2A CR1 HBB HP
4.10947e-16	18	93	19.2669	Reg. of humoral immune response	http://amigo.geneontology.org/amigo/term/GO:0002920	CFH C8B C6 CPB2 C5 C7 C9 C4BPA C3 C8A C8G CPN2 F2 C1S PROS1 CR1 CFI CFHR1
4.46476e-16	36	584	6.13639	Neutrophil activation involved in immune response	http://amigo.geneontology.org/amigo/term/GO:0002283	VCL RHOA GSTP1 CPNE3 LYZ MMP9 CST3 OLFM4 COTL1 CRISPLD2 CTSH ASAH1 BST1 CTSC LTA4H VNN1 QSOX1 CTSD TTR SERPINB6 C3 TCN1 ACTR2 IDH1 IQGAP1 AHSG GSN EEF1A1 ITGB2 CAMP LRG1 ATP6AP2 GM2A CR1 HBB HP
8.66192e-16	36	597	6.00276	Neutrophil activation	http://amigo.geneontology.org/amigo/term/GO:0042119	VCL RHOA GSTP1 CPNE3 LYZ MMP9 CST3 OLFM4 COTL1 CRISPLD2 CTSH ASAH1 BST1 CTSC LTA4H VNN1 QSOX1 CTSD TTR SERPINB6 C3 TCN1 ACTR2 IDH1 IQGAP1 AHSG GSN EEF1A1 ITGB2 CAMP LRG1 ATP6AP2 GM2A CR1 HBB HP
1.34e-15	36	606	5.91361	Granulocyte activation	http://amigo.geneontology.org/amigo/term/GO:0036230	VCL RHOA GSTP1 CPNE3 LYZ MMP9 CST3 OLFM4 COTL1 CRISPLD2 CTSH ASAH1 BST1 CTSC LTA4H VNN1 QSOX1 CTSD TTR SERPINB6 C3 TCN1 ACTR2 IDH1 IQGAP1 AHSG GSN EEF1A1 ITGB2 CAMP LRG1 ATP6AP2 GM2A CR1 HBB HP
7.51702e-15	41	847	4.81863	Cell activation involved in immune response	http://amigo.geneontology.org/amigo/term/GO:0002263	VCL RHOA GSTP1 CPNE3 LYZ MMP9 CST3 OLFM4 COTL1 CRISPLD2 CTSH ASAH1 PTGDS BST1 CTSC LTA4H VNN1 QSOX1 CTSD TTR LRP1 SERPINB6 C3 TCN1 LCP1 ACTR2 IDH1 IQGAP1 AHSG GSN FER EEF1A1 ITGB2 PGLYRP2 CAMP LRG1 ATP6AP2 GM2A CR1 HBB HP
9.07598e-15	27	331	8.12005	Humoral immune response	http://amigo.geneontology.org/amigo/term/GO:0006959	CFH MASP2 C8B C6 CPB2 LYZ C5 BST1 C7 C9 HRG C4BPA C3 C8A PGLYRP2 CAMP FGA FGB C8G CPN2 F2 C1S PROS1 H2BC21 CR1 CFI CFHR1
1.38516e-14	57	1658	3.42226	Cell activation	http://amigo.geneontology.org/amigo/term/GO:0001775	VCL RHOA CDC42 GSTP1 CPNE3 LYZ MMP9 CST3 OLFM4 COTL1 CRISPLD2 CTSH ASAH1 PTGDS BST1 CTSC LTA4H VNN1 HRG FN1 QSOX1 CTSD TTR LRP1 SERPINB6 C3 GNAI1 APOE TCN1 LCP1 TLN1 THBS1 ACTR2 IDH1 IQGAP1 SOD1 AHSG MSN GSN FER EEF1A1 CSRP1 ITGB2 PGLYRP2 VCAM1 CAMP COL1A2 LRG1 FGG FGA FGB F2 ATP6AP2 GM2A CR1 HBB HP
1.6664e-14	25	281	8.85639	Neg. reg. of peptidase activity	http://amigo.geneontology.org/amigo/term/GO:0010466	LXN FETUB SERPIND1 MMP9 CST3 C5 AMBP KNG1 HRG LRP1 SERPINB6 C3 PRDX5 VIL1 SORL1 THBS1 AHSG ITIH2 TIMP4 ITIH3 COL6A3 A2ML1 PROS1 CR1 GPX1
1.76094e-14	39	785	4.94559	Myeloid leukocyte activation	http://amigo.geneontology.org/amigo/term/GO:0002274	VCL RHOA GSTP1 CPNE3 LYZ MMP9 CST3 OLFM4 COTL1 CRISPLD2 CTSH ASAH1 PTGDS BST1 CTSC LTA4H VNN1 QSOX1 CTSD TTR SERPINB6 C3 TCN1 THBS1 ACTR2 IDH1 IQGAP1 AHSG GSN FER EEF1A1 ITGB2 CAMP LRG1 ATP6AP2 GM2A CR1 HBB HP
2.03909e-14	33	549	5.98363	Reg. of body fluid levels	http://amigo.geneontology.org/amigo/term/GO:0050878	SLC4A1 VCL CDC42 FBLN1 CPB2 F11 APOH SERPIND1 F9 AGR2 HGFAC EHD1 KNG1 HRG FN1 PLG F10 GNAI1 APOE TLN1 THBS1 F13B HABP2 CSRP1 COL1A2 FGG FGA FGB ALOXE3 F2 PROS1 HBE1 HBB
3.72335e-14	14	56	24.8865	Neg. reg. of blood coagulation	http://amigo.geneontology.org/amigo/term/GO:0030195	CPB2 F11 APOH KNG1 HRG PLG F10 APOE THBS1 FGG FGA FGB F2 PROS1
4.74388e-14	14	57	24.4499	Neg. reg. of hemostasis	http://amigo.geneontology.org/amigo/term/GO:1900047	CPB2 F11 APOH KNG1 HRG PLG F10 APOE THBS1 FGG FGA FGB F2 PROS1
9.36711e-14	22	221	9.90954	Reg. of cell-substrate adhesion	http://amigo.geneontology.org/amigo/term/GO:0010810	MYOC VCL SLK RHOA CDC42 FBLN1 OLFM4 AGR2 BST1 HRG FN1 APOA1 PLG LRP1 THBS1 IQGAP1 CDH13 FGG FGA FGB CALR APOD
1.05439e-13	11	27	40.5557	Fibrinolysis	http://amigo.geneontology.org/amigo/term/GO:0042730	CPB2 F11 APOH HRG PLG THBS1 FGG FGA FGB F2 PROS1
1.1878e-13	31	512	6.02719	Reg. of peptidase activity	http://amigo.geneontology.org/amigo/term/GO:0052547	RHOA FBLN1 LXN FETUB SERPIND1 MMP9 CST3 CTSH C5 AMBP KNG1 HRG FN1 CTSD LRP1 SERPINB6 C3 PRDX5 VIL1 SORL1 THBS1 AHSG GSN ITIH2 TIMP4 ITIH3 COL6A3 A2ML1 PROS1 CR1 GPX1
1.59232e-13	11	28	39.1073	Protein activation cascade	http://amigo.geneontology.org/amigo/term/GO:0072376	FBLN1 F11 APOH F9 KNG1 FN1 F10 FGG FGA FGB F2
1.59232e-13	11	28	39.1073	Blood coagulation, fibrin clot formation	http://amigo.geneontology.org/amigo/term/GO:0072378	FBLN1 F11 APOH F9 KNG1 FN1 F10 FGG FGA FGB F2
1.97204e-13	29	450	6.41518	Extracellular matrix organization	http://amigo.geneontology.org/amigo/term/GO:0030198	CDH1 COL11A1 FBLN1 CPB2 MMP2 MMP9 CST3 CRISPLD2 FN1 QSOX1 TTR TGFBI PLG LRP1 CAPNS1 PXDN COL5A1 LCP1 THBS1 LUM ITGB2 VCAM1 CAPN2 COL6A3 COL1A2 HTRA1 FGG FGA FGB
2.03967e-13	29	451	6.40095	Extracellular structure organization	http://amigo.geneontology.org/amigo/term/GO:0043062	CDH1 COL11A1 FBLN1 CPB2 MMP2 MMP9 CST3 CRISPLD2 FN1 QSOX1 TTR TGFBI PLG LRP1 CAPNS1 PXDN COL5A1 LCP1 THBS1 LUM ITGB2 VCAM1 CAPN2 COL6A3 COL1A2 HTRA1 FGG FGA FGB
2.32257e-13	29	454	6.35866	External encapsulating structure organization	http://amigo.geneontology.org/amigo/term/GO:0045229	CDH1 COL11A1 FBLN1 CPB2 MMP2 MMP9 CST3 CRISPLD2 FN1 QSOX1 TTR TGFBI PLG LRP1 CAPNS1 PXDN COL5A1 LCP1 THBS1 LUM ITGB2 VCAM1 CAPN2 COL6A3 COL1A2 HTRA1 FGG FGA FGB
2.32257e-13	27	385	6.98114	Neg. reg. of proteolysis	http://amigo.geneontology.org/amigo/term/GO:0045861	LXN CPB2 FETUB SERPIND1 MMP9 CST3 C5 AMBP KNG1 HRG LRP1 SERPINB6 C3 PRDX5 VIL1 SORL1 THBS1 AHSG ITIH2 TIMP4 ITIH3 COL6A3 A2ML1 F2 PROS1 CR1 GPX1
2.37439e-13	13	51	25.3744	Complement activation, classical pathway	http://amigo.geneontology.org/amigo/term/GO:0006958	MASP2 C8B C6 C5 C7 C9 C4BPA C3 C8A C8G C1S CR1 CFI
3.12647e-13	12	40	29.8638	Cytolysis	http://amigo.geneontology.org/amigo/term/GO:0019835	C8B C6 LYZ C5 C7 C9 HRG C8A C8G F2 CR1 CFHR1
3.4856e-13	30	499	5.98472	Neg. reg. of hydrolase activity	http://amigo.geneontology.org/amigo/term/GO:0051346	LXN FETUB SERPIND1 MMP9 CST3 C5 AMBP KNG1 HRG APOA1 LRP1 SERPINB6 C3 PRDX5 VIL1 APOC1 SORT1 SORL1 THBS1 IQGAP1 AHSG ITIH2 PLA2R1 TIMP4 ITIH3 COL6A3 A2ML1 PROS1 CR1 GPX1
3.81752e-13	38	830	4.55752	Reg. of proteolysis	http://amigo.geneontology.org/amigo/term/GO:0030162	RHOA FBLN1 LXN CPB2 FETUB SERPIND1 MMP9 CST3 CTSH C5 AMBP CTSC KNG1 HRG FN1 CTSD LRP1 SERPINB6 C3 PRDX5 VIL1 APOE SORL1 THBS1 EGF AHSG GSN ITIH2 TIMP4 ITIH3 COL6A3 CLEC3B A2ML1 UBB F2 PROS1 CR1 GPX1
7.97999e-13	15	87	17.1631	Neg. reg. of wound healing	http://amigo.geneontology.org/amigo/term/GO:0061045	CPB2 F11 APOH KNG1 HRG PLG F10 APOE THBS1 FGG FGA FGB F2 PROS1 EPPK1
8.65382e-13	14	71	19.6288	Reg. of blood coagulation	http://amigo.geneontology.org/amigo/term/GO:0030193	CPB2 F11 APOH KNG1 HRG PLG F10 APOE THBS1 FGG FGA FGB F2 PROS1
8.76233e-13	33	637	5.15701	Endocytosis	http://amigo.geneontology.org/amigo/term/GO:0006897	CDC42 APOB EZR AMBP LGALS3BP EHD1 EHBP1 PRG4 APOA1 LRP1 C4BPA C3 APOE APOC1 SORT1 LRP4 ENPP2 SORL1 THBS1 EGF CDH13 AHSG VLDLR GSN PLA2R1 ANGPT1 ITGB2 CALR ADIPOQ HBA2 CFI HBB HP
1.24787e-12	26	381	6.79316	Cell-substrate adhesion	http://amigo.geneontology.org/amigo/term/GO:0031589	MYOC VCL SLK RHOA CDC42 FBLN1 OLFM4 AGR2 BST1 HRG FN1 APOA1 PLG LRP1 THBS1 IQGAP1 CDH13 FER ANGPT1 ITGB2 VCAM1 FGG FGA FGB CALR APOD
1.24787e-12	14	73	19.091	Reg. of hemostasis	http://amigo.geneontology.org/amigo/term/GO:1900046	CPB2 F11 APOH KNG1 HRG PLG F10 APOE THBS1 FGG FGA FGB F2 PROS1
1.602e-12	52	1590	3.25559	Cell migration	http://amigo.geneontology.org/amigo/term/GO:0016477	MYOC VCL CDH1 SLK RHOA CDC42 FBLN1 GSTP1 APOB CPNE3 APOH MMP9 CTSH C5 BST1 THBS4 HRG FN1 APOA1 LRP1 F10 VIL1 APOE COL5A1 LCP1 ENPP2 SORL1 THBS1 EGF IQGAP1 CDH13 MSN FER ANGPT1 ITGB2 LMNA VCAM1 HMGB2 COL1A2 ARF4 CLIC4 LRRC15 DAB1 MST1 CSPG4 CALR F2 ADIPOQ PROS1 APOD GPX1 EPPK1
2.17064e-12	55	1776	3.08278	Cell motility	http://amigo.geneontology.org/amigo/term/GO:0048870	MYOC VCL CDH1 SLK RHOA CDC42 FBLN1 GSTP1 APOB CPNE3 APOH MMP9 CTSH C5 BST1 ARPC3 THBS4 HRG ACTR3 FN1 APOA1 LRP1 F10 VIL1 APOE COL5A1 LCP1 ENPP2 SORL1 THBS1 EGF IQGAP1 CDH13 MSN FER ANGPT1 ITGB2 LMNA VCAM1 HMGB2 COL1A2 ARF4 CLIC4 LRRC15 CFL1 DAB1 MST1 CSPG4 CALR F2 ADIPOQ PROS1 APOD GPX1 EPPK1
2.17064e-12	55	1776	3.08278	Localization of cell	http://amigo.geneontology.org/amigo/term/GO:0051674	MYOC VCL CDH1 SLK RHOA CDC42 FBLN1 GSTP1 APOB CPNE3 APOH MMP9 CTSH C5 BST1 ARPC3 THBS4 HRG ACTR3 FN1 APOA1 LRP1 F10 VIL1 APOE COL5A1 LCP1 ENPP2 SORL1 THBS1 EGF IQGAP1 CDH13 MSN FER ANGPT1 ITGB2 LMNA VCAM1 HMGB2 COL1A2 ARF4 CLIC4 LRRC15 CFL1 DAB1 MST1 CSPG4 CALR F2 ADIPOQ PROS1 APOD GPX1 EPPK1
4.03446e-12	58	1982	2.91305	Locomotion	http://amigo.geneontology.org/amigo/term/GO:0040011	MYOC VCL CDH1 SLK RHOA CDC42 FBLN1 GSTP1 APOB CPNE3 APOH EZR SERPIND1 MMP9 CTSH C5 BST1 ARPC3 THBS4 HRG ACTR3 FN1 APOA1 LRP1 F10 VIL1 APOE COL5A1 LCP1 ENPP2 SORL1 THBS1 EGF IQGAP1 CDH13 MSN VLDLR FER ANGPT1 ITGB2 LMNA VCAM1 HMGB2 COL1A2 ARF4 CLIC4 LRRC15 CFL1 DAB1 MST1 CSPG4 CALR F2 ADIPOQ PROS1 APOD GPX1 EPPK1
4.45297e-12	13	64	20.2203	Humoral immune response mediated by circulating immunoglobulin	http://amigo.geneontology.org/amigo/term/GO:0002455	MASP2 C8B C6 C5 C7 C9 C4BPA C3 C8A C8G C1S CR1 CFI
6.24637e-12	28	484	5.75885	Reg. of endopeptidase activity	http://amigo.geneontology.org/amigo/term/GO:0052548	RHOA LXN FETUB SERPIND1 MMP9 CST3 CTSH C5 AMBP KNG1 HRG CTSD SERPINB6 C3 PRDX5 VIL1 SORL1 THBS1 AHSG GSN ITIH2 TIMP4 ITIH3 COL6A3 A2ML1 PROS1 CR1 GPX1
7.38094e-12	38	919	4.11615	Supramolecular fiber organization	http://amigo.geneontology.org/amigo/term/GO:0097435	SCIN VIM MYOC CAPG COL11A1 SLK RHOA CDC42 LYZ EZR CST3 PLS3 COTL1 ARPC3 ACTR3 APOA1 TTR TGFBI VIL1 APOE PXDN COL5A1 LCP1 SORL1 ACTR2 LUM GSN UBC FER CSRP1 COL6A3 COL1A2 UBB FGA CFL1 UBA52 GPX1 EPPK1
8.49084e-12	15	103	14.497	Neg. reg. of response to wounding	http://amigo.geneontology.org/amigo/term/GO:1903035	CPB2 F11 APOH KNG1 HRG PLG F10 APOE THBS1 FGG FGA FGB F2 PROS1 EPPK1
2.7956e-11	41	1111	3.67361	Neg. reg. of multicellular organismal proc.	http://amigo.geneontology.org/amigo/term/GO:0051241	CDH3 RHOA SRI FBLN1 CPB2 GSTP1 F11 APOH EZR CST3 CTSC THBS4 KNG1 HRG FN1 APOA1 PLG F10 APOE APOC1 LRP4 SORL1 THBS1 SOD1 AHSG ANGPT1 TFF2 LMNA PGLYRP2 ATP1A1 FGG FGA FGB DAB1 CALR F2 ADIPOQ PROS1 APOD CR1 EPPK1
5.79148e-11	12	61	19.5828	Zymogen activation	http://amigo.geneontology.org/amigo/term/GO:0031638	CPB2 F11 APOH F9 CTSH HGFAC THBS1 CLEC3B FGG FGA FGB HP
5.79148e-11	16	140	11.3767	Reg. of wound healing	http://amigo.geneontology.org/amigo/term/GO:0061041	CPB2 F11 APOH KNG1 HRG PLG F10 VIL1 APOE THBS1 FGG FGA FGB F2 PROS1 EPPK1
6.45289e-11	9	24	37.3297	Complement activation, alternative pathway	http://amigo.geneontology.org/amigo/term/GO:0006957	CFH C8B C5 C7 C9 C3 C8A C8G CR1
7.44706e-11	50	1646	3.02387	Biological adhesion	http://amigo.geneontology.org/amigo/term/GO:0022610	MYOC VCL CDH1 CDH3 SLK RHOA CDC42 FBLN1 EZR IGFALS OLFM4 AGR2 AMBP LGALS3BP BST1 VNN1 THBS4 KNG1 HRG FN1 APOA1 TGFBI PLG LRP1 COL5A1 TLN1 THBS1 IQGAP1 CDH13 MSN GSN HABP2 FER ANGPT1 CSRP1 ITGB2 VCAM1 COL6A3 FOLR2 FGG FGA FGB CLSTN1 LRRC15 DAB1 CALR ADIPOQ APOD CR1 HBB
7.69534e-11	37	946	3.89344	Reg. of cell migration	http://amigo.geneontology.org/amigo/term/GO:0030334	MYOC VCL CDH1 SLK RHOA FBLN1 GSTP1 CPNE3 APOH MMP9 CTSH C5 BST1 THBS4 HRG FN1 LRP1 F10 VIL1 APOE ENPP2 SORL1 THBS1 EGF IQGAP1 CDH13 MSN FER ANGPT1 LMNA CLIC4 LRRC15 MST1 CALR ADIPOQ APOD EPPK1
1.01522e-10	35	858	4.06073	Neg. reg. of catalytic activity	http://amigo.geneontology.org/amigo/term/GO:0043086	SLC4A1 LXN GSTP1 FETUB SERPIND1 MMP9 CST3 C5 AMBP KNG1 HRG APOA1 LRP1 SERPINB6 C3 PRDX5 VIL1 APOE APOC1 SORT1 SORL1 THBS1 IQGAP1 AHSG ITIH2 PLA2R1 TIMP4 ITIH3 COL6A3 A2ML1 ADIPOQ PROS1 CR1 GPX1 HP
1.1225e-10	17	172	9.83883	Reg. of response to wounding	http://amigo.geneontology.org/amigo/term/GO:1903034	CPB2 F11 APOH KNG1 HRG PLG LRP1 F10 VIL1 APOE THBS1 FGG FGA FGB F2 PROS1 EPPK1
1.70826e-10	53	1866	2.8274	Response to other organism	http://amigo.geneontology.org/amigo/term/GO:0051707	CFH MASP2 C8B VIM C6 RHOA CDC42 GSTP1 APOB LYZ COTL1 C5 VNN1 C7 C9 HRG ACTR3 C4BPA C3 VIL1 APOE ACTR2 GSN UBC FER C8A TIMP4 PGLYRP2 ALPL VCAM1 CAPN2 CAMP HMGB2 HPGD HTRA1 CLEC4E UBB LRG1 FGA FGB CFL1 C8G HNRNPA0 F2 ADIPOQ C1S H2BC21 CR1 CFI UBA52 GPX1 CFHR1 HP
1.71957e-10	53	1867	2.82589	Response to external biotic stimulus	http://amigo.geneontology.org/amigo/term/GO:0043207	CFH MASP2 C8B VIM C6 RHOA CDC42 GSTP1 APOB LYZ COTL1 C5 VNN1 C7 C9 HRG ACTR3 C4BPA C3 VIL1 APOE ACTR2 GSN UBC FER C8A TIMP4 PGLYRP2 ALPL VCAM1 CAPN2 CAMP HMGB2 HPGD HTRA1 CLEC4E UBB LRG1 FGA FGB CFL1 C8G HNRNPA0 F2 ADIPOQ C1S H2BC21 CR1 CFI UBA52 GPX1 CFHR1 HP
2.15777e-10	49	1639	2.97605	Cell adhesion	http://amigo.geneontology.org/amigo/term/GO:0007155	MYOC VCL CDH1 CDH3 SLK RHOA CDC42 FBLN1 EZR IGFALS OLFM4 AGR2 AMBP LGALS3BP BST1 VNN1 THBS4 KNG1 HRG FN1 APOA1 TGFBI PLG LRP1 COL5A1 TLN1 THBS1 IQGAP1 CDH13 MSN GSN HABP2 FER ANGPT1 CSRP1 ITGB2 VCAM1 COL6A3 FOLR2 FGG FGA FGB CLSTN1 DAB1 CALR ADIPOQ APOD CR1 HBB
2.63945e-10	39	1092	3.55521	Reg. of cellular component movement	http://amigo.geneontology.org/amigo/term/GO:0051270	MYOC VCL CDH1 SLK RHOA SRI FBLN1 GSTP1 CPNE3 APOH MMP9 CTSH C5 BST1 THBS4 HRG FN1 LRP1 F10 VIL1 APOE ENPP2 SORL1 THBS1 EGF IQGAP1 CDH13 MSN FER ANGPT1 LMNA ATP1A1 CLIC4 LRRC15 MST1 CALR ADIPOQ APOD EPPK1
3.40895e-10	44	1373	3.19011	Pos. reg. of developmental proc.	http://amigo.geneontology.org/amigo/term/GO:0051094	SCIN MYOC RHOA CDC42 APOB EZR OLFM4 CTSH AGR2 C5 EHD1 VNN1 FN1 APOA1 LRP1 C3 VIL1 APOE PLAAT4 ENPP2 SORL1 THBS1 ACTR2 EGF IQGAP1 VLDLR ITGB2 LMNA CAPN2 CAMP HMGB2 LRG1 FGG FGA FGB CLSTN1 CFL1 DAB1 MST1 LPL BASP1 CALR ADIPOQ CR1
9.40168e-10	45	1475	3.03699	Leukocyte activation	http://amigo.geneontology.org/amigo/term/GO:0045321	VCL RHOA CDC42 GSTP1 CPNE3 LYZ MMP9 CST3 OLFM4 COTL1 CRISPLD2 CTSH ASAH1 PTGDS BST1 CTSC LTA4H VNN1 QSOX1 CTSD TTR SERPINB6 C3 TCN1 LCP1 THBS1 ACTR2 IDH1 IQGAP1 SOD1 AHSG MSN GSN FER EEF1A1 ITGB2 PGLYRP2 VCAM1 CAMP LRG1 ATP6AP2 GM2A CR1 HBB HP
1.01833e-09	33	837	3.92475	Reg. of cell adhesion	http://amigo.geneontology.org/amigo/term/GO:0030155	MYOC VCL CDH1 SLK RHOA CDC42 FBLN1 OLFM4 AGR2 BST1 VNN1 KNG1 HRG FN1 APOA1 TGFBI PLG LRP1 THBS1 IQGAP1 CDH13 GSN ANGPT1 ITGB2 VCAM1 FGG FGA FGB DAB1 CALR ADIPOQ APOD CR1
1.61407e-09	37	1056	3.48788	Reg. of locomotion	http://amigo.geneontology.org/amigo/term/GO:0040012	MYOC VCL CDH1 SLK RHOA FBLN1 GSTP1 CPNE3 APOH MMP9 CTSH C5 BST1 THBS4 HRG FN1 LRP1 F10 VIL1 APOE ENPP2 SORL1 THBS1 EGF IQGAP1 CDH13 MSN FER ANGPT1 LMNA CLIC4 LRRC15 MST1 CALR ADIPOQ APOD EPPK1
1.71347e-09	18	236	7.59248	Reactive oxygen species metabolic proc.	http://amigo.geneontology.org/amigo/term/GO:0072593	RHOA GSTP1 SOD3 BST1 PRDX5 PXDN THBS1 SOD1 PLA2R1 ITGB2 ARF4 F2 HBA2 GPX3 HBE1 GPX1 HBB HP
2.06871e-09	14	127	10.9736	Pos. reg. of cell-substrate adhesion	http://amigo.geneontology.org/amigo/term/GO:0010811	MYOC CDC42 FBLN1 OLFM4 AGR2 HRG FN1 APOA1 IQGAP1 CDH13 FGG FGA FGB CALR
2.8452e-09	7	15	46.4547	Reg. of fibrinolysis	http://amigo.geneontology.org/amigo/term/GO:0051917	CPB2 F11 APOH HRG PLG THBS1 F2
2.89989e-09	50	1832	2.71686	Response to oxygen-containing compound	http://amigo.geneontology.org/amigo/term/GO:1901700	VIM CDH1 RHOA SRI TYR CPB2 GSTP1 APOB MMP2 EZR MMP9 CTSH SOD3 MAN1A1 LRP1 PRDX5 GNAI1 APOE SORT1 SORL1 THBS1 ACTR2 IQGAP1 SOD1 AHSG MSN GSN FER TIMP4 ALPL VCAM1 CAPN2 ATP1A1 CAMP HMGB2 HPGD COL1A2 FOLR2 GPX4 GPD1 LPL HNRNPA0 CALR ADIPOQ HBA2 APOD GPX3 GPX1 HBB HP
3.69605e-09	13	109	11.8724	Cellular oxidant detoxification	http://amigo.geneontology.org/amigo/term/GO:0098869	GSTP1 SOD3 PRDX5 APOE PXDN SOD1 GPX4 HBA2 GPX3 HBE1 GPX1 HBB HP
4.10442e-09	44	1488	2.94356	Reg. of immune response	http://amigo.geneontology.org/amigo/term/GO:0050776	CFH MASP2 C8B C6 CDC42 CPB2 APOB EZR CTSH C5 AMBP ARPC3 C7 C9 HRG ACTR3 C4BPA C3 APOE ACTR2 UBC FER C8A ITGB2 PGLYRP2 VCAM1 HMGB2 COL1A2 HTRA1 CLEC4E UBB FGG FGA FGB C8G CPN2 F2 C1S PROS1 CR1 CFI UBA52 GPX1 CFHR1
4.10822e-09	8	25	31.8547	Plasminogen activation	http://amigo.geneontology.org/amigo/term/GO:0031639	CPB2 F11 APOH THBS1 CLEC3B FGG FGA FGB
8.94186e-09	48	1769	2.70107	Response to endogenous stimulus	http://amigo.geneontology.org/amigo/term/GO:0009719	VIM CDH1 RHOA GSTP1 APOB MMP2 EZR CTSH EHD1 ARPC3 APOA1 LRP1 VIL1 GNAI1 APOE SORT1 SORL1 THBS1 ACTR2 IDH1 IQGAP1 CDH13 SOD1 AHSG UBC FER EEF1A1 TIMP4 ITGB2 ALPL VCAM1 CAPN2 ATP1A1 CLEC3B CAMP HMGB2 HPGD COL1A2 FOLR2 HTRA1 GPD1 UBB LRG1 FGB LPL CALR ADIPOQ UBA52
9.02549e-09	19	297	6.36825	Receptor-mediated endocytosis	http://amigo.geneontology.org/amigo/term/GO:0006898	APOB EZR AMBP APOA1 LRP1 C3 APOE APOC1 SORL1 EGF VLDLR PLA2R1 ANGPT1 ITGB2 CALR ADIPOQ HBA2 HBB HP
9.23073e-09	29	717	4.02626	Blood vessel development	http://amigo.geneontology.org/amigo/term/GO:0001568	RHOA CDC42 APOB MMP2 APOH CTSH C5 THBS4 HRG FN1 TGFBI LRP1 C3 APOE COL5A1 ENPP2 THBS1 EGF CDH13 ANGPT1 ITGB2 CAMP HPGD COL1A2 CLIC4 LRG1 CSPG4 APOD GPX1
1.07255e-08	42	1418	2.94847	Reg. of hydrolase activity	http://amigo.geneontology.org/amigo/term/GO:0051336	RHOA FBLN1 LXN FETUB APOH SERPIND1 MMP9 CST3 CTSH C5 AMBP KNG1 HRG FN1 CTSD APOA1 LRP1 SERPINB6 C3 PRDX5 VIL1 APOC1 SORT1 SORL1 THBS1 IQGAP1 SOD1 AHSG GSN ITIH2 PLA2R1 TIMP4 ITIH3 COL6A3 HMGB2 A2ML1 ARF4 LPL PROS1 GM2A CR1 GPX1
1.34496e-08	27	635	4.23266	Blood vessel morphogenesis	http://amigo.geneontology.org/amigo/term/GO:0048514	RHOA CDC42 APOB MMP2 APOH CTSH C5 THBS4 HRG FN1 TGFBI LRP1 C3 APOE ENPP2 THBS1 EGF CDH13 ANGPT1 ITGB2 CAMP HPGD CLIC4 LRG1 CSPG4 APOD GPX1
1.58862e-08	23	464	4.93438	Reg. of immune effector proc.	http://amigo.geneontology.org/amigo/term/GO:0002697	CFH C8B C6 CPB2 C5 C7 C9 APOA1 C4BPA C3 FER ANGPT1 C8A ITGB2 PGLYRP2 C8G CPN2 F2 C1S PROS1 CR1 CFI CFHR1
1.87261e-08	6	11	54.2977	Neg. reg. of fibrinolysis	http://amigo.geneontology.org/amigo/term/GO:0051918	CPB2 APOH HRG PLG THBS1 F2
1.8775e-08	50	1940	2.56561	Neg. reg. of response to stimulus	http://amigo.geneontology.org/amigo/term/GO:0048585	MYOC RHOA CDC42 FBLN1 CPB2 GSTP1 F11 APOH EZR MMP9 C5 AMBP VNN1 KNG1 HRG APOA1 PLG LRP1 C4BPA F10 APOE PXDN LRP4 SORL1 THBS1 EGF SOD1 AHSG UBC FER LMNA PGLYRP2 HMGB2 HTRA1 UBB FGG FGA FGB DAB1 LPL CALR F2 ADIPOQ PROS1 C1QL4 APOD CR1 UBA52 GPX1 EPPK1
2.28523e-08	29	748	3.8594	Vasculature development	http://amigo.geneontology.org/amigo/term/GO:0001944	RHOA CDC42 APOB MMP2 APOH CTSH C5 THBS4 HRG FN1 TGFBI LRP1 C3 APOE COL5A1 ENPP2 THBS1 EGF CDH13 ANGPT1 ITGB2 CAMP HPGD COL1A2 CLIC4 LRG1 CSPG4 APOD GPX1
2.66085e-08	17	248	6.82371	Cell-matrix adhesion	http://amigo.geneontology.org/amigo/term/GO:0007160	MYOC VCL SLK RHOA BST1 HRG FN1 LRP1 THBS1 IQGAP1 CDH13 ITGB2 VCAM1 FGG FGA FGB APOD
3.13442e-08	36	1127	3.17981	Circulatory system development	http://amigo.geneontology.org/amigo/term/GO:0072359	COL11A1 RHOA CDC42 SRI APOB MMP2 APOH CTSH C5 THBS4 HRG FN1 TGFBI LRP1 C3 APOE COL5A1 ENPP2 THBS1 EGF CDH13 ANGPT1 ITGB2 LMNA VCAM1 CAMP HPGD COL1A2 CLIC4 LRG1 CSPG4 BASP1 CALR APOD CRIP1 GPX1
3.2128e-08	13	131	9.8786	Cellular response to toxic substance	http://amigo.geneontology.org/amigo/term/GO:0097237	GSTP1 SOD3 PRDX5 APOE PXDN SOD1 GPX4 HBA2 GPX3 HBE1 GPX1 HBB HP
3.23935e-08	8	32	24.8865	Hydrogen peroxide catabolic proc.	http://amigo.geneontology.org/amigo/term/GO:0042744	PRDX5 PXDN HBA2 GPX3 HBE1 GPX1 HBB HP
3.26949e-08	48	1847	2.58701	Reg. of cell death	http://amigo.geneontology.org/amigo/term/GO:0010941	SCIN SLK RHOA CDC42 GSTP1 APOH MMP9 CTSH ASAH1 AGR2 CTSC VNN1 KNG1 HRG CTSD LRP1 PRDX5 VIL1 APOE SORT1 SORL1 THBS1 SOD1 GSN UBC PLA2R1 ANGPT1 ITGB2 LMNA CAPN2 HMGB2 HPGD GPX4 ARF4 UBB FGG FGA FGB CFL1 MST1 CALR ADIPOQ ALDH1A3 HBA2 UBA52 GPX1 HBB HP
3.55089e-08	37	1190	3.09512	Pos. reg. of immune system proc.	http://amigo.geneontology.org/amigo/term/GO:0002684	CFH MASP2 C8B C6 RHOA CDC42 CPB2 EZR C5 BST1 CTSC ARPC3 VNN1 C7 THBS4 C9 HRG ACTR3 C4BPA C3 THBS1 ACTR2 FER C8A ITGB2 VCAM1 HMGB2 CLEC4E C8G CPN2 CALR F2 C1S PROS1 CR1 CFI CFHR1
4.53483e-08	19	330	5.73143	Reg. of cell morphogenesis	http://amigo.geneontology.org/amigo/term/GO:0022604	MYOC RHOA CDC42 FBLN1 EZR OLFM4 FN1 APOA1 VIL1 ENPP2 ACTR2 MSN ITGB2 FGG FGA FGB CFL1 CALR F2
5.73728e-08	12	112	10.6656	Amyloid fibril formation	http://amigo.geneontology.org/amigo/term/GO:1990000	LYZ CST3 APOA1 TTR TGFBI APOE SORL1 GSN UBC UBB FGA UBA52
5.78916e-08	13	138	9.37751	Immunoglobulin mediated immune response	http://amigo.geneontology.org/amigo/term/GO:0016064	MASP2 C8B C6 C5 C7 C9 C4BPA C3 C8A C8G C1S CR1 CFI
5.92735e-08	25	590	4.21804	Activation of immune response	http://amigo.geneontology.org/amigo/term/GO:0002253	CFH MASP2 C8B C6 CDC42 CPB2 EZR C5 ARPC3 C7 C9 ACTR3 C4BPA C3 ACTR2 C8A CLEC4E C8G CPN2 F2 C1S PROS1 CR1 CFI CFHR1
6.18585e-08	12	113	10.5712	Substrate adhesion-dependent cell spreading	http://amigo.geneontology.org/amigo/term/GO:0034446	MYOC RHOA CDC42 FBLN1 OLFM4 FN1 APOA1 FER FGG FGA FGB CALR
7.25464e-08	38	1282	2.95066	Reg. of response to external stimulus	http://amigo.geneontology.org/amigo/term/GO:0032101	CPB2 GSTP1 F11 APOH MMP9 C5 BST1 CTSC THBS4 KNG1 HRG APOA1 PLG LRP1 C3 F10 APOE THBS1 CDH13 SOD1 AHSG PGLYRP2 HMGB2 HTRA1 CLEC4E GPX4 FGG FGA FGB MST1 LPL CALR F2 ADIPOQ PROS1 CR1 GPX1 EPPK1
9.28826e-08	35	1122	3.10526	Enzyme linked receptor protein signaling pathway	http://amigo.geneontology.org/amigo/term/GO:0007167	VIM MYOC CDH3 RHOA CDC42 CPNE3 MMP2 MMP9 AGR2 ARPC3 HRG ACTR3 LRP1 VIL1 SORT1 SORL1 THBS1 ACTR2 EGF IQGAP1 CDH13 AHSG UBC FER ANGPT1 HPGD COL1A2 HTRA1 ARF4 UBB LRG1 CSPG4 ADIPOQ APOD UBA52
1.02764e-07	37	1241	2.96793	Neg. reg. of molecular function	http://amigo.geneontology.org/amigo/term/GO:0044092	SLC4A1 SRI LXN GSTP1 FETUB SERPIND1 MMP9 CST3 C5 AMBP KNG1 HRG APOA1 LRP1 SERPINB6 C3 PRDX5 VIL1 APOE APOC1 SORT1 SORL1 THBS1 IQGAP1 AHSG ITIH2 PLA2R1 TIMP4 ITIH3 COL6A3 A2ML1 ADIPOQ PROS1 CR1 GPX1 CFHR1 HP
1.19356e-07	13	147	8.80337	Detoxification	http://amigo.geneontology.org/amigo/term/GO:0098754	GSTP1 SOD3 PRDX5 APOE PXDN SOD1 GPX4 HBA2 GPX3 HBE1 GPX1 HBB HP
1.28552e-07	13	148	8.74389	B cell mediated immunity	http://amigo.geneontology.org/amigo/term/GO:0019724	MASP2 C8B C6 C5 C7 C9 C4BPA C3 C8A C8G C1S CR1 CFI
1.55295e-07	33	1034	3.177	Reg. of anatomical structure morphogenesis	http://amigo.geneontology.org/amigo/term/GO:0022603	MYOC RHOA CDC42 FBLN1 APOH EZR CST3 OLFM4 CTSH C5 THBS4 HRG FN1 APOA1 LRP1 C3 VIL1 LRP4 ENPP2 THBS1 ACTR2 EGF MSN ITGB2 CAMP LRG1 FGG FGA FGB CFL1 DAB1 CALR F2
1.69866e-07	34	1094	3.09375	Tube development	http://amigo.geneontology.org/amigo/term/GO:0035295	RHOA CDC42 APOB MMP2 APOH CRISPLD2 CTSH AGR2 C5 THBS4 HRG FN1 TGFBI LRP1 C3 APOE ENPP2 THBS1 EGF CDH13 ANGPT1 ITGB2 CAMP HPGD CLIC4 UBB LRG1 DAB1 MST1 CSPG4 BASP1 ATP6AP2 APOD GPX1
1.82198e-07	24	579	4.12625	Reg. of vesicle-mediated transport	http://amigo.geneontology.org/amigo/term/GO:0060627	CDC42 EZR EHD1 APOA1 LRP1 C3 APOE APOC1 SORL1 EGF CDH13 SOD1 AHSG MSN IL2RG FER RAB3C ANGPT1 ITGB2 FGG FGA FGB CALR ADIPOQ
1.87241e-07	18	323	5.54745	Protein maturation	http://amigo.geneontology.org/amigo/term/GO:0051604	CPB2 F11 APOH F9 CTSH CPZ HGFAC SORL1 THBS1 GSN CAPN2 CLEC3B FGG FGA FGB CALR ATP6AP2 HP
1.92801e-07	22	490	4.46941	Response to oxidative stress	http://amigo.geneontology.org/amigo/term/GO:0006979	GSTP1 MMP2 MMP9 SOD3 VNN1 PRDX5 APOE PXDN IDH1 SOD1 FER PLA2R1 CAPN2 GPX4 ADIPOQ HBA2 APOD GPX3 GPX1 HBB SELENOP HP
2.02731e-07	18	325	5.51331	Neg. reg. of cell adhesion	http://amigo.geneontology.org/amigo/term/GO:0007162	MYOC CDH1 RHOA FBLN1 KNG1 HRG APOA1 TGFBI PLG LRP1 THBS1 CDH13 ANGPT1 FGG DAB1 ADIPOQ APOD CR1
2.11823e-07	16	252	6.32037	Protein processing	http://amigo.geneontology.org/amigo/term/GO:0016485	CPB2 F11 APOH F9 CTSH CPZ HGFAC THBS1 GSN CAPN2 CLEC3B FGG FGA FGB ATP6AP2 HP
2.13165e-07	9	58	15.4468	Hydrogen peroxide metabolic proc.	http://amigo.geneontology.org/amigo/term/GO:0042743	PRDX5 PXDN SOD1 HBA2 GPX3 HBE1 GPX1 HBB HP
2.5501e-07	23	544	4.20874	Angiogenesis	http://amigo.geneontology.org/amigo/term/GO:0001525	RHOA CDC42 MMP2 APOH CTSH C5 THBS4 HRG FN1 TGFBI C3 ENPP2 THBS1 EGF CDH13 ANGPT1 ITGB2 CAMP CLIC4 LRG1 CSPG4 APOD GPX1
2.61379e-07	29	842	3.42854	Actin filament-based proc.	http://amigo.geneontology.org/amigo/term/GO:0030029	SCIN VIM MYOC CAPG RHOA CDC42 SRI EZR TNNC2 PLS3 COTL1 BST1 ARPC3 HRG ACTR3 EHBP1 APOA1 LRP1 VIL1 LCP1 TLN1 ACTR2 IQGAP1 GSN FER CSRP1 ATP1A1 CFL1 CALR
2.65507e-07	31	950	3.24834	Inflammatory response	http://amigo.geneontology.org/amigo/term/GO:0006954	LXN GSTP1 LYZ MMP9 C5 BST1 CTSC VNN1 KNG1 FN1 APOA1 C3 PRDX5 APOE CHIA THBS1 SOD1 AHSG ITGB2 PGLYRP2 VCAM1 HMGB2 FOLR2 GPX4 LPL HNRNPA0 F2 ADIPOQ APOD GPX1 HP
2.69043e-07	11	104	10.5289	Cell-substrate junction assembly	http://amigo.geneontology.org/amigo/term/GO:0007044	MYOC VCL SLK RHOA HRG FN1 LRP1 TLN1 THBS1 IQGAP1 APOD
2.69043e-07	8	42	18.9611	Pos. reg. of substrate adhesion-dependent cell spreading	http://amigo.geneontology.org/amigo/term/GO:1900026	MYOC CDC42 OLFM4 APOA1 FGG FGA FGB CALR
2.77077e-07	9	60	14.9319	Reg. of substrate adhesion-dependent cell spreading	http://amigo.geneontology.org/amigo/term/GO:1900024	MYOC CDC42 FBLN1 OLFM4 APOA1 FGG FGA FGB CALR
3.80045e-07	41	1555	2.62468	Lipid metabolic proc.	http://amigo.geneontology.org/amigo/term/GO:0006629	CDC42 GSTP1 APOB CPNE3 CETP APOH ASAH1 PTGR1 PTGDS LTA4H APOA1 TTR EPHX2 LRP1 C3 APOE APOC1 PLAAT4 ENPP2 SORL1 IDH1 SOD1 GC VLDLR CAPN2 ATP1A1 HPGD FABP7 ASPG TPP1 GPX4 GPD1 LPL ALOXE3 F2 ADIPOQ ALDH1A3 APOD GM2A MALRD1 GPX1
3.81484e-07	16	264	6.03308	Response to toxic substance	http://amigo.geneontology.org/amigo/term/GO:0009636	CDH1 GSTP1 SOD3 EPHX2 PRDX5 APOE PXDN SOD1 GPX4 HBA2 GPX3 HBE1 UBA52 GPX1 HBB HP
4.60111e-07	26	710	3.64534	Pos. reg. of cell death	http://amigo.geneontology.org/amigo/term/GO:0010942	SCIN RHOA CDC42 MMP9 CTSH CTSC KNG1 HRG CTSD LRP1 SORT1 THBS1 SOD1 GSN UBC PLA2R1 ITGB2 CAPN2 HPGD UBB ADIPOQ ALDH1A3 HBA2 UBA52 HBB HP
4.65678e-07	27	762	3.52722	Transmembrane receptor protein tyrosine kinase signaling pathway	http://amigo.geneontology.org/amigo/term/GO:0007169	MYOC CDH3 RHOA CDC42 CPNE3 MMP2 MMP9 AGR2 ARPC3 HRG ACTR3 LRP1 VIL1 SORT1 SORL1 THBS1 ACTR2 EGF IQGAP1 CDH13 AHSG FER ANGPT1 ARF4 CSPG4 ADIPOQ APOD
4.65678e-07	11	110	9.95459	Cell-substrate junction organization	http://amigo.geneontology.org/amigo/term/GO:0150115	MYOC VCL SLK RHOA HRG FN1 LRP1 TLN1 THBS1 IQGAP1 APOD
5.85653e-07	13	170	7.61233	Reg. of lipid localization	http://amigo.geneontology.org/amigo/term/GO:1905952	APOB CETP EHD1 APOA1 LRP1 C3 APOE APOC1 THBS1 EGF PLA2R1 LPL ADIPOQ
5.86735e-07	17	311	5.44141	Epithelial cell migration	http://amigo.geneontology.org/amigo/term/GO:0010631	RHOA APOH MMP9 CTSH HRG APOA1 VIL1 APOE ENPP2 THBS1 EGF CDH13 ANGPT1 ITGB2 CALR GPX1 EPPK1
6.14878e-07	9	66	13.5744	Reg. of focal adhesion assembly	http://amigo.geneontology.org/amigo/term/GO:0051893	MYOC VCL SLK RHOA HRG LRP1 THBS1 IQGAP1 APOD
6.14878e-07	9	66	13.5744	Reg. of cell-substrate junction assembly	http://amigo.geneontology.org/amigo/term/GO:0090109	MYOC VCL SLK RHOA HRG LRP1 THBS1 IQGAP1 APOD
6.60768e-07	17	314	5.38943	Epithelium migration	http://amigo.geneontology.org/amigo/term/GO:0090132	RHOA APOH MMP9 CTSH HRG APOA1 VIL1 APOE ENPP2 THBS1 EGF CDH13 ANGPT1 ITGB2 CALR GPX1 EPPK1
6.71989e-07	28	830	3.35817	Pos. reg. of immune response	http://amigo.geneontology.org/amigo/term/GO:0050778	CFH MASP2 C8B C6 CDC42 CPB2 EZR C5 ARPC3 C7 C9 HRG ACTR3 C4BPA C3 ACTR2 C8A ITGB2 HMGB2 CLEC4E C8G CPN2 F2 C1S PROS1 CR1 CFI CFHR1
6.96288e-07	35	1226	2.84185	Neg. reg. of protein metabolic proc.	http://amigo.geneontology.org/amigo/term/GO:0051248	FBLN1 LXN CPB2 GSTP1 FETUB SERPIND1 MMP9 CST3 C5 AMBP KNG1 HRG LRP1 SERPINB6 C3 F10 PRDX5 VIL1 APOE SORL1 THBS1 AHSG ITIH2 ANGPT1 TIMP4 ITIH3 COL6A3 A2ML1 CALR F2 ADIPOQ PROS1 APOD CR1 GPX1
7.01579e-07	29	886	3.25827	Tube morphogenesis	http://amigo.geneontology.org/amigo/term/GO:0035239	RHOA CDC42 APOB MMP2 APOH CTSH AGR2 C5 THBS4 HRG FN1 TGFBI LRP1 C3 APOE ENPP2 THBS1 EGF CDH13 ANGPT1 ITGB2 CAMP HPGD CLIC4 LRG1 MST1 CSPG4 APOD GPX1
7.45603e-07	23	581	3.94071	Neg. reg. of response to external stimulus	http://amigo.geneontology.org/amigo/term/GO:0032102	CPB2 GSTP1 F11 APOH C5 KNG1 HRG APOA1 PLG F10 APOE THBS1 SOD1 HTRA1 FGG FGA FGB F2 ADIPOQ PROS1 CR1 GPX1 EPPK1
7.75177e-07	22	535	4.09347	Reg. of anatomical structure size	http://amigo.geneontology.org/amigo/term/GO:0090066	SCIN CAPG RHOA EZR COTL1 SOD3 ARPC3 KNG1 ACTR3 FN1 LRP1 VIL1 APOE ACTR2 SOD1 MSN GSN FER FGG FGA FGB GPX1
8.35144e-07	17	320	5.28837	Tissue migration	http://amigo.geneontology.org/amigo/term/GO:0090130	RHOA APOH MMP9 CTSH HRG APOA1 VIL1 APOE ENPP2 THBS1 EGF CDH13 ANGPT1 ITGB2 CALR GPX1 EPPK1
9.36454e-07	13	178	7.2702	Platelet activation	http://amigo.geneontology.org/amigo/term/GO:0030168	VCL HRG FN1 GNAI1 APOE TLN1 CSRP1 COL1A2 FGG FGA FGB F2 HBB
9.66529e-07	11	119	9.20172	Triglyceride metabolic proc.	http://amigo.geneontology.org/amigo/term/GO:0006641	APOB CETP APOH APOA1 C3 APOE APOC1 SORL1 FABP7 LPL GPX1
9.66529e-07	26	741	3.49284	Response to bacterium	http://amigo.geneontology.org/amigo/term/GO:0009617	VIM RHOA GSTP1 APOB LYZ C4BPA C3 VIL1 FER TIMP4 PGLYRP2 ALPL VCAM1 CAPN2 CAMP HMGB2 HPGD LRG1 FGA FGB HNRNPA0 F2 ADIPOQ H2BC21 GPX1 HP
1.03536e-06	42	1684	2.48274	Reg. of programmed cell death	http://amigo.geneontology.org/amigo/term/GO:0043067	SCIN SLK RHOA CDC42 GSTP1 APOH MMP9 CTSH ASAH1 CTSC VNN1 KNG1 HRG CTSD LRP1 PRDX5 VIL1 APOE SORT1 THBS1 SOD1 GSN UBC PLA2R1 ANGPT1 LMNA CAPN2 HMGB2 HPGD GPX4 ARF4 UBB FGG FGA FGB CFL1 MST1 CALR ADIPOQ ALDH1A3 UBA52 GPX1
1.14753e-06	42	1691	2.47246	Reg. of response to stress	http://amigo.geneontology.org/amigo/term/GO:0080134	CDC42 CPB2 GSTP1 F11 APOH EZR MMP9 AGR2 AMBP BST1 CTSC VNN1 KNG1 HRG APOA1 PLG LRP1 C3 F10 VIL1 APOE THBS1 ACTR2 SOD1 AHSG PLA2R1 LMNA PGLYRP2 HMGB2 HTRA1 CLEC4E GPX4 FGG FGA FGB LPL F2 ADIPOQ PROS1 CR1 GPX1 EPPK1
1.24544e-06	39	1505	2.57959	Cellular response to endogenous stimulus	http://amigo.geneontology.org/amigo/term/GO:0071495	VIM CDH1 RHOA GSTP1 APOB MMP2 EZR CTSH EHD1 ARPC3 LRP1 VIL1 SORT1 SORL1 THBS1 ACTR2 IQGAP1 SOD1 AHSG UBC FER EEF1A1 VCAM1 CAPN2 ATP1A1 CLEC3B CAMP HPGD COL1A2 FOLR2 HTRA1 GPD1 UBB LRG1 FGB LPL CALR ADIPOQ UBA52
1.25565e-06	14	217	6.42231	Response to reactive oxygen species	http://amigo.geneontology.org/amigo/term/GO:0000302	GSTP1 MMP2 MMP9 SOD3 PRDX5 APOE SOD1 FER CAPN2 HBA2 APOD GPX1 HBB HP
1.35072e-06	33	1145	2.86901	Neg. reg. of cellular protein metabolic proc.	http://amigo.geneontology.org/amigo/term/GO:0032269	FBLN1 LXN CPB2 GSTP1 FETUB SERPIND1 MMP9 CST3 C5 AMBP KNG1 HRG LRP1 SERPINB6 C3 PRDX5 VIL1 APOE SORL1 THBS1 AHSG ITIH2 ANGPT1 TIMP4 ITIH3 COL6A3 A2ML1 CALR F2 ADIPOQ PROS1 CR1 GPX1
1.36161e-06	19	417	4.53566	Reg. of actin filament-based proc.	http://amigo.geneontology.org/amigo/term/GO:0032970	SCIN MYOC CAPG RHOA CDC42 SRI COTL1 BST1 ARPC3 HRG ACTR3 APOA1 LRP1 VIL1 ACTR2 IQGAP1 GSN FER ATP1A1
1.65269e-06	11	126	8.69051	Reg. of cell-matrix adhesion	http://amigo.geneontology.org/amigo/term/GO:0001952	MYOC VCL SLK RHOA BST1 HRG LRP1 THBS1 IQGAP1 CDH13 APOD
1.81944e-06	10	100	9.95459	Reg. of cell morphogenesis involved in differentiation	http://amigo.geneontology.org/amigo/term/GO:0010769	MYOC CDC42 FBLN1 OLFM4 APOA1 ACTR2 FGG FGA FGB CALR
2.09437e-06	29	937	3.08093	Reg. of protein localization	http://amigo.geneontology.org/amigo/term/GO:0032880	VCL CDH1 CDC42 SRI EZR AGR2 CTSD LRP1 VIL1 GNAI1 APOE LRP4 LCP1 SORL1 EGF IQGAP1 NPEPPS MSN GSN ANGPT1 ITGB2 LMNA FGG FGA FGB LRRC15 F2 ADIPOQ APOD
2.4797e-06	19	434	4.358	Ameboidal-type cell migration	http://amigo.geneontology.org/amigo/term/GO:0001667	RHOA APOH MMP9 CTSH HRG FN1 APOA1 VIL1 APOE ENPP2 THBS1 EGF CDH13 FER ANGPT1 ITGB2 CALR GPX1 EPPK1
2.55923e-06	40	1614	2.46706	Pos. reg. of multicellular organismal proc.	http://amigo.geneontology.org/amigo/term/GO:0051240	RHOA CPB2 APOH EZR CTSH C5 VNN1 HRG FN1 PLG LRP1 C3 VIL1 APOE PLAAT4 CHIA SORL1 THBS1 ACTR2 EGF LUM SOD1 PLA2R1 ITGB2 ATP1A1 CAMP HMGB2 LRG1 FGG FGA FGB CLSTN1 CFL1 MST1 LPL BASP1 F2 ADIPOQ ATP6AP2 CR1
2.56031e-06	18	391	4.58267	Biological proc. involved in symbiotic interaction	http://amigo.geneontology.org/amigo/term/GO:0044403	CDH1 FBLN1 HRG FN1 PLG APOE GSN UBC PGLYRP2 CAMP UBB LRRC15 CFL1 F2 CR1 UBA52 GPX1 CFHR1
2.62536e-06	16	308	5.17121	Phagocytosis	http://amigo.geneontology.org/amigo/term/GO:0006909	CDC42 ARPC3 ACTR3 APOA1 LRP1 C4BPA C3 THBS1 ACTR2 SOD1 AHSG IL2RG GSN ITGB2 CALR ADIPOQ
2.78781e-06	43	1817	2.35579	Reg. of cell population proliferation	http://amigo.geneontology.org/amigo/term/GO:0042127	SCIN CDH3 RHOA CDC42 FBLN1 CPB2 GSTP1 MMP2 APOH MMP9 CTSH CLEC11A BST1 THBS4 HRG FN1 PLG CAPNS1 APOE PLAAT4 THBS1 EGF CDH13 FER ANGPT1 LMNA VCAM1 CAMP HMGB2 HPGD FABP7 FOLR2 HTRA1 LRG1 MST1 CALR F2 ADIPOQ C1QL4 APOD CR1 GPX1 EPPK1
2.85033e-06	6	24	24.8865	Pos. reg. of blood coagulation	http://amigo.geneontology.org/amigo/term/GO:0030194	CPB2 APOH HRG PLG THBS1 F2
2.85033e-06	6	24	24.8865	Pos. reg. of hemostasis	http://amigo.geneontology.org/amigo/term/GO:1900048	CPB2 APOH HRG PLG THBS1 F2
2.88038e-06	35	1308	2.66369	Cellular response to cytokine stimulus	http://amigo.geneontology.org/amigo/term/GO:0071345	VIM RHOA CDC42 GSTP1 APOB MMP2 MMP9 ASAH1 ACTR3 FN1 APOA1 PXDN LCP1 THBS1 ACTR2 SOD1 MSN IL2RG GSN UBC FER ANGPT1 TFF2 ITGB2 VCAM1 CAPN2 CAMP COL1A2 GPD1 UBB FGG FGB CFL1 ADIPOQ UBA52
2.98436e-06	10	106	9.39112	Pos. reg. of lipid localization	http://amigo.geneontology.org/amigo/term/GO:1905954	APOB CETP EHD1 APOA1 LRP1 C3 APOE PLA2R1 LPL ADIPOQ
3.11636e-06	9	81	11.0607	Pos. reg. of cell morphogenesis involved in differentiation	http://amigo.geneontology.org/amigo/term/GO:0010770	MYOC CDC42 OLFM4 APOA1 ACTR2 FGG FGA FGB CALR
3.13027e-06	37	1438	2.56133	Reg. of multicellular organismal development	http://amigo.geneontology.org/amigo/term/GO:2000026	SCIN VCL TG CDH3 RHOA APOH MMP9 CTSH C5 CTSC VNN1 THBS4 HRG FN1 LRP1 C3 PLAAT4 LRP4 ENPP2 SORL1 THBS1 ACTR2 EGF SOD1 AHSG ITGB2 PGLYRP2 CAMP HMGB2 LRG1 CLSTN1 CFL1 DAB1 BASP1 F2 ADIPOQ CR1
3.51252e-06	22	589	3.71818	Reg. of cellular protein localization	http://amigo.geneontology.org/amigo/term/GO:1903827	CDH1 CDC42 EZR AGR2 LRP1 VIL1 GNAI1 LRP4 LCP1 SORL1 EGF IQGAP1 NPEPPS MSN GSN ANGPT1 ITGB2 LMNA LRRC15 F2 ADIPOQ APOD
3.52594e-06	16	316	5.0403	Neg. reg. of cell motility	http://amigo.geneontology.org/amigo/term/GO:2000146	VCL CDH1 RHOA FBLN1 GSTP1 APOH C5 HRG LRP1 APOE THBS1 CLIC4 CALR ADIPOQ APOD EPPK1
3.53111e-06	25	744	3.34495	Actin cytoskeleton organization	http://amigo.geneontology.org/amigo/term/GO:0030036	SCIN MYOC CAPG RHOA CDC42 EZR PLS3 COTL1 BST1 ARPC3 HRG ACTR3 EHBP1 APOA1 LRP1 VIL1 LCP1 TLN1 ACTR2 IQGAP1 GSN FER CSRP1 CFL1 CALR
3.53111e-06	40	1639	2.42943	Reg. of apoptotic proc.	http://amigo.geneontology.org/amigo/term/GO:0042981	SCIN SLK RHOA CDC42 GSTP1 APOH MMP9 CTSH CTSC VNN1 KNG1 HRG CTSD LRP1 PRDX5 VIL1 APOE SORT1 THBS1 SOD1 GSN UBC PLA2R1 ANGPT1 LMNA CAPN2 HMGB2 HPGD ARF4 UBB FGG FGA FGB CFL1 MST1 CALR ADIPOQ ALDH1A3 UBA52 GPX1
3.61242e-06	8	60	13.2728	Cholesterol efflux	http://amigo.geneontology.org/amigo/term/GO:0033344	APOB CETP APOA1 LRP1 APOE APOC1 EGF ADIPOQ
4.36641e-06	5	14	35.5521	Triglyceride-rich lipoprotein particle remodeling	http://amigo.geneontology.org/amigo/term/GO:0034370	APOB CETP APOA1 APOE LPL
4.62427e-06	20	502	3.96597	Leukocyte migration	http://amigo.geneontology.org/amigo/term/GO:0050900	RHOA CDC42 APOB MMP9 C5 BST1 THBS4 FN1 THBS1 MSN FER ANGPT1 ITGB2 VCAM1 COL1A2 MST1 CALR F2 PROS1 APOD
4.75144e-06	16	324	4.91584	Neg. reg. of cellular component movement	http://amigo.geneontology.org/amigo/term/GO:0051271	VCL CDH1 RHOA FBLN1 GSTP1 APOH C5 HRG LRP1 APOE THBS1 CLIC4 CALR ADIPOQ APOD EPPK1
4.87857e-06	36	1404	2.55246	Response to cytokine	http://amigo.geneontology.org/amigo/term/GO:0034097	VIM RHOA CDC42 GSTP1 APOB MMP2 MMP9 ASAH1 ACTR3 FN1 APOA1 PXDN LCP1 THBS1 ACTR2 SOD1 MSN IL2RG GSN UBC FER ANGPT1 TIMP4 TFF2 ITGB2 VCAM1 CAPN2 CAMP COL1A2 GPD1 UBB FGG FGB CFL1 ADIPOQ UBA52
5.23452e-06	11	143	7.65737	ERBB signaling pathway	http://amigo.geneontology.org/amigo/term/GO:0038127	MYOC CDC42 CPNE3 MMP9 AGR2 VIL1 EGF IQGAP1 CDH13 FER ARF4
5.51788e-06	22	607	3.60792	Organic hydroxy compound metabolic proc.	http://amigo.geneontology.org/amigo/term/GO:1901615	TG CDH3 TYR APOB CETP ASAH1 PTGR1 MINPP1 ALDH2 APOA1 TTR EPHX2 APOE APOC1 IDH1 SOD1 GC VLDLR ITGB2 GPD1 ALDH1A3 MALRD1
6.53182e-06	9	89	10.0664	Focal adhesion assembly	http://amigo.geneontology.org/amigo/term/GO:0048041	MYOC VCL SLK RHOA HRG LRP1 THBS1 IQGAP1 APOD
6.88165e-06	17	377	4.4888	Reg. of actin cytoskeleton organization	http://amigo.geneontology.org/amigo/term/GO:0032956	SCIN MYOC CAPG RHOA CDC42 COTL1 BST1 ARPC3 HRG ACTR3 APOA1 LRP1 VIL1 ACTR2 IQGAP1 GSN FER
6.88165e-06	20	516	3.85837	Pos. reg. of cell adhesion	http://amigo.geneontology.org/amigo/term/GO:0045785	MYOC RHOA CDC42 FBLN1 OLFM4 AGR2 VNN1 HRG FN1 APOA1 IQGAP1 CDH13 ANGPT1 ITGB2 VCAM1 FGG FGA FGB CALR CR1
6.92691e-06	32	1178	2.70413	Cellular lipid metabolic proc.	http://amigo.geneontology.org/amigo/term/GO:0044255	GSTP1 APOB CPNE3 CETP APOH ASAH1 PTGR1 PTGDS LTA4H APOA1 TTR EPHX2 LRP1 C3 APOE APOC1 PLAAT4 ENPP2 SORL1 IDH1 CAPN2 HPGD FABP7 GPX4 GPD1 LPL ALOXE3 ADIPOQ ALDH1A3 APOD GM2A GPX1
7.2359e-06	20	518	3.84347	Reg. of cell development	http://amigo.geneontology.org/amigo/term/GO:0060284	MYOC VCL RHOA CDC42 FBLN1 OLFM4 FN1 APOA1 LRP1 LRP4 SORL1 ACTR2 HMGB2 FGG FGA FGB DAB1 CALR F2 ADIPOQ
7.29661e-06	31	1121	2.75283	Response to organonitrogen compound	http://amigo.geneontology.org/amigo/term/GO:0010243	VIM CDH1 RHOA TYR GSTP1 MMP2 EZR MMP9 MAN1A1 LRP1 GNAI1 APOE SORT1 SORL1 ACTR2 IQGAP1 CDH13 SOD1 AHSG GSN FER TIMP4 ITGB2 VCAM1 CAPN2 CAMP COL1A2 FOLR2 GPD1 LPL ADIPOQ
7.85146e-06	37	1499	2.4571	Defense response to other organism	http://amigo.geneontology.org/amigo/term/GO:0098542	CFH MASP2 C8B VIM C6 CDC42 LYZ COTL1 C5 VNN1 C7 C9 HRG ACTR3 C4BPA C3 APOE ACTR2 GSN FER C8A PGLYRP2 VCAM1 CAMP HMGB2 HTRA1 CLEC4E FGA FGB C8G F2 C1S H2BC21 CR1 CFI CFHR1 HP
7.93777e-06	37	1500	2.45546	Organonitrogen compound catabolic proc.	http://amigo.geneontology.org/amigo/term/GO:1901565	CDH1 APOB BLVRB EZR CST3 CTSH ASAH1 AMBP CTSC LTA4H MAN1A1 CTBS CTSD LRP1 C4BPA APOE APOC1 CHIA ENPP2 SORL1 EGF LUM NPEPPS MSN VLDLR UBC EEF1A1 TIMP4 PGLYRP2 CAPN2 ERAP2 TPP1 UBB CSPG4 GM2A UBA52 GPX1
8.32766e-06	9	92	9.73818	Lamellipodium organization	http://amigo.geneontology.org/amigo/term/GO:0097581	VCL CDC42 HRG ACTR3 VIL1 ENPP2 ACTR2 CDH13 FER
8.34023e-06	12	184	6.49212	Reg. of lipid biosynthetic proc.	http://amigo.geneontology.org/amigo/term/GO:0046890	APOB ASAH1 APOA1 C3 APOE APOC1 IDH1 SOD1 CAPN2 ATP1A1 ADIPOQ MALRD1
8.71496e-06	15	299	4.99394	Neg. reg. of cell migration	http://amigo.geneontology.org/amigo/term/GO:0030336	VCL CDH1 RHOA GSTP1 APOH C5 HRG LRP1 APOE THBS1 CLIC4 CALR ADIPOQ APOD EPPK1
8.71496e-06	29	1013	2.84978	Pos. reg. of transport	http://amigo.geneontology.org/amigo/term/GO:0051050	SCIN CDH1 CDH3 CDC42 SRI CPB2 CETP EZR EHD1 APOA1 LRP1 C3 APOE SORL1 EGF NPEPPS SOD1 AHSG MSN IL2RG PLA2R1 ANGPT1 ITGB2 FGG FGA FGB CALR F2 ADIPOQ
9.81175e-06	9	94	9.53099	Extracellular matrix disassembly	http://amigo.geneontology.org/amigo/term/GO:0022617	MMP2 MMP9 CST3 PLG LRP1 CAPNS1 LCP1 CAPN2 HTRA1
1.01947e-05	11	154	7.11042	Acylglycerol metabolic proc.	http://amigo.geneontology.org/amigo/term/GO:0006639	APOB CETP APOH APOA1 C3 APOE APOC1 SORL1 FABP7 LPL GPX1
1.08215e-05	11	155	7.06454	Neutral lipid metabolic proc.	http://amigo.geneontology.org/amigo/term/GO:0006638	APOB CETP APOH APOA1 C3 APOE APOC1 SORL1 FABP7 LPL GPX1
1.0848e-05	8	70	11.3767	Platelet aggregation	http://amigo.geneontology.org/amigo/term/GO:0070527	VCL FN1 TLN1 CSRP1 FGG FGA FGB HBB
1.08643e-05	30	1085	2.75242	Cell morphogenesis	http://amigo.geneontology.org/amigo/term/GO:0000902	MYOC VCL RHOA CDC42 FBLN1 EZR OLFM4 FN1 APOA1 LRP1 VIL1 APOE LRP4 ENPP2 ACTR2 IQGAP1 SOD1 MSN VLDLR FER ITGB2 CLIC4 UBB FGG FGA FGB CFL1 DAB1 CALR F2
1.08643e-05	21	584	3.57956	Response to inorganic substance	http://amigo.geneontology.org/amigo/term/GO:0010035	CDH1 APOB CPNE3 MMP9 SOD3 THBS1 IQGAP1 SOD1 GSN VCAM1 CAPN2 CLIC4 FGG FGA FGB CALR HBA2 CRIP1 GPX1 HBB HP
1.15115e-05	13	227	5.70086	Monocarboxylic acid biosynthetic proc.	http://amigo.geneontology.org/amigo/term/GO:0072330	GSTP1 PTGDS LTA4H APOA1 EPHX2 APOC1 HPGD GPX4 LPL ALOXE3 ADIPOQ ALDH1A3 MALRD1
1.16231e-05	17	394	4.29513	Reg. of lipid metabolic proc.	http://amigo.geneontology.org/amigo/term/GO:0019216	CDC42 APOB ASAH1 APOA1 EPHX2 C3 APOE APOC1 SORL1 IDH1 SOD1 CAPN2 ATP1A1 F2 ADIPOQ APOD MALRD1
1.17501e-05	16	350	4.55067	Neg. reg. of locomotion	http://amigo.geneontology.org/amigo/term/GO:0040013	VCL CDH1 RHOA FBLN1 GSTP1 APOH C5 HRG LRP1 APOE THBS1 CLIC4 CALR ADIPOQ APOD EPPK1
1.33926e-05	9	98	9.14197	Reg. of plasma lipoprotein particle levels	http://amigo.geneontology.org/amigo/term/GO:0097006	APOB CETP EHD1 APOA1 APOE APOC1 VLDLR LPL ADIPOQ
1.55002e-05	5	18	27.6516	Blood coagulation, intrinsic pathway	http://amigo.geneontology.org/amigo/term/GO:0007597	F11 APOH F9 KNG1 F2
1.55002e-05	5	18	27.6516	Actin filament severing	http://amigo.geneontology.org/amigo/term/GO:0051014	SCIN CAPG VIL1 GSN CFL1
1.60871e-05	26	872	2.96811	Reg. of cellular localization	http://amigo.geneontology.org/amigo/term/GO:0060341	CDH1 CDH3 CDC42 SRI EZR AGR2 EHD1 LRP1 VIL1 GNAI1 LRP4 LCP1 SORL1 EGF IQGAP1 NPEPPS MSN GSN FER ANGPT1 ITGB2 LMNA LRRC15 F2 ADIPOQ APOD
1.69777e-05	9	101	8.87042	Reg. of lipase activity	http://amigo.geneontology.org/amigo/term/GO:0060191	RHOA APOH APOA1 LRP1 APOC1 SORT1 PLA2R1 ARF4 LPL
1.80114e-05	13	237	5.46032	Pos. reg. of supramolecular fiber organization	http://amigo.geneontology.org/amigo/term/GO:1902905	SCIN MYOC RHOA CDC42 ARPC3 ACTR3 APOA1 VIL1 APOE ACTR2 GSN FER GPX1
1.8708e-05	17	409	4.1376	Epithelial cell proliferation	http://amigo.geneontology.org/amigo/term/GO:0050673	CDH3 CDC42 CPB2 APOH THBS4 APOA1 APOE THBS1 EGF CDH13 HMGB2 FABP7 HTRA1 LRG1 MST1 GPX1 EPPK1
1.93285e-05	20	556	3.58079	Pos. reg. of cell migration	http://amigo.geneontology.org/amigo/term/GO:0030335	MYOC RHOA FBLN1 CPNE3 MMP9 CTSH THBS4 FN1 LRP1 F10 VIL1 ENPP2 THBS1 EGF IQGAP1 CDH13 FER ANGPT1 LRRC15 CALR
2.03517e-05	31	1183	2.60856	Anatomical structure formation involved in morphogenesis	http://amigo.geneontology.org/amigo/term/GO:0048646	COL11A1 RHOA CDC42 MMP2 APOH MMP9 CTSH C5 EHD1 THBS4 HRG FN1 TGFBI C3 COL5A1 ENPP2 THBS1 EGF CDH13 ANGPT1 CSRP1 ITGB2 CAPN2 CAMP HTRA1 CLIC4 LRG1 CSPG4 ALDH1A3 APOD GPX1
2.1244e-05	9	104	8.61454	Reg. of steroid metabolic proc.	http://amigo.geneontology.org/amigo/term/GO:0019218	APOB ASAH1 APOA1 EPHX2 APOE APOC1 SOD1 ATP1A1 MALRD1
2.1645e-05	15	324	4.6086	Adaptive immune response based on somatic recombination of immune receptors buil	http://amigo.geneontology.org/amigo/term/GO:0002460	MASP2 C8B C6 CTSH C5 CTSC C7 C9 C4BPA C3 C8A C8G C1S CR1 CFI
2.1645e-05	42	1910	2.18897	Reg. of transport	http://amigo.geneontology.org/amigo/term/GO:0051049	SCIN CDH1 CDH3 RHOA CDC42 SRI CPB2 CETP EZR MMP9 EHD1 APOA1 LRP1 AHNAK C3 APOE APOC1 LCP1 SORL1 THBS1 EGF CDH13 NPEPPS SOD1 AHSG MSN IL2RG FER RAB3C PLA2R1 ANGPT1 TFF2 ITGB2 ATP1A1 CLIC4 FGG FGA FGB CALR F2 ADIPOQ APOD
2.1872e-05	7	54	12.9041	Reg. of lamellipodium organization	http://amigo.geneontology.org/amigo/term/GO:1902743	CDC42 HRG ACTR3 VIL1 ENPP2 ACTR2 FER
2.29524e-05	13	243	5.3255	Reg. of epithelial cell migration	http://amigo.geneontology.org/amigo/term/GO:0010632	RHOA APOH MMP9 CTSH HRG VIL1 APOE ENPP2 THBS1 EGF ANGPT1 CALR EPPK1
2.29951e-05	4	9	44.2426	Chylomicron remodeling	http://amigo.geneontology.org/amigo/term/GO:0034371	APOB APOA1 APOE LPL
2.29951e-05	4	9	44.2426	Very-low-density lipoprotein particle clearance	http://amigo.geneontology.org/amigo/term/GO:0034447	APOB APOE APOC1 VLDLR
2.29951e-05	4	9	44.2426	Reg. of protein localization to early endosome	http://amigo.geneontology.org/amigo/term/GO:1902965	EZR SORL1 EGF MSN
2.33272e-05	6	35	17.065	Long-chain fatty acid biosynthetic proc.	http://amigo.geneontology.org/amigo/term/GO:0042759	GSTP1 LTA4H EPHX2 HPGD GPX4 ALOXE3
2.38202e-05	9	106	8.45201	Reg. of epithelial cell apoptotic proc.	http://amigo.geneontology.org/amigo/term/GO:1904035	SORT1 THBS1 GSN PLA2R1 ANGPT1 FGG FGA FGB MST1
2.39292e-05	20	566	3.51752	Reg. of cytoskeleton organization	http://amigo.geneontology.org/amigo/term/GO:0051493	SCIN MYOC CAPG RHOA CDC42 COTL1 BST1 ARPC3 HRG ACTR3 APOA1 LRP1 VIL1 GNAI1 ACTR2 IQGAP1 GSN FER CAPN2 CLIC4
2.45772e-05	28	1014	2.7488	Membrane organization	http://amigo.geneontology.org/amigo/term/GO:0061024	SLC4A1 MYOC RHOA CDC42 APOB CETP CTSC ARPC3 ACTR3 APOA1 C3 APOE COL5A1 LRP4 THBS1 ACTR2 EGF SOD1 PMP2 GSN UBC ITGB2 LMNA FOLR2 UBB CALR CR1 UBA52
2.6104e-05	22	675	3.24446	Monocarboxylic acid metabolic proc.	http://amigo.geneontology.org/amigo/term/GO:0032787	SLC4A1 GSTP1 ASAH1 CKM PTGR1 PTGDS LTA4H VNN1 APOA1 EPHX2 C3 APOC1 IDH1 HPGD GPX4 GPD1 LPL ALOXE3 ADIPOQ ALDH1A3 MALRD1 GPX1
2.71392e-05	6	36	16.591	Reg. of cholesterol efflux	http://amigo.geneontology.org/amigo/term/GO:0010874	CETP APOA1 LRP1 APOE EGF ADIPOQ
2.72642e-05	9	108	8.29549	Biological proc. involved in interaction with symbiont	http://amigo.geneontology.org/amigo/term/GO:0051702	HRG FN1 PLG APOE CAMP CFL1 F2 GPX1 CFHR1
2.76075e-05	11	173	6.32951	Fatty acid biosynthetic proc.	http://amigo.geneontology.org/amigo/term/GO:0006633	GSTP1 PTGDS LTA4H APOA1 EPHX2 APOC1 HPGD GPX4 LPL ALOXE3 ADIPOQ
2.7909e-05	21	625	3.34474	Pos. reg. of apoptotic proc.	http://amigo.geneontology.org/amigo/term/GO:0043065	SCIN RHOA CDC42 MMP9 CTSH CTSC KNG1 HRG CTSD SORT1 THBS1 SOD1 GSN UBC PLA2R1 CAPN2 HPGD UBB ADIPOQ ALDH1A3 UBA52
2.85074e-05	18	473	3.78821	Lipid localization	http://amigo.geneontology.org/amigo/term/GO:0010876	SLC4A1 APOB CETP APOH EHD1 APOA1 LRP1 C3 APOE APOC1 THBS1 EGF VLDLR PLA2R1 LPL ADIPOQ APOD GM2A
3.45976e-05	34	1411	2.3987	Neg. reg. of signal transduction	http://amigo.geneontology.org/amigo/term/GO:0009968	MYOC RHOA CDC42 FBLN1 GSTP1 EZR MMP9 AMBP VNN1 HRG APOA1 LRP1 APOE PXDN LRP4 SORL1 THBS1 EGF AHSG UBC LMNA HMGB2 HTRA1 UBB FGG FGA FGB DAB1 CALR ADIPOQ C1QL4 APOD UBA52 GPX1
3.98361e-05	21	640	3.26635	Pos. reg. of programmed cell death	http://amigo.geneontology.org/amigo/term/GO:0043068	SCIN RHOA CDC42 MMP9 CTSH CTSC KNG1 HRG CTSD SORT1 THBS1 SOD1 GSN UBC PLA2R1 CAPN2 HPGD UBB ADIPOQ ALDH1A3 UBA52
3.99848e-05	23	750	3.05274	Response to growth factor	http://amigo.geneontology.org/amigo/term/GO:0070848	RHOA GSTP1 CPNE3 EHD1 ARPC3 HRG VIL1 SORT1 SORL1 THBS1 LUM IQGAP1 UBC FER EEF1A1 VCAM1 CLEC3B HPGD COL1A2 HTRA1 UBB LRG1 UBA52
4.0167e-05	5	22	22.6241	Reg. of lipoprotein lipase activity	http://amigo.geneontology.org/amigo/term/GO:0051004	APOH APOA1 APOC1 SORT1 LPL
4.12535e-05	7	60	11.6137	Plasma lipoprotein particle clearance	http://amigo.geneontology.org/amigo/term/GO:0034381	APOB EHD1 APOA1 APOE APOC1 VLDLR ADIPOQ
4.35401e-05	22	699	3.13306	Chemotaxis	http://amigo.geneontology.org/amigo/term/GO:0006935	RHOA GSTP1 EZR SERPIND1 C5 BST1 THBS4 HRG APOA1 LRP1 ENPP2 THBS1 CDH13 VLDLR FER ANGPT1 ITGB2 VCAM1 HMGB2 DAB1 MST1 CALR
4.64586e-05	22	702	3.11967	Taxis	http://amigo.geneontology.org/amigo/term/GO:0042330	RHOA GSTP1 EZR SERPIND1 C5 BST1 THBS4 HRG APOA1 LRP1 ENPP2 THBS1 CDH13 VLDLR FER ANGPT1 ITGB2 VCAM1 HMGB2 DAB1 MST1 CALR
4.74763e-05	20	595	3.34608	Pos. reg. of cellular component movement	http://amigo.geneontology.org/amigo/term/GO:0051272	MYOC RHOA FBLN1 CPNE3 MMP9 CTSH THBS4 FN1 LRP1 F10 VIL1 ENPP2 THBS1 EGF IQGAP1 CDH13 FER ANGPT1 LRRC15 CALR
4.78635e-05	15	349	4.27847	Reg. of epithelial cell proliferation	http://amigo.geneontology.org/amigo/term/GO:0050678	CDH3 CDC42 CPB2 APOH THBS4 APOE THBS1 EGF CDH13 HMGB2 HTRA1 LRG1 MST1 GPX1 EPPK1
4.80694e-05	6	40	14.9319	Protein-lipid complex remodeling	http://amigo.geneontology.org/amigo/term/GO:0034368	APOB CETP APOA1 APOE APOC1 LPL
4.80694e-05	6	40	14.9319	Plasma lipoprotein particle remodeling	http://amigo.geneontology.org/amigo/term/GO:0034369	APOB CETP APOA1 APOE APOC1 LPL
4.91096e-05	20	597	3.33487	Pos. reg. of locomotion	http://amigo.geneontology.org/amigo/term/GO:0040017	MYOC RHOA FBLN1 CPNE3 MMP9 CTSH THBS4 FN1 LRP1 F10 VIL1 ENPP2 THBS1 EGF IQGAP1 CDH13 FER ANGPT1 LRRC15 CALR
4.92912e-05	19	545	3.47041	Blood circulation	http://amigo.geneontology.org/amigo/term/GO:0008015	RHOA CDC42 SRI SOD3 KNG1 APOE SOD1 GSN ANGPT1 ATP1A1 ERAP2 COL1A2 FGG FGA FGB ADIPOQ ATP6AP2 GPX1 HBB
4.93266e-05	7	62	11.239	Reg. of sterol transport	http://amigo.geneontology.org/amigo/term/GO:0032371	CETP APOA1 LRP1 APOE APOC1 EGF ADIPOQ
5.25321e-05	4	11	36.1985	Protein localization to early endosome	http://amigo.geneontology.org/amigo/term/GO:1902946	EZR SORL1 EGF MSN
5.89576e-05	8	90	8.84852	Cholesterol homeostasis	http://amigo.geneontology.org/amigo/term/GO:0042632	APOB CETP EHD1 APOA1 EPHX2 APOE LPL MALRD1
5.89576e-05	30	1192	2.50535	Pos. reg. of cellular component organization	http://amigo.geneontology.org/amigo/term/GO:0051130	SCIN MYOC RHOA CDC42 CPB2 MMP9 EHD1 ARPC3 HRG ACTR3 FN1 APOA1 LRP1 C3 VIL1 APOE LRP4 LCP1 ENPP2 ACTR2 EGF IQGAP1 MSN VLDLR GSN FER ANGPT1 CAPN2 CLSTN1 GPX1
6.20879e-05	22	717	3.05441	Neg. reg. of cellular component organization	http://amigo.geneontology.org/amigo/term/GO:0051129	SCIN VIM MYOC CAPG RHOA CDC42 CST3 HRG APOA1 LRP1 VIL1 APOE APOC1 LRP4 SORL1 THBS1 GSN LMNA DAB1 ADIPOQ APOD GPX1
6.22771e-05	6	42	14.2208	Protein-containing complex remodeling	http://amigo.geneontology.org/amigo/term/GO:0034367	APOB CETP APOA1 APOE APOC1 LPL
6.30589e-05	9	121	7.40424	Epidermal growth factor receptor signaling pathway	http://amigo.geneontology.org/amigo/term/GO:0007173	CDC42 MMP9 AGR2 VIL1 EGF IQGAP1 CDH13 FER ARF4
6.30693e-05	8	91	8.75128	Sterol homeostasis	http://amigo.geneontology.org/amigo/term/GO:0055092	APOB CETP EHD1 APOA1 EPHX2 APOE LPL MALRD1
6.31776e-05	23	775	2.95426	Cell morphogenesis involved in differentiation	http://amigo.geneontology.org/amigo/term/GO:0000904	MYOC VCL RHOA CDC42 FBLN1 EZR OLFM4 FN1 APOA1 LRP1 APOE LRP4 ACTR2 SOD1 VLDLR FER CLIC4 FGG FGA FGB CFL1 DAB1 CALR
6.54454e-05	15	360	4.14774	Lymphocyte mediated immunity	http://amigo.geneontology.org/amigo/term/GO:0002449	MASP2 C8B C6 CTSH C5 CTSC C7 C9 C4BPA C3 C8A C8G C1S CR1 CFI
6.54454e-05	7	65	10.7203	Neg. reg. of cell-substrate adhesion	http://amigo.geneontology.org/amigo/term/GO:0010812	MYOC RHOA FBLN1 PLG LRP1 THBS1 APOD
7.00901e-05	6	43	13.8901	Reg. of transforming growth factor beta production	http://amigo.geneontology.org/amigo/term/GO:0071634	CDH3 FBLN1 FN1 THBS1 LUM ATP6AP2
7.01213e-05	12	232	5.14892	Endothelial cell migration	http://amigo.geneontology.org/amigo/term/GO:0043542	RHOA APOH HRG APOA1 APOE THBS1 EGF CDH13 ANGPT1 ITGB2 CALR GPX1
7.26822e-05	32	1336	2.38433	Pos. reg. of gene expression	http://amigo.geneontology.org/amigo/term/GO:0010628	VIM CDH3 RHOA FBLN1 APOB EZR CTSH AGR2 C5 FN1 EPHX2 LRP1 C3 CHIA SORL1 THBS1 EGF LUM SOD1 MSN GSN PLA2R1 ANGPT1 LMNA CLEC3B HMGB2 MST1 LPL HNRNPA0 CALR ADIPOQ ATP6AP2
7.42532e-05	4	12	33.182	Very-low-density lipoprotein particle remodeling	http://amigo.geneontology.org/amigo/term/GO:0034372	CETP APOA1 APOE LPL
7.48904e-05	35	1537	2.26682	Neg. reg. of cell communication	http://amigo.geneontology.org/amigo/term/GO:0010648	MYOC RHOA CDC42 FBLN1 GSTP1 EZR MMP9 AMBP VNN1 HRG APOA1 LRP1 GNAI1 APOE PXDN LRP4 SORL1 THBS1 EGF AHSG UBC LMNA HMGB2 HTRA1 UBB FGG FGA FGB DAB1 CALR ADIPOQ C1QL4 APOD UBA52 GPX1
7.75663e-05	35	1540	2.26241	Neg. reg. of signaling	http://amigo.geneontology.org/amigo/term/GO:0023057	MYOC RHOA CDC42 FBLN1 GSTP1 EZR MMP9 AMBP VNN1 HRG APOA1 LRP1 GNAI1 APOE PXDN LRP4 SORL1 THBS1 EGF AHSG UBC LMNA HMGB2 HTRA1 UBB FGG FGA FGB DAB1 CALR ADIPOQ C1QL4 APOD UBA52 GPX1
7.75663e-05	8	94	8.47199	Homotypic cell-cell adhesion	http://amigo.geneontology.org/amigo/term/GO:0034109	VCL FN1 TLN1 CSRP1 FGG FGA FGB HBB
8.75901e-05	17	467	3.62372	Actin filament organization	http://amigo.geneontology.org/amigo/term/GO:0007015	SCIN MYOC CAPG RHOA CDC42 EZR PLS3 COTL1 ARPC3 ACTR3 APOA1 VIL1 LCP1 ACTR2 GSN FER CFL1
8.92963e-05	6	45	13.2728	Transforming growth factor beta production	http://amigo.geneontology.org/amigo/term/GO:0071604	CDH3 FBLN1 FN1 THBS1 LUM ATP6AP2
9.09523e-05	14	325	4.28813	Pos. reg. of cellular protein localization	http://amigo.geneontology.org/amigo/term/GO:1903829	CDH1 EZR AGR2 LRP1 VIL1 GNAI1 LRP4 SORL1 EGF IQGAP1 NPEPPS MSN ITGB2 F2
9.1811e-05	35	1553	2.24347	Cytoskeleton organization	http://amigo.geneontology.org/amigo/term/GO:0007010	SCIN VIM MYOC CAPG SLK RHOA CDC42 EZR PLS3 COTL1 BST1 ARPC3 HRG ACTR3 EHBP1 APOA1 LRP1 VIL1 GNAI1 APOE LCP1 TLN1 ACTR2 IQGAP1 SOD1 MSN GSN FER CSRP1 LMNA CAPN2 CLIC4 CFL1 CALR EPPK1
9.37896e-05	9	128	6.99932	Icosanoid metabolic proc.	http://amigo.geneontology.org/amigo/term/GO:0006690	GSTP1 PTGR1 PTGDS LTA4H EPHX2 HPGD GPX4 ALOXE3 GPX1
9.37896e-05	32	1355	2.3509	Reg. of phosphorylation	http://amigo.geneontology.org/amigo/term/GO:0042325	SLC4A1 RHOA CDC42 FBLN1 GSTP1 MMP9 BST1 THBS4 HRG FN1 APOA1 C3 APOE LRP4 ENPP2 SORL1 THBS1 EGF IQGAP1 SOD1 AHSG VLDLR FER ANGPT1 EEF1A1 ITGB2 CAMP GPD1 DAB1 CSPG4 F2 ADIPOQ
9.95821e-05	9	129	6.94506	Epithelial cell apoptotic proc.	http://amigo.geneontology.org/amigo/term/GO:1904019	SORT1 THBS1 GSN PLA2R1 ANGPT1 FGG FGA FGB MST1
0.000102335	20	632	3.15019	Circulatory system proc.	http://amigo.geneontology.org/amigo/term/GO:0003013	RHOA CDC42 SRI SOD3 KNG1 LRP1 APOE SOD1 GSN ANGPT1 ATP1A1 ERAP2 COL1A2 FGG FGA FGB ADIPOQ ATP6AP2 GPX1 HBB
0.000110349	15	378	3.95023	Lipid catabolic proc.	http://amigo.geneontology.org/amigo/term/GO:0016042	APOB ASAH1 APOA1 LRP1 APOE APOC1 PLAAT4 ENPP2 SORL1 IDH1 FABP7 ASPG LPL ADIPOQ GM2A
0.000110882	7	71	9.81438	Pos. reg. of response to wounding	http://amigo.geneontology.org/amigo/term/GO:1903036	CPB2 APOH HRG PLG LRP1 THBS1 F2
0.000120833	28	1115	2.49981	Neg. reg. of cell death	http://amigo.geneontology.org/amigo/term/GO:0060548	RHOA GSTP1 APOH MMP9 CTSH AGR2 VNN1 LRP1 PRDX5 VIL1 APOE SORL1 THBS1 SOD1 UBC ANGPT1 LMNA HMGB2 GPX4 ARF4 UBB FGG FGA FGB CFL1 MST1 UBA52 GPX1
0.000121574	25	930	2.67596	Reg. of cytokine production	http://amigo.geneontology.org/amigo/term/GO:0001817	CDH3 FBLN1 GSTP1 EZR C5 FN1 APOA1 LRP1 C3 CHIA SORL1 THBS1 LUM SOD1 PLA2R1 ANGPT1 PGLYRP2 CAPN2 HMGB2 LPL F2 ADIPOQ ATP6AP2 APOD CR1
0.000123595	9	133	6.73619	Reg. of lipid transport	http://amigo.geneontology.org/amigo/term/GO:0032368	CETP APOA1 LRP1 APOE APOC1 THBS1 EGF PLA2R1 ADIPOQ
0.000123595	9	133	6.73619	Reg. of tube diameter	http://amigo.geneontology.org/amigo/term/GO:0035296	RHOA SOD3 KNG1 APOE SOD1 FGG FGA FGB GPX1
0.000123595	9	133	6.73619	Blood vessel diameter maintenance	http://amigo.geneontology.org/amigo/term/GO:0097746	RHOA SOD3 KNG1 APOE SOD1 FGG FGA FGB GPX1
0.000129949	7	73	9.54549	Lamellipodium assembly	http://amigo.geneontology.org/amigo/term/GO:0030032	VCL CDC42 HRG ACTR3 ACTR2 CDH13 FER
0.000129949	22	757	2.89301	Cell junction organization	http://amigo.geneontology.org/amigo/term/GO:0034330	MYOC VCL CDH1 CDH3 SLK RHOA CDC42 HRG FN1 LRP1 C3 APOE LRP4 TLN1 THBS1 ACTR2 IQGAP1 CDH13 ARF4 CLSTN1 CFL1 APOD
0.000134748	25	937	2.65597	Cytokine production	http://amigo.geneontology.org/amigo/term/GO:0001816	CDH3 FBLN1 GSTP1 EZR C5 FN1 APOA1 LRP1 C3 CHIA SORL1 THBS1 LUM SOD1 PLA2R1 ANGPT1 PGLYRP2 CAPN2 HMGB2 LPL F2 ADIPOQ ATP6AP2 APOD CR1
0.000135615	40	1935	2.0578	Protein-containing complex assembly	http://amigo.geneontology.org/amigo/term/GO:0065003	SCIN CAPG RHOA CDC42 APOB COTL1 CTSC EHD1 ARPC3 C9 HRG ACTR3 FN1 APOA1 H1-3 VIL1 APOE APOC1 LCP1 TLN1 SORL1 ACTR2 EGF MSN GSN UBC FER ANGPT1 HMGB2 COL1A2 GPX4 UBB FGG FGA FGB CALR ALDH1A3 H2BC21 H2BC13 UBA52
0.000136534	6	49	12.1893	Establishment or maintenance of apical/basal cell polarity	http://amigo.geneontology.org/amigo/term/GO:0035088	RHOA CDC42 EZR MSN ARF4 CLIC4
0.000136534	26	1000	2.58819	Cell-cell adhesion	http://amigo.geneontology.org/amigo/term/GO:0098609	VCL CDH1 CDH3 RHOA CDC42 EZR VNN1 THBS4 FN1 APOA1 PLG TLN1 CDH13 MSN FER CSRP1 ITGB2 VCAM1 FGG FGA FGB CLSTN1 DAB1 ADIPOQ CR1 HBB
0.000137159	13	294	4.40169	Reg. of actin filament organization	http://amigo.geneontology.org/amigo/term/GO:0110053	SCIN MYOC CAPG RHOA CDC42 COTL1 ARPC3 ACTR3 APOA1 VIL1 ACTR2 GSN FER
0.00013798	26	1001	2.58561	Neg. reg. of programmed cell death	http://amigo.geneontology.org/amigo/term/GO:0043069	RHOA GSTP1 APOH MMP9 CTSH VNN1 LRP1 PRDX5 VIL1 APOE THBS1 SOD1 UBC ANGPT1 LMNA HMGB2 GPX4 ARF4 UBB FGG FGA FGB CFL1 MST1 UBA52 GPX1
0.000138201	12	251	4.75916	Cellular lipid catabolic proc.	http://amigo.geneontology.org/amigo/term/GO:0044242	APOB ASAH1 APOA1 LRP1 APOC1 ENPP2 SORL1 IDH1 FABP7 LPL ADIPOQ GM2A
0.000138201	14	340	4.09895	Protein polymerization	http://amigo.geneontology.org/amigo/term/GO:0051258	SCIN CAPG RHOA COTL1 ARPC3 ACTR3 VIL1 ACTR2 GSN FER GPX4 FGG FGA FGB
0.00014085	3	5	59.7275	Membrane to membrane docking	http://amigo.geneontology.org/amigo/term/GO:0022614	EZR MSN VCAM1
0.000142923	30	1258	2.37391	Innate immune response	http://amigo.geneontology.org/amigo/term/GO:0045087	CFH MASP2 C8B VIM C6 CDC42 C5 VNN1 C7 C9 ACTR3 C4BPA C3 APOE ACTR2 GSN FER C8A PGLYRP2 VCAM1 CAMP HMGB2 CLEC4E FGA FGB C8G C1S H2BC21 CR1 CFI
0.000143591	15	389	3.83853	Response to metal ion	http://amigo.geneontology.org/amigo/term/GO:0010038	CDH1 CPNE3 MMP9 SOD3 THBS1 IQGAP1 SOD1 GSN VCAM1 CLIC4 FGG FGA FGB CALR CRIP1
0.000146837	35	1595	2.18439	Reg. of phosphate metabolic proc.	http://amigo.geneontology.org/amigo/term/GO:0019220	SLC4A1 RHOA CDC42 FBLN1 GSTP1 MMP9 BST1 THBS4 HRG FN1 APOA1 C3 APOE APOC1 LRP4 ENPP2 SORL1 THBS1 IDH1 EGF IQGAP1 SOD1 AHSG VLDLR FER ANGPT1 EEF1A1 ITGB2 CAPN2 CAMP GPD1 DAB1 CSPG4 F2 ADIPOQ
0.000158641	5	30	16.591	Protein demannosylation	http://amigo.geneontology.org/amigo/term/GO:0036507	MAN1A1 MAN1C1 UBC UBB UBA52
0.000158641	5	30	16.591	Protein alpha-1,2-demannosylation	http://amigo.geneontology.org/amigo/term/GO:0036508	MAN1A1 MAN1C1 UBC UBB UBA52
0.000158641	5	30	16.591	Peptide catabolic proc.	http://amigo.geneontology.org/amigo/term/GO:0043171	CTSH LTA4H NPEPPS ERAP2 TPP1
0.000165237	6	51	11.7113	Endodermal cell differentiation	http://amigo.geneontology.org/amigo/term/GO:0035987	COL11A1 MMP2 MMP9 FN1 COL5A1 ITGB2
0.000184385	6	52	11.4861	Embryo implantation	http://amigo.geneontology.org/amigo/term/GO:0007566	FBLN1 MMP2 MMP9 SOD1 MST1 CALR
0.000184385	14	350	3.98183	ERK1 and ERK2 cascade	http://amigo.geneontology.org/amigo/term/GO:0070371	FBLN1 GSTP1 EZR CTSH FN1 LRP1 APOE EGF ANGPT1 FGG FGA FGB ADIPOQ C1QL4
0.000186889	23	838	2.73217	Lipid biosynthetic proc.	http://amigo.geneontology.org/amigo/term/GO:0008610	GSTP1 APOB CPNE3 ASAH1 PTGDS LTA4H APOA1 EPHX2 C3 APOE APOC1 IDH1 SOD1 CAPN2 ATP1A1 HPGD GPX4 GPD1 LPL ALOXE3 ADIPOQ ALDH1A3 MALRD1
0.00018711	8	108	7.37377	Cholesterol transport	http://amigo.geneontology.org/amigo/term/GO:0030301	APOB CETP APOA1 LRP1 APOE APOC1 EGF ADIPOQ
0.000190617	21	722	2.89538	Cellular response to growth factor stimulus	http://amigo.geneontology.org/amigo/term/GO:0071363	RHOA GSTP1 CPNE3 EHD1 ARPC3 HRG VIL1 SORT1 SORL1 THBS1 IQGAP1 UBC EEF1A1 VCAM1 CLEC3B HPGD COL1A2 HTRA1 UBB LRG1 UBA52
0.000201451	7	79	8.82052	Heterotypic cell-cell adhesion	http://amigo.geneontology.org/amigo/term/GO:0034113	APOA1 ITGB2 VCAM1 FGG FGA FGB ADIPOQ
0.000208497	15	403	3.70518	Alcohol metabolic proc.	http://amigo.geneontology.org/amigo/term/GO:0006066	APOB CETP ASAH1 MINPP1 ALDH2 APOA1 TTR EPHX2 APOE APOC1 IDH1 SOD1 VLDLR GPD1 ALDH1A3
0.00021748	7	80	8.71026	Glycerolipid catabolic proc.	http://amigo.geneontology.org/amigo/term/GO:0046503	APOB APOA1 APOC1 ENPP2 SORL1 FABP7 LPL
0.000219	26	1032	2.50794	Reg. of cellular component biogenesis	http://amigo.geneontology.org/amigo/term/GO:0044087	SCIN MYOC VCL CAPG SLK RHOA CDC42 EZR COTL1 ARPC3 HRG ACTR3 APOA1 LRP1 VIL1 APOE LCP1 SORL1 THBS1 ACTR2 IQGAP1 MSN GSN FER CLSTN1 APOD
0.000225182	15	406	3.6778	Reg. of cellular component size	http://amigo.geneontology.org/amigo/term/GO:0032535	SCIN CAPG RHOA EZR COTL1 ARPC3 ACTR3 FN1 LRP1 VIL1 APOE ACTR2 MSN GSN FER
0.000238416	13	312	4.14774	Pos. reg. of cell development	http://amigo.geneontology.org/amigo/term/GO:0010720	MYOC RHOA CDC42 OLFM4 FN1 APOA1 LRP1 ACTR2 FGG FGA FGB CALR ADIPOQ
0.000250624	25	978	2.54463	Neg. reg. of apoptotic proc.	http://amigo.geneontology.org/amigo/term/GO:0043066	RHOA GSTP1 APOH MMP9 CTSH VNN1 LRP1 PRDX5 VIL1 APOE THBS1 SOD1 UBC ANGPT1 LMNA HMGB2 ARF4 UBB FGG FGA FGB CFL1 MST1 UBA52 GPX1
0.000251815	8	113	7.04749	Pos. reg. of actin filament polymerization	http://amigo.geneontology.org/amigo/term/GO:0030838	SCIN RHOA ARPC3 ACTR3 VIL1 ACTR2 GSN FER
0.000251815	8	113	7.04749	Collagen metabolic proc.	http://amigo.geneontology.org/amigo/term/GO:0032963	VIM MMP2 MMP9 CST3 CTSD COL5A1 COL1A2 F2
0.000251815	19	623	3.03591	Small molecule biosynthetic proc.	http://amigo.geneontology.org/amigo/term/GO:0044283	GSTP1 APOB ASAH1 PTGDS LTA4H APOA1 EPHX2 APOE APOC1 SOD1 HPGD GPX4 GPD1 LPL ALOXE3 ADIPOQ ALDH1A3 FAM3C MALRD1
0.00025266	26	1042	2.48387	Pos. reg. of cell population proliferation	http://amigo.geneontology.org/amigo/term/GO:0008284	CDH3 CDC42 FBLN1 MMP2 MMP9 CTSH CLEC11A BST1 THBS4 FN1 CAPNS1 THBS1 EGF CDH13 FER VCAM1 CAMP HMGB2 HPGD FOLR2 HTRA1 LRG1 MST1 CALR F2 CR1
0.000261247	15	412	3.62424	Reg. of supramolecular fiber organization	http://amigo.geneontology.org/amigo/term/GO:1902903	SCIN MYOC CAPG RHOA CDC42 COTL1 ARPC3 ACTR3 APOA1 VIL1 APOE ACTR2 GSN FER GPX1
0.000270454	10	187	5.32331	Reg. of actin filament polymerization	http://amigo.geneontology.org/amigo/term/GO:0030833	SCIN CAPG RHOA COTL1 ARPC3 ACTR3 VIL1 ACTR2 GSN FER
0.000274625	15	414	3.60673	Fatty acid metabolic proc.	http://amigo.geneontology.org/amigo/term/GO:0006631	GSTP1 ASAH1 PTGR1 PTGDS LTA4H APOA1 EPHX2 C3 APOC1 HPGD GPX4 LPL ALOXE3 ADIPOQ GPX1
0.000277761	4	17	23.4226	Neg. reg. of lipase activity	http://amigo.geneontology.org/amigo/term/GO:0060192	APOA1 APOC1 SORT1 PLA2R1
0.000280369	8	115	6.92493	Reg. of phagocytosis	http://amigo.geneontology.org/amigo/term/GO:0050764	APOA1 LRP1 C3 SOD1 AHSG IL2RG CALR ADIPOQ
0.000294891	15	417	3.58079	Lipid transport	http://amigo.geneontology.org/amigo/term/GO:0006869	SLC4A1 APOB CETP APOH APOA1 LRP1 APOE APOC1 THBS1 EGF VLDLR PLA2R1 ADIPOQ APOD GM2A
0.000294891	6	57	10.4785	Reg. of extrinsic apoptotic signaling pathway via death domain receptors	http://amigo.geneontology.org/amigo/term/GO:1902041	THBS1 HMGB2 FGG FGA FGB GPX1
0.00030787	7	85	8.19789	Pos. reg. of phagocytosis	http://amigo.geneontology.org/amigo/term/GO:0050766	APOA1 LRP1 C3 SOD1 AHSG IL2RG CALR
0.000322311	6	58	10.2978	Reg. of vascular associated smooth muscle cell proliferation	http://amigo.geneontology.org/amigo/term/GO:1904705	RHOA GSTP1 MMP2 MMP9 HPGD ADIPOQ
0.000323483	9	153	5.85564	Reg. of reactive oxygen species metabolic proc.	http://amigo.geneontology.org/amigo/term/GO:2000377	RHOA GSTP1 BST1 THBS1 SOD1 ITGB2 ARF4 F2 HP
0.00033072	8	118	6.74887	Long-chain fatty acid metabolic proc.	http://amigo.geneontology.org/amigo/term/GO:0001676	GSTP1 PTGDS LTA4H EPHX2 HPGD GPX4 ALOXE3 GPX1
0.000338531	9	154	5.81761	Endothelial cell proliferation	http://amigo.geneontology.org/amigo/term/GO:0001935	APOH THBS4 APOA1 APOE THBS1 EGF CDH13 HMGB2 LRG1
0.000343575	4	18	22.1213	Lipoxygenase pathway	http://amigo.geneontology.org/amigo/term/GO:0019372	HPGD GPX4 ALOXE3 GPX1
0.00034834	8	119	6.69216	Unsaturated fatty acid metabolic proc.	http://amigo.geneontology.org/amigo/term/GO:0033559	GSTP1 PTGR1 PTGDS EPHX2 HPGD GPX4 ALOXE3 GPX1
0.000349382	6	59	10.1233	Pos. reg. of wound healing	http://amigo.geneontology.org/amigo/term/GO:0090303	CPB2 APOH HRG PLG THBS1 F2
0.000357709	5	36	13.8258	Pos. reg. of sterol transport	http://amigo.geneontology.org/amigo/term/GO:0032373	CETP APOA1 LRP1 APOE ADIPOQ
0.000365614	8	120	6.63639	Neg. reg. of extrinsic apoptotic signaling pathway	http://amigo.geneontology.org/amigo/term/GO:2001237	GSTP1 THBS1 LMNA HMGB2 FGG FGA FGB GPX1
0.000367051	9	156	5.74303	Secondary alcohol metabolic proc.	http://amigo.geneontology.org/amigo/term/GO:1902652	APOB CETP APOA1 EPHX2 APOE APOC1 IDH1 SOD1 VLDLR
0.000370222	19	644	2.93691	Reg. of plasma membrane bounded cell projection organization	http://amigo.geneontology.org/amigo/term/GO:0120035	VIM RHOA CDC42 EZR EHD1 HRG ACTR3 FN1 LRP1 VIL1 APOE LRP4 ENPP2 ACTR2 IQGAP1 VLDLR FER CFL1 DAB1
0.000372896	27	1135	2.36805	Oxoacid metabolic proc.	http://amigo.geneontology.org/amigo/term/GO:0043436	SLC4A1 CS TYR GSTP1 ASAH1 CKM PTGR1 PTGDS MINPP1 LTA4H VNN1 APOA1 EPHX2 C3 APOC1 IDH1 HPGD FOLR2 ASPG GPX4 GPD1 LPL ALOXE3 ADIPOQ ALDH1A3 MALRD1 GPX1
0.000373071	24	944	2.53083	MAPK cascade	http://amigo.geneontology.org/amigo/term/GO:0000165	MYOC CDC42 FBLN1 GSTP1 EZR CTSH AMBP FN1 LRP1 APOE SORL1 EGF IQGAP1 IL2RG UBC ANGPT1 UBB FGG FGA FGB ADIPOQ ATP6AP2 C1QL4 UBA52
0.00037936	8	121	6.58154	Sterol transport	http://amigo.geneontology.org/amigo/term/GO:0015918	APOB CETP APOA1 LRP1 APOE APOC1 EGF ADIPOQ
0.00037936	19	646	2.92782	Reg. of MAPK cascade	http://amigo.geneontology.org/amigo/term/GO:0043408	MYOC CDC42 FBLN1 GSTP1 EZR AMBP FN1 LRP1 APOE SORL1 EGF IQGAP1 ANGPT1 FGG FGA FGB ADIPOQ ATP6AP2 C1QL4
0.00037936	9	157	5.70645	Reg. of smooth muscle cell proliferation	http://amigo.geneontology.org/amigo/term/GO:0048660	RHOA GSTP1 MMP2 MMP9 THBS1 CDH13 HPGD ADIPOQ APOD
0.000389903	11	239	4.58161	Actin polymerization or depolymerization	http://amigo.geneontology.org/amigo/term/GO:0008154	SCIN CAPG RHOA COTL1 ARPC3 ACTR3 VIL1 ACTR2 GSN FER CFL1
0.000396764	5	37	13.4521	Triglyceride catabolic proc.	http://amigo.geneontology.org/amigo/term/GO:0019433	APOB APOA1 SORL1 FABP7 LPL
0.000405791	3	7	42.6625	Pos. reg. of cholesterol storage	http://amigo.geneontology.org/amigo/term/GO:0010886	APOB EHD1 LPL
0.000405791	3	7	42.6625	Pos. reg. of transforming growth factor beta1 production	http://amigo.geneontology.org/amigo/term/GO:0032914	THBS1 LUM ATP6AP2
0.000405791	16	484	3.29077	Glycerolipid metabolic proc.	http://amigo.geneontology.org/amigo/term/GO:0046486	APOB CPNE3 CETP APOH APOA1 C3 APOE APOC1 PLAAT4 ENPP2 SORL1 CAPN2 FABP7 GPD1 LPL GPX1
0.000405791	14	381	3.65785	Reg. of apoptotic signaling pathway	http://amigo.geneontology.org/amigo/term/GO:2001233	GSTP1 MMP9 CTSH CTSC VNN1 THBS1 SOD1 LMNA HMGB2 UBB FGG FGA FGB GPX1
0.00040594	4	19	20.957	Reg. of podosome assembly	http://amigo.geneontology.org/amigo/term/GO:0071801	RHOA LCP1 MSN GSN
0.000421925	25	1017	2.44705	Response to lipid	http://amigo.geneontology.org/amigo/term/GO:0033993	VIM RHOA TYR GSTP1 APOB CTSH GNAI1 THBS1 IDH1 MSN FER TIMP4 ALPL VCAM1 CAPN2 ATP1A1 CAMP HMGB2 HPGD GPX4 LPL HNRNPA0 CALR ADIPOQ GPX3
0.0004252	9	160	5.59945	Smooth muscle cell proliferation	http://amigo.geneontology.org/amigo/term/GO:0048659	RHOA GSTP1 MMP2 MMP9 THBS1 CDH13 HPGD ADIPOQ APOD
0.000433542	6	62	9.63347	Endoderm formation	http://amigo.geneontology.org/amigo/term/GO:0001706	COL11A1 MMP2 MMP9 FN1 COL5A1 ITGB2
0.000433542	6	62	9.63347	Actin nucleation	http://amigo.geneontology.org/amigo/term/GO:0045010	SCIN ARPC3 ACTR3 VIL1 ACTR2 GSN
0.000435443	7	91	7.65737	Ephrin receptor signaling pathway	http://amigo.geneontology.org/amigo/term/GO:0048013	RHOA CDC42 MMP2 MMP9 ARPC3 ACTR3 ACTR2
0.00043592	5	38	13.0981	Protein deglycosylation	http://amigo.geneontology.org/amigo/term/GO:0006517	MAN1A1 MAN1C1 UBC UBB UBA52
0.00043592	5	38	13.0981	Pos. reg. of lamellipodium organization	http://amigo.geneontology.org/amigo/term/GO:1902745	CDC42 ACTR3 VIL1 ENPP2 ACTR2
0.000478506	28	1222	2.28092	Reg. of organelle organization	http://amigo.geneontology.org/amigo/term/GO:0033043	SCIN MYOC CAPG RHOA CDC42 EZR MMP9 COTL1 BST1 ARPC3 HRG ACTR3 APOA1 LRP1 VIL1 GNAI1 LCP1 ACTR2 EGF IQGAP1 MSN GSN FER LMNA CAPN2 CLIC4 CALR GPX1
0.000478506	33	1563	2.10174	Pos. reg. of protein metabolic proc.	http://amigo.geneontology.org/amigo/term/GO:0051247	VIM RHOA FBLN1 EZR MMP9 CTSH CTSC THBS4 FN1 CTSD LRP1 C4BPA C3 APOE LRP4 ENPP2 SORL1 THBS1 EGF IQGAP1 MSN VLDLR GSN ANGPT1 LMNA CLEC3B CAMP UBB DAB1 CSPG4 F2 ADIPOQ CR1
0.000489146	5	39	12.7623	Neg. reg. of extrinsic apoptotic signaling pathway via death domain receptors	http://amigo.geneontology.org/amigo/term/GO:1902042	HMGB2 FGG FGA FGB GPX1
0.000490109	7	93	7.4927	Lipid storage	http://amigo.geneontology.org/amigo/term/GO:0019915	APOB EHD1 APOA1 C3 APOE LPL GM2A
0.000492581	27	1159	2.31901	Organic acid metabolic proc.	http://amigo.geneontology.org/amigo/term/GO:0006082	SLC4A1 CS TYR GSTP1 ASAH1 CKM PTGR1 PTGDS MINPP1 LTA4H VNN1 APOA1 EPHX2 C3 APOC1 IDH1 HPGD FOLR2 ASPG GPX4 GPD1 LPL ALOXE3 ADIPOQ ALDH1A3 MALRD1 GPX1
0.000499969	8	127	6.2706	Acute inflammatory response	http://amigo.geneontology.org/amigo/term/GO:0002526	GSTP1 VNN1 FN1 C3 AHSG VCAM1 F2 HP
0.000500313	16	495	3.21764	Reg. of protein-containing complex assembly	http://amigo.geneontology.org/amigo/term/GO:0043254	SCIN CAPG RHOA CDC42 COTL1 ARPC3 HRG ACTR3 VIL1 APOE LCP1 SORL1 ACTR2 MSN GSN FER
0.000500313	6	64	9.33242	Protein-lipid complex subunit organization	http://amigo.geneontology.org/amigo/term/GO:0071825	APOB CETP APOA1 APOE APOC1 LPL
0.00051639	13	342	3.78391	Neg. reg. of cytokine production	http://amigo.geneontology.org/amigo/term/GO:0001818	CDH3 FBLN1 GSTP1 EZR FN1 APOA1 THBS1 ANGPT1 PGLYRP2 F2 ADIPOQ APOD CR1
0.00051639	7	94	7.41299	Extrinsic apoptotic signaling pathway via death domain receptors	http://amigo.geneontology.org/amigo/term/GO:0008625	SORT1 THBS1 HMGB2 FGG FGA FGB GPX1
0.000518284	14	392	3.55521	Post-translational protein modification	http://amigo.geneontology.org/amigo/term/GO:0043687	CP APOB SERPIND1 CST3 KNG1 FN1 QSOX1 APOA1 C3 APOE AHSG ITIH2 FGG FGA
0.000599002	3	8	37.3297	Chylomicron remnant clearance	http://amigo.geneontology.org/amigo/term/GO:0034382	APOB APOE APOC1
0.000599002	3	8	37.3297	Triglyceride-rich lipoprotein particle clearance	http://amigo.geneontology.org/amigo/term/GO:0071830	APOB APOE APOC1
0.000621977	7	97	7.18372	Neg. reg. of small molecule metabolic proc.	http://amigo.geneontology.org/amigo/term/GO:0062014	SLC4A1 APOE APOC1 SOD1 ADIPOQ FAM3C MALRD1
0.000624757	13	349	3.70801	Maintenance of location	http://amigo.geneontology.org/amigo/term/GO:0051235	SCIN SRI APOB EHD1 APOA1 C3 APOE SORL1 GSN LPL CALR F2 GM2A
0.000637018	11	255	4.29413	Pos. reg. of cytoskeleton organization	http://amigo.geneontology.org/amigo/term/GO:0051495	SCIN MYOC RHOA CDC42 ARPC3 ACTR3 APOA1 VIL1 ACTR2 GSN FER
0.000653417	27	1181	2.27582	Reg. of catabolic proc.	http://amigo.geneontology.org/amigo/term/GO:0009894	SLC4A1 VIM CDH1 EZR CST3 CTSC QSOX1 APOA1 LRP1 C4BPA CAPNS1 APOE APOC1 SORL1 IDH1 EGF MSN UBC EEF1A1 TIMP4 HPGD GPD1 UBB HNRNPA0 UBA52 GPX1 HP
0.000655819	10	212	4.69556	Actin filament polymerization	http://amigo.geneontology.org/amigo/term/GO:0030041	SCIN CAPG RHOA COTL1 ARPC3 ACTR3 VIL1 ACTR2 GSN FER
0.000666749	5	42	11.8507	Reg. of lamellipodium assembly	http://amigo.geneontology.org/amigo/term/GO:0010591	CDC42 HRG ACTR3 ACTR2 FER
0.000666749	5	42	11.8507	Bicarbonate transport	http://amigo.geneontology.org/amigo/term/GO:0015701	SLC4A1 CA6 CA13 HBA2 HBB
0.000666749	5	42	11.8507	Reg. of heterotypic cell-cell adhesion	http://amigo.geneontology.org/amigo/term/GO:0034114	APOA1 FGG FGA FGB ADIPOQ
0.000666749	5	42	11.8507	Amyloid-beta clearance	http://amigo.geneontology.org/amigo/term/GO:0097242	LRP1 C3 APOE LRP4 ITGB2
0.000692147	7	99	7.0386	Muscle cell migration	http://amigo.geneontology.org/amigo/term/GO:0014812	RHOA GSTP1 THBS4 LRP1 SORL1 IQGAP1 ADIPOQ
0.00072614	10	215	4.63004	Muscle cell proliferation	http://amigo.geneontology.org/amigo/term/GO:0033002	RHOA GSTP1 MMP2 MMP9 THBS1 CDH13 ANGPT1 HPGD ADIPOQ APOD
0.000731661	6	69	8.65616	Cortical cytoskeleton organization	http://amigo.geneontology.org/amigo/term/GO:0030865	RHOA EZR VIL1 LCP1 TLN1 CALR
0.000732272	7	100	6.96821	Neg. reg. of lipid metabolic proc.	http://amigo.geneontology.org/amigo/term/GO:0045833	APOE APOC1 SORL1 SOD1 ATP1A1 APOD MALRD1
0.000782945	31	1469	2.1007	Pos. reg. of cellular protein metabolic proc.	http://amigo.geneontology.org/amigo/term/GO:0032270	VIM RHOA FBLN1 EZR MMP9 CTSH CTSC THBS4 FN1 CTSD LRP1 C3 APOE LRP4 ENPP2 THBS1 EGF IQGAP1 MSN VLDLR GSN ANGPT1 LMNA CLEC3B CAMP UBB DAB1 CSPG4 F2 ADIPOQ CR1
0.000799843	15	463	3.22503	Cell junction assembly	http://amigo.geneontology.org/amigo/term/GO:0034329	MYOC VCL CDH1 SLK RHOA CDC42 HRG FN1 LRP1 LRP4 TLN1 THBS1 IQGAP1 CLSTN1 APOD
0.000802556	4	23	17.3123	Neg. reg. of steroid biosynthetic proc.	http://amigo.geneontology.org/amigo/term/GO:0010894	APOE SOD1 ATP1A1 MALRD1
0.000802556	4	23	17.3123	Podosome assembly	http://amigo.geneontology.org/amigo/term/GO:0071800	RHOA LCP1 MSN GSN
0.000810863	19	691	2.73715	Cellular response to organonitrogen compound	http://amigo.geneontology.org/amigo/term/GO:0071417	VIM CDH1 GSTP1 MMP2 EZR LRP1 SORL1 ACTR2 SOD1 AHSG FER VCAM1 CAPN2 CAMP COL1A2 FOLR2 GPD1 LPL ADIPOQ
0.000832684	11	264	4.14774	Vascular proc. in circulatory system	http://amigo.geneontology.org/amigo/term/GO:0003018	RHOA SOD3 KNG1 LRP1 APOE SOD1 ANGPT1 FGG FGA FGB GPX1
0.000832684	9	177	5.06165	Aminoglycan metabolic proc.	http://amigo.geneontology.org/amigo/term/GO:0006022	CTBS CHIA EGF LUM ITIH2 ANGPT1 PGLYRP2 ITIH3 CSPG4
0.000834816	8	138	5.77077	Reg. of endothelial cell proliferation	http://amigo.geneontology.org/amigo/term/GO:0001936	APOH THBS4 APOE THBS1 EGF CDH13 HMGB2 LRG1
0.00083806	6	71	8.41233	Plasma membrane invagination	http://amigo.geneontology.org/amigo/term/GO:0099024	RHOA CDC42 C3 THBS1 GSN ITGB2
0.000838327	3	9	33.182	Pos. reg. of cholesterol esterification	http://amigo.geneontology.org/amigo/term/GO:0010873	APOA1 APOE APOC1
0.000838327	3	9	33.182	Modulation by symbiont of host defense response	http://amigo.geneontology.org/amigo/term/GO:0052031	UBC UBB UBA52
0.000881079	10	221	4.50434	Reg. of cell junction assembly	http://amigo.geneontology.org/amigo/term/GO:1901888	MYOC VCL SLK RHOA HRG LRP1 THBS1 IQGAP1 CLSTN1 APOD
0.000894096	9	179	5.0051	Response to nutrient	http://amigo.geneontology.org/amigo/term/GO:0007584	TYR GSTP1 APOA1 GSN ALPL VCAM1 FOLR2 LPL ADIPOQ
0.000929489	4	24	16.591	Pos. reg. of cholesterol efflux	http://amigo.geneontology.org/amigo/term/GO:0010875	APOA1 LRP1 APOE ADIPOQ
0.000929489	4	24	16.591	High-density lipoprotein particle remodeling	http://amigo.geneontology.org/amigo/term/GO:0034375	CETP APOA1 APOE APOC1
0.00096271	6	73	8.18185	Reg. of steroid biosynthetic proc.	http://amigo.geneontology.org/amigo/term/GO:0050810	APOB ASAH1 APOE SOD1 ATP1A1 MALRD1
0.000997298	8	142	5.60822	Response to ethanol	http://amigo.geneontology.org/amigo/term/GO:0045471	RHOA GSTP1 ACTR2 SOD1 GSN VCAM1 HPGD ADIPOQ
0.00103003	18	646	2.77372	Adaptive immune response	http://amigo.geneontology.org/amigo/term/GO:0002250	MASP2 C8B C6 CTSH C5 CTSC C7 C9 C4BPA C3 C8A ERAP2 FGA FGB C8G C1S CR1 CFI
0.00103132	6	74	8.07129	Reg. of smooth muscle cell migration	http://amigo.geneontology.org/amigo/term/GO:0014910	RHOA GSTP1 LRP1 SORL1 IQGAP1 ADIPOQ
0.0010393	10	226	4.40468	Establishment or maintenance of cell polarity	http://amigo.geneontology.org/amigo/term/GO:0007163	RHOA CDC42 EZR ACTR3 ACTR2 MSN GSN LMNA ARF4 CLIC4
0.00108122	5	47	10.59	Cortical actin cytoskeleton organization	http://amigo.geneontology.org/amigo/term/GO:0030866	EZR VIL1 LCP1 TLN1 CALR
0.00108122	5	47	10.59	Neg. reg. of epithelial cell apoptotic proc.	http://amigo.geneontology.org/amigo/term/GO:1904036	ANGPT1 FGG FGA FGB MST1
0.00108353	8	144	5.53033	Rho protein signal transduction	http://amigo.geneontology.org/amigo/term/GO:0007266	MYOC RHOA CDC42 APOA1 APOE CDH13 COL1A2 CFL1
0.00114576	3	10	29.8638	Cytolysis in other organism	http://amigo.geneontology.org/amigo/term/GO:0051715	HRG F2 CFHR1
0.00114576	3	10	29.8638	Cytolysis by host of symbiont cells	http://amigo.geneontology.org/amigo/term/GO:0051838	HRG F2 CFHR1
0.00117839	8	146	5.45457	Cholesterol metabolic proc.	http://amigo.geneontology.org/amigo/term/GO:0008203	APOB CETP APOA1 EPHX2 APOE APOC1 SOD1 VLDLR
0.00117839	23	965	2.3726	Cytokine-mediated signaling pathway	http://amigo.geneontology.org/amigo/term/GO:0019221	VIM CDC42 GSTP1 MMP2 MMP9 FN1 APOA1 PXDN LCP1 SOD1 MSN IL2RG UBC FER ANGPT1 TFF2 ITGB2 VCAM1 COL1A2 UBB CFL1 ADIPOQ UBA52
0.00119334	13	376	3.44174	Response to hypoxia	http://amigo.geneontology.org/amigo/term/GO:0001666	RHOA MMP2 SOD3 THBS1 NPEPPS UBC LMNA VCAM1 CAPN2 UBB MST1 ADIPOQ UBA52
0.00123237	26	1167	2.21782	Reg. of protein phosphorylation	http://amigo.geneontology.org/amigo/term/GO:0001932	RHOA FBLN1 GSTP1 MMP9 BST1 THBS4 HRG FN1 APOA1 C3 APOE LRP4 ENPP2 SORL1 EGF IQGAP1 SOD1 VLDLR FER ANGPT1 ITGB2 CAMP DAB1 CSPG4 F2 ADIPOQ
0.00123237	24	1034	2.31054	Response to organic cyclic compound	http://amigo.geneontology.org/amigo/term/GO:0014070	CDH1 RHOA TYR GSTP1 APOB EZR GNAI1 THBS1 ACTR2 IDH1 LUM SOD1 MSN GSN ALPL ATP1A1 HMGB2 HPGD FOLR2 GPX4 GPD1 CALR ADIPOQ HBE1
0.00128485	5	49	10.1577	Interleukin-12-mediated signaling pathway	http://amigo.geneontology.org/amigo/term/GO:0035722	CDC42 LCP1 SOD1 MSN CFL1
0.00130503	11	280	3.91073	Reg. of peptidyl-tyrosine phosphorylation	http://amigo.geneontology.org/amigo/term/GO:0050730	BST1 THBS4 HRG LRP4 ENPP2 EGF IQGAP1 ANGPT1 ITGB2 CSPG4 ADIPOQ
0.00130503	12	329	3.63085	Reg. of ERK1 and ERK2 cascade	http://amigo.geneontology.org/amigo/term/GO:0070372	FBLN1 GSTP1 EZR FN1 LRP1 APOE ANGPT1 FGG FGA FGB ADIPOQ C1QL4
0.00133425	13	381	3.39658	Response to lipopolysaccharide	http://amigo.geneontology.org/amigo/term/GO:0032496	VIM RHOA GSTP1 APOB FER TIMP4 ALPL VCAM1 CAPN2 CAMP HMGB2 HPGD HNRNPA0
0.00136143	34	1738	1.94739	Reg. of cell differentiation	http://amigo.geneontology.org/amigo/term/GO:0045595	SCIN MYOC VCL RHOA CDC42 FBLN1 APOB CETP MMP9 OLFM4 VNN1 FN1 APOA1 LRP1 COL5A1 PLAAT4 SORT1 LRP4 SORL1 THBS1 ACTR2 SOD1 PGLYRP2 HMGB2 FGG FGA FGB DAB1 LPL CALR F2 ADIPOQ C1QL4 CR1
0.00137667	28	1313	2.12284	Cellular response to oxygen-containing compound	http://amigo.geneontology.org/amigo/term/GO:1901701	VIM CDH1 RHOA SRI CPB2 GSTP1 MMP2 EZR MMP9 SOD3 LRP1 PRDX5 GNAI1 SORL1 ACTR2 SOD1 AHSG MSN FER VCAM1 CAPN2 CAMP HMGB2 COL1A2 FOLR2 GPD1 LPL ADIPOQ
0.00138136	8	150	5.30911	Pos. reg. of epithelial cell migration	http://amigo.geneontology.org/amigo/term/GO:0010634	MMP9 CTSH VIL1 ENPP2 THBS1 EGF ANGPT1 CALR
0.00139297	5	50	9.95459	Vitamin transport	http://amigo.geneontology.org/amigo/term/GO:0051180	APOA1 CBLIF TCN1 GC FOLR2
0.00140212	4	27	14.7475	Pos. reg. of lipid storage	http://amigo.geneontology.org/amigo/term/GO:0010884	APOB EHD1 C3 LPL
0.00140212	4	27	14.7475	Reg. of vascular associated smooth muscle cell migration	http://amigo.geneontology.org/amigo/term/GO:1904752	RHOA LRP1 IQGAP1 ADIPOQ
0.00142174	7	113	6.16656	Reg. of chemokine production	http://amigo.geneontology.org/amigo/term/GO:0032642	GSTP1 C5 LRP1 CHIA LPL ADIPOQ APOD
0.00147636	17	609	2.77878	Reg. of establishment of protein localization	http://amigo.geneontology.org/amigo/term/GO:0070201	CDH1 CDC42 SRI EZR CTSD LRP1 APOE LCP1 SORL1 NPEPPS ANGPT1 ITGB2 FGG FGA FGB ADIPOQ APOD
0.00149165	7	114	6.11246	Chemokine production	http://amigo.geneontology.org/amigo/term/GO:0032602	GSTP1 C5 LRP1 CHIA LPL ADIPOQ APOD
0.00149165	3	11	27.1489	Chylomicron assembly	http://amigo.geneontology.org/amigo/term/GO:0034378	APOB APOA1 APOE
0.00150388	5	51	9.7594	Neg. reg. of lipid biosynthetic proc.	http://amigo.geneontology.org/amigo/term/GO:0051055	APOE APOC1 SOD1 ATP1A1 MALRD1
0.00150388	5	51	9.7594	Cellular response to interleukin-12	http://amigo.geneontology.org/amigo/term/GO:0071349	CDC42 LCP1 SOD1 MSN CFL1
0.00151046	23	985	2.32442	Growth	http://amigo.geneontology.org/amigo/term/GO:0040007	VCL RHOA CDC42 EZR AGR2 HRG FN1 LRP1 VIL1 APOE LRP4 IQGAP1 SOD1 GSN CLIC4 CLSTN1 MST1 BASP1 F2 APOD GPX1 SELENOP EPPK1
0.00157684	6	81	7.37377	Membrane invagination	http://amigo.geneontology.org/amigo/term/GO:0010324	RHOA CDC42 C3 THBS1 GSN ITGB2
0.00157684	6	81	7.37377	Neg. reg. of epithelial cell migration	http://amigo.geneontology.org/amigo/term/GO:0010633	RHOA APOH HRG APOE THBS1 EPPK1
0.00161408	9	196	4.57098	Pos. reg. of epithelial cell proliferation	http://amigo.geneontology.org/amigo/term/GO:0050679	CDH3 CDC42 THBS4 EGF CDH13 HMGB2 HTRA1 LRG1 MST1
0.0016192	14	444	3.13883	Reg. of protein catabolic proc.	http://amigo.geneontology.org/amigo/term/GO:0042176	CDH1 EZR CST3 CTSC LRP1 C4BPA APOE SORL1 EGF MSN EEF1A1 TIMP4 UBB GPX1
0.0016244	5	52	9.57172	Response to interleukin-12	http://amigo.geneontology.org/amigo/term/GO:0070671	CDC42 LCP1 SOD1 MSN CFL1
0.00164342	13	391	3.30971	Response to decreased oxygen levels	http://amigo.geneontology.org/amigo/term/GO:0036293	RHOA MMP2 SOD3 THBS1 NPEPPS UBC LMNA VCAM1 CAPN2 UBB MST1 ADIPOQ UBA52
0.00166458	6	82	7.28384	Pos. reg. of lipid transport	http://amigo.geneontology.org/amigo/term/GO:0032370	CETP APOA1 LRP1 APOE PLA2R1 ADIPOQ
0.00170335	36	1911	1.87528	Homeostatic proc.	http://amigo.geneontology.org/amigo/term/GO:0042592	SLC4A1 MYOC VCL CP CDH3 SRI CPB2 GSTP1 APOB CETP LYZ CTSH EHD1 C7 KNG1 APOA1 EPHX2 LRP1 PRDX5 APOE SOD1 ANGPT1 TFF2 ATP1A1 HMGB2 TPP1 CLIC4 UBB LPL ALOXE3 CALR F2 ADIPOQ ATP6AP2 MALRD1 GPX1
0.00174523	32	1620	1.96634	Macromolecule catabolic proc.	http://amigo.geneontology.org/amigo/term/GO:0009057	VIM CDH1 APOB EZR CST3 CTSH AMBP CTSC MAN1A1 CTBS CTSD LRP1 C4BPA APOE CHIA SORL1 EGF LUM MSN VLDLR UBC EEF1A1 TIMP4 PGLYRP2 CAPN2 HMGB2 TPP1 UBB CSPG4 HNRNPA0 UBA52 GPX1
0.0017554	5	53	9.39112	Neutral lipid catabolic proc.	http://amigo.geneontology.org/amigo/term/GO:0046461	APOB APOA1 SORL1 FABP7 LPL
0.0017554	5	53	9.39112	Acylglycerol catabolic proc.	http://amigo.geneontology.org/amigo/term/GO:0046464	APOB APOA1 SORL1 FABP7 LPL
0.00177241	9	199	4.50207	Female pregnancy	http://amigo.geneontology.org/amigo/term/GO:0007565	FBLN1 MMP2 MMP9 AMBP SOD1 CAPN2 HPGD MST1 CALR
0.00187935	3	12	24.8865	Reg. of cholesterol esterification	http://amigo.geneontology.org/amigo/term/GO:0010872	APOA1 APOE APOC1
0.00187935	3	12	24.8865	Response to defenses of other organism	http://amigo.geneontology.org/amigo/term/GO:0052173	UBC UBB UBA52
0.00187935	3	12	24.8865	Response to host defenses	http://amigo.geneontology.org/amigo/term/GO:0052200	UBC UBB UBA52
0.00188062	23	1003	2.28271	Reg. of cellular catabolic proc.	http://amigo.geneontology.org/amigo/term/GO:0031329	VIM EZR CST3 CTSC QSOX1 APOA1 LRP1 CAPNS1 APOE APOC1 SORL1 IDH1 EGF MSN UBC EEF1A1 TIMP4 GPD1 UBB HNRNPA0 UBA52 GPX1 HP
0.00195138	9	202	4.43521	Regeneration	http://amigo.geneontology.org/amigo/term/GO:0031099	CPB2 GSTP1 APOA1 LRP1 LCP1 GSN APOD GPX1 EPPK1
0.00199951	4	30	13.2728	Barbed-end actin filament capping	http://amigo.geneontology.org/amigo/term/GO:0051016	SCIN CAPG VIL1 GSN
0.00199951	8	160	4.97729	Lipid homeostasis	http://amigo.geneontology.org/amigo/term/GO:0055088	APOB CETP EHD1 APOA1 EPHX2 APOE LPL MALRD1
0.00199951	4	30	13.2728	Response to lipoprotein particle	http://amigo.geneontology.org/amigo/term/GO:0055094	APOE CDH13 ITGB2 LPL
0.00202514	29	1421	2.03155	Epithelium development	http://amigo.geneontology.org/amigo/term/GO:0060429	VIM VCL CDH3 RHOA CDC42 EZR MMP9 CTSH ASAH1 AGR2 C3 CAPNS1 VIL1 COL5A1 PLAAT4 LRP4 EGF IQGAP1 SOD1 MSN TPP1 CLIC4 MST1 BASP1 ADIPOQ ATP6AP2 ALDH1A3 GPX1 EPPK1
0.0020826	6	86	6.94506	Smooth muscle cell migration	http://amigo.geneontology.org/amigo/term/GO:0014909	RHOA GSTP1 LRP1 SORL1 IQGAP1 ADIPOQ
0.00210972	24	1079	2.21418	Protein catabolic proc.	http://amigo.geneontology.org/amigo/term/GO:0030163	CDH1 APOB EZR CST3 CTSH AMBP CTSC MAN1A1 CTSD LRP1 C4BPA APOE SORL1 EGF MSN VLDLR UBC EEF1A1 TIMP4 CAPN2 TPP1 UBB UBA52 GPX1
0.0021395	10	251	3.96597	Neg. reg. of apoptotic signaling pathway	http://amigo.geneontology.org/amigo/term/GO:2001234	GSTP1 MMP9 VNN1 THBS1 LMNA HMGB2 FGG FGA FGB GPX1
0.00215018	8	162	4.91584	Neg. reg. of MAPK cascade	http://amigo.geneontology.org/amigo/term/GO:0043409	FBLN1 GSTP1 EZR AMBP APOE SORL1 ADIPOQ C1QL4
0.00215157	13	404	3.20321	Response to molecule of bacterial origin	http://amigo.geneontology.org/amigo/term/GO:0002237	VIM RHOA GSTP1 APOB FER TIMP4 ALPL VCAM1 CAPN2 CAMP HMGB2 HPGD HNRNPA0
0.00217352	32	1644	1.93763	Pos. reg. of signal transduction	http://amigo.geneontology.org/amigo/term/GO:0009967	MYOC CDH3 RHOA CDC42 MMP9 CTSH AGR2 CTSC FN1 APOA1 LRP1 C3 F10 APOE SORL1 THBS1 EGF IQGAP1 CDH13 SOD1 PLA2R1 ANGPT1 UBB LRG1 FGG FGA FGB CALR F2 ADIPOQ ATP6AP2 GPX1
0.00219001	6	87	6.86523	Reg. of epidermal growth factor receptor signaling pathway	http://amigo.geneontology.org/amigo/term/GO:0042058	CDC42 MMP9 AGR2 EGF CDH13 FER
0.00219496	9	206	4.34909	Transforming growth factor beta receptor signaling pathway	http://amigo.geneontology.org/amigo/term/GO:0007179	RHOA THBS1 UBC HPGD COL1A2 HTRA1 UBB LRG1 UBA52
0.00219496	12	352	3.39361	Steroid metabolic proc.	http://amigo.geneontology.org/amigo/term/GO:0008202	APOB CETP ASAH1 APOA1 EPHX2 APOE APOC1 SOD1 GC VLDLR ATP1A1 MALRD1
0.00221541	4	31	12.8446	Neg. reg. of lipid transport	http://amigo.geneontology.org/amigo/term/GO:0032369	APOC1 THBS1 EGF PLA2R1
0.00221541	4	31	12.8446	Neg. reg. of endothelial cell apoptotic proc.	http://amigo.geneontology.org/amigo/term/GO:2000352	ANGPT1 FGG FGA FGB
0.00229928	3	13	22.9721	Neg. reg. of platelet-derived growth factor receptor signaling pathway	http://amigo.geneontology.org/amigo/term/GO:0010642	LRP1 ADIPOQ APOD
0.00229928	3	13	22.9721	Transforming growth factor beta1 production	http://amigo.geneontology.org/amigo/term/GO:0032905	THBS1 LUM ATP6AP2
0.00229928	3	13	22.9721	Phospholipid efflux	http://amigo.geneontology.org/amigo/term/GO:0033700	APOA1 APOE APOC1
0.00229928	11	303	3.61388	Reg. of angiogenesis	http://amigo.geneontology.org/amigo/term/GO:0045765	APOH CTSH C5 THBS4 HRG C3 ENPP2 THBS1 ITGB2 CAMP LRG1
0.00229928	3	13	22.9721	Behavioral response to pain	http://amigo.geneontology.org/amigo/term/GO:0048266	THBS4 THBS1 CAPN2
0.00229928	3	13	22.9721	Pos. reg. of cytoplasmic transport	http://amigo.geneontology.org/amigo/term/GO:1903651	EZR SORL1 MSN
0.00229928	3	13	22.9721	Pos. reg. of phospholipid transport	http://amigo.geneontology.org/amigo/term/GO:2001140	CETP APOA1 APOE
0.00231019	5	57	8.73209	Platelet-derived growth factor receptor signaling pathway	http://amigo.geneontology.org/amigo/term/GO:0048008	LRP1 FER CSPG4 ADIPOQ APOD
0.00231019	12	355	3.36493	Protein localization to cell periphery	http://amigo.geneontology.org/amigo/term/GO:1990778	SLC4A1 CDH1 EZR AGR2 EHD1 LRP1 VIL1 GNAI1 RAB3C CLSTN1 LRRC15 ADIPOQ
0.00236147	17	640	2.64419	Developmental growth	http://amigo.geneontology.org/amigo/term/GO:0048589	VCL EZR AGR2 FN1 LRP1 VIL1 APOE LRP4 IQGAP1 SOD1 GSN CLIC4 MST1 BASP1 APOD GPX1 EPPK1
0.00239148	6	89	6.71096	Endoderm development	http://amigo.geneontology.org/amigo/term/GO:0007492	COL11A1 MMP2 MMP9 FN1 COL5A1 ITGB2
0.00239148	16	581	2.74137	Reg. of protein transport	http://amigo.geneontology.org/amigo/term/GO:0051223	CDH1 CDC42 SRI EZR LRP1 APOE LCP1 SORL1 NPEPPS ANGPT1 ITGB2 FGG FGA FGB ADIPOQ APOD
0.00239148	10	256	3.88851	Cellular response to transforming growth factor beta stimulus	http://amigo.geneontology.org/amigo/term/GO:0071560	RHOA THBS1 UBC CLEC3B HPGD COL1A2 HTRA1 UBB LRG1 UBA52
0.00242035	4	32	12.4432	Reg. of macrophage derived foam cell differentiation	http://amigo.geneontology.org/amigo/term/GO:0010743	APOB CETP LPL ADIPOQ
0.00242035	4	32	12.4432	Neg. reg. of smooth muscle cell migration	http://amigo.geneontology.org/amigo/term/GO:0014912	RHOA GSTP1 LRP1 ADIPOQ
0.00242035	8	166	4.79739	Antimicrobial humoral response	http://amigo.geneontology.org/amigo/term/GO:0019730	LYZ HRG PGLYRP2 CAMP FGA FGB F2 H2BC21
0.00242035	4	32	12.4432	Aggrephagy	http://amigo.geneontology.org/amigo/term/GO:0035973	VIM UBC UBB UBA52
0.00242035	4	32	12.4432	Cellular response to lipoprotein particle stimulus	http://amigo.geneontology.org/amigo/term/GO:0071402	APOE CDH13 ITGB2 LPL
0.00243992	7	126	5.53033	Retinoid metabolic proc.	http://amigo.geneontology.org/amigo/term/GO:0001523	APOB APOA1 TTR LRP1 APOE LPL ALDH1A3
0.00243992	2	3	66.3639	Intestinal D-glucose absorption	http://amigo.geneontology.org/amigo/term/GO:0001951	EZR VIL1
0.00243992	2	3	66.3639	Meiotic chromosome movement towards spindle pole	http://amigo.geneontology.org/amigo/term/GO:0016344	ACTR3 ACTR2
0.00243992	10	258	3.85837	Dendrite development	http://amigo.geneontology.org/amigo/term/GO:0016358	RHOA CDC42 APOE LRP4 ACTR2 IQGAP1 VLDLR ARF4 CFL1 DAB1
0.00243992	36	1960	1.82839	Cellular protein localization	http://amigo.geneontology.org/amigo/term/GO:0034613	SLC4A1 SCIN VCL CDH1 CDC42 EZR AGR2 EHD1 MAN1A1 LRP1 VIL1 GNAI1 APOE SORT1 LRP4 LCP1 SORL1 EGF IQGAP1 NPEPPS SYTL1 MSN GSN RAB3C ANGPT1 ITGB2 LMNA TPP1 ARF4 CLSTN1 LRRC15 CALR F2 ADIPOQ APOD UBA52
0.00243992	21	897	2.3305	Pos. reg. of cell differentiation	http://amigo.geneontology.org/amigo/term/GO:0045597	SCIN MYOC RHOA CDC42 APOB OLFM4 VNN1 FN1 APOA1 LRP1 PLAAT4 ACTR2 HMGB2 FGG FGA FGB DAB1 LPL CALR ADIPOQ CR1
0.00243992	8	167	4.76866	Actin filament bundle assembly	http://amigo.geneontology.org/amigo/term/GO:0051017	MYOC RHOA CDC42 EZR PLS3 APOA1 VIL1 LCP1
0.00243992	22	962	2.27652	Neg. reg. of developmental proc.	http://amigo.geneontology.org/amigo/term/GO:0051093	CDH3 RHOA FBLN1 CETP APOH MMP9 CST3 THBS4 HRG COL5A1 SORT1 LRP4 SORL1 THBS1 AHSG PGLYRP2 DAB1 CALR F2 ADIPOQ C1QL4 CR1
0.00243992	2	3	66.3639	Lipoprotein particle mediated signaling	http://amigo.geneontology.org/amigo/term/GO:0055095	CDH13 LPL
0.00243992	2	3	66.3639	Low-density lipoprotein particle mediated signaling	http://amigo.geneontology.org/amigo/term/GO:0055096	CDH13 LPL
0.00243992	2	3	66.3639	Renal protein absorption	http://amigo.geneontology.org/amigo/term/GO:0097017	GSN ADIPOQ
0.00243992	8	167	4.76866	Olefinic compound metabolic proc.	http://amigo.geneontology.org/amigo/term/GO:0120254	GSTP1 PTGDS TTR EPHX2 GPX4 ALOXE3 ALDH1A3 GPX1
0.00243992	9	211	4.24603	Carbohydrate derivative catabolic proc.	http://amigo.geneontology.org/amigo/term/GO:1901136	CST3 MAN1A1 CTBS CHIA LUM PGLYRP2 GPD1 CSPG4 GM2A
0.00243992	11	307	3.56679	Reg. of vasculature development	http://amigo.geneontology.org/amigo/term/GO:1901342	APOH CTSH C5 THBS4 HRG C3 ENPP2 THBS1 ITGB2 CAMP LRG1
0.00243992	23	1028	2.22719	Pos. reg. of intracellular signal transduction	http://amigo.geneontology.org/amigo/term/GO:1902533	MYOC RHOA CDC42 FN1 APOA1 LRP1 F10 APOE THBS1 EGF IQGAP1 CDH13 SOD1 PLA2R1 ANGPT1 UBB FGG FGA FGB CALR F2 ADIPOQ GPX1
0.00243992	2	3	66.3639	Terminal web assembly	http://amigo.geneontology.org/amigo/term/GO:1902896	EZR VIL1
0.00243992	2	3	66.3639	Reg. of substrate-dependent cell migration, cell attachment to substrate	http://amigo.geneontology.org/amigo/term/GO:1904235	FBLN1 FN1
0.00243992	2	3	66.3639	Golgi apparatus mannose trimming	http://amigo.geneontology.org/amigo/term/GO:1904381	MAN1A1 MAN1C1
0.00244208	19	769	2.45952	Neg. reg. of cell population proliferation	http://amigo.geneontology.org/amigo/term/GO:0008285	SCIN RHOA FBLN1 CPB2 GSTP1 APOH HRG PLG APOE PLAAT4 THBS1 CDH13 LMNA FABP7 ADIPOQ C1QL4 APOD CR1 EPPK1
0.00256303	10	260	3.82869	Reg. of protein polymerization	http://amigo.geneontology.org/amigo/term/GO:0032271	SCIN CAPG RHOA COTL1 ARPC3 ACTR3 VIL1 ACTR2 GSN FER
0.00258416	13	416	3.11081	Ossification	http://amigo.geneontology.org/amigo/term/GO:0001503	MYOC COL11A1 RHOA MMP2 MMP9 CLEC11A MINPP1 SORT1 LRP4 AHSG ALPL CLEC3B COL1A2
0.00258528	8	169	4.71223	Sterol metabolic proc.	http://amigo.geneontology.org/amigo/term/GO:0016125	APOB CETP APOA1 EPHX2 APOE APOC1 SOD1 VLDLR
0.00268665	7	129	5.40171	Blood vessel endothelial cell migration	http://amigo.geneontology.org/amigo/term/GO:0043534	RHOA HRG APOA1 APOE THBS1 ANGPT1 GPX1
0.00268675	3	14	21.3313	Reg. of plasminogen activation	http://amigo.geneontology.org/amigo/term/GO:0010755	CPB2 THBS1 CLEC3B
0.00268675	3	14	21.3313	Neg. reg. of transforming growth factor beta production	http://amigo.geneontology.org/amigo/term/GO:0071635	CDH3 FBLN1 FN1
0.00268675	3	14	21.3313	Reg. of phospholipid transport	http://amigo.geneontology.org/amigo/term/GO:2001138	CETP APOA1 APOE
0.00272057	36	1974	1.81543	Cellular macromolecule localization	http://amigo.geneontology.org/amigo/term/GO:0070727	SLC4A1 SCIN VCL CDH1 CDC42 EZR AGR2 EHD1 MAN1A1 LRP1 VIL1 GNAI1 APOE SORT1 LRP4 LCP1 SORL1 EGF IQGAP1 NPEPPS SYTL1 MSN GSN RAB3C ANGPT1 ITGB2 LMNA TPP1 ARF4 CLSTN1 LRRC15 CALR F2 ADIPOQ APOD UBA52
0.00273474	12	365	3.27274	Pos. reg. of cell projection organization	http://amigo.geneontology.org/amigo/term/GO:0031346	RHOA CDC42 EHD1 ACTR3 FN1 LRP1 VIL1 APOE ENPP2 ACTR2 IQGAP1 VLDLR
0.00274482	10	263	3.78501	Response to alcohol	http://amigo.geneontology.org/amigo/term/GO:0097305	CDH1 RHOA GSTP1 GNAI1 ACTR2 SOD1 GSN VCAM1 HPGD ADIPOQ
0.00285283	4	34	11.7113	Pos. reg. of vasoconstriction	http://amigo.geneontology.org/amigo/term/GO:0045907	RHOA FGG FGA FGB
0.00285283	4	34	11.7113	Relaxation of muscle	http://amigo.geneontology.org/amigo/term/GO:0090075	SRI SOD1 GSN ATP1A1
0.00285283	4	34	11.7113	Reg. of superoxide metabolic proc.	http://amigo.geneontology.org/amigo/term/GO:0090322	GSTP1 BST1 SOD1 ITGB2
0.00294319	6	94	6.35399	Reg. of ERBB signaling pathway	http://amigo.geneontology.org/amigo/term/GO:1901184	CDC42 MMP9 AGR2 EGF CDH13 FER
0.00294533	16	597	2.6679	Pos. reg. of cellular component biogenesis	http://amigo.geneontology.org/amigo/term/GO:0044089	SCIN MYOC RHOA CDC42 ARPC3 HRG ACTR3 APOA1 VIL1 LCP1 ACTR2 IQGAP1 MSN GSN FER CLSTN1
0.00298203	34	1835	1.84445	Pos. reg. of cell communication	http://amigo.geneontology.org/amigo/term/GO:0010647	MYOC CDH3 RHOA CDC42 SRI MMP9 CTSH AGR2 CTSC FN1 APOA1 LRP1 C3 F10 APOE SORL1 THBS1 EGF IQGAP1 CDH13 SOD1 PLA2R1 ANGPT1 UBB LRG1 FGG FGA FGB CLSTN1 CALR F2 ADIPOQ ATP6AP2 GPX1
0.00299048	7	132	5.27895	Diterpenoid metabolic proc.	http://amigo.geneontology.org/amigo/term/GO:0016101	APOB APOA1 TTR LRP1 APOE LPL ALDH1A3
0.00303196	8	174	4.57682	Toll-like receptor signaling pathway	http://amigo.geneontology.org/amigo/term/GO:0002224	APOB UBC ITGB2 UBB FGG FGA FGB UBA52
0.00308197	32	1690	1.88489	Cell projection organization	http://amigo.geneontology.org/amigo/term/GO:0030030	SCIN VIM MYOC VCL CDH1 CAPG RHOA CDC42 EZR EHD1 HRG ACTR3 FN1 APOA1 LRP1 VIL1 APOE LRP4 ENPP2 ACTR2 IQGAP1 CDH13 SOD1 VLDLR GSN FER ARF4 UBB CFL1 DAB1 CSPG4 APOD
0.003084	5	62	8.02789	Phagocytosis, engulfment	http://amigo.geneontology.org/amigo/term/GO:0006911	CDC42 C3 THBS1 GSN ITGB2
0.0031483	4	35	11.3767	Reg. of cholesterol metabolic proc.	http://amigo.geneontology.org/amigo/term/GO:0090181	APOB EPHX2 APOE SOD1
0.00315885	34	1842	1.83744	Pos. reg. of signaling	http://amigo.geneontology.org/amigo/term/GO:0023056	MYOC CDH3 RHOA CDC42 SRI MMP9 CTSH AGR2 CTSC FN1 APOA1 LRP1 C3 F10 APOE SORL1 THBS1 EGF IQGAP1 CDH13 SOD1 PLA2R1 ANGPT1 UBB LRG1 FGG FGA FGB CLSTN1 CALR F2 ADIPOQ ATP6AP2 GPX1

## Sheet: Cellular component
Enrichment FDR	Pathway Genes	Fold Enrichment	Pathway	URL	Genes
2.35737e-33	33	140	23.4644	Blood microparticle	http://amigo.geneontology.org/amigo/term/GO:0072562	CFH SLC4A1 CP AMBP LGALS3BP C9 KNG1 HRG FN1 APOA1 PLG C4BPA C3 APOE AHSG GC MSN GSN ITIH2 C8A FGG FGA FGB C8G CPN2 F2 C1S PROS1 HBA2 HBE1 CFHR1 HBB HP
2.04872e-28	44	446	9.82067	Collagen-containing extracellular matrix	http://amigo.geneontology.org/amigo/term/GO:0062023	MYOC COL11A1 FBLN1 MMP2 APOH MMP9 F9 CTSH AMBP LGALS3BP SOD3 CTSC THBS4 KNG1 HRG FN1 PRG4 CTSD APOA1 TGFBI PLG SERPINB6 APOE PXDN COL5A1 THBS1 LUM CDH13 AHSG ITIH2 ANGPT1 COL6A3 CLEC3B COL1A2 HTRA1 FGG FGA FGB LRRC15 CSPG4 CALR F2 ADIPOQ ANGPTL5
2.33796e-28	49	601	8.11605	External encapsulating structure	http://amigo.geneontology.org/amigo/term/GO:0030312	MYOC COL11A1 FBLN1 MMP2 APOH IGFALS MMP9 F9 CRISPLD2 CTSH AMBP LGALS3BP SOD3 CTSC THBS4 KNG1 HRG FN1 PRG4 CTSD APOA1 TGFBI PLG SERPINB6 APOE PXDN COL5A1 THBS1 LUM CDH13 AHSG ITIH2 ANGPT1 TIMP4 ALPL COL6A3 CLEC3B COL1A2 HTRA1 FGG FGA FGB LRRC15 CSPG4 CPN2 CALR F2 ADIPOQ ANGPTL5
2.33796e-28	49	600	8.12958	Extracellular matrix	http://amigo.geneontology.org/amigo/term/GO:0031012	MYOC COL11A1 FBLN1 MMP2 APOH IGFALS MMP9 F9 CRISPLD2 CTSH AMBP LGALS3BP SOD3 CTSC THBS4 KNG1 HRG FN1 PRG4 CTSD APOA1 TGFBI PLG SERPINB6 APOE PXDN COL5A1 THBS1 LUM CDH13 AHSG ITIH2 ANGPT1 TIMP4 ALPL COL6A3 CLEC3B COL1A2 HTRA1 FGG FGA FGB LRRC15 CSPG4 CPN2 CALR F2 ADIPOQ ANGPTL5
2.1731e-27	40	374	10.6466	Vesicle lumen	http://amigo.geneontology.org/amigo/term/GO:0031983	VCL GSTP1 APOB LYZ APOH OLFM4 COTL1 CRISPLD2 CTSH LGALS3BP CTSC KNG1 HRG FN1 QSOX1 CTSD APOA1 TTR PLG C3 TCN1 THBS1 ACTR2 IDH1 EGF AHSG GSN EEF1A1 ITIH3 CLEC3B CAMP LRG1 FGG FGA FGB PROS1 GM2A FAM3C SELENOP HP
6.28199e-27	58	975	5.9217	Secretory granule	http://amigo.geneontology.org/amigo/term/GO:0030141	VCL RHOA CDC42 SRI GSTP1 CPNE3 LYZ APOH MMP9 CST3 OLFM4 COTL1 CRISPLD2 CTSH ASAH1 LGALS3BP BST1 CTSC LTA4H VNN1 KNG1 HRG FN1 QSOX1 CTSD APOA1 TTR PLG LRP1 SERPINB6 C3 TCN1 THBS1 ACTR2 IDH1 EGF IQGAP1 SOD1 AHSG GSN EEF1A1 ITGB2 ITIH3 CLEC3B CAMP LRG1 FGG FGA FGB CALR ATP6AP2 PROS1 GM2A FAM3C CR1 HBB SELENOP HP
1.17448e-26	39	368	10.5497	Secretory granule lumen	http://amigo.geneontology.org/amigo/term/GO:0034774	VCL GSTP1 LYZ APOH OLFM4 COTL1 CRISPLD2 CTSH LGALS3BP CTSC KNG1 HRG FN1 QSOX1 CTSD APOA1 TTR PLG C3 TCN1 THBS1 ACTR2 IDH1 EGF AHSG GSN EEF1A1 ITIH3 CLEC3B CAMP LRG1 FGG FGA FGB PROS1 GM2A FAM3C SELENOP HP
1.55131e-26	39	372	10.4363	Cytoplasmic vesicle lumen	http://amigo.geneontology.org/amigo/term/GO:0060205	VCL GSTP1 LYZ APOH OLFM4 COTL1 CRISPLD2 CTSH LGALS3BP CTSC KNG1 HRG FN1 QSOX1 CTSD APOA1 TTR PLG C3 TCN1 THBS1 ACTR2 IDH1 EGF AHSG GSN EEF1A1 ITIH3 CLEC3B CAMP LRG1 FGG FGA FGB PROS1 GM2A FAM3C SELENOP HP
4.28144e-25	60	1150	5.1937	Secretory vesicle	http://amigo.geneontology.org/amigo/term/GO:0099503	VCL RHOA CDC42 SRI GSTP1 CPNE3 LYZ APOH MMP9 CST3 OLFM4 COTL1 CRISPLD2 CTSH ASAH1 LGALS3BP BST1 CTSC LTA4H VNN1 KNG1 HRG FN1 QSOX1 CTSD APOA1 TTR PLG LRP1 SERPINB6 C3 TCN1 THBS1 ACTR2 IDH1 EGF IQGAP1 SOD1 SYTL1 AHSG GSN RAB3C EEF1A1 ITGB2 ITIH3 CLEC3B CAMP LRG1 FGG FGA FGB CALR ATP6AP2 PROS1 GM2A FAM3C CR1 HBB SELENOP HP
6.39259e-15	15	67	22.2864	Tertiary granule lumen	http://amigo.geneontology.org/amigo/term/GO:1904724	LYZ MMP9 CST3 OLFM4 CTSH ASAH1 LTA4H QSOX1 CTSD TCN1 IDH1 CAMP LRG1 HBB HP
1.75116e-14	26	328	7.89083	Endoplasmic reticulum lumen	http://amigo.geneontology.org/amigo/term/GO:0005788	CP COL11A1 APOB SERPIND1 CST3 F9 MINPP1 CTSC KNG1 FN1 QSOX1 APOA1 C3 F10 APOE COL5A1 THBS1 AHSG ITIH2 COL6A3 ERAP2 COL1A2 FGG FGA CALR F2
3.41458e-13	7	7	99.5459	Membrane attack complex	http://amigo.geneontology.org/amigo/term/GO:0005579	C8B C6 C5 C7 C9 C8A C8G
4.09566e-13	21	224	9.33242	Ficolin-1-rich granule	http://amigo.geneontology.org/amigo/term/GO:0101002	VCL RHOA GSTP1 MMP9 CST3 COTL1 CRISPLD2 CTSH ASAH1 LTA4H CTSD SERPINB6 ACTR2 IDH1 GSN EEF1A1 ITGB2 LRG1 ATP6AP2 CR1 HBB
1.1264e-12	20	209	9.52592	Tertiary granule	http://amigo.geneontology.org/amigo/term/GO:0070820	RHOA LYZ MMP9 CST3 OLFM4 CTSH ASAH1 LTA4H QSOX1 CTSD SERPINB6 TCN1 IDH1 ITGB2 CAMP LRG1 ATP6AP2 CR1 HBB HP
3.64743e-11	16	143	11.138	Ficolin-1-rich granule lumen	http://amigo.geneontology.org/amigo/term/GO:1904813	VCL GSTP1 MMP9 CST3 COTL1 CRISPLD2 CTSH ASAH1 LTA4H CTSD ACTR2 IDH1 GSN EEF1A1 LRG1 HBB
1.36956e-10	12	70	17.065	Platelet alpha granule lumen	http://amigo.geneontology.org/amigo/term/GO:0031093	KNG1 HRG FN1 QSOX1 PLG THBS1 EGF AHSG FGG FGA FGB PROS1
2.8525e-09	24	478	4.99812	Cell-substrate junction	http://amigo.geneontology.org/amigo/term/GO:0030055	VIM VCL RHOA CDC42 CPNE3 EZR ARPC3 ACTR3 LRP1 AHNAK LCP1 TLN1 ACTR2 IQGAP1 CDH13 MSN GSN CSRP1 ITGB2 CAPN2 CFL1 CSPG4 CALR EPPK1
4.63082e-09	32	865	3.68262	Lytic vacuole	http://amigo.geneontology.org/amigo/term/GO:0000323	CP TYR APOB CPNE3 LYZ CTSH ASAH1 CTSC VNN1 HRG CTBS CTSD TTR LRP1 AHNAK C3 GNAI1 SORT1 CBLIF ACTR2 EGF LUM SOD1 GC VLDLR EEF1A1 CAPN2 TPP1 CSPG4 ATP6AP2 GM2A UBA52
4.63082e-09	32	865	3.68262	Lysosome	http://amigo.geneontology.org/amigo/term/GO:0005764	CP TYR APOB CPNE3 LYZ CTSH ASAH1 CTSC VNN1 HRG CTBS CTSD TTR LRP1 AHNAK C3 GNAI1 SORT1 CBLIF ACTR2 EGF LUM SOD1 GC VLDLR EEF1A1 CAPN2 TPP1 CSPG4 ATP6AP2 GM2A UBA52
5.0494e-09	34	973	3.47848	Vacuole	http://amigo.geneontology.org/amigo/term/GO:0005773	CP CDC42 TYR APOB CPNE3 LYZ CTSH ASAH1 CTSC VNN1 HRG CTBS CTSD TTR LRP1 AHNAK C3 GNAI1 SORT1 CBLIF ACTR2 EGF LUM SOD1 GC VLDLR EEF1A1 CAPN2 TPP1 MST1 CSPG4 ATP6AP2 GM2A UBA52
9.46931e-09	23	471	4.86105	Focal adhesion	http://amigo.geneontology.org/amigo/term/GO:0005925	VIM VCL RHOA CDC42 CPNE3 EZR ARPC3 ACTR3 LRP1 AHNAK LCP1 TLN1 ACTR2 IQGAP1 CDH13 MSN GSN CSRP1 ITGB2 CAPN2 CFL1 CSPG4 CALR
3.80887e-08	7	23	30.2966	Endocytic vesicle lumen	http://amigo.geneontology.org/amigo/term/GO:0071682	APOB APOA1 APOE CALR HBA2 HBB HP
4.70246e-08	6	14	42.6625	Platelet dense granule lumen	http://amigo.geneontology.org/amigo/term/GO:0031089	APOH LGALS3BP ITIH3 CLEC3B FAM3C SELENOP
4.70246e-08	6	14	42.6625	Chylomicron	http://amigo.geneontology.org/amigo/term/GO:0042627	APOB APOH APOA1 APOE APOC1 LPL
8.48546e-08	21	445	4.69767	Cell leading edge	http://amigo.geneontology.org/amigo/term/GO:0031252	VIM CDH1 CAPG SLK RHOA CDC42 EZR ARPC3 ACTR3 VIL1 LCP1 TLN1 ACTR2 IQGAP1 GSN FER EEF1A1 ARF4 CFL1 CSPG4 ATP6AP2
8.48546e-08	7	26	26.8008	Pore complex	http://amigo.geneontology.org/amigo/term/GO:0046930	C8B C6 C5 C7 C9 C8A C8G
1.02221e-07	23	542	4.22427	Actin cytoskeleton	http://amigo.geneontology.org/amigo/term/GO:0015629	SCIN VCL CDH1 CAPG EZR TNNC2 PLS3 COTL1 ARPC3 ACTR3 EHBP1 AHNAK VIL1 LCP1 ACTR2 IQGAP1 GSN FER EEF1A1 VCAM1 CAPN2 CLIC4 CFL1
1.02221e-07	7	27	25.8082	Very-low-density lipoprotein particle	http://amigo.geneontology.org/amigo/term/GO:0034361	APOB APOH APOA1 APOE APOC1 VLDLR LPL
1.02221e-07	7	27	25.8082	Triglyceride-rich plasma lipoprotein particle	http://amigo.geneontology.org/amigo/term/GO:0034385	APOB APOH APOA1 APOE APOC1 VLDLR LPL
1.41148e-07	31	960	3.2145	Cell surface	http://amigo.geneontology.org/amigo/term/GO:0009986	APOH AMBP HRG APOA1 PLG C3 F10 SORT1 LRP4 TLN1 SORL1 THBS1 CDH13 MSN IL2RG PLA2R1 ITGB2 VCAM1 CAPN2 FOLR2 CLIC4 FGG FGA FGB CLSTN1 CSPG4 CALR F2 ADIPOQ ATP6AP2 CR1
1.52786e-07	5	9	55.3033	Fibrinogen complex	http://amigo.geneontology.org/amigo/term/GO:0005577	FN1 THBS1 FGG FGA FGB
1.52786e-07	8	44	18.0992	Plasma lipoprotein particle	http://amigo.geneontology.org/amigo/term/GO:0034358	APOB CETP APOH APOA1 APOE APOC1 VLDLR LPL
1.52786e-07	8	44	18.0992	Lipoprotein particle	http://amigo.geneontology.org/amigo/term/GO:1990777	APOB CETP APOH APOA1 APOE APOC1 VLDLR LPL
2.55975e-07	8	47	16.944	Protein-lipid complex	http://amigo.geneontology.org/amigo/term/GO:0032994	APOB CETP APOH APOA1 APOE APOC1 VLDLR LPL
2.68375e-07	14	205	6.79825	Vacuolar lumen	http://amigo.geneontology.org/amigo/term/GO:0005775	APOB LYZ ASAH1 CTSC CTSD TTR C3 CBLIF ACTR2 LUM GC TPP1 CSPG4 GM2A
3.78803e-07	7	33	21.1158	Podosome	http://amigo.geneontology.org/amigo/term/GO:0002102	SCIN VCL CAPG LCP1 ACTR2 GSN VCAM1
7.38453e-07	11	127	8.62208	Cortical cytoskeleton	http://amigo.geneontology.org/amigo/term/GO:0030863	SLC4A1 VCL CDH1 EZR COTL1 ACTR3 ACTR2 GSN EEF1A1 CAPN2 CFL1
1.06341e-06	24	677	3.52895	Side of membrane	http://amigo.geneontology.org/amigo/term/GO:0098552	SLC4A1 CDH1 RHOA EZR PLG F10 GNAI1 THBS1 IQGAP1 CDH13 IL2RG FER EEF1A1 ITGB2 VCAM1 CAPN2 FOLR2 FGG FGA FGB CALR F2 ATP6AP2 GM2A
1.4614e-06	9	82	10.9258	Specific granule lumen	http://amigo.geneontology.org/amigo/term/GO:0035580	VCL LYZ OLFM4 QSOX1 CTSD TCN1 CAMP LRG1 HP
1.4614e-06	28	907	3.07308	Anchoring junction	http://amigo.geneontology.org/amigo/term/GO:0070161	VIM VCL CDH1 CDH3 RHOA CDC42 CPNE3 EZR ARPC3 ACTR3 LRP1 AHNAK LCP1 TLN1 ACTR2 IQGAP1 CDH13 MSN GSN CSRP1 ITGB2 CAPN2 ATP1A1 CLIC4 CFL1 CSPG4 CALR EPPK1
2.81674e-06	16	332	4.79739	Cell cortex	http://amigo.geneontology.org/amigo/term/GO:0005938	SLC4A1 SCIN VCL CDH1 RHOA EZR COTL1 ACTR3 GNAI1 ACTR2 GSN FER EEF1A1 CAPN2 FGB CFL1
5.57332e-06	12	191	6.25419	Ruffle	http://amigo.geneontology.org/amigo/term/GO:0001726	CAPG RHOA EZR VIL1 LCP1 TLN1 IQGAP1 GSN EEF1A1 ARF4 CFL1 CSPG4
6.23726e-06	9	98	9.14197	Cortical actin cytoskeleton	http://amigo.geneontology.org/amigo/term/GO:0030864	VCL CDH1 COTL1 ACTR3 ACTR2 GSN EEF1A1 CAPN2 CFL1
7.56282e-06	16	360	4.42426	Membrane raft	http://amigo.geneontology.org/amigo/term/GO:0045121	VCL CDH1 EZR CTSD AHNAK GNAI1 LRP4 IQGAP1 CDH13 EFHD2 ANGPT1 ITGB2 CAPN2 ATP1A1 TPP1 CR1
7.56282e-06	16	360	4.42426	Membrane microdomain	http://amigo.geneontology.org/amigo/term/GO:0098857	VCL CDH1 EZR CTSD AHNAK GNAI1 LRP4 IQGAP1 CDH13 EFHD2 ANGPT1 ITGB2 CAPN2 ATP1A1 TPP1 CR1
1.10971e-05	6	35	17.065	High-density lipoprotein particle	http://amigo.geneontology.org/amigo/term/GO:0034364	APOB CETP APOH APOA1 APOE APOC1
2.0534e-05	9	114	7.85888	Lysosomal lumen	http://amigo.geneontology.org/amigo/term/GO:0043202	APOB ASAH1 CTSD CBLIF LUM GC TPP1 CSPG4 GM2A
2.69485e-05	4	11	36.1985	Haptoglobin-hemoglobin complex	http://amigo.geneontology.org/amigo/term/GO:0031838	HBA2 HBE1 HBB HP
3.82731e-05	8	93	8.56308	Microvillus	http://amigo.geneontology.org/amigo/term/GO:0005902	EZR VIL1 CBLIF SYTL1 MSN ANGPT1 VCAM1 CLIC4
5.12287e-05	16	421	3.78322	Endocytic vesicle	http://amigo.geneontology.org/amigo/term/GO:0030139	VIM CDC42 APOB EHD1 APOA1 LRP1 APOE EGF GSN UBC UBB CALR HBA2 UBA52 HBB HP
8.09112e-05	3	5	59.7275	Intermediate-density lipoprotein particle	http://amigo.geneontology.org/amigo/term/GO:0034363	APOB APOA1 APOE
8.51228e-05	11	212	5.16511	Specific granule	http://amigo.geneontology.org/amigo/term/GO:0042581	VCL LYZ OLFM4 BST1 QSOX1 CTSD TCN1 ITGB2 CAMP LRG1 HP
8.76385e-05	8	105	7.58445	Collagen trimer	http://amigo.geneontology.org/amigo/term/GO:0005581	COL11A1 COL5A1 LUM COL6A3 COL1A2 ADIPOQ C1QL4 C1QTNF9
8.96589e-05	11	214	5.11684	Lamellipodium	http://amigo.geneontology.org/amigo/term/GO:0030027	CDH1 CAPG RHOA ARPC3 ACTR3 VIL1 ACTR2 GSN FER CFL1 CSPG4
0.000112459	22	783	2.79695	Perinuclear region of cytoplasm	http://amigo.geneontology.org/amigo/term/GO:0048471	CDH1 SLK TYR EZR OLFM4 PTGDS EHD1 MOB4 PRDX5 SORT1 LCP1 CDH13 MSN GSN RAB3C LMNA CAPN2 HMGB2 CLIC4 DAB1 CALR APOD
0.000121071	4	16	24.8865	Fibrillar collagen trimer	http://amigo.geneontology.org/amigo/term/GO:0005583	COL11A1 COL5A1 LUM COL1A2
0.000121071	4	16	24.8865	Banded collagen fibril	http://amigo.geneontology.org/amigo/term/GO:0098643	COL11A1 COL5A1 LUM COL1A2
0.000132184	15	409	3.65083	External side of plasma membrane	http://amigo.geneontology.org/amigo/term/GO:0009897	PLG F10 THBS1 CDH13 IL2RG ITGB2 VCAM1 CAPN2 FOLR2 FGG FGA FGB CALR F2 ATP6AP2
0.000161109	10	189	5.26698	Leading edge membrane	http://amigo.geneontology.org/amigo/term/GO:0031256	RHOA CDC42 EZR LCP1 TLN1 EEF1A1 ARF4 CFL1 CSPG4 ATP6AP2
0.00034442	26	1102	2.34863	Supramolecular fiber	http://amigo.geneontology.org/amigo/term/GO:0099512	SLC4A1 VIM VCL COL11A1 SRI FBLN1 MMP2 EZR TNNC2 PLS3 COTL1 AK1 ARPC3 EHBP1 AHNAK COL5A1 LCP1 LUM IQGAP1 TIMP4 CSRP1 LMNA COL6A3 COL1A2 LMNB2 EPPK1
0.000381943	26	1110	2.3317	Supramolecular polymer	http://amigo.geneontology.org/amigo/term/GO:0099081	SLC4A1 VIM VCL COL11A1 SRI FBLN1 MMP2 EZR TNNC2 PLS3 COTL1 AK1 ARPC3 EHBP1 AHNAK COL5A1 LCP1 LUM IQGAP1 TIMP4 CSRP1 LMNA COL6A3 COL1A2 LMNB2 EPPK1
0.000632488	7	105	6.63639	Ruffle membrane	http://amigo.geneontology.org/amigo/term/GO:0032587	RHOA EZR LCP1 TLN1 EEF1A1 ARF4 CFL1
0.000682644	9	183	4.8957	Extrinsic component of plasma membrane	http://amigo.geneontology.org/amigo/term/GO:0019897	CDH1 CDH3 RHOA PLG GNAI1 IQGAP1 CDH13 SYTL1 FER
0.000700688	4	25	15.9273	Complex of collagen trimers	http://amigo.geneontology.org/amigo/term/GO:0098644	COL11A1 COL5A1 LUM COL1A2
0.000879968	10	234	4.2541	Actin-based cell projection	http://amigo.geneontology.org/amigo/term/GO:0098858	CDC42 EZR VIL1 CBLIF LCP1 SYTL1 MSN ANGPT1 VCAM1 CLIC4
0.000995063	3	11	27.1489	Arp2/3 protein complex	http://amigo.geneontology.org/amigo/term/GO:0005885	ARPC3 ACTR3 ACTR2
0.00101005	28	1323	2.10679	Plasma membrane region	http://amigo.geneontology.org/amigo/term/GO:0098590	SLC4A1 CDH1 RHOA EZR EHD1 FN1 LRP1 SORT1 LRP4 CBLIF LCP1 TLN1 CDH13 SYTL1 MSN VLDLR EEF1A1 ITGB2 ATP1A1 HPGD ARF4 CLSTN1 CFL1 CSPG4 ATP6AP2 GM2A CR1 EPPK1
0.0014355	9	204	4.39173	Cytoplasmic side of membrane	http://amigo.geneontology.org/amigo/term/GO:0098562	SLC4A1 CDH1 RHOA EZR GNAI1 IQGAP1 FER EEF1A1 GM2A
0.0014531	7	122	5.71165	Golgi lumen	http://amigo.geneontology.org/amigo/term/GO:0005796	F9 SOD3 F10 LUM CSPG4 F2 PROS1
0.00148597	7	123	5.66521	Melanosome	http://amigo.geneontology.org/amigo/term/GO:0042470	CAPG TYR CTSD SYTL1 GSN ATP1A1 TPP1
0.00148597	7	123	5.66521	Pigment granule	http://amigo.geneontology.org/amigo/term/GO:0048770	CAPG TYR CTSD SYTL1 GSN ATP1A1 TPP1
0.00156154	3	13	22.9721	Hemoglobin complex	http://amigo.geneontology.org/amigo/term/GO:0005833	HBA2 HBE1 HBB
0.00157559	7	125	5.57457	Actin filament	http://amigo.geneontology.org/amigo/term/GO:0005884	EZR PLS3 COTL1 ARPC3 EHBP1 LCP1 IQGAP1
0.00157559	7	125	5.57457	Plasma membrane raft	http://amigo.geneontology.org/amigo/term/GO:0044853	CDH1 EZR LRP4 CDH13 ITGB2 ATP1A1 CR1
0.00175139	25	1168	2.13069	Endosome	http://amigo.geneontology.org/amigo/term/GO:0005768	CDH1 RHOA APOB EZR CTSH EHD1 HRG EHBP1 CTSD APOA1 LRP1 APOE SORT1 CBLIF SORL1 IL2RG UBC RAB3C VCAM1 ATP1A1 TPP1 UBB CLSTN1 ATP6AP2 UBA52
0.00183545	8	170	4.68451	Primary lysosome	http://amigo.geneontology.org/amigo/term/GO:0005766	CPNE3 LYZ CTSC VNN1 TTR C3 ACTR2 GM2A
0.00183545	8	170	4.68451	Azurophil granule	http://amigo.geneontology.org/amigo/term/GO:0042582	CPNE3 LYZ CTSC VNN1 TTR C3 ACTR2 GM2A
0.00201394	12	368	3.24606	Cell projection membrane	http://amigo.geneontology.org/amigo/term/GO:0031253	RHOA EZR EHD1 LCP1 TLN1 SYTL1 MSN EEF1A1 ARF4 CFL1 CSPG4 ATP6AP2
0.00220327	8	176	4.52481	Cytoplasmic side of plasma membrane	http://amigo.geneontology.org/amigo/term/GO:0009898	SLC4A1 CDH1 RHOA EZR GNAI1 IQGAP1 FER GM2A
0.00220327	3	15	19.9092	Actin cortical patch	http://amigo.geneontology.org/amigo/term/GO:0030479	ACTR3 ACTR2 CFL1
0.00220327	3	15	19.9092	Endocytic patch	http://amigo.geneontology.org/amigo/term/GO:0061645	ACTR3 ACTR2 CFL1
0.00261548	4	37	10.7617	Endoplasmic reticulum quality control compartment	http://amigo.geneontology.org/amigo/term/GO:0044322	UBC UBB CALR UBA52
0.00262431	11	328	3.33843	Extrinsic component of membrane	http://amigo.geneontology.org/amigo/term/GO:0019898	CDH1 CDH3 RHOA EZR BST1 PLG GNAI1 IQGAP1 CDH13 SYTL1 FER
0.00300906	2	4	49.7729	Actin cap	http://amigo.geneontology.org/amigo/term/GO:0030478	ACTR2 GSN
0.00302958	3	17	17.5669	Uropod	http://amigo.geneontology.org/amigo/term/GO:0001931	EZR BST1 MSN
0.00302958	3	17	17.5669	Cell trailing edge	http://amigo.geneontology.org/amigo/term/GO:0031254	EZR BST1 MSN
0.00302958	7	143	4.87287	Sarcolemma	http://amigo.geneontology.org/amigo/term/GO:0042383	VCL SRI EZR AHNAK VCAM1 COL6A3 ATP1A1
0.00306002	33	1812	1.81292	Golgi apparatus	http://amigo.geneontology.org/amigo/term/GO:0005794	MYOC CDH1 CDC42 CST3 F9 PTGDS SOD3 CTSC MAN1A1 MOB4 QSOX1 MAN1C1 GALNT12 TGFBI LRP1 F10 APOE SORT1 SORL1 LUM AHSG VCAM1 CAPN2 ATP1A1 TPP1 ARF4 CLSTN1 CSPG4 CALR F2 PROS1 FAM3C MALRD1
0.00323654	6	105	5.68833	Azurophil granule lumen	http://amigo.geneontology.org/amigo/term/GO:0035578	LYZ CTSC TTR C3 ACTR2 GM2A
0.00335902	13	453	2.85672	Apical part of cell	http://amigo.geneontology.org/amigo/term/GO:0045177	CDC42 EZR FN1 LRP1 CBLIF MSN VCAM1 ATP1A1 CLIC4 DAB1 CSPG4 ATP6AP2 GM2A
0.00342413	28	1455	1.91566	Supramolecular complex	http://amigo.geneontology.org/amigo/term/GO:0099080	SLC4A1 VIM VCL COL11A1 CDC42 SRI FBLN1 MMP2 EZR TNNC2 PLS3 COTL1 CTSH AK1 ARPC3 EHBP1 AHNAK COL5A1 LCP1 LUM IQGAP1 TIMP4 CSRP1 LMNA COL6A3 COL1A2 LMNB2 EPPK1
0.00455787	2	5	39.8183	Perinucleolar compartment	http://amigo.geneontology.org/amigo/term/GO:0097356	SORL1 EPPK1
0.00460306	3	20	14.9319	Low-density lipoprotein particle	http://amigo.geneontology.org/amigo/term/GO:0034362	APOB APOA1 APOE
0.00546801	5	79	6.30037	Sarcoplasm	http://amigo.geneontology.org/amigo/term/GO:0016528	SRI THBS4 THBS1 GSN CALR
0.00583009	6	119	5.01912	Filopodium	http://amigo.geneontology.org/amigo/term/GO:0030175	CDC42 EZR VIL1 LCP1 MSN VCAM1
0.00599165	5	81	6.14481	Ficolin-1-rich granule membrane	http://amigo.geneontology.org/amigo/term/GO:0101003	RHOA SERPINB6 ITGB2 ATP6AP2 CR1
0.00710522	26	1385	1.86873	Cytoplasmic vesicle membrane	http://amigo.geneontology.org/amigo/term/GO:0030659	RHOA SRI TYR APOB CPNE3 BST1 EHD1 VNN1 CTSD LRP1 SERPINB6 APOE SORT1 SORL1 EGF IQGAP1 UBC RAB3C ITGB2 CLIC4 UBB CALR ATP6AP2 CR1 MALRD1 UBA52
0.00857927	26	1405	1.84213	Vesicle membrane	http://amigo.geneontology.org/amigo/term/GO:0012506	RHOA SRI TYR APOB CPNE3 BST1 EHD1 VNN1 CTSD LRP1 SERPINB6 APOE SORT1 SORL1 EGF IQGAP1 UBC RAB3C ITGB2 CLIC4 UBB CALR ATP6AP2 CR1 MALRD1 UBA52
0.00860751	13	509	2.54243	Lysosomal membrane	http://amigo.geneontology.org/amigo/term/GO:0005765	CP CPNE3 VNN1 CTSD LRP1 AHNAK GNAI1 SORT1 EGF VLDLR EEF1A1 ATP6AP2 UBA52
0.00860751	13	509	2.54243	Lytic vacuole membrane	http://amigo.geneontology.org/amigo/term/GO:0098852	CP CPNE3 VNN1 CTSD LRP1 AHNAK GNAI1 SORT1 EGF VLDLR EEF1A1 ATP6AP2 UBA52
0.00894104	4	54	7.37377	T-tubule	http://amigo.geneontology.org/amigo/term/GO:0030315	SRI EZR AHNAK ATP1A1
0.0124802	5	97	5.13123	Basement membrane	http://amigo.geneontology.org/amigo/term/GO:0005604	FBLN1 THBS4 FN1 TGFBI COL5A1
0.0126199	8	240	3.3182	Basolateral plasma membrane	http://amigo.geneontology.org/amigo/term/GO:0016323	SLC4A1 EZR LRP1 MSN ATP1A1 HPGD GM2A EPPK1
0.0136458	3	30	9.95459	Microvillus membrane	http://amigo.geneontology.org/amigo/term/GO:0031528	EZR SYTL1 MSN
0.0136906	8	244	3.2638	Myofibril	http://amigo.geneontology.org/amigo/term/GO:0030016	SLC4A1 VCL SRI MMP2 TNNC2 AHNAK TIMP4 CSRP1
0.0137754	10	357	2.7884	Secretory granule membrane	http://amigo.geneontology.org/amigo/term/GO:0030667	RHOA SRI CPNE3 BST1 VNN1 SERPINB6 IQGAP1 ITGB2 ATP6AP2 CR1
0.0137796	2	9	22.1213	Discoidal high-density lipoprotein particle	http://amigo.geneontology.org/amigo/term/GO:0034365	APOA1 APOE
0.016557	8	253	3.14769	Contractile fiber	http://amigo.geneontology.org/amigo/term/GO:0043292	SLC4A1 VCL SRI MMP2 TNNC2 AHNAK TIMP4 CSRP1
0.0171292	3	33	9.04962	Catenin complex	http://amigo.geneontology.org/amigo/term/GO:0016342	CDH1 CDH3 CDH13
0.0210473	4	70	5.68833	Sarcoplasmic reticulum	http://amigo.geneontology.org/amigo/term/GO:0016529	SRI THBS4 THBS1 CALR
0.0211963	13	574	2.25452	Vacuolar membrane	http://amigo.geneontology.org/amigo/term/GO:0005774	CP CPNE3 VNN1 CTSD LRP1 AHNAK GNAI1 SORT1 EGF VLDLR EEF1A1 ATP6AP2 UBA52
0.0211963	8	265	3.00516	Basal plasma membrane	http://amigo.geneontology.org/amigo/term/GO:0009925	SLC4A1 EZR LRP1 MSN ATP1A1 HPGD GM2A EPPK1
0.0214276	5	113	4.40468	Nuclear matrix	http://amigo.geneontology.org/amigo/term/GO:0016363	VIM LMNA CLIC4 CFL1 BASP1
0.0214276	4	71	5.60822	Site of double-strand break	http://amigo.geneontology.org/amigo/term/GO:0035861	ARPC3 ACTR3 ACTR2 LMNA
0.0214589	15	712	2.09717	Plasma membrane protein complex	http://amigo.geneontology.org/amigo/term/GO:0098797	C8B CDH1 C6 CDH3 C5 C7 C9 LRP1 GNAI1 CDH13 C8A ITGB2 VCAM1 ATP1A1 C8G
0.0234971	5	116	4.29077	Brush border	http://amigo.geneontology.org/amigo/term/GO:0005903	VCL EZR ACTR3 VIL1 DAB1
0.0235574	3	38	7.85888	Smooth endoplasmic reticulum	http://amigo.geneontology.org/amigo/term/GO:0005790	SRI APOB CALR
0.0235574	12	519	2.30164	Cell-cell junction	http://amigo.geneontology.org/amigo/term/GO:0005911	VCL CDH1 CDH3 RHOA CDC42 ACTR3 AHNAK TLN1 IQGAP1 ATP1A1 CLIC4 EPPK1
0.0235574	8	273	2.91709	Endocytic vesicle membrane	http://amigo.geneontology.org/amigo/term/GO:0030666	APOB LRP1 APOE EGF UBC UBB CALR UBA52
0.0287424	8	283	2.81402	Basal part of cell	http://amigo.geneontology.org/amigo/term/GO:0045178	SLC4A1 EZR LRP1 MSN ATP1A1 HPGD GM2A EPPK1
0.033591	13	614	2.10765	Cell body	http://amigo.geneontology.org/amigo/term/GO:0044297	CDC42 APOB EZR LRP1 APOE SORT1 LRP4 SOD1 CAPN2 UBB DAB1 ATP6AP2 APOD
0.043196	6	189	3.16019	Anchored component of membrane	http://amigo.geneontology.org/amigo/term/GO:0031225	BST1 VNN1 CDH13 RAB3C ALPL FOLR2
0.043675	5	137	3.63306	Nuclear periphery	http://amigo.geneontology.org/amigo/term/GO:0034399	VIM LMNA CLIC4 CFL1 BASP1
0.046733	6	193	3.09469	Dendritic spine	http://amigo.geneontology.org/amigo/term/GO:0043197	RHOA CDC42 SRI ARF4 CLSTN1 ATP6AP2
0.0474833	3	50	5.97275	Myelin sheath	http://amigo.geneontology.org/amigo/term/GO:0043209	PMP2 GSN CA13
0.0493039	6	196	3.04732	Neuron spine	http://amigo.geneontology.org/amigo/term/GO:0044309	RHOA CDC42 SRI ARF4 CLSTN1 ATP6AP2

## Sheet: KEGG
Enrichment FDR	nGenes	Pathway Genes	Fold Enrichment	Pathway	URL	Genes
1.07217357201775e-42	34	84	37.0560336584433	Complement and coagulation cascades	http://www.genome.jp/kegg-bin/show_pathway?hsa04610	CFH MASP2 C8B C6 CPB2 F11 SERPIND1 F9 C5 C7 C9 KNG1 PLG C4BPA C3 F10 F13B C8A ITGB2 FGG FGA FGB C8G F2 C1S PROS1 CR1 CFI C4A CFB CFHR1 SERPINF2 SERPINA1 C1R
1.36946422047927e-09	19	232	7.49764575543554	Coronavirus disease	http://www.genome.jp/kegg-bin/show_pathway?hsa05171	MASP2 C8B C6 C5 C7 C9 C3 F13B C8A FGG FGA FGB C8G F2 C1S UBA52 C4A CFB C1R
2.50142639217206e-09	13	94	12.6611979834231	Staphylococcus aureus infection	http://www.genome.jp/kegg-bin/show_pathway?hsa05150	CFH MASP2 C5 PLG C3 ITGB2 CAMP FGG C1S CFI C4A CFB C1R
1.47435545643229e-08	17	217	7.17213554679548	Regulation of actin cytoskeleton	http://www.genome.jp/kegg-bin/show_pathway?hsa04810	SCIN VCL RHOA EZR ARPC3 KNG1 ACTR3 FN1 ACTR2 EGF IQGAP1 MSN GSN ITGB2 CFL1 F2 ACTN4
1.47435545643229e-08	14	136	9.42428537680132	Systemic lupus erythematosus	http://www.genome.jp/kegg-bin/show_pathway?hsa05322	C8B C6 C5 C7 C9 C3 C8A C8G C1S H2BC21 H2BC13 C4A ACTN4 C1R
1.28329343842128e-07	9	50	16.4790361445783	Cholesterol metabolism	http://www.genome.jp/kegg-bin/show_pathway?hsa04979	APOB CETP APOH APOA1 LRP1 APOE APOC1 SORT1 LPL
3.46699812420639e-07	10	76	12.0460790530543	Pertussis	http://www.genome.jp/kegg-bin/show_pathway?hsa05133	RHOA C5 C4BPA C3 GNAI1 ITGB2 CFL1 C1S C4A C1R
1.64374605755171e-06	8	49	14.9469715597082	Malaria	http://www.genome.jp/kegg-bin/show_pathway?hsa05144	THBS4 LRP1 THBS1 ITGB2 VCAM1 HBA2 CR1 HBB
4.69478502877347e-06	10	102	8.97550988266793	Amoebiasis	http://www.genome.jp/kegg-bin/show_pathway?hsa05146	C8B VCL C9 FN1 SERPINB6 C8A ITGB2 COL1A2 C8G ACTN4
1.20403244871606e-05	10	114	8.03071936870288	Leukocyte transendothelial migration	http://www.genome.jp/kegg-bin/show_pathway?hsa04670	VCL RHOA MMP2 EZR MMP9 GNAI1 MSN ITGB2 VCAM1 ACTN4
7.34967407896828e-05	13	246	4.8380187416332	Shigellosis	http://www.genome.jp/kegg-bin/show_pathway?hsa05131	VCL RHOA ARPC3 ACTR3 C3 CAPNS1 TLN1 ACTR2 UBC CAPN2 UBB UBA52 ACTN4
0.000264512750939573	11	200	5.03526104417671	Focal adhesion	http://www.genome.jp/kegg-bin/show_pathway?hsa04510	VCL RHOA THBS4 FN1 TLN1 THBS1 EGF CAPN2 COL6A3 COL1A2 ACTN4
0.000390002336015839	7	77	8.3227455275648	Bacterial invasion of epithelial cells	http://www.genome.jp/kegg-bin/show_pathway?hsa05100	VCL RHOA CDC42 ARPC3 ACTR3 FN1 ACTR2
0.000773177153256589	10	190	4.81843162122173	Neutrophil extracellular trap formation	http://www.genome.jp/kegg-bin/show_pathway?hsa04613	C5 C3 ITGB2 CAMP FGG FGA FGB H2BC21 H2BC13 CR1
0.000773177153256589	5	37	12.3716487571909	African trypanosomiasis	http://www.genome.jp/kegg-bin/show_pathway?hsa05143	KNG1 APOA1 VCAM1 HBA2 HBB
0.000992821564899654	8	124	5.90646456794922	Platelet activation	http://www.genome.jp/kegg-bin/show_pathway?hsa04611	RHOA GNAI1 TLN1 COL1A2 FGG FGA FGB F2
0.00110404503322637	8	128	5.7218875502008	Lysosome	http://www.genome.jp/kegg-bin/show_pathway?hsa04142	CTSH ASAH1 CTSC CTSD SORT1 TPP1 GM2A
0.00110404503322637	10	202	4.53218815857489	Proteoglycans in cancer	http://www.genome.jp/kegg-bin/show_pathway?hsa05205	RHOA MMP2 EZR MMP9 FN1 THBS1 LUM IQGAP1 MSN COL1A2
0.00157809571604852	6	71	7.73663668759545	Adherens junction	http://www.genome.jp/kegg-bin/show_pathway?hsa04520	VCL RHOA CDC42 IQGAP1 FER ACTN4
0.00360112666435722	32	1527	1.91853727943865	Metabolic pathways	http://www.genome.jp/kegg-bin/show_pathway?hsa01100	CS TYR GSTP1 BLVRB ASAH1 CKM AK1 PTGDS MINPP1 BST1 LTA4H ALDH2 MAN1A1 VNN1 MAN1C1 GALNT12 EPHX2 CA6 CHIA ENPP2 IDH1 SELENBP1 CNDP1 ALPL GPX4 ALDH1A3 CA13 GPX3 GPX1 GFUS DGKD LDHA
